# Supplementary material for: Multidimensional Dynamics of the Proteome in the Neurodegenerative and Aging Mammalian Brain
Source: Mol Cell Proteomics. 2021 Dec 31;21(2):100192. doi: 10.1016/j.mcpro.2021.100192 (PMC8816717; doi:10.1016/j.mcpro.2021.100192)
Supplement: Supplemental Table S1 [file mmc2.xlsx]

## Sheet: TgCRND8_P113
SUPPLEMENTAL TABLE S1a: TgCRND8_P113
H/L ratios for proteins in each WT and disease model (Tg) mouse.									Peptide statistics.
PROTEIN IDs	MAJORITY PROTEIN IDs	GENE	WT_K6ratio_1	WT_K6ratio_2	WT_K6ratio_3	Tg_K6ratio_1	Tg_K6ratio_2	Tg_K6ratio_3	Unique Peptides	Unique sequence coverage [%]
Q8BGQ7	Q8BGQ7	AARS	0.29631	0.32201	0.33495	0.27305	0.31899	0.29372	22	30.8
P61922	P61922	ABAT	0.091103	0.095793	0.10085	0.082609	0.092364	0.078298	35	79
Q61102	Q61102	ABCB7	0.099352	0.08998	0.11842	0.097964	0.093366	NAN	17	25.9
P55096	P55096	ABCD3	0.40004	0.49452	0.44686	0.37067	0.43343	0.35247	14	24.4
P61222	P61222	ABCE1	0.47142	0.44456	0.52377	0.36503	0.29404	NAN	15	30.7
Q99LE6	Q99LE6	ABCF2	0.87857	0.92743	0.89236	0.80873	0.61283	0.903	11	21.3
Q99LR1	Q99LR1	ABHD12	0.43159	0.62287	0.499	0.39656	0.71764	NAN	16	52.3
Q8R2Y0	Q8R2Y0	ABHD6	0.36033	0.37216	0.39422	0.33308	0.43475	NAN	13	43.8
Q8CBW3	Q8CBW3	ABI1	0.17908	0.17472	0.20006	0.23542	NAN	0.2732	11	35.1
Q8K4G5	Q8K4G5	ABLIM1	0.16085	0.17039	0.19141	0.15149	0.16704	0.15424	34	45.6
Q8BL65	Q8BL65	ABLIM2	0.17469	0.18489	0.19687	0.17381	0.1789	0.17946	28	58.8
Q5SSL4	Q5SSL4	ABR	0.35562	0.40177	0.41016	0.32457	0.42324	0.18719	21	34.8
Q921H8;Q8VCH0	Q921H8;Q8VCH0	ACAA1A;ACAA1B	0.41276	0.39392	0.46336	0.41136	0.36717	NAN	19	63
Q8JZN5	Q8JZN5	ACAD9	0.094043	0.11832	0.12976	0.10242	0.11095	NAN	29	49.9
P51174	P51174	ACADL	0.10403	NAN	0.095995	0.10679	0.077221	NAN	14	38.8
Q9DBL1	Q9DBL1	ACADSB	0.30501	0.325	0.3246	0.35693	0.28459	NAN	12	34.7
P50544	P50544	ACADVL	0.19906	NAN	0.20751	0.17653	0.19701	0.17928	32	63.4
Q8QZT1	Q8QZT1	ACAT1	0.060705	0.064092	NAN	0.064128	0.081115	0.058599	15	38.4
Q9JIX8	Q9JIX8	ACIN1	0.60159	0.62282	0.72301	0.5879	0.64426	0.54148	27	23.8
Q91V92	Q91V92	ACLY	NAN	0.13239	0.1942	0.41973	0.17709	0.1196	31	36.5
Q99KI0	Q99KI0	ACO2	0.076319	0.076832	0.08292	0.07246	0.075685	0.064974	61	68.7
Q91V12	Q91V12	ACOT7	0.22013	0.21743	0.22781	0.2091	0.23053	0.19807	12	39.1
Q99PU5	Q99PU5	ACSBG1	0.39791	0.40595	0.43579	0.36074	0.38496	NAN	28	48.8
Q8VCW8	Q8VCW8	ACSF2	0.11239	0.12272	0.12093	0.11238	0.10455	NAN	19	33.7
P41216	P41216	ACSL1	0.1588	0.18701	0.19328	0.17894	0.16268	NAN	25	42.5
Q9CZW4	Q9CZW4	ACSL3	0.65623	NAN	0.79923	0.70928	0.71219	0.61397	11	21.8
Q91WC3	Q91WC3	ACSL6	0.23419	0.29194	0.26245	0.2203	0.24302	0.21222	45	62.4
P68134;P68033;P62737;P63268	P68134;P68033;P62737;P63268	ACTA1;ACTC1;ACTA2;ACTG2	0.087764	0.090345	0.095497	0.09007	0.078221	NAN	4	39.8
P68134;P68033;P62737;P63268	P68134;P68033;P62737;P63268	ACTA1;ACTC1;ACTG2;ACTA2	0.09061	0.090004	0.10238	0.087157	0.095314	0.080893	4	39.8
P68134;P68033;P62737;P63268	P68134;P68033;P62737;P63268	ACTA2;ACTG2	0.11283	0.11672	0.11984	0.10706	0.11319	0.1035	4	39.8
P60710	P60710	ACTB	0.11307	0.11488	0.12631	0.11189	0.11943	0.10226	1	70.7
P63260	P63260	ACTG1	0.086925	0.088885	0.093562	0.083226	0.090158	0.07879	1	76.8
Q7TPR4	Q7TPR4	ACTN1	0.096943	0.084891	0.10327	NAN	0.090206	0.082386	22	48.8
Q9JI91	Q9JI91	ACTN2	0.094312	0.11102	0.11508	0.090881	0.096489	0.055669	32	59.2
P57780	P57780	ACTN4	0.17833	0.16518	0.21242	0.15314	0.19208	0.1569	30	61.1
Q8R5C5	Q8R5C5	ACTR1B	0.25234	0.26205	0.28067	0.2303	0.2236	0.21529	8	62.8
P61161	P61161	ACTR2	0.11416	0.11343	0.1204	0.11053	0.11602	0.096838	19	51
Q99JY9	Q99JY9	ACTR3	0.11389	NAN	0.17367	0.12916	0.12282	0.12422	9	28.7
Q9R1V6	Q9R1V6	ADAM22	0.097667	NAN	0.10464	0.089311	0.11043	NAN	21	30.1
Q9R1V7	Q9R1V7	ADAM23	0.12067	NAN	0.1453	0.12	0.12315	0.12257	16	23.9
Q99MU3	Q99MU3	ADAR	0.89109	0.90175	1.0521	0.92703	0.812	0.7695	25	27.2
P51830	P51830	ADCY9	0.1872	0.19668	0.21532	0.17038	0.18874	NAN	34	31
Q9QYC0	Q9QYC0	ADD1	0.11992	0.11885	0.13504	0.11659	0.12134	0.10477	25	42.3
Q9QYB8	Q9QYB8	ADD2	0.083852	0.11947	0.095143	0.077351	0.093741	0.088901	22	41
Q9QYB5	Q9QYB5	ADD3	0.22825	0.30439	0.2326	0.27407	0.25156	0.26632	17	27.2
Q9Z103	Q9Z103	ADNP	0.88955	NAN	1.0632	0.93704	0.80575	NAN	14	19.9
Q8JZQ2	Q8JZQ2	AFG3L2	0.1166	0.099738	0.10888	0.10625	0.10501	NAN	31	50.4
Q3UHD9	Q3UHD9	AGAP2	0.30542	0.28283	0.29935	0.26357	0.2911	0.25398	21	22.2
Q8K2K6	Q8K2K6	AGFG1	0.34806	0.34815	0.35696	0.33822	0.34008	0.29165	6	20.5
Q9ESW4	Q9ESW4	AGK	0.096136	0.10355	0.09671	0.087881	0.092518	NAN	20	53.4
Q9D517	Q9D517	AGPAT3	0.28947	0.2739	0.32373	0.388	0.23003	NAN	10	21.3
A2ASQ1	A2ASQ1	AGRN	0.098769	0.11523	0.10558	0.0999	0.11521	0.106526	20	14.7
Q8CJF7	Q8CJF7	AHCTF1	0.68326	0.69418	0.74754	0.64987	0.65567	0.708327	17	9.9
P50247	P50247	AHCY	0.13992	0.13822	0.16035	0.13424	0.15102	0.14123	8	20.4
Q80SW1	Q80SW1	AHCYL1	0.16304	0.16369	0.1732	0.16177	0.15891	NAN	10	42.3
Q68FL4	Q68FL4	AHCYL2	0.18072	0.17257	NAN	0.15721	NAN	0.15099	14	49.3
Q9WTP7	Q9WTP7	AK3	0.12248	0.13588	0.13692	0.11807	0.13008	0.099796	15	67
D3YVF0	D3YVF0	AKAP5	0.1279	0.12679	0.13787	0.13825	0.13348	0.1474	24	59.6
Q9JII6	Q9JII6	AKR1A1	0.11571	0.1252	0.13283	0.11002	0.11318	0.091311	19	60.3
P45376	P45376	AKR1B1	NAN	0.10179	0.10949	0.096006	0.10381	0.10249	15	49.4
P07724	P07724	ALB	0.82884	0.67299	0.95676	0.67001	0.88621	0.67764	12	21.1
Q61490	Q61490	ALCAM	0.19975	0.19119	0.2108	0.21555	0.19216	0.15209	24	46.5
P47738	P47738	ALDH2	0.20841	0.2014	0.2352	0.19849	0.26106	0.17133	23	56.5
Q8BWF0	Q8BWF0	ALDH5A1	0.069895	0.061345	0.061913	0.068185	0.061479	NAN	21	52.6
Q9EQ20	Q9EQ20	ALDH6A1	0.11526	0.11304	0.11879	0.11299	0.091228	NAN	28	63.9
P05064;Q91Y97	P05064	ALDOA	0.27107	0.2975	0.31292	0.27069	0.27791	0.25843	26	76.9
P05063	P05063	ALDOC	0.30553	0.32298	0.33845	0.28519	0.27586	NAN	23	78.5
Q9DBE8	Q9DBE8	ALG2	0.37105	NAN	0.38317	0.29421	0.31889	NAN	16	46.7
Q7TQF7;D3Z6Q9	Q7TQF7	AMPH	0.067653	0.071822	0.06944	0.097326	0.058303	NAN	19	34.8
Q8C8R3	Q8C8R3	ANK2	0.1661	0.14437	0.16697	NAN	0.14574	0.24077	50	18.5
G5E8K5	G5E8K5	ANK3	0.22982	0.12583	0.1277	0.51791	0.12613	0.40479	29	21.5
Q8BIZ1	Q8BIZ1	ANKS1B	0.11961	0.11374	0.1211	NAN	0.11646	0.10006	12	9.8
P97449	P97449	ANPEP	0.077059	0.06919	0.089372	0.12582	0.0731245	0.107596	20	24.7
P97384	P97384	ANXA11	0.35959	0.38802	0.44022	0.37403	0.39575	0.32451	18	37.2
P07356;REV__Q8BND4	P07356	ANXA2	0.25397	0.24654	0.29386	0.22665	0.27549	0.23321	23	59.9
P48036	P48036	ANXA5	0.11887	0.12341	0.13114	0.11341	0.10635	0.094766	23	64.3
P14824	P14824	ANXA6	0.26882	0.26679	0.29852	0.26328	0.22344	0.24905	47	69.7
Q07076	Q07076	ANXA7	0.18218	0.23806	0.23623	0.19934	0.29388	NAN	17	34.8
O35643	O35643	AP1B1	0.10763	0.13068	0.14948	0.19877	0.16709	0.129263	16	37.3
P17426	P17426	AP2A1	0.11949	0.1323	0.15026	0.1243	0.13599	0.10279	31	46.6
P17427	P17427	AP2A2	0.11881	0.13312	0.13997	0.12449	0.12869	0.1027	27	45
Q9DBG3	Q9DBG3	AP2B1	0.10729	0.12217	0.13098	0.11331	0.12427	0.096592	22	49.9
P84091	P84091	AP2M1	0.11591	0.12676	0.14178	0.12269	0.13434	0.096054	20	51.5
Q9JME5	Q9JME5	AP3B2	0.11936	0.11075	0.1418	0.10992	0.14582	0.10855	31	39.3
P28352	P28352	APEX1	0.2663	0.26291	0.23076	0.25837	0.264605	0.244565	9	36.9
O35841	O35841	API5	0.47681	0.51558	0.53584	0.43145	0.39437	0.47097	15	30.2
Q8K4Z3	Q8K4Z3	APOA1BP	0.072618	0.071805	0.079534	0.067044	0.073115	0.063559	9	33.7
P12023	P12023	APP	1.2393	1.1388	NAN	0.83775	0.69506	NAN	14	22.7
P84078;P61205;Q8BSL7	P84078;P61205;Q8BSL7	ARF1;ARF3;ARF2	0.20431	0.2071	0.21447	NAN	0.19688	0.17792	4	35.9
P84084	P84084	ARF5	0.18135	0.18769	NAN	NAN	0.18255	0.16647	4	33.9
Q6DFV3	Q6DFV3	ARHGAP21	0.28059	0.35555	0.29022	0.29553	0.31807	0.292875	21	13.3
Q6ZQ82	Q6ZQ82	ARHGAP26	0.43127	0.40748	0.4688	0.3924	0.42007	0.37049	13	19.5
P59281	P59281	ARHGAP39	0.27884	0.27064	0.27991	0.24416	0.27342	0.25009	36	41.7
Q5SSM3	Q5SSM3	ARHGAP44	0.19254	0.25274	0.1989	0.2132	0.22264	0.20605	13	24.3
Q99PT1	Q99PT1	ARHGDIA	0.11037	NAN	0.13826	0.11429	0.10264	NAN	9	49.5
Q60875	Q60875	ARHGEF2	0.31357	0.39561	0.3583	0.31452	0.30984	0.97385	42	47.5
Q3UTH8;Q7TNR9;Q5DU57	Q3UTH8	ARHGEF9	0.54382	0.47722	0.54468	0.43315	0.41498	0.38457	6	12.2
A2BH40	A2BH40	ARID1A	0.83393	0.87307	0.98474	0.88523	0.84981	0.897247	5	2.9
Q8R5J9	Q8R5J9	ARL6IP5	0.34951	0.3429	0.37663	NAN	0.35543	0.30652	4	18.1
Q8VEH3	Q8VEH3	ARL8A	0.35849	0.36443	0.42522	0.349	0.35682	0.33807	4	31.2
Q9CQW2	Q9CQW2	ARL8B	0.42145	0.43548	0.43523	0.37255	0.37574	0.36007	4	27.4
Q9D0L7	Q9D0L7	ARMC10	0.084641	0.083586	0.093678	0.076787	0.073091	0.076488	10	49.3
Q9R0Q6	Q9R0Q6	ARPC1A	0.11788	0.1264	0.13269	0.14758	0.12462	0.15047	15	53.2
Q9CVB6	Q9CVB6	ARPC2	0.10508	0.12462	NAN	0.12328	NAN	0.15313	11	34.7
Q9JM76	Q9JM76	ARPC3	0.15737	0.15846	0.17469	0.15152	0.16389	0.14772	6	34.8
P59999	P59999	ARPC4	0.095926	NAN	0.10348	0.083621	0.10763	NAN	7	32.1
P50429	P50429	ARSB	0.36652	0.38606	0.53405	0.47857	0.40922	NAN	8	14.4
P16460	P16460	ASS1	0.14175	0.16002	0.18738	0.13716	NAN	0.15592	17	36.2
Q9D5T0	Q9D5T0	ATAD1	0.36949	0.39299	0.39757	0.35337	0.36926	0.33703	14	48.2
Q8BH66	Q8BH66	ATL1	0.29968	0.31448	0.33104	0.28346	0.2832	NAN	20	43.9
Q8VDN2	Q8VDN2	ATP1A1	0.1464	0.13837	0.15801	0.14043	0.12124	0.10596	33	47.8
Q6PIE5	Q6PIE5	ATP1A2	0.10127	0.10272	0.10204	0.088845	0.089616	0.086725	48	58.5
Q6PIC6;Q64436	Q6PIC6	ATP1A3	0.12818	0.12834	0.13454	0.11827	0.11255	0.10287	38	58.9
P14094	P14094	ATP1B1	0.1299	0.12987	0.14142	0.12278	0.11604	0.10331	21	59.2
P14231	P14231	ATP1B2	0.10631	0.11221	0.1175	0.091357	0.089397	NAN	14	42.4
O55143;Q8R429;Q64518	O55143	ATP2A2	0.35141	0.37779	0.44927	0.36055	0.3824	0.31264	32	32
Q9R0K7	Q9R0K7	ATP2B2	0.14958	0.14796	0.16518	0.12989	0.13413	0.13939	51	44.2
Q03265	Q03265	ATP5A1	0.060759	0.060194	0.065832	0.052839	0.058106	0.052649	46	69.8
P56480	P56480	ATP5B	0.061167	0.059862	0.062801	0.053062	0.058697	0.053758	31	74.1
Q91VR2	Q91VR2	ATP5C1	0.051506	0.051664	0.054096	0.044751	0.049807	0.046019	15	38.6
Q9CQQ7	Q9CQQ7	ATP5F1	0.058997	0.067817	0.055636	0.066473	0.048984	0.063407	8	29.3
Q9DCX2	Q9DCX2	ATP5H	0.054638	0.050872	0.058933	0.049496	0.05293	0.050846	19	87
Q9DB20	Q9DB20	ATP5O	0.052717	0.052167	0.056681	0.045397	0.050835	0.048103	16	73.2
Q9Z1G4;P15920;Q920R6	Q9Z1G4	ATP6V0A1	0.075595	0.07456	0.078699	0.058827	0.068789	NAN	22	29.2
P51863	P51863	ATP6V0D1	0.099738	0.10563	0.10879	0.09388	0.10017	0.086242	12	35.3
P50516	P50516	ATP6V1A	0.12895	0.13728	0.15208	0.13446	0.12153	0.1323	30	59.6
P62814	P62814	ATP6V1B2	0.13984	0.14132	0.14801	0.13606	0.11225	0.11211	26	64.6
Q9Z1G3	Q9Z1G3	ATP6V1C1	0.17481	0.19499	0.32887	0.18128	0.16693	0.19837	22	57.1
P57746	P57746	ATP6V1D	NAN	0.14734	0.16694	0.13663	0.14055	0.12176	12	51
P50518;Q9D593	P50518	ATP6V1E1	0.15468	0.15949	0.16832	0.15121	0.15184	0.13133	19	52.2
Q8BVE3	Q8BVE3	ATP6V1H	0.11043	0.12042	0.11198	0.16227	0.10273	NAN	21	50.1
P70704;Q148W0	P70704	ATP8A1	0.20927	0.18649	0.17774	0.14072	0.15145	NAN	35	33.9
Q9JLZ3	Q9JLZ3	AUH	0.077841	0.078233	0.080531	0.064188	0.070769	0.062998	14	35.4
Q8BKX1	Q8BKX1	BAIAP2	0.41795	0.44711	0.47647	0.4086	0.42343	0.36402	27	62.8
Q91XV3	Q91XV3	BASP1	0.060736	0.063244	0.06643	0.064598	0.069238	0.06347	11	73.5
Q9Z277	Q9Z277	BAZ1B	0.83435	0.78199	0.90673	0.78216	0.8308	0.69183	19	13.3
Q9R069	Q9R069	BCAM	0.27275	0.29189	0.30964	0.24679	0.31249	0.291427	7	14
Q80YN3	Q80YN3	BCAS1	0.10955	0.11353	0.11364	0.11051	0.10377	0.10592	10	19.3
Q99PV8	Q99PV8	BCL11B	0.83074	0.89738	0.93398	0.88333	0.81157	0.887367	20	33.3
Q8K019	Q8K019	BCLAF1	0.586	0.56019	0.62152	0.4862	0.51937	0.42425	14	20
Q80XN0	Q80XN0	BDH1	0.064004	0.070539	0.074943	0.062619	0.06881	0.055527	17	55.4
O08539	O08539	BIN1	0.14349	0.14633	0.091721	0.093121	0.11978	0.076614	22	49.1
Q7JJ13	Q7JJ13	BRD2	0.89017	0.84567	1.0291	0.91884	0.94842	0.921647	13	21.7
Q8K2F0;Q91Y44	Q8K2F0	BRD3	0.74197	0.71914	0.77879	0.72298	0.67724	0.60812	13	30.2
Q9ESU6	Q9ESU6	BRD4	0.86684	0.8706	0.8944	0.82881	0.77026	0.87728	10	9.6
P18572	P18572	BSG	0.13577	0.14454	0.19336	0.16946	0.21037	0.16729	8	21.6
O88737	O88737	BSN	0.14706	0.15221	0.15175	0.087667	0.13202	0.12957	77	29.5
Q9WVA3	Q9WVA3	BUB3	0.46475	0.50114	0.52478	0.44954	0.4647	0.42371	11	33.1
Q80X80	Q80X80	C2CD2L	0.22103	0.20812	0.21674	0.20086	0.21804	0.19633	20	45.6
P00920	P00920	CA2	0.082483	0.088101	0.094691	0.089846	0.09319	0.083638	12	63.1
Q64444	Q64444	CA4	0.23693	0.29241	0.2974	0.28741	0.26006	0.18466	7	23
Q06138	Q06138	CAB39	0.35508	0.35374	0.40146	0.36006	0.3285	NAN	11	38.4
O08532	O08532	CACNA2D1	0.19682	0.201	0.21299	0.17036	0.16674	NAN	29	30.5
Q9Z1L5	Q9Z1L5	CACNA2D3	NAN	0.16243	0.14497	0.14763	0.12322	0.11129	31	31.8
Q8R3Z5	Q8R3Z5	CACNB1	0.41679	0.44362	0.40234	0.40016	0.31795	0.31327	13	39.4
Q8R0S4	Q8R0S4	CACNB4	0.22096	0.30813	0.24834	0.27897	0.27886	0.259143	10	35.3
Q8VHW2	Q8VHW2	CACNG8	0.14187	NAN	0.21013	NAN	0.14849	0.14942	13	42.3
Q8R5M8	Q8R5M8	CADM1	0.20233	NAN	0.22427	NAN	0.20954	0.18593	10	39.3
Q8BLQ9	Q8BLQ9	CADM2	0.13393	0.1334	0.14643	0.15188	0.13455	NAN	14	29.9
Q99N28	Q99N28	CADM3	0.19843	0.20884	0.21206	0.21359	0.17321	NAN	15	41.9
Q80TJ1	Q80TJ1	CADPS	0.09687	0.10093	0.097406	0.089015	0.090183	0.085915	44	46.1
Q08331	Q08331	CALB2	0.15555	0.16886	0.14718	0.11616	0.11988	0.18245	15	48
P14211	P14211	CALR	0.26539	0.2691	0.301	0.25606	0.27563	0.24662	21	58.9
P11798	P11798	CAMK2A	0.17098	0.17924	0.18726	0.15757	0.1643	0.13773	18	52.7
P28652	P28652	CAMK2B	0.25724	0.26526	0.27923	0.23359	0.25082	0.22607	12	48
Q6PHZ2	Q6PHZ2	CAMK2D	0.15924	0.16977	0.18122	0.16406	0.15655	0.15504	10	38.5
Q923T9	Q923T9	CAMK2G	0.26356	0.25099	0.29578	0.23478	0.23658	0.22413	8	30.8
Q3UHL1	Q3UHL1	CAMKV	0.21165	0.21469	0.22242	0.21266	0.19017	0.19354	23	55.5
Q80VC9	Q80VC9	CAMSAP3	0.16249	0.18927	0.21923	0.27018	0.2597	0.19033	29	29.2
Q6ZQ38;Q6ZQ73	Q6ZQ38	CAND1	0.12601	0.13518	0.14714	0.12851	0.10763	0.1372	43	37.6
P35564	P35564	CANX	0.29063	0.27271	0.31196	0.27953	0.25282	NAN	27	40.9
P40124	P40124	CAP1	0.13345	0.13319	0.14886	0.13099	0.11816	NAN	23	50.8
O08688	O08688	CAPN5	0.22801	0.28928	NAN	0.27027	0.21034	0.22507	22	40.6
Q60865	Q60865	CAPRIN1	0.86846	0.89987	0.96178	0.75647	0.6514	0.910037	5	7.5
P47754	P47754	CAPZA2	0.15683	0.16519	0.16381	0.14902	0.15389	0.1339	14	60.1
P47757	P47757	CAPZB	0.1332	0.15368	0.15456	0.15575	0.12866	0.24795	16	52.3
Q6P9K8;Q8VHK1	Q6P9K8	CASKIN1	0.13177	NAN	0.14252	0.13478	0.20647	0.12166	26	25.4
P48758	P48758	CBR1	0.13585	0.13835	0.15509	0.12103	0.13956	0.12968	20	74.7
Q61686	Q61686	CBX5	0.67927	0.69495	0.76805	0.6523	0.66887	0.57041	4	23.6
P80314	P80314	CCT2	0.20086	NAN	0.24609	0.20231	0.21587	0.17123	29	66.5
P80318	P80318	CCT3	0.19423	0.21745	0.20504	0.18563	0.20736	0.1653	29	55
P80315	P80315	CCT4	0.19782	0.19661	0.23456	0.20722	0.21365	0.14001	24	47.5
P80316	P80316	CCT5	NAN	0.21188	0.25947	NAN	0.2388	0.21059	12	23.7
P80317;Q61390	P80317	CCT6A	0.25401	0.2465	0.26373	NAN	0.22494	0.21476	12	21.5
P80313	P80313	CCT7	0.25992	0.27014	0.29462	0.23492	0.27847	0.21357	15	28.5
P42932	P42932	CCT8	0.26839	0.28447	0.32964	0.26682	0.27123	0.22289	24	47.1
O54901	O54901	CD200	0.1628	0.16992	0.18336	0.15744	0.16341	NAN	7	24.8
Q61735	Q61735	CD47	0.091698	0.095795	0.098676	0.094111	0.065717	NAN	5	17.8
P35762	P35762	CD81	0.15928	0.14958	0.17603	NAN	0.13922	0.14576	4	30.9
P40240	P40240	CD9	0.13611	0.26223	1.6013	0.53408	1.1835	NAN	4	14.2
Q9DC48	Q9DC48	CDC40	1.032	0.98245	0.97072	0.82643	1.00722	0.898575	11	24
P60766	P60766	CDC42	0.14193	0.1537	0.17403	0.14335	0.15347	0.12673	3	22.5
Q7TT50;P54265;Q8BYW1	Q7TT50	CDC42BPB	0.26777	NAN	0.27109	NAN	0.52724	0.31568	27	17.1
Q6A068	Q6A068	CDC5L	0.72659	0.73603	0.78003	0.68828	0.6794	0.59571	19	28.3
Q8JZM7	Q8JZM7	CDC73	0.80432	0.8833	0.99123	0.87013	0.87741	0.58805	15	27.9
P15116	P15116	CDH2	0.25591	0.32369	0.26568	0.2272	0.21876	0.21874	17	32.1
Q8K0D0;Q04735	Q8K0D0	CDK17	0.92372	0.95056	0.748	0.8174	0.93714	0.7827	8	24.3
P49615	P49615	CDK5	0.17853	0.18325	0.20313	0.18073	0.17248	0.16873	15	63
Q3UTQ8;Q8CEQ0;Q9QUK0;Q8BLF2;Q8BZ03;Q8K1Y2;Q62101;Q69ZM6	Q3UTQ8	CDKL5	0.51054	0.46831	0.52335	0.4806	0.46196	0.37539	26	34.1
Q8BI72	Q8BI72	CDKN2AIP	0.3796	0.37278	0.41379	0.36869	0.40186	0.3055	14	32.3
P28659	P28659	CELF1	0.5691	0.6447	0.72805	0.60037	0.57155	0.50217	8	22.2
Q9Z0H4	Q9Z0H4	CELF2	0.4933	0.5087	0.52185	0.45463	0.49117	0.44961	13	31.3
Q9CXS4	Q9CXS4	CENPV	0.05298	0.055116	0.04801	0.05581	0.049085	0.058471	12	58.3
P18760	P18760	CFL1	0.18563	0.20037	0.22616	0.21221	0.16843	0.17365	4	29.5
P45591	P45591	CFL2	0.094895	0.097317	0.10398	0.081337	0.1199	NAN	7	57.8
Q8K327	Q8K327	CHAMP1	0.92348	0.79225	0.84988	0.78537	0.88478	0.60238	23	33.5
Q9CRB9	Q9CRB9	CHCHD3	0.069794	0.073394	0.08253	0.065938	0.081135	0.0752393	8	26.9
Q91VN4	Q91VN4	CHCHD6	NAN	0.084405	0.10266	0.098298	0.076162	NAN	13	47.6
Q6PDQ2	Q6PDQ2	CHD4	0.79772	0.92005	0.88675	0.7522	0.79821	0.62284	33	19.5
Q8CGZ0;REV__Q8CGZ0	Q8CGZ0	CHERP	0.54125	0.43702	0.55603	0.46598	0.4069	0.511433	11	13.8
P70232	P70232	CHL1	0.60424	0.44201	0.81605	0.44989	0.54373	0.4346	20	22.8
Q9CY57	Q9CY57	CHTOP	0.53295	0.55385	0.58504	0.51897	0.53662	0.45624	4	20.9
Q8BMK4	Q8BMK4	CKAP4	0.1454	NAN	0.18411	0.1354	0.1497	NAN	25	45.6
A2AGT5	A2AGT5	CKAP5	0.56116	0.56201	0.64925	0.54373	0.57847	0.45541	46	24.9
Q04447	Q04447	CKB	0.13446	0.13883	0.14156	0.13213	0.12205	0.11594	20	71.4
P30275;Q6P8J7	P30275	CKMT1	0.067873	0.06784	0.069427	0.064921	0.063612	0.06153	27	65.3
Q80TV8	Q80TV8	CLASP1	0.30371	0.35076	0.36485	0.2202	0.33048	0.29484	36	33.2
Q8BRT1	Q8BRT1	CLASP2	0.34765	0.35261	0.38863	0.34879	0.34473	0.28809	45	47.9
Q9Z0H8;Q922J3	Q9Z0H8	CLIP2	0.34165	0.33001	0.33882	0.36741	0.36422	0.51672	19	20.7
Q8C5W0	Q8C5W0	CLMN	0.36704	0.41377	0.42021	0.3709	0.41022	0.33182	16	20.9
O08585	O08585	CLTA	0.048051	0.060499	NAN	0.037366	0.046885	0.047389	7	21.7
Q6IRU5	Q6IRU5	CLTB	0.066644	0.061824	0.055314	0.066489	0.065829	NAN	10	37.6
Q68FD5	Q68FD5	CLTC	0.1559	0.15564	0.18321	0.15124	0.16294	0.13917	63	39.9
Q06890	Q06890	CLU	0.98015	0.96271	1.0961	0.83399	0.67263	0.79691	8	19.6
Q99KK2	Q99KK2	CMAS	0.17882	0.18556	0.19227	0.17389	0.17814	0.15845	13	27.1
Q80YA9;Q8BMA3	Q80YA9	CNKSR2	0.5741	0.58401	0.60911	0.49582	0.48743	0.39958	27	33.3
P16330	P16330	CNP	0.035104	0.038047	0.041264	0.037689	0.03364	0.02863	36	75.7
Q5M8N0	Q5M8N0	CNRIP1	0.08057	0.0811	0.083544	0.075702	0.056519	0.081738	5	30.5
P12960	P12960	CNTN1	0.13463	0.13674	0.14944	0.12177	0.12926	0.12193	45	50.3
Q61330	Q61330	CNTN2	0.28152	0.34223	0.33912	0.4222	0.311875	0.38066	22	28.2
O54991	O54991	CNTNAP1	0.15137	0.15716	0.16898	0.1374	0.13214	0.13278	46	36.8
Q9CPW0	Q9CPW0	CNTNAP2	0.23663	0.24945	0.26248	0.25021	0.19096	NAN	24	19.6
Q5SU73	Q5SU73	COIL	0.66285	0.68045	0.6711	0.59778	0.68109	0.671467	5	10.7
Q8K1Z0	Q8K1Z0	COQ9	NAN	0.11853	0.13463	0.095822	0.10961	NAN	6	24.6
O89053	O89053	CORO1A	NAN	0.083874	0.09383	0.087757	0.075762	0.065517	18	50.3
Q8BH44	Q8BH44	CORO2B	0.16545	0.19643	0.2003	0.16444	0.16913	0.1644	18	40.8
Q9CQI6	Q9CQI6	COTL1	0.092163	0.099347	0.099561	NAN	0.091783	0.095847	5	21.8
COX4I1	P19783	COX4I1	0.073152	0.075474	0.079639	0.067208	0.068221	0.069384	5	25.4
Q00493	Q00493	CPE	0.80211	0.74655	0.82053	0.72205	0.63959	NAN	13	33.8
P84086;P63040	P84086	CPLX2	0.1785	0.17605	0.19256	0.16088	0.16072	0.13771	5	38.1
Q80V42	Q80V42	CPM	0.049774	0.051541	0.059488	0.051236	0.045211	0.044262	19	43.3
P59108	P59108	CPNE2	0.28679	0.29948	0.37245	0.29565	0.31951	0.22037	14	31.9
Q8BLR2	Q8BLR2	CPNE4	0.30778	0.31649	0.32593	0.30703	0.31048	0.23332	22	50.4
Q9Z140	Q9Z140	CPNE6	0.28149	0.29979	0.31612	0.25007	0.22093	0.30549	23	49.7
Q0VE82	Q0VE82	CPNE7	0.21435	0.2257	0.24428	0.2111	0.21906	0.20668	20	45.8
Q9EPU4	Q9EPU4	CPSF1	0.37779	0.34924	0.43136	0.32369	0.41959	NAN	13	9.2
Q6NVF9	Q6NVF9	CPSF6	0.44419	0.46147	0.45393	0.39716	0.4656	0.34782	9	20.9
Q8BTV2	Q8BTV2	CPSF7	0.39261	0.40555	0.45822	0.40035	0.422	0.418793	12	26.8
Q01147;P81269	Q01147;P81269	CREB1;ATF1	0.56341	0.68109	0.62749	0.54319	0.57212	0.54995	3	8.8
P97427	P97427	CRMP1	0.044348	0.045605	0.047892	0.045622	0.04134	0.049614	26	69.2
P63154	P63154	CRNKL1	0.81225	0.8999	0.86242	0.74961	0.72047	0.85819	13	19.9
O54983	O54983	CRYM	0.13886	0.1415	0.14924	0.13834	0.12383	NAN	14	51.4
Q9CZU6	Q9CZU6	CS	0.066655	0.075131	0.082606	0.063398	0.074305	0.061726	20	39.4
Q91W50	Q91W50	CSDE1	0.42086	0.51931	NAN	0.45652	0.68512	0.50567	19	25.7
Q8BK63	Q8BK63	CSNK1A1	0.79886	0.86259	0.86367	0.75718	0.73359	0.66849	7	21.1
Q9DC28	Q9DC28	CSNK1D	0.52106	0.56815	0.58098	0.52364	0.51092	0.49092	6	34.7
Q60737	Q60737	CSNK2A1	0.28112	0.3136	0.30698	0.30346	0.30384	0.22424	14	45.8
O54833	O54833	CSNK2A2	0.19059	0.21623	0.23396	0.20112	0.20341	0.21754	10	33.4
P97315	P97315	CSRP1	0.21557	0.23017	0.2576	0.22937	0.26913	NAN	7	50.3
P21460	P21460	CST3	0.97693	1.0234	1.046	0.98945	0.93192	0.81026	3	20
Q99LI7	Q99LI7	CSTF3	0.35588	0.53774	0.43297	0.37873	0.40303	0.442197	17	21.5
O88712	O88712	CTBP1	0.099217	0.096054	0.10923	0.10513	0.081547	NAN	10	34
P26231	P26231	CTNNA1	0.59242	0.50802	0.75411	0.59723	0.6518	0.40749	17	38.4
Q61301;REV__Q9JMB1	Q61301	CTNNA2	0.13681	0.1463	0.13996	0.13455	0.12801	0.11801	32	50.7
Q02248	Q02248	CTNNB1	0.27655	0.26123	0.29335	0.25179	0.24838	NAN	23	47
Q9CWL8	Q9CWL8	CTNNBL1	0.54624	0.54994	0.58664	0.53635	0.56005	0.4198	13	24.5
O35927	O35927	CTNND2	0.21155	NAN	0.23595	0.21162	0.19278	0.35132	40	44.5
P10605	P10605	CTSB	0.67546	NAN	0.699	0.5759	0.59832	NAN	9	31.6
P18242	P18242	CTSD	0.34499	0.21552	0.17158	0.40619	0.32707	0.1994	11	32.2
Q60598	Q60598	CTTN	0.13272	0.13786	0.15415	0.12874	0.14089	0.14178	17	29.9
Q9JLV5	Q9JLV5	CUL3	0.40166	0.28466	0.55838	0.49787	0.58944	NAN	19	30.1
Q9DCN2	Q9DCN2	CYB5R3	0.15131	0.16147	0.16818	0.13614	0.14721	0.13627	18	77.7
Q9D0M3	Q9D0M3	CYC1	0.056714	0.063046	0.065457	0.047782	0.055526	0.050278	11	42.5
P62897;CON__P62894;P00015	P62897	CYCS	0.052842	0.051866	0.055702	0.044296	0.049892	0.044265	8	59
Q5SQX6	Q5SQX6	CYFIP2	0.1841	0.18747	0.18436	0.1676	0.16454	0.15245	45	55.7
Q9WVK8	Q9WVK8	CYP46A1	0.62014	0.68641	0.67957	0.59629	0.62427	0.66204	16	34
Q9D172	Q9D172	D10JHU81E	0.070025	0.068737	0.073665	0.070665	0.072585	0.061775	8	38.3
Q99LF4	Q99LF4	D10WSU52E	0.2475	0.25314	0.26846	0.25459	0.25966	0.22032	12	25.9
Q80U19	Q80U19	DAAM2	0.41872	0.42171	0.44848	0.36857	0.42476	0.44594	23	26.1
Q9JII5	Q9JII5	DAZAP1	0.1938	0.20613	0.20067	0.19079	0.19567	0.17698	10	29.6
Q9QXS6	Q9QXS6	DBN1	0.15767	0.15154	0.16507	0.14224	0.15847	0.138	22	37.3
Q9JLM8	Q9JLM8	DCLK1	0.25237	0.24874	0.28405	0.23205	0.24263	0.22982	27	40.9
Q6PGN3	Q6PGN3	DCLK2	0.25881	0.28042	0.27086	0.24244	0.26546	0.27003	22	34.7
O08788	O08788	DCTN1	0.26396	0.29705	0.25734	0.22251	0.23413	0.21185	42	41.8
Q99KJ8	Q99KJ8	DCTN2	0.25441	0.26194	NAN	NAN	0.22417	0.20649	19	56.5
Q3U1J4	Q3U1J4	DDB1	0.53391	0.5138	0.59565	0.5321	0.53427	0.46799	28	25.3
O54734	O54734	DDOST	0.23181	0.24755	0.28506	0.22505	0.24882	0.254807	10	24.3
Q91VR5	Q91VR5	DDX1	NAN	0.27979	0.2794	NAN	0.25999	0.24782	17	23.9
Q501J6	Q501J6	DDX17	0.55832	0.56574	0.61943	0.55483	0.5532	0.49094	22	48.5
Q8K363	Q8K363	DDX18	0.898	0.97595	0.8161	0.96124	0.936975	0.88867	10	18.3
Q9JIK5	Q9JIK5	DDX21	0.82414	0.84601	0.90334	0.76178	0.73651	0.64727	20	27.6
Q9Z1N5	Q9Z1N5	DDX39B	0.25821	0.25977	0.27437	0.25232	0.27165	0.23576	11	47.4
Q62167;P16381	Q62167;P16381	DDX3X;D1PAS1	0.72694	0.69851	0.80674	0.6606	0.65497	0.59664	4	40
Q810A7	Q810A7	DDX42	0.73047	0.75187	0.85484	0.7652	0.73679	0.83297	19	30.5
Q61656	Q61656	DDX5	0.899	0.90077	1.0001	0.85758	0.86298	0.74157	27	50.2
Q99MJ9	Q99MJ9	DDX50	0.79331	0.81723	0.84682	0.79031	0.7705	0.67972	21	32.2
P54823	P54823	DDX6	0.56779	0.56364	0.59819	0.53941	0.54005	0.58334	14	37.5
Q9CQ62	Q9CQ62	DECR1	0.09641	0.10008	0.11488	0.093588	0.12139	0.082573	6	23.3
Q9CQJ6	Q9CQJ6	DENR	0.094748	0.17105	0.14835	0.17024	0.132899	0.159295	6	26.8
Q6NS52	Q6NS52	DGKB	0.31888	0.31345	0.34074	0.29309	0.29382	0.28495	21	28.3
Q9R1C6	Q9R1C6	DGKE	0.38811	0.37825	0.42683	0.4078	0.39199	0.31892	15	26.2
Q80UP3	Q80UP3	DGKZ	0.34297	0.3598	0.40316	0.33893	0.39125	0.368643	21	27.3
Q99L04	Q99L04	DHRS1	NAN	0.20571	0.17377	0.14194	0.18571	0.18077	20	66.8
Q99LB2	Q99LB2	DHRS4	0.097111	0.10471	0.10282	0.088979	0.096051	0.084665	11	41.6
O35286	O35286	DHX15	0.38542	0.39347	0.43254	0.37117	0.37194	0.28142	27	33
O70133	O70133	DHX9	0.3339	0.34458	0.36169	0.32146	0.34197	0.30619	39	27.3
Q3UH60	Q3UH60	DIP2B	0.32716	0.31664	0.40756	0.31156	0.3216	0.27751	34	27.4
Q5PR73	Q5PR73	DIRAS2	0.30633	0.32039	0.34482	0.30567	0.29458	0.26615	11	57.8
Q9ESX5	Q9ESX5	DKC1	0.15715	0.14335	0.14764	0.14014	0.14468	0.14022	21	47.7
Q8BMF4	Q8BMF4	DLAT	0.037528	0.040383	0.043744	0.035706	0.037487	0.033969	15	28.7
O08749	O08749	DLD	0.051062	0.050844	0.053965	0.047935	0.042003	NAN	19	41.1
Q91XM9	Q91XM9	DLG2	0.17759	0.18932	0.24135	0.2813	0.24573	0.31313	23	45.9
P70175	P70175	DLG3	0.32168	0.3424	0.35734	0.31776	0.29328	0.28469	34	44.9
Q62108	Q62108	DLG4	0.12396	0.11658	0.1277	0.11344	0.112	NAN	28	49.2
Q9D415	Q9D415	DLGAP1	0.4344	0.48029	0.4779	0.23525	0.42216	0.39524	14	17.4
Q8BJ42	Q8BJ42	DLGAP2	0.25038	0.25005	0.27138	0.21899	0.20375	0.21322	23	30.4
Q6PFD5	Q6PFD5	DLGAP3	0.11877	0.11791	0.13568	0.12063	0.12406	0.098282	26	34.7
B1AZP2	B1AZP2	DLGAP4	0.35321	0.38723	0.37569	0.31679	0.33909	0.2861	22	32.6
Q9WV69	Q9WV69	DMTN	0.26388	0.27996	0.30307	0.25832	0.2611	0.25533	12	35.3
Q8BPN8	Q8BPN8	DMXL2	0.10242	0.10883	0.11481	NAN	0.11349	0.096132	27	12.3
P63037	P63037	DNAJA1	0.59229	0.66262	0.75898	0.62669	0.58731	0.53869	8	23.4
Q9QYJ0	Q9QYJ0	DNAJA2	0.43721	0.42371	0.41101	0.36223	0.37409	NAN	12	34.7
Q9QYJ3	Q9QYJ3	DNAJB1	0.30928	0.42132	0.42906	0.34675	0.37603	0.30142	7	21.8
O54946;Q9QYI8	O54946	DNAJB6	0.42618	0.48165	0.45955	0.40784	0.44113	0.3527	8	26.8
P60904	P60904	DNAJC5	NAN	0.07785	0.07963	NAN	0.067795	0.073448	10	59.1
Q80TZ3	Q80TZ3	DNAJC6	0.14976	0.15363	0.18	0.16069	0.17118	0.14538	26	42.3
Q91WN1	Q91WN1	DNAJC9	0.78216	0.79833	0.96779	0.76404	0.79203	0.63961	3	12.7
P39053	P39053	DNM1	0.1624	0.17154	0.17443	0.1616	0.16146	0.13756	51	71
Q8K1M6	Q8K1M6	DNM1L	0.11882	0.12321	0.12398	0.10213	0.1065	0.096707	44	72.2
P39054	P39054	DNM2	NAN	0.099376	0.13447	NAN	0.11083	0.11002	2	12.5
Q8BZ98	Q8BZ98	DNM3	0.25412	0.25125	0.28012	0.25162	0.20447	0.26183	15	30.6
Q8BUR4	Q8BUR4	DOCK1	0.34074	0.45147	0.36955	0.31631	0.396105	0.34293	28	17.7
Q8BZN6	Q8BZN6	DOCK10	0.46548	0.3457	0.41451	0.37958	0.46334	0.34393	37	21.2
Q8CIQ7	Q8CIQ7	DOCK3	0.54715	0.59637	0.57063	0.37639	0.57176	0.47351	30	17
P59764	P59764	DOCK4	0.47208	0.47382	0.52984	0.48001	0.42646	0.23693	19	10.6
Q8BIK4	Q8BIK4	DOCK9	0.35313	0.36966	0.37513	0.34385	0.34467	0.31358	50	32
Q61103	Q61103	DPF2	0.6866	0.81398	0.67157	0.75495	0.75029	0.71326	10	38.1
Q9Z218	Q9Z218	DPP6	0.20547	0.20132	0.21148	0.23421	0.20611	NAN	26	36.3
O08553	O08553	DPYSL2	0.047203	0.050245	0.053003	0.048239	0.041777	NAN	23	71.5
P32233	P32233	DRG1	0.79179	0.76662	0.83902	0.70605	0.76488	0.64602	12	40.6
Q91ZU6	Q91ZU6	DST	0.53006	0.54316	0.59771	0.50086	0.47493	0.45712	2	0.3
Q9D7X3	Q9D7X3	DUSP3	0.21716	0.21745	0.25338	0.2017	0.22119	NAN	6	47
Q9JHU4	Q9JHU4	DYNC1H1	0.2508	NAN	0.28353	0.22133	0.20648	NAN	77	16.6
Q8R1Q8	Q8R1Q8	DYNC1LI1	0.19995	NAN	0.23048	0.19207	0.25285	0.20752	19	45.9
Q8BH95	Q8BH95	ECHS1	0.074259	0.071149	0.073045	0.058926	0.066521	0.062914	16	45.5
P42125	P42125	ECI1	0.08416	0.069382	0.09397	0.06046	0.10253	0.066067	10	35.6
Q8BL66	Q8BL66	EEA1	0.23462	0.23617	0.25092	0.21391	0.2047	NAN	64	48
P10126	P10126	EEF1A1	0.34634	0.33044	0.34322	0.32978	0.33261	0.2944	11	56.1
P62631	P62631	EEF1A2	0.46219	0.42134	0.48816	0.40867	0.42915	0.38532	11	64.8
O70251	O70251	EEF1B	0.21138	0.20606	0.22301	0.19537	0.20732	0.19535	7	44.4
Q9D8N0	Q9D8N0	EEF1G	0.11662	0.1249	0.13844	0.12653	0.12812	0.11538	17	36.6
P58252	P58252	EEF2	0.46229	0.46961	0.50669	0.43351	0.40423	NAN	36	46.5
Q9D8Y0;Q9D4J1	Q9D8Y0	EFHD2	0.15854	0.17499	0.18498	0.14526	0.15799	NAN	11	44.6
Q8BG67	Q8BG67	EFR3A	0.2485	0.3172	0.59957	0.67477	0.45688	0.624	16	25.9
O08810	O08810	EFTUD2	0.39687	0.42876	0.42077	0.37968	0.39562	0.38305	36	43.2
Q9QXY6	Q9QXY6	EHD3	0.16279	0.16387	0.18243	0.17643	0.19783	0.1602	25	83
Q6ZWX6	Q6ZWX6	EIF2S1	0.4026	0.31266	0.31858	0.29269	0.3234	0.27915	18	60.6
Q99L45	Q99L45	EIF2S2	0.33986	0.35492	0.39931	0.33705	0.35681	0.31709	13	44.4
Q9Z0N1;Q9Z0N2	Q9Z0N1;Q9Z0N2	EIF2S3X;EIF2S3Y	0.35197	0.36779	0.3979	0.33987	0.35817	0.31623	11	26.7
P23116	P23116	EIF3A	0.40107	0.36813	0.4129	0.31057	0.34073	NAN	27	20.7
Q8R1B4	Q8R1B4	EIF3C	NAN	0.2895	0.37026	0.33566	0.36278	NAN	20	22.1
Q8QZY1	Q8QZY1	EIF3L	0.3428	0.35764	0.34758	0.40315	0.39277	0.34934	16	32.3
P60843	P60843	EIF4A1	0.55947	0.59588	0.63553	0.50629	0.58496	0.48123	6	45.3
Q91VC3	Q91VC3	EIF4A3	0.43399	0.45048	0.4701	0.40908	0.43655	0.38804	18	41.1
Q8BGD9	Q8BGD9	EIF4B	0.23451	NAN	0.20903	0.16907	0.23376	0.18088	9	19.5
Q6NZJ6	Q6NZJ6	EIF4G1	0.51048	0.60588	0.56786	0.53083	0.54412	0.44447	17	16.4
Q62448	Q62448	EIF4G2	0.47521	0.4404	0.60063	0.46014	0.47088	0.42991	21	26.9
P63242;Q8BGY2	P63242;Q8BGY2	EIF5A;EIF5A2	0.30153	0.29015	NAN	NAN	0.30897	0.27149	2	18.8
P70372	P70372	ELAVL1	0.40922	0.40798	0.46296	0.3831	0.39573	0.33972	14	51.5
Q60899	Q60899	ELAVL2	0.61329	0.66751	0.66006	0.57976	0.59944	NAN	4	37.2
Q60900	Q60900	ELAVL3	0.48821	0.52045	0.5659	0.49568	0.51089	0.48812	9	44.1
Q68FM6	Q68FM6	ELFN2	0.19784	NAN	0.21277	0.20629	0.20893	0.16753	15	26.1
Q8BHL5	Q8BHL5	ELMO2	0.28651	0.31463	0.40366	0.49999	0.51426	0.4748	13	28.4
P17182	P17182	ENO1	0.12315	0.12621	0.13423	0.12414	0.10817	0.11145	25	79.3
P17183	P17183	ENO2	0.13016	0.13686	0.14466	0.12397	0.12542	0.12509	22	80.6
Q9Z2H5	Q9Z2H5	EPB41L1	0.089769	0.099456	0.10009	0.088111	0.073828	0.065298	31	45.4
Q9WV92	Q9WV92	EPB41L3	0.043571	NAN	0.079547	0.095119	0.047458	0.15295	41	52.5
Q03137	Q03137	EPHA4	0.49687	0.52319	0.55907	0.51694	0.43535	NAN	16	25.7
Q80VP1	Q80VP1	EPN1	0.085038	NAN	0.12885	0.10359	0.10776	NAN	14	28.7
Q6PH08	Q6PH08	ERC2	0.095597	0.10979	0.12198	0.066767	0.097885	0.1002	44	50.3
Q9DC16	Q9DC16	ERGIC1	0.23952	0.22311	NAN	NAN	0.26814	0.27108	7	28.6
Q8BFZ9	Q8BFZ9	ERLIN2	0.12179	0.12188	0.17729	0.10623	0.142	0.099548	9	37.4
P57759	P57759	ERP29	0.23752	0.2802	0.30496	0.2744	0.26081	0.2266	10	35.1
Q3TZZ7	Q3TZZ7	ESYT2	0.26352	0.33507	0.34892	0.32612	0.29613	0.315837	21	33.7
Q99LC5	Q99LC5	ETFA	0.10011	0.098654	0.11652	0.085321	0.12262	0.084384	15	61.3
Q9DCW4	Q9DCW4	ETFB	0.12609	0.12021	0.14222	0.11912	0.1497	0.1034	15	57.3
Q921G7	Q921G7	ETFDH	0.065161	0.063936	0.071588	0.065257	0.051475	NAN	23	47.1
Q61545	Q61545	EWSR1	0.28417	0.27037	0.28773	0.26351	0.28135	0.24868	8	16
Q8R3S6	Q8R3S6	EXOC1	0.19485	0.18935	0.19662	0.20636	0.16151	0.193607	18	23.9
Q9D4H1	Q9D4H1	EXOC2	0.2126	0.19816	0.21864	0.21012	0.24096	0.2098	28	33.7
Q6KAR6	Q6KAR6	EXOC3	0.21228	NAN	0.34515	0.15337	0.21738	NAN	19	27.9
O35382	O35382	EXOC4	0.19169	NAN	0.22792	0.2357	0.18497	0.27361	34	40.4
Q3TPX4	Q3TPX4	EXOC5	0.17035	0.17838	0.19151	0.17327	0.17778	0.13994	27	41.5
A6H5Z3	A6H5Z3	EXOC6B	0.23895	0.32147	0.23433	0.25529	0.24156	0.22885	18	25.1
O35250	O35250	EXOC7	0.2216	0.23252	0.24336	0.21747	0.22221	0.19095	31	46.1
Q6PGF7	Q6PGF7	EXOC8	0.13734	NAN	0.16111	0.13722	0.15359	NAN	21	30.3
P26040	P26040	EZR	0.31373	NAN	0.33058	0.21123	0.25353	0.23132	21	49.7
O08914	O08914	FAAH	0.2979	0.29976	0.28936	0.2756	0.23978	NAN	16	38.7
Q6A0A9	Q6A0A9	FAM120A	0.29423	0.31387	0.31432	0.28401	0.35464	0.26658	28	31.8
Q6RI63	Q6RI63	FAM120B	0.54683	0.60418	0.65913	0.55142	0.62688	0.50155	4	5.2
Q8C3F2	Q8C3F2	FAM120C	0.40016	0.47504	0.42895	0.36341	0.39287	0.434717	14	18.2
Q9CYH2	Q9CYH2	FAM213A	0.2672	0.26568	0.31264	0.27203	NAN	0.45996	12	47.7
Q3V2J0	Q3V2J0	FAM92B	0.23106	0.21393	0.26461	0.22668	0.23809	0.21764	1	2.4
Q80VD1	Q80VD1	FAM98B	0.27943	0.25193	0.2778	0.26575	0.26063	0.22301	10	27.7
F8VPU2	F8VPU2	FARP1	0.24175	0.21776	0.27446	0.22612	0.23266	0.20311	25	30.7
Q9WUA2	Q9WUA2	FARSB	0.13997	NAN	0.14359	0.14245	0.13623	0.12647	19	37.2
P19096	P19096	FASN	0.26541	0.27463	0.28363	0.27018	0.22756	NAN	47	21
P35550	P35550	FBL	0.27855	0.2652	0.30255	0.26187	0.25894	0.24908	12	43.4
Q80WS3	Q80WS3	FBLL1	0.30276	0.35497	0.35201	0.32377	0.34143	0.33658	12	48.7
Q6NS60	Q6NS60	FBXO41	0.19099	0.18312	0.19504	0.1699	0.16034	0.187055	28	38.5
P22315	P22315	FECH	0.11191	0.12003	0.13551	0.09824	0.18379	0.122483	16	43.8
Q8K0E8	Q8K0E8	FGB	2.5357	2.3364	1.4756	2.0906	2.43605	1.7831	10	36
P97807	P97807	FH	0.066293	0.066332	0.073787	0.066338	0.057338	0.18569	24	60.9
Q9D824	Q9D824	FIP1L1	0.60646	0.642	0.63903	0.61628	0.62781	0.56893	7	17.2
Q9CQ92	Q9CQ92	FIS1	0.16286	0.16599	0.17392	0.15095	0.15705	0.13979	3	23.7
Q62446	Q62446	FKBP3	0.53634	0.62902	0.64418	0.48225	0.56977	0.5246	10	30.8
O35465	O35465	FKBP8	0.66323	0.71187	0.7364	0.64803	0.55786	NAN	9	26.9
O08917	O08917	FLOT1	0.10903	0.13835	0.13072	0.1012	0.13273	0.126033	25	68
Q60634	Q60634	FLOT2	0.09681	NAN	0.094756	0.11572	0.10089	NAN	15	38.6
Q8CI03	Q8CI03	FLYWCH1	0.9321	1.0365	1.0212	0.82438	0.7301	0.9843	1	2.1
A2APV2	A2APV2	FMNL2	0.21989	0.20127	0.25719	0.23081	0.26055	0.21581	19	27.6
Q61553	Q61553	FSCN1	0.11749	NAN	0.12984	0.16582	0.16456	0.14633	20	52.3
Q91WJ8	Q91WJ8	FUBP1	0.39165	0.40251	0.43286	0.37923	0.40779	0.36759	18	36.7
P56959	P56959	FUS	0.37849	0.39132	0.38519	0.35908	0.38124	0.31469	11	17
Q61584	Q61584	FXR1	0.60232	0.57796	0.63662	0.55918	0.59499	0.49417	15	28.4
Q9D164	Q9D164	FXYD6	0.12981	0.12884	0.14114	NAN	0.1037	0.10811	2	35.1
Q91Z49	Q91Z49	FYTTD1	0.90737	0.90368	0.9507	0.86729	0.86413	0.64771	10	31.9
P97379	P97379	G3BP2	0.59275	0.60589	0.62818	0.57757	0.58921	0.53162	11	28
Q9WV18	Q9WV18	GABBR1	0.22207	0.23214	0.18936	0.18059	0.20001	0.227105	20	23.9
Q80T41	Q80T41	GABBR2	0.22904	0.23112	0.25535	0.22462	0.21225	0.2417	16	20.6
P48318	P48318	GAD1	0.31597	NAN	0.48169	0.40148	0.39584	0.36415	15	36.4
P06837	P06837	GAP43	0.039138	0.04727	0.081332	0.084033	0.075177	0.085046	12	60.4
P16858;Q64467	P16858	GAPDH	0.16321	0.17186	0.17999	0.1487	0.16152	0.14864	17	51.7
Q9CY66	Q9CY66	GAR1	0.25912	0.27753	0.27294	0.25889	0.30847	0.268325	5	20.3
Q9CZD3	Q9CZD3	GARS	NAN	0.33582	0.35588	0.26304	0.30183	0.25621	18	30
Q60780	Q60780	GAS7	0.31887	0.47402	0.49859	0.2727	0.25957	0.41811	10	27.6
Q8VHR5	Q8VHR5	GATAD2B	0.97386	0.92841	1.1188	0.97443	0.78069	1.00702	17	42.4
O55126	O55126	GBAS	0.059201	0.070856	0.067108	0.061094	0.06089	0.048922	12	40.9
Q9R111	Q9R111	GDA	0.11611	0.1327	0.12891	0.11687	0.10134	NAN	22	60.4
O88741	O88741	GDAP1	0.08514	0.089862	0.08877	0.06873	0.075471	NAN	13	29.6
P50396	P50396	GDI1	0.16255	0.17584	0.18318	0.17324	0.13609	NAN	25	80.3
Q61598	Q61598	GDI2	0.17947	0.24657	0.24533	0.19477	0.19687	0.17694	23	75.3
Q9CRY7	Q9CRY7	GDPD1	0.26928	NAN	0.28523	NAN	0.24539	0.22148	11	39.5
P03995	P03995	GFAP	0.11499	0.11747	0.12307	0.08512	0.098921	0.10562	35	72.1
Q91VC9	Q91VC9	GHITM	1.319	1.3366	1.3274	1.1549	1.3278	1.24115	3	8.7
P23242	P23242	GJA1	0.22919	0.46434	0.26787	0.23281	0.21909	0.22737	9	31.4
Q61543	Q61543	GLG1	0.80388	0.74106	0.86259	0.60857	0.69343	0.50862	27	28.9
Q9CPU0	Q9CPU0	GLO1	0.12917	0.13283	0.14045	NAN	0.13026	0.1187	11	46.7
Q9CPV4	Q9CPV4	GLOD4	0.18275	0.15039	0.17094	0.11292	0.11804	0.10927	15	58.1
D3Z7P3	D3Z7P3	GLS	0.11615	0.11954	0.1287	0.11604	0.10736	NAN	27	46.6
Q9JL62	Q9JL62	GLTP	0.069045	0.067575	0.065179	NAN	0.059369	0.059872	5	23.4
P26443	P26443	GLUD1	0.088434	0.099474	0.097031	0.082801	0.089519	0.076457	29	54.1
P15105	P15105	GLUL	0.1939	0.21645	0.22023	0.20208	0.19535	0.18082	21	58.7
Q922P9	Q922P9	GLYR1	0.8433	0.81921	0.8852	0.79097	0.77272	0.58963	7	15.2
P21278	P21278	GNA11	0.16224	0.17253	0.17776	0.15283	0.15115	0.12491	12	63.5
P27600	P27600	GNA12	0.32868	0.33449	0.37156	0.338	0.36442	0.33792	11	23.7
B2RSH2;P50149;P20612;Q3V3I2	B2RSH2	GNAI1	0.081099	0.092364	NAN	0.099339	NAN	0.096418	5	39.5
P08752	P08752	GNAI2	0.10914	0.1012	0.11567	0.096168	0.10048	0.098861	15	71.3
P18872	P18872	GNAO1	0.060998	0.067692	0.064462	0.062571	0.062377	0.054192	22	60.2
P21279	P21279	GNAQ	0.15414	0.15207	0.16284	0.15254	0.14711	0.11277	13	65.7
P63094;Q6R0H7	P63094;Q6R0H7	GNAS	0.21152	0.17047	0.20956	0.21115	0.17242	NAN	12	50
O70443	O70443	GNAZ	0.058519	0.061891	0.059915	0.055428	0.055077	0.054882	17	47.9
P62874;Q61011	P62874	GNB1	0.059862	0.061918	0.0644	0.058707	0.058414	0.05206	11	68.5
P62880	P62880	GNB2	0.064966	0.14717	0.069056	0.060771	0.066658	0.067019	9	68.8
P68040	P68040	GNB2L1	0.2514	0.21591	NAN	0.25075	0.22803	0.17121	11	38.5
P05201	P05201	GOT1	0.13089	0.13897	0.14639	0.12866	0.1118	NAN	22	67.6
P05202	P05202	GOT2	0.055201	0.054872	0.059059	0.050811	0.049438	0.04192	30	66.7
P51655	P51655	GPC4	0.38419	0.37255	0.38322	NAN	0.3612	0.3457	14	39.9
P13707	P13707	GPD1	0.17986	0.18063	0.17004	0.13538	0.14379	0.16403	19	59.6
Q3ULJ0;Q6NXY9	Q3ULJ0	GPD1L	0.15336	0.15727	0.15546	0.14322	0.13746	NAN	16	50.1
Q64521	Q64521	GPD2	0.060326	0.066166	0.065318	0.057952	0.057273	0.054313	58	80.2
P06745;CON__Q3ZBD7	P06745	GPI	0.13843	0.1436	0.14486	0.12181	0.11843	NAN	24	42.1
P35802	P35802	GPM6A	0.10363	0.10572	0.10821	0.16614	0.10487	0.094883	8	21.9
P35803	P35803	GPM6B	0.1323	0.1077	0.17558	1.1808	0.15828	0.094012	8	21
Q3UNH4	Q3UNH4	GPRIN1	0.13885	0.15245	0.1605	0.13457	0.14645	0.12902	38	58.6
O70325;Q91XR9	O70325;Q91XR9	GPX4	0.15591	0.17112	0.1502	NAN	0.1493	0.1204	8	40.1
Q60631	Q60631	GRB2	0.36071	0.37204	0.39014	0.3546	0.35612	0.31551	13	50.7
P23818	P23818	GRIA1	0.24673	0.23977	0.26399	0.24519	0.20045	0.19607	19	28
P23819	P23819	GRIA2	0.2218	0.22574	0.24241	0.19595	0.19145	0.18579	36	50.1
P35438	P35438	GRIN1	0.37104	0.23067	0.20622	0.23129	0.24789	0.22559	33	32.4
P35436;Q01098;Q03391	P35436	GRIN2A	0.30285	0.29233	0.31087	0.26973	0.26748	0.24777	31	29.2
Q01097;Q01098;Q03391	Q01097	GRIN2B	NAN	0.26908	0.27076	0.20478	0.2092	0.23049	28	24.4
Q3UVX5	Q3UVX5	GRM5	0.23697	0.27488	0.26161	0.25871	0.22585	NAN	24	20.9
Q99LP6	Q99LP6	GRPEL1	0.24437	0.25653	0.28379	0.25333	0.26706	0.21228	8	45.6
Q9WV60	Q9WV60	GSK3B	0.36707	0.33521	0.3612	0.31354	0.34437	0.354493	12	53.1
P13020;CON__Q3SX14	P13020	GSN	0.16775	0.19319	0.239	0.19081	0.12297	0.19998	19	24.7
P10649;P19639;O35660	P10649	GSTM1	0.12397	0.13111	0.13784	0.12043	0.12178	0.1164	12	65.1
P48774	P48774	GSTM5	0.14559	0.16203	0.15496	0.14414	0.16402	0.13922	16	70.5
P19157;P46425	P19157;P46425	GSTP1;GSTP2	0.13467	0.13912	0.14669	0.12776	0.13231	0.12101	10	56.7
Q9ESZ8;Q99NI3	Q9ESZ8	GTF2I	0.94164	0.98943	1.0768	1.0857	1.0315	0.7424	31	36
Q8BTU1	Q8BTU1	GTL3	0.65122	0.66603	0.69746	0.6473	0.62716	0.67157	3	16.1
Q99ME9	Q99ME9	GTPBP4	0.864	0.85423	0.78312	0.82417	0.71013	0.859115	6	10.7
P10922	P10922	H1F0	0.068324	0.069352	0.082747	0.074083	0.066723	0.06357	6	27.8
Q3THW5;P0C0S6	Q3THW5;P0C0S6	H2AFV;H2AFZ	0.17727	0.18631	0.20773	0.1803	0.17629	0.16633	2	31.2
Q9QZQ8	Q9QZQ8	H2AFY	0.12239	0.12501	0.13203	0.11637	0.12457	0.11191	13	39.2
Q8CCK0	Q8CCK0	H2AFY2	0.080713	NAN	0.082648	0.075749	0.075754	0.072995	18	47.8
P84244;P84228;P68433;P02301	P84244;P84228;P68433;P02301	H3F3A;HIST1H3B;HIST1H3A;H3F3C	0.020514	0.02413	0.036445	0.023303	0.022322	0.029874	4	19.9
Q8BMS1	Q8BMS1	HADHA	0.12932	0.11016	0.13392	NAN	0.15375	0.1087	20	27.9
Q99JY0	Q99JY0	HADHB	0.19169	0.18274	0.21	0.21199	0.167	0.18716	14	30.3
Q9QUP5	Q9QUP5	HAPLN1	0.021955	0.018872	0.015953	0.015667	0.0204135	0.01581	19	55.6
P01942	P01942	HBA	0.042186	0.025892	0.043935	NAN	0.040924	0.077841	4	41.5
P02088;CON__Q3SX09;CON__P02070;P02104	P02088	HBB-B1	0.043812	0.029978	0.049074	NAN	0.041992	0.079877	5	84.4
P02089	P02089	HBB-B2	0.043079	0.030363	0.046692	0.048917	0.042413	0.081251	3	73.5
Q61191	Q61191	HCFC1	0.52694	0.55402	0.5827	0.50471	0.5183	0.49019	30	19.1
P70288	P70288	HDAC2	0.447	0.46289	0.46923	0.44262	0.46877	0.35678	7	32.2
Q9JMG7	Q9JMG7	HDGFRP3	0.11729	0.27907	0.16664	0.22839	0.19818	0.197515	4	27.7
Q8VDJ3	Q8VDJ3	HDLBP	NAN	0.61111	0.79551	0.56897	0.42467	0.37294	17	15.1
Q640R3	Q640R3	HEPACAM	0.13155	0.13472	0.14746	0.12336	0.12277	0.11465	12	38.3
P43276	P43276	HIST1H1B	0.019916	0.025287	0.023022	0.024397	0.0226015	0.0237095	9	32.3
P15864;Q07133	P15864	HIST1H1C	0.11113	0.13189	0.15838	0.10855	0.14066	0.11338	4	38.7
P43277	P43277	HIST1H1D	0.072683	0.072231	0.082368	0.080407	0.077966	0.075116	1	32.6
P43274;Q07133	P43274	HIST1H1E	0.069125	0.070673	0.081102	0.07207	0.075695	0.067818	4	34.7
Q8CGP6;Q8R1M2;Q8CGP7;Q8CGP5;Q8BFU2;P22752;P27661;Q64522	Q8CGP6;Q8R1M2;Q8CGP7;Q8CGP5;Q8BFU2;P22752;P27661	HIST1H2AH;H2AFJ;HIST1H2AK;HIST1H2AF;HIST3H2A;HIST1H2AB;H2AFX	0.056517	0.056873	0.061562	0.05876	0.062014	0.059171	1	35.9
P62806	P62806	HIST1H4A	0.033872	0.03528	0.036904	0.033415	0.034497	0.032301	7	49.5
Q64523;Q6GSS7	Q64523;Q6GSS7	HIST2H2AC;HIST2H2AA1	0.046651	0.047602	0.055717	0.049401	0.053898	0.048523	1	35.7
P17710;O08528;Q3TRM8	P17710	HK1	0.078549	0.083658	0.089023	0.071904	0.081192	0.070996	46	48.6
P63158	P63158	HMGB1	0.23826	0.23907	0.25385	0.23406	0.24739	0.23705	7	36.7
O70252	O70252	HMOX2	0.43628	0.46826	0.47337	0.4046	0.44636	0.60909	16	64.8
Q9CX86	Q9CX86	HNRNPA0	0.52864	0.53406	0.55798	0.5158	0.5037	0.20739	8	27.2
P49312	P49312	HNRNPA1	0.2539	0.26922	0.27647	0.22084	0.25729	0.22776	11	39.1
O88569	O88569	HNRNPA2B1	0.18073	0.18408	0.20201	0.16041	0.20468	0.14963	14	46.5
Q8BG05	Q8BG05	HNRNPA3	0.16827	0.17475	0.18421	0.15801	0.17056	0.15656	26	50.9
Q99020	Q99020	HNRNPAB	0.35257	0.369	0.38474	0.34915	0.3565	0.32401	10	26
Q9Z204	Q9Z204	HNRNPC	0.4581	0.44996	0.46105	0.43914	0.44958	0.40861	17	44.1
Q60668	Q60668	HNRNPD	0.13349	NAN	0.16486	0.13359	0.20278	0.15215	9	30.4
Q9Z2X1	Q9Z2X1	HNRNPF	0.42046	0.42845	0.499	0.43741	0.49591	0.39956	9	38.1
O35737	O35737	HNRNPH1	0.3493	0.35937	0.36205	0.31672	0.34415	0.31994	6	39.2
P70333	P70333	HNRNPH2	0.29049	0.30085	0.3003	0.27943	0.29209	0.25767	8	46.8
P61979	P61979	HNRNPK	0.33813	0.3422	0.35219	0.30999	0.33035	0.29211	22	51.4
Q8R081	Q8R081	HNRNPL	0.17399	0.17648	0.1852	0.15998	0.1773	0.15776	22	46.4
Q921F4	Q921F4	HNRNPLL	0.30096	0.31426	0.32995	0.29812	0.31477	0.27024	20	42.8
Q9D0E1;Q91VC4	Q9D0E1	HNRNPM	0.25427	0.2734	0.27006	0.25024	0.2377	0.21171	36	51.4
Q8VEK3	Q8VEK3	HNRNPU	0.33478	0.34072	0.36022	0.30976	0.33913	0.30047	36	39.8
Q8VDM6	Q8VDM6	HNRNPUL1	0.39596	0.53575	0.42386	0.48089	0.48822	0.465855	13	17.7
Q00PI9	Q00PI9	HNRNPUL2	0.39539	0.41247	0.44565	0.39952	0.4116	0.37512	24	30.6
Q9Z130	Q9Z130	HNRPDL	0.36309	0.3733	0.3871	0.33982	0.35355	0.31528	12	36.2
Q9Z2Y3	Q9Z2Y3	HOMER1	0.07612	0.09109	0.11384	0.10324	0.094042	NAN	22	66.4
Q3TEA8	Q3TEA8	HP1BP3	0.43855	0.44456	0.50122	0.33744	0.42335	0.32665	28	43.1
P84075	P84075	HPCA	0.43662	0.38927	0.46033	0.38189	0.40253	0.34006	7	69.9
P62748	P62748	HPCAL1	0.24576	0.29391	0.2982	0.24368	0.25156	0.30799	6	62.7
Q8BGZ1	Q8BGZ1	HPCAL4	0.4396	0.44139	0.47056	0.40761	NAN	0.37401	8	64.4
P00493	P00493	HPRT1	0.25601	0.26132	0.28383	0.25158	0.28168	NAN	9	53.7
Q61411	Q61411	HRAS1	0.094475	0.095292	0.10258	0.093346	0.092418	0.085771	3	47.1
O08756	O08756	HSD17B10	0.075388	0.069749	0.076732	0.13131	0.072258	0.061314	14	61.7
O70503	O70503	HSD17B12	0.2597	0.28708	0.30873	0.26079	NAN	0.2386	9	30.1
P51660	P51660	HSD17B4	NAN	0.28176	0.68649	0.46351	0.24997	NAN	17	29.1
Q8BTX9	Q8BTX9	HSDL1	0.18287	0.16584	0.21334	0.17831	0.16329	NAN	14	52.1
P07901	P07901	HSP90AA1	0.23645	0.26306	0.27623	0.24246	0.25018	0.2083	35	56.2
P11499	P11499	HSP90AB1	0.36626	0.40121	0.40737	NAN	0.37311	0.33606	13	28.3
P08113	P08113	HSP90B1	0.33102	0.30317	0.36314	0.32609	0.28596	NAN	37	50.7
Q8K0U4	Q8K0U4	HSPA12A	0.097011	0.11037	0.12991	0.10923	0.10196	0.094641	24	41.2
P17156	P17156	HSPA2	0.16763	0.20233	0.19416	0.20122	0.18443	0.24921	15	45
Q61316	Q61316	HSPA4	0.16491	0.16747	0.18654	0.16099	0.17083	NAN	38	57.3
P48722	P48722	HSPA4L	0.18633	0.15001	0.17306	NAN	0.14705	0.13151	37	54.3
P20029	P20029	HSPA5	0.30511	0.31477	0.36905	0.31238	0.19819	0.329643	27	45.8
P63017	P63017	HSPA8	0.31337	0.3281	0.36108	0.31198	0.28995	0.334183	27	53.6
P38647	P38647	HSPA9	0.17527	0.17934	0.19011	0.1661	0.14948	0.13575	34	54.9
P63038	P63038	HSPD1	0.059783	0.060562	0.064112	0.058657	0.054346	NAN	45	78
Q05793	Q05793	HSPG2	0.092212	0.13055	0.10784	0.13816	0.111381	0.123	30	10.3
Q61699	Q61699	HSPH1	0.24157	0.2662	0.27299	0.24927	0.21431	NAN	28	41.4
Q9JKR6	Q9JKR6	HYOU1	0.31465	0.30352	0.30794	0.28178	0.31847	0.25556	36	40
Q8BIJ6	Q8BIJ6	IARS2	0.066724	0.083705	0.10917	NAN	0.061627	0.19621	45	52.9
Q60625	Q60625	ICAM5	0.16192	0.15159	0.17457	0.14208	0.1471	0.13756	22	32
P54071	P54071	IDH2	0.09601	0.1109	0.13638	0.11528	0.103455	0.12583	19	45.4
Q9D6R2	Q9D6R2	IDH3A	0.060782	0.056931	0.065428	0.05831	0.060881	0.054671	26	56
P70404	P70404	IDH3G	0.072098	0.070711	0.073852	0.072642	0.047091	0.077806	18	51.1
P01872	P01872	IGH-6	0.97449	1.1768	1.0989	0.67268	1.07564	0.88579	1	3.5
Q9Z1M8	Q9Z1M8	IK	0.96155	0.90556	1.0975	0.90404	0.92239	0.75666	14	26
Q9CXY6	Q9CXY6	ILF2	0.21166	0.21786	0.22938	0.19896	0.20773	0.18174	15	43.3
Q9Z1X4	Q9Z1X4	ILF3	0.38954	0.39174	0.4264	0.35102	0.37876	0.33152	30	52.4
O55222	O55222	ILK	0.24323	0.24884	0.21446	0.20957	0.246035	0.212015	15	31.2
Q8CAQ8	Q8CAQ8	IMMT	0.078566	NAN	0.084622	0.070069	0.070738	0.057704	51	66.7
O55023	O55023	IMPA1	0.099073	0.11115	0.11547	0.087654	0.10613	0.10372	13	41.9
P46660	P46660	INA	0.042739	0.044548	0.049216	0.036836	0.035593	0.041445	32	64.9
Q8K2A7	Q8K2A7	INTS10	0.76235	0.76323	0.89553	0.66624	0.74666	0.807037	13	18.6
Q8CIM8	Q8CIM8	INTS4	0.43526	0.49377	0.57364	1.0259	0.5681	0.50089	14	18.8
Q6PCM2;Q8BND4	Q6PCM2	INTS6	0.77989	0.94021	0.72553	0.68162	0.86005	0.703575	10	12.1
Q8BKC5	Q8BKC5	IPO5	0.39093	0.31309	0.33672	0.32544	0.34163	0.29408	26	33.5
Q3UQ44	Q3UQ44	IQGAP2	0.23652	0.27255	0.27613	0.22852	0.20555	0.261733	33	24.9
Q8R0S2	Q8R0S2	IQSEC1	0.40285	0.45106	0.45893	0.40141	0.37939	0.3474	27	36.5
Q5DU25	Q5DU25	IQSEC2	0.20901	0.21668	0.23424	0.2241	0.24491	0.21038	41	35.3
Q9CX00	Q9CX00	IST1	0.33727	0.32969	0.27092	0.31352	0.33348	0.29222	6	14.9
O89051	O89051	ITM2B	1.0585	1.1682	0.94071	0.71085	1.11335	0.82578	4	19.2
Q02257	Q02257	JUP	0.39746	0.41514	0.47372	0.4805	0.4881	0.34791	19	37.3
A2CG49;Q9CWR0;Q64096	A2CG49	KALRN	0.18789	0.14754	0.18474	0.20603	0.22865	0.18983	51	20.9
P62482	P62482	KCNAB2	0.36864	0.446	0.48094	0.37316	0.40102	0.33484	12	38.4
Q6WVG3	Q6WVG3	KCTD12	0.27951	0.27488	0.21932	0.22108	0.277195	0.2202	11	41.3
Q5DTY9	Q5DTY9	KCTD16	0.21599	0.23627	0.24769	0.20913	0.23478	0.233317	17	38.9
Q60749	Q60749	KHDRBS1	0.36081	0.40035	0.33647	0.27442	0.29861	0.30698	7	13.3
Q9R226	Q9R226	KHDRBS3	0.49401	NAN	0.50514	0.40732	0.41136	0.43187	8	22
Q3U0V1	Q3U0V1	KHSRP	0.42847	0.44484	0.46439	NAN	0.42795	0.38062	21	41.2
Q80TK0	Q80TK0	KIAA1107	0.40968	NAN	0.57477	0.39948	0.44264	0.34252	9	8
Q8BRV5	Q8BRV5	KIAA1671	0.142	0.15031	0.1611	0.13736	0.14143	0.12604	7	23.1
P33173;Q60575;O35071	P33173	KIF1A	0.9851	1.07	1.1661	0.86917	0.67911	NAN	34	23.2
P28740;Q8C0N1;Q922S8	P28740	KIF2A	0.22617	0.22258	0.24882	NAN	0.21209	0.16352	20	26.2
P28738	P28738	KIF5C	0.62492	0.60693	0.65201	0.55939	0.51033	NAN	28	50.5
O88447;Q91W40	O88447	KLC1	0.60554	0.624	0.62676	0.57895	0.48703	NAN	10	33.5
O88448	O88448	KLC2	0.68367	0.74639	0.70657	0.63737	0.58509	NAN	15	44.7
O35344;O35343	O35344	KPNA3	0.37991	0.51361	0.39183	0.37257	0.28396	0.44676	6	13.1
P70168	P70168	KPNB1	0.15782	0.16038	0.17582	0.1533	0.13042	NAN	30	42.8
P32883	P32883	KRAS	0.11456	0.13125	0.13846	0.11737	0.11896	0.11485	3	24.9
Q61595	Q61595	KTN1	0.51159	0.55759	0.6046	0.51826	0.5195	0.43228	19	17.6
P11627	P11627	L1CAM	0.46503	0.75743	NAN	0.55841	0.29457	NAN	19	14.8
Q61292	Q61292	LAMB2	0.069248	0.072441	0.064533	0.072529	0.0708445	0.068531	64	39.5
P02468	P02468	LAMC1	0.076897	0.083304	0.086708	0.070184	0.090728	0.082303	51	38.3
P11438	P11438	LAMP1	0.69378	0.5903	0.6382	0.59687	0.51616	0.50126	3	8.4
P17047	P17047	LAMP2	0.70582	0.6899	0.94063	0.79208	0.62733	NAN	4	8.4
Q9CQ22	Q9CQ22	LAMTOR1	0.35588	0.34697	0.35466	0.32682	0.34387	0.32151	6	55.9
O89112	O89112	LANCL1	0.32397	0.3207	0.37065	0.30046	0.3105	0.30576	12	32.1
P06151;P00342	P06151	LDHA	0.11419	0.11788	0.12452	0.115	0.10335	NAN	16	46.7
P16125	P16125	LDHB	0.12934	0.13514	0.14506	0.13388	0.12066	0.11396	15	42.8
Q9WU40	Q9WU40	LEMD3	0.66834	0.71296	0.73312	0.67885	0.65513	0.51131	31	48.8
Q9Z2I0	Q9Z2I0	LETM1	0.080264	0.079837	0.073142	0.060684	0.063691	NAN	33	54.2
Q9JIA1	Q9JIA1	LGI1	NAN	0.13399	0.13201	0.10411	NAN	0.094184	19	36.4
P97386	P97386	LIG3	0.552	0.62498	0.65731	0.59573	0.57253	0.50988	12	13.7
Q8BGB5	Q8BGB5	LIMD2	NAN	0.50725	0.51754	0.45077	0.44821	NAN	1	13.3
Q9D1T0	Q9D1T0	LINGO1	0.21604	NAN	0.36499	0.36327	0.2773	NAN	14	29.3
P48678	P48678	LMNA	0.10125	0.10508	0.11033	0.092487	0.094098	0.087767	50	66.8
P14733	P14733	LMNB1	0.034745	0.03371	0.038195	0.030397	0.031292	0.026626	39	58.2
P21619	P21619	LMNB2	0.062876	0.057295	0.064845	0.062181	0.065295	0.053327	32	58.9
Q5XJV6	Q5XJV6	LMTK3	0.65437	0.60921	0.64301	0.51635	0.54295	0.48778	25	24
Q8CGK3	Q8CGK3	LONP1	0.092291	NAN	0.08761	0.081722	0.10225	0.081317	41	38.3
Q7TME0	Q7TME0	LPPR4	0.37289	0.82552	0.39436	0.30366	0.32955	0.24554	27	37.7
Q91ZX7;REV__Q91ZX7	Q91ZX7	LRP1	0.6902	NAN	0.75127	0.68387	0.5925	NAN	33	8.3
P55302	P55302	LRPAP1	0.55577	0.52815	0.56308	0.51695	0.56373	NAN	10	30.6
Q6PB66	Q6PB66	LRPPRC	0.26436	0.25564	0.32754	0.2088	0.30614	0.22243	34	26.1
P0C192;Q99PH1	P0C192	LRRC4B	NAN	0.22928	0.38806	0.34509	0.32601	NAN	11	22.6
Q9D1G5	Q9D1G5	LRRC57	0.18875	0.15677	NAN	0.11898	0.16964	NAN	7	31.4
Q922Q8	Q922Q8	LRRC59	0.32408	0.3141	0.35498	0.29953	0.30229	0.27181	11	45.3
Q80TE7	Q80TE7	LRRC7	0.22301	0.2163	0.22077	0.19094	0.19699	0.19535	65	53.8
Q8K377	Q8K377	LRRTM1	0.282	0.2815	0.29795	0.29526	0.27651	0.23505	10	17.8
Q8BLK3	Q8BLK3	LSAMP	0.14043	0.13642	0.20718	NAN	0.12956	0.10832	10	33.7
Q8R4U7	Q8R4U7	LUZP1	0.93918	0.48232	0.78556	0.67878	0.70086	0.735687	29	33.5
P70202	P70202	LXN	0.16065	0.15423	0.1662	0.14089	0.13678	NAN	4	23
Q9WUC3	Q9WUC3	LY6H	0.13772	0.13428	0.14445	0.1219	0.12265	0.12404	3	17.3
A2AHG0	A2AHG0	LZTS3	0.62853	0.61958	0.67149	0.58474	0.61208	0.639867	14	28.7
Q9QXZ0	Q9QXZ0	MACF1	0.32996	0.34137	0.38394	0.32912	0.34215	0.28057	2	0.3
P20917	P20917	MAG	0.041777	0.0488	0.049676	0.061735	0.054943	0.045985	9	16.6
Q64133	Q64133	MAOA	0.10917	0.15136	0.11783	0.10783	0.10717	0.12612	13	26
Q8BW75	Q8BW75	MAOB	NAN	0.17864	0.098426	0.10439	0.20334	NAN	21	41.7
Q9QYR6	Q9QYR6	MAP1A	0.31416	0.31882	0.34752	0.25584	0.32374	0.29512	31	18.2
P14873	P14873	MAP1B	0.62581	0.62678	0.69534	0.61457	0.62654	0.34906	35	20.3
P20357	P20357	MAP2	0.24319	0.26024	0.26879	0.17096	0.22418	0.19902	72	43.8
P31938;Q63932	P31938	MAP2K1	0.2493	0.24777	0.21198	0.19785	0.248535	0.204915	10	23.9
P47809	P47809	MAP2K4	0.20074	0.22616	0.22975	0.21741	0.23403	NAN	15	51.6
P27546	P27546	MAP4	0.33567	0.30675	0.39573	0.30586	0.27819	0.26698	27	33.4
Q7TSJ2	Q7TSJ2	MAP6	0.071265	NAN	0.064196	0.051451	0.059967	NAN	55	62.3
A2AG50	A2AG50	MAP7D2	0.42462	0.5075	0.56007	0.45572	0.43467	0.44822	15	24.5
Q3TRR0	Q3TRR0	MAP9	0.84558	0.70806	0.70343	0.59084	0.71071	0.752357	5	9.6
P63085	P63085	MAPK1	0.28076	0.3051	0.30872	0.28572	0.284	0.23677	15	45.8
Q9ESN9	Q9ESN9	MAPK8IP3	0.73048	NAN	0.92994	0.83889	1.2516	NAN	13	14.6
Q61166	Q61166	MAPRE1	0.17265	0.14996	NAN	NAN	0.20266	0.15394	17	55.2
Q6PER3	Q6PER3	MAPRE3	0.18829	0.18509	0.20413	0.17251	0.18991	0.15777	19	63.3
P10637	P10637	MAPT	0.072654	0.098121	0.084226	0.059107	0.067901	0.099874	17	26.7
Q922Q1;Q9CW42	Q922Q1	MARC2	0.12381	0.12808	0.13347	0.10853	0.12412	0.1069	14	35.2
P26645	P26645	MARCKS	0.14195	0.12466	0.22539	0.095912	0.088196	NAN	13	69.9
Q8VHJ5	Q8VHJ5	MARK1	0.24448	0.23125	0.35847	0.33192	0.29901	0.24497	14	37.7
Q05512	Q05512	MARK2	0.29398	0.29583	0.33373	0.2904	0.29422	0.27557	28	50.8
Q8CIP4	Q8CIP4	MARK4	0.27108	0.33632	0.28274	0.26006	0.25328	0.25592	17	28.9
Q8K310	Q8K310	MATR3	0.53443	0.54729	0.58012	0.51958	0.52562	0.46399	28	35.3
Q9Z2D8	Q9Z2D8	MBD3	0.58431	0.54625	0.6237	0.61012	0.5989	0.584753	6	27
P04370	P04370	MBP	0.027629	0.026008	0.029677	NAN	0.024395	0.02191	4	17.6
P14152	P14152	MDH1	0.13555	0.13518	0.14848	0.13353	0.12082	0.11997	15	51.2
P08249	P08249	MDH2	0.063276	0.064366	0.071895	0.057341	0.062203	0.057957	15	55.6
P06801	P06801	ME1	NAN	0.13516	0.16072	0.12334	0.1146	NAN	18	36.9
Q8BMF3	Q8BMF3	ME3	0.063568	0.063355	0.064491	0.056434	0.060377	0.053718	29	63.4
Q9Z2D6	Q9Z2D6	MECP2	0.14316	0.14634	0.15589	0.14339	0.10958	0.13467	28	57.2
Q80YQ2	Q80YQ2	MED23	0.51269	0.54464	0.59505	0.51715	0.55252	0.4153	15	12
Q9CQU1	Q9CQU1	MFAP1	1.0531	1.017	1.0704	0.97181	0.92946	0.77018	8	23.5
Q8BI84	Q8BI84	MIA3	NAN	0.65525	0.54445	0.66217	0.71317	NAN	18	11.2
Q9JM52;P97820	Q9JM52	MINK1	0.32072	0.32932	0.38733	0.3219	0.31248	0.25869	14	17.3
Q9QZQ1	Q9QZQ1	MLLT4	0.32296	0.37119	0.28618	0.20549	0.347075	0.245835	34	24.4
Q61885	Q61885	MOG	0.014532	0.014193	0.015717	0.013441	0.013104	0.014007	13	44.3
P60762;Q9R0Q4	P60762	MORF4L1	1.0083	0.80961	1.0537	0.90126	0.76617	0.8804	12	36.5
Q9WV34	Q9WV34	MPP2	0.17282	0.14527	0.183	0.17965	0.16756	NAN	31	56.7
Q99J99	Q99J99	MPST	0.09141	0.073472	0.077954	0.071104	0.075556	0.064117	11	46.8
O08989	O08989	MRAS	0.33433	0.3552	0.3834	0.33654	0.34974	0.30711	10	52.4
Q9DB15	Q9DB15	MRPL12	0.14004	0.13484	0.16116	0.12962	0.15024	0.13574	4	18.4
Q920Q6	Q920Q6	MSI2	0.41405	0.38598	0.45446	0.38567	0.45169	0.33987	6	25.7
P26041	P26041	MSN	0.25088	0.23935	0.2227	0.17968	0.18903	0.24285	18	45.6
Q8K4B0	Q8K4B0	MTA1	0.72204	0.73731	0.80349	0.7025	0.70052	0.62628	18	37.6
Q9R190	Q9R190	MTA2	0.49365	0.49335	0.51874	0.4518	0.46742	0.42634	19	41.8
Q924K8	Q924K8	MTA3	0.66966	0.80712	0.88639	0.75304	0.52259	0.787723	11	35.4
Q791T5	Q791T5	MTCH1	0.24097	0.29476	0.34032	0.27703	0.22885	0.22738	11	30.1
P00405	P00405	MTCO2	0.081337	0.078687	0.089447	0.073623	0.07146	0.072244	6	32.2
Q9CWE0	Q9CWE0	MTFR1L	0.13054	0.14113	0.18083	0.11876	0.14085	NAN	13	54
P47802	P47802	MTX1	0.11987	NAN	0.12304	0.10432	0.1052	NAN	16	51.4
P16332	P16332	MUT	0.2565	0.24199	0.28575	0.23009	0.20177	NAN	18	32.8
P09922	P09922	MX1	0.15509	0.1535	0.16585	0.11803	0.14291	0.158147	2	3.8
Q7TPV4	Q7TPV4	MYBBP1A	0.69192	0.71537	0.83289	0.67535	0.7357	0.60711	33	29.6
Q8C854	Q8C854	MYEF2	0.17556	0.1756	0.18841	0.17073	0.18375	0.16371	19	30.5
Q61879;P13542;Q02566;Q5SX39;P13541;Q5SX40	Q61879	MYH10	0.1201	NAN	0.13036	0.10224	0.093418	NAN	39	27.5
O08638	O08638	MYH11	0.18412	0.17313	0.17562	0.29042	0.178625	0.23302	61	40.3
Q8VDD5	Q8VDD5	MYH9	0.24395	0.25079	0.29465	0.22998	0.24789	0.21086	48	32.8
Q9JMH9	Q9JMH9	MYO18A	0.23128	0.26831	0.29435	0.21637	0.249795	0.25536	43	25.1
P46735;O88329	P46735	MYO1B	0.45978	0.38076	0.38873	0.3755	0.28158	0.42027	21	18.5
Q5SYD0;Q5SUA5	Q5SYD0	MYO1D	0.070083	0.062268	NAN	NAN	0.082304	0.072283	37	37.1
Q99104;P21271;Q8CIF6	Q99104	MYO5A	0.29696	0.30351	0.32468	0.28985	0.30547	0.2848	55	31.2
Q64331	Q64331	MYO6	0.42543	0.39381	0.3846	0.34461	0.12021	0.37252	23	19.1
Q9DB05	Q9DB05	NAPA	0.24912	0.25039	0.2846	0.46806	0.22536	NAN	14	66.8
P28663	P28663	NAPB	0.17465	0.18065	0.19383	0.16322	0.16924	0.15527	21	80.2
Q9CWZ7	Q9CWZ7	NAPG	0.15173	0.15008	0.16656	0.14311	0.13065	NAN	17	61.2
Q8K224	Q8K224	NAT10	0.64798	0.67945	0.69202	0.61948	0.59639	0.67315	23	25.7
Q9EPN1;Q9ESE1	Q9EPN1	NBEA	0.23325	NAN	0.2715	0.22099	0.18215	NAN	24	9.1
Q91X97	Q91X97	NCALD	0.2724	0.27124	0.30003	0.24062	0.25808	0.24316	7	49.7
P13595	P13595	NCAM1	0.10414	0.09895	0.10669	0.090384	0.079942	0.08456	27	28.5
O35136	O35136	NCAM2	0.13461	0.14994	0.16881	0.15887	0.15295	0.16436	26	38.6
Q3UYV9	Q3UYV9	NCBP1	0.52178	0.55804	0.57895	0.53368	0.55589	0.47823	17	24.3
Q9Z0E0	Q9Z0E0	NCDN	0.50564	0.49614	0.53873	0.49766	0.42159	NAN	29	49.2
Q8BLF1	Q8BLF1	NCEH1	0.27386	0.37406	0.35522	0.27311	0.30164	0.24467	15	43.4
P28660	P28660	NCKAP1	0.20891	0.23248	0.24861	0.20721	0.21321	0.19082	38	32.4
P09405	P09405	NCL	0.45342	0.45384	0.48605	0.44251	0.45751	0.39519	22	28.6
Q91W39	Q91W39	NCOA5	0.42685	0.43875	0.42424	0.37371	0.42446	0.36134	24	46.6
Q8BNY6	Q8BNY6	NCS1	0.32592	0.34084	0.36445	0.32202	0.31792	0.29422	9	40.5
Q9QYG0	Q9QYG0	NDRG2	0.35503	NAN	0.42727	NAN	0.36813	0.29434	5	16.2
Q9QYF9	Q9QYF9	NDRG3	0.75583	0.75503	0.83199	0.72836	0.75238	0.59859	12	55.2
Q8BTG7	Q8BTG7	NDRG4	0.74199	0.66867	0.75912	0.68455	0.65575	0.61333	10	48
Q99LC3	Q99LC3	NDUFA10	0.075862	0.081965	0.087378	0.067387	0.083158	0.065453	9	24.5
Q7TMF3	Q7TMF3	NDUFA12	0.09489	0.1184	0.11222	0.089156	0.10364	0.082479	8	68.3
Q62425	Q62425	NDUFA4	0.12043	0.11651	0.12522	0.10498	0.11052	0.10976	2	26.8
O09111	O09111	NDUFB11	0.13763	0.12892	0.13919	NAN	0.14081	0.12059	1	6.6
Q9CQJ8	Q9CQJ8	NDUFB9	0.073442	0.068962	0.081682	0.060477	0.072639	0.0746953	7	41.3
Q91VD9	Q91VD9	NDUFS1	0.080607	0.094929	0.099269	0.07786	0.087838	0.075239	37	52
Q91WD5	Q91WD5	NDUFS2	0.071813	0.075673	0.090003	0.073449	0.066662	0.079163	19	46.7
Q91YT0	Q91YT0	NDUFV1	0.093548	0.11628	0.091293	0.099149	0.074667	0.104914	21	46.6
Q9D6J6	Q9D6J6	NDUFV2	NAN	0.096369	0.1181	0.095628	0.10211	0.081777	10	46
Q9DC07	Q9DC07	NEBL	0.10441	0.11341	0.11394	0.10678	0.10858	0.099458	11	40.4
Q9CR95	Q9CR95	NECAP1	0.20388	0.22983	0.25714	0.20226	0.216855	0.2297	3	12.7
P19246;REV__Q7TPM1	P19246	NEFH	0.041053	0.044198	0.043281	0.036383	0.033993	0.038921	39	36.9
P08551	P08551	NEFL	0.047374	0.050674	0.056842	0.042684	0.040124	0.044891	38	62.4
P08553	P08553	NEFM	0.10606	0.10442	0.11784	0.13082	0.14621	0.19378	19	29.4
Q80Z24	Q80Z24	NEGR1	0.12679	0.16459	0.16332	0.14265	0.12133	0.12751	13	44.3
P97798	P97798	NEO1	0.41506	0.66215	0.55953	0.42651	0.35968	NAN	25	21.2
Q810U3	Q810U3	NFASC	0.083339	0.078947	0.06743	0.057459	0.066827	NAN	26	24.1
Q8BY02	Q8BY02	NKRF	0.84611	0.82416	0.80336	0.81797	0.66407	0.835135	9	14.6
Q01768	Q01768	NME2	0.12631	0.13273	0.12844	0.11482	0.13244	0.10864	2	43.4
Q61941	Q61941	NNT	0.062088	0.06519	0.06568	0.068032	0.04725	NAN	34	33.2
Q6GQT9	Q6GQT9	NOMO1	0.22012	NAN	0.24073	0.26471	0.24596	0.22388	12	11.4
Q99K48	Q99K48	NONO	0.2757	0.28025	0.30192	0.26674	0.28287	0.25169	18	38.5
Q922K7	Q922K7	NOP2	0.85439	1.0636	0.84722	1.0439	0.8156	0.958995	10	17.8
Q9D6Z1	Q9D6Z1	NOP56	0.31371	0.32641	0.33585	0.28577	0.30581	0.26791	21	35.5
Q6DFW4	Q6DFW4	NOP58	0.11704	0.12967	0.13938	0.12782	0.14074	0.1133	19	42.9
Q9JKN6	Q9JKN6	NOVA1	0.629	0.60054	0.61363	0.57002	0.60106	0.52149	12	28
Q11011	Q11011	NPEPPS	0.10291	0.13494	0.14824	0.10727	0.10811	0.12265	37	46.1
Q61937	Q61937	NPM1	0.2869	0.28736	0.30073	0.18524	0.29658	0.25	6	19.2
P97300	P97300	NPTN	0.14787	0.13782	0.14571	0.11283	0.12717	NAN	15	33
Q62443	Q62443	NPTX1	0.56041	0.57549	0.58949	0.3207	0.53839	0.50397	15	36.8
Q99J85	Q99J85	NPTXR	0.68637	NAN	0.88639	0.64079	0.66535	0.58384	9	24.5
Q810U4	Q810U4	NRCAM	0.30265	0.35327	0.42477	0.30619	0.26686	0.3087	16	15.1
Q9CS84;P0DI97	Q9CS84	NRXN1	0.43593	0.30202	0.31989	0.23727	0.32738	0.32817	33	28.6
Q6P9K9;Q8C985	Q6P9K9	NRXN3	0.33371	0.27168	0.35364	0.32817	NAN	0.19734	14	10.8
P46460	P46460	NSF	0.15748	0.16133	0.17336	0.15635	0.14162	NAN	53	63.3
Q3UHB1	Q3UHB1	NT5DC3	0.23925	0.23401	0.24675	0.20079	0.20843	NAN	19	38.3
Q99PJ0	Q99PJ0	NTM	0.16279	0.15404	0.14662	0.12918	0.097555	NAN	8	33.4
P15209;Q3UFB7	P15209	NTRK2	0.63455	0.60939	0.69128	0.5331	0.45696	NAN	8	19.2
Q6VNS1	Q6VNS1	NTRK3	0.55793	NAN	0.66964	0.50995	0.51799	NAN	11	24.6
Q9CQF3	Q9CQF3	NUDT21	0.46172	NAN	0.46826	0.409	0.44952	0.40178	5	23.3
Q6PFD9	Q6PFD9	NUP98	0.49376	0.51231	0.57826	0.4849	0.4945	0.44687	35	24.9
Q99JX7	Q99JX7	NXF1	0.61272	0.59122	0.69834	0.57492	0.51356	0.634093	18	34.1
P29758	P29758	OAT	0.43235	0.41222	0.44917	0.35498	0.35646	NAN	13	38.5
Q9CRD0	Q9CRD0	OCIAD1	0.57947	0.54251	0.56352	0.24405	0.4094	0.61272	10	47.8
Q9D8W7	Q9D8W7	OCIAD2	0.21167	0.19926	0.21884	0.1671	0.49226	0.23089	8	55.2
Q60597	Q60597	OGDH	0.11993	0.13565	0.14913	0.1206	0.13082	0.11476	52	50.8
Q8CGY8	Q8CGY8	OGT	0.32549	0.35173	0.36927	NAN	0.34305	0.28586	16	16.2
Q9CZ30	Q9CZ30	OLA1	0.24299	0.24254	0.27847	0.2058	0.23477	0.20408	12	39.1
O88998	O88998	OLFM1	0.14506	0.17592	0.19518	0.16449	0.18248	0.172053	11	27.8
Q63912	Q63912	OMG	0.089132	0.085052	0.09362	0.090898	0.0831	0.083837	9	15
P58281;P58682	P58281	OPA1	0.090592	0.10182	0.10336	0.077818	0.084199	0.081605	66	63.9
Q7TQI3	Q7TQI3	OTUB1	0.22078	0.21586	0.22946	0.18745	0.17573	NAN	11	53.1
Q9D0K2	Q9D0K2	OXCT1	0.11901	0.12412	0.13198	0.12641	0.11054	NAN	21	53.8
Q4KMM3	Q4KMM3	OXR1	0.16058	0.17829	0.17983	0.15624	0.14562	NAN	36	48.4
P09103	P09103	P4HB	0.25532	0.26525	0.30507	0.26955	0.21506	NAN	26	53
P50580	P50580	PA2G4	0.2754	0.24735	0.27022	0.43053	0.261375	0.350375	16	43.9
P29341	P29341	PABPC1	0.20461	0.16158	NAN	0.17539	0.15579	0.13902	27	40.7
Q8K212	Q8K212	PACS1	0.13011	NAN	0.14884	0.10294	0.12273	0.11077	24	31.7
Q61644	Q61644	PACSIN1	0.09816	0.099058	0.12353	0.095339	0.10498	0.09143	26	59
P63005	P63005	PAFAH1B1	0.45235	0.52329	0.51988	0.4366	0.40509	0.41222	17	45.9
O88643	O88643	PAK1	0.24374	0.22138	0.27735	0.23483	0.2221	0.18542	9	39.6
Q8C015	Q8C015	PAK7	0.3135	0.33349	0.32469	0.26084	0.28839	0.323893	16	30.3
Q9Z0P4	Q9Z0P4	PALM	0.068641	0.078861	0.083583	0.074958	0.068407	0.095602	18	52.7
Q8BR92	Q8BR92	PALM2	0.11463	0.14189	0.11629	0.18549	0.12059	0.12427	15	55.1
Q99LX0	Q99LX0	PARK7	0.11463	0.12087	0.12538	0.11062	0.11954	0.10588	11	58.7
P11103	P11103	PARP1	0.64439	0.61352	0.71349	0.63722	0.62297	0.48441	21	26.1
Q8BSQ9	Q8BSQ9	PBRM1	0.7726	0.81081	0.85427	0.79373	0.8056	0.64854	29	19
Q05920	Q05920	PC	0.10942	0.10328	0.12194	0.099398	0.11916	0.092903	41	39.6
P60335	P60335	PCBP1	0.35429	0.36306	0.37757	0.33447	0.31544	0.2987	7	41
Q61990	Q61990	PCBP2	0.35613	0.33489	0.38526	NAN	0.30973	0.33885	5	37.6
P57722	P57722	PCBP3	0.34158	0.35541	0.39191	0.31833	0.36198	0.362967	4	34
Q8BH04	Q8BH04	PCK2	0.14408	NAN	0.12879	0.48206	0.11489	NAN	25	44.2
Q9QYX7	Q9QYX7	PCLO	0.17628	NAN	0.19318	0.16281	0.16754	NAN	27	7.7
Q61481;Q64338	Q61481	PDE1A	0.43506	0.39341	NAN	NAN	0.37094	0.3455	10	28.3
Q922S4	Q922S4	PDE2A	0.166	0.18441	0.2099	0.17329	0.17021	NAN	27	34.6
Q9D051	Q9D051	PDHB	0.056613	0.055022	0.059482	0.049478	0.051433	0.04877	17	59.6
P27773	P27773	PDIA3	0.27252	0.27428	0.30574	0.2803	0.24069	NAN	36	62.8
P08003	P08003	PDIA4	0.33117	0.33453	0.37899	0.34924	0.27957	NAN	26	41.8
Q922R8	Q922R8	PDIA6	0.30271	0.31601	0.34598	0.3257	0.34262	0.26958	18	49.8
Q9Z2A0	Q9Z2A0	PDPK1	0.36801	0.31645	0.37693	0.35483	0.35775	0.29294	15	37
Q4VA53	Q4VA53	PDS5B	0.69162	0.71179	0.7183	0.67193	0.66426	0.53189	32	27.6
Q8K183	Q8K183	PDXK	0.1168	0.1204	0.14743	0.11366	0.12009	NAN	13	37.5
P70296	P70296	PEBP1	0.12669	0.12982	0.14045	0.12166	0.12582	0.11603	15	88.8
P12382	P12382	PFKL	0.14738	0.14597	0.17616	0.14977	0.14137	NAN	31	54
P47857	P47857	PFKM	0.17735	0.35296	0.19599	NAN	0.16033	0.17227	16	28.1
Q9WUA3	Q9WUA3	PFKP	0.18572	0.19895	0.21253	0.16578	0.1955	0.199067	21	31.9
Q9DBJ1	Q9DBJ1	PGAM1	0.13023	0.13167	0.14283	0.12079	0.12643	0.11201	16	79.9
Q8BX10	Q8BX10	PGAM5	0.1564	0.15928	0.19877	0.15123	0.15527	0.1391	16	58
P09411;P09041	P09411	PGK1	0.11787	0.15244	0.132	0.11886	NAN	0.10564	16	42.9
Q9D0F9	Q9D0F9	PGM1	0.10797	0.11297	0.1296	0.12622	0.11997	0.11258	32	68.7
Q8CAA7	Q8CAA7	PGM2L1	0.3166	0.31577	0.34681	0.30365	0.27812	NAN	22	33.5
O55022	O55022	PGRMC1	0.30256	0.36674	0.42526	0.2816	0.38783	0.27337	14	63.6
P67778	P67778	PHB	0.054206	0.059025	0.064874	0.053121	0.059039	0.055086	12	38.2
O35129	O35129	PHB2	0.050672	0.049032	0.053379	0.0444	NAN	0.047145	20	64.5
Q9WTU0	Q9WTU0	PHF2	0.81131	0.75629	0.85849	0.70557	0.66338	0.808697	11	11.3
Q61753	Q61753	PHGDH	0.15527	0.16386	0.1651	0.14821	0.14161	NAN	19	38.8
Q8VDD9;A2AHJ4	Q8VDD9	PHIP	0.79008	0.76429	0.83703	0.77004	0.8914	0.797133	24	16.4
Q8K0S0	Q8K0S0	PHYHIP	0.36929	0.33893	0.37968	0.36085	0.36076	0.30825	9	33.6
Q8BGT8	Q8BGT8	PHYHIPL	0.30838	0.29562	0.32016	0.34796	0.33929	NAN	13	40.3
Q7M6Y3	Q7M6Y3	PICALM	0.23388	0.24097	0.26045	0.21906	0.29042	0.37034	13	31.4
P53810	P53810	PITPNA	NAN	0.13733	0.1673	0.13588	0.13497	NAN	14	56.8
Q6ZPQ6	Q6ZPQ6	PITPNM2	0.45346	0.43135	0.42426	0.4861	0.4153	0.442405	21	18.1
P52480	P52480	PKM	0.16322	0.16877	0.18372	0.16366	0.14697	0.14377	41	71.4
Q9Z1B3;A3KGF7	Q9Z1B3	PLCB1	0.19851	0.26244	0.25138	0.20878	0.22192	0.18928	33	29.4
Q9QXS1;Q8R0W0	Q9QXS1	PLEC	0.1229	0.12666	0.14541	0.11041	0.12438	0.11084	27	6.5
P60202	P60202	PLP1	0.025693	0.021641	0.025221	0.021045	0.024755	0.015659	10	34.3
Q922V4	Q922V4	PLRG1	0.74058	0.69987	0.70784	0.66859	0.69552	0.54258	9	25.3
Q99K51	Q99K51	PLS3	0.34264	0.39944	NAN	0.32537	NAN	0.32127	13	37.6
P70206	P70206	PLXNA1	0.18996	0.1966	0.19777	0.19094	0.17631	NAN	43	31.9
P70207	P70207	PLXNA2	0.45029	0.46785	0.47545	0.45155	0.3813	NAN	20	18.9
Q80UG2	Q80UG2	PLXNA4	0.25398	0.24866	0.26252	0.23295	0.22912	0.22339	44	33.2
O35691	O35691	PNN	0.42469	0.46424	0.47896	0.43907	0.4605	0.41679	20	27.3
Q8BZH4	Q8BZH4	POGZ	0.78197	0.81671	0.87037	0.74479	0.7861	0.59623	21	19.7
Q8BG81	Q8BG81	POLDIP3	0.91258	0.75293	0.84376	0.85319	0.75321	0.53966	14	39.8
P08775	P08775	POLR2A	NAN	0.60946	0.91421	0.82216	0.84366	0.63829	14	8.4
P97760	P97760	POLR2C	0.4993	0.53182	0.62002	0.55988	0.57071	0.52165	6	28.7
P62488	P62488	POLR2G	0.49299	0.5278	0.48961	0.56996	0.510395	0.529785	4	25.6
P37040	P37040	POR	0.36931	0.36986	0.40568	0.34982	0.31438	NAN	21	31.3
Q99JY8	Q99JY8	PPAP2B	0.27635	NAN	0.34953	0.34004	NAN	0.32921	6	19.6
Q8BSS9	Q8BSS9	PPFIA2	0.23265	0.20944	0.19483	0.22004	0.11149	0.221045	36	35
P17742	P17742	PPIA	0.18127	0.18305	0.19835	0.16262	0.17988	0.15561	14	81.7
P24369	P24369	PPIB	0.28251	0.28689	0.32371	0.25123	0.28817	0.23541	13	54.2
Q9CR16	Q9CR16	PPID	0.15502	NAN	0.19013	0.16429	0.1768	NAN	15	49.2
Q9D0W5	Q9D0W5	PPIL1	0.17697	0.203	0.18705	0.20521	0.189985	0.19613	6	37.3
P62137	P62137	PPP1CA	0.26789	0.28415	0.3031	0.25814	0.27276	0.24396	7	63.9
Q80W00	Q80W00	PPP1R10	0.88303	0.91653	0.99025	0.86265	0.84514	0.68526	14	17.5
Q6R891	Q6R891	PPP1R9B	0.27493	0.26813	0.28264	0.24703	0.26986	0.24102	19	32.9
P63330	P63330	PPP2CA	0.27829	0.29324	0.34931	0.28508	0.23057	0.306947	1	43.4
P62715	P62715	PPP2CB	0.24278	0.24024	0.26128	0.21453	0.21617	NAN	1	58.9
Q76MZ3;Q7TNP2	Q76MZ3	PPP2R1A	0.32091	0.31966	0.3366	0.30107	0.31054	0.25306	23	45.5
P63328;P48455	P63328	PPP3CA	0.18169	0.17805	0.19281	0.16297	0.16969	0.15443	8	27.6
Q63810;Q63811	Q63810	PPP3R1	0.17647	0.1805	0.19407	NAN	0.17262	0.1505	5	32.9
Q91VJ5	Q91VJ5	PQBP1	1.0017	1.181	0.99517	1.512	0.73507	1.09135	7	36.1
P35700	P35700	PRDX1	0.14805	0.15938	0.18048	0.1491	0.17036	0.13391	7	35.7
Q61171	Q61171	PRDX2	0.13152	0.13931	0.14998	0.13079	0.13883	0.11457	8	42.9
P20108	P20108	PRDX3	0.064951	0.058802	0.065709	0.058387	0.064951	0.055086	11	41.2
P99029	P99029	PRDX5	0.067565	0.071282	0.074626	0.064026	0.071079	0.06212	11	46.2
O08709	O08709	PRDX6	0.10935	0.11642	0.12401	0.10123	0.1101	0.10373	21	84.4
Q8C167	Q8C167	PREPL	0.9299	0.78231	0.97736	0.76074	0.66477	NAN	8	12.6
Q80Y24	Q80Y24	PRICKLE2	0.613	0.58474	0.66145	0.61562	0.59151	0.53591	32	50.5
P05132	P05132	PRKACA	0.23136	0.25758	0.24682	0.20733	0.22226	0.17929	7	46.2
Q9DBC7	Q9DBC7	PRKAR1A	0.22315	0.1918	0.2562	0.19246	0.207475	0.22433	12	37
P12367	P12367	PRKAR2A	0.05112	NAN	0.071997	0.058423	0.05708	NAN	12	47.6
P20444	P20444	PRKCA	0.2108	NAN	0.24767	0.22239	0.22451	0.18977	19	46.1
P68404	P68404	PRKCB	0.24245	0.24362	0.2767	NAN	0.23293	0.23195	10	29.1
P16054;P23298	P16054	PRKCE	0.2924	0.23547	0.33525	0.23266	0.22549	NAN	27	40.7
P63318	P63318	PRKCG	0.25404	0.25008	0.25766	0.23706	0.24432	0.2107	46	70.4
O08795	O08795	PRKCSH	0.254	NAN	0.28759	0.24549	0.24929	NAN	12	16.5
P04925	P04925	PRNP	0.3973	0.38931	0.38047	0.37981	0.16855	0.38244	5	20.1
Q99KP6	Q99KP6	PRPF19	0.44075	0.4358	0.46235	0.42028	0.43565	0.38205	8	17.5
Q4FK66	Q4FK66	PRPF38A	0.3927	0.39666	0.4858	0.36486	0.40982	0.35898	8	23.4
Q9DAW6	Q9DAW6	PRPF4	1.0402	1.3269	0.33748	1.127	1.18355	0.73224	13	30.5
Q61136	Q61136	PRPF4B	0.56075	0.56362	0.55679	0.49168	0.52527	0.47704	15	17.2
Q91YR7	Q91YR7	PRPF6	0.88399	0.81114	0.87339	0.71283	0.78236	1.1552	30	34.6
Q99PV0	Q99PV0	PRPF8	0.66359	0.67382	0.72404	0.61009	0.65118	0.56865	60	25.2
Q9D7G0	Q9D7G0	PRPS1	0.16348	0.15967	0.15998	0.13171	0.13688	NAN	6	44.3
E9PUL5	E9PUL5	PRRT2	0.14836	NAN	0.17273	0.14706	0.16253	0.13277	5	21.4
Q61207	Q61207	PSAP	0.81204	0.86453	0.87141	0.84451	0.63516	NAN	10	18.9
Q99K85	Q99K85	PSAT1	0.24189	0.26691	0.25043	0.18479	0.23309	0.1778	18	57.6
Q5DTT2	Q5DTT2	PSD	0.41238	0.40127	0.42478	0.35152	0.37606	0.31003	22	25.2
Q2PFD7	Q2PFD7	PSD3	0.28491	0.27521	0.29018	0.29584	0.30241	0.28363	33	26.9
Q99JF8;P51859	Q99JF8	PSIP1	0.45803	0.38116	0.46959	0.46787	0.3541	0.32843	20	41.9
Q8BG32	Q8BG32	PSMD11	0.10566	0.11155	NAN	0.32623	0.085773	NAN	6	13.7
P14685	P14685	PSMD3	0.19037	0.24083	NAN	NAN	0.18957	0.19524	16	35.7
Q8R326	Q8R326	PSPC1	0.21396	0.21101	0.331	0.25466	0.28766	0.29715	12	28.1
P17225;B2RU80	P17225	PTBP1	0.44576	0.40862	0.43214	0.33251	0.41845	0.38099	3	10.4
Q91Z31	Q91Z31	PTBP2	0.45924	0.47407	0.49873	0.42993	0.4485	0.40592	9	22
Q8BHD7;B2RU80	Q8BHD7	PTBP3	0.36787	0.35027	0.3912	0.33182	0.36835	0.33347	7	19.7
Q8BWM0	Q8BWM0	PTGES2	NAN	0.25606	0.24453	NAN	0.24799	0.20244	12	43.2
Q9R0Q7	Q9R0Q7	PTGES3	NAN	0.19406	0.2099	0.18313	0.18388	0.17155	6	36.9
Q9QVP9	Q9QVP9	PTK2B	0.59689	0.55656	0.61103	0.48164	0.50728	0.4113	36	46
Q63739	Q63739	PTP4A1	0.26041	0.27408	0.295	0.24432	0.2582	0.23024	2	31.8
Q8K2C9	Q8K2C9	PTPLAD1	0.33128	0.34952	NAN	0.31198	NAN	0.30458	7	16
P18052	P18052	PTPRA	0.26608	0.22709	0.30552	0.26434	0.26159	0.27285	26	41.4
Q64487	Q64487	PTPRD	0.33814	0.2837	0.34261	0.31531	0.28451	0.19505	38	41.4
Q64455	Q64455	PTPRJ	0.33976	NAN	0.38911	0.37507	0.32798	NAN	14	12.1
B0V2N1	B0V2N1	PTPRS	0.28106	0.28355	0.32252	0.22535	0.22092	NAN	29	25.3
O54724	O54724	PTRF	0.2658	0.26484	0.28574	0.24479	0.28536	0.23639	15	33.4
Q3UEB3	Q3UEB3	PUF60	0.76401	0.83547	0.81802	0.75031	0.81497	0.63705	17	34.6
P42669	P42669	PURA	0.083026	0.079381	0.090468	0.092273	0.077639	0.0842917	8	29
O35295	O35295	PURB	0.12465	0.11584	0.12349	0.10365	0.1186	0.10171	7	31.5
Q922Q4;Q922W5	Q922Q4	PYCR2	0.22706	0.20632	0.23518	0.18063	0.22672	0.1988	12	45
Q8CI94	Q8CI94	PYGB	0.10301	0.11242	0.12012	0.10875	0.09334	NAN	31	52.7
Q8BVI4	Q8BVI4	QDPR	0.15758	0.15747	0.1742	0.15174	0.15733	0.13969	15	67.6
Q9QYS9	Q9QYS9	QKI	0.80379	0.73968	0.97402	0.8316	0.83877	0.839163	8	28.4
P61027	P61027	RAB10	0.13372	0.1317	0.14556	0.12482	0.072846	0.1402	10	55.5
P46638;P62492;Q9WTL2	P46638;P62492	RAB11B;RAB11A	0.40105	0.44219	0.46741	0.42523	0.40066	0.436883	9	36.7
P35283	P35283	RAB12	0.19934	NAN	0.26519	0.19641	NAN	0.19251	14	53.9
Q91V41	Q91V41	RAB14	0.23104	0.24196	0.26505	0.24267	0.24996	0.21724	16	78.6
P35293	P35293	RAB18	0.37709	0.38381	0.42519	0.36362	0.35469	0.32438	9	52.9
P62821	P62821	RAB1A	0.17452	0.17822	0.19244	0.16789	0.17351	0.15956	7	63.9
Q9D1G1	Q9D1G1	RAB1B	0.18056	0.1758	0.19164	0.16559	0.17103	0.16748	8	71.6
P35282	P35282	RAB21	0.30034	0.30254	0.30789	0.24645	NAN	0.22716	10	47.7
P53994	P53994	RAB2A	0.22894	0.23243	0.25036	0.20714	0.22277	0.20872	9	71.2
P53994	P53994	RAB2A;RAB2B	0.25286	0.28023	0.22578	0.25866	0.25444	0.266545	9	71.2
O35963	O35963	RAB33B	0.20908	0.19298	NAN	0.1766	0.18019	NAN	3	24.5
Q6PHN9	Q6PHN9	RAB35	0.10846	0.11621	0.11979	0.10657	0.11513	0.099627	6	32.3
Q8BHC1;Q8R1M8	Q8BHC1	RAB39B	0.18392	0.18478	0.18837	0.15645	0.19476	0.16257	10	46
P63011	P63011	RAB3A	0.13767	0.14207	0.15071	0.13312	0.13808	0.13066	9	52.3
Q9CZT8	Q9CZT8	RAB3B	0.18047	0.18636	0.19399	0.17523	0.19034	NAN	3	20.1
P62823	P62823	RAB3C	0.14354	0.1445	0.15273	0.14235	0.11988	NAN	4	31.7
P35276	P35276	RAB3D	0.13646	0.14074	0.14793	0.13587	0.12519	0.13801	2	26
Q91ZR1	Q91ZR1	RAB4B	0.22146	0.22831	0.23814	0.2011	0.25305	0.21213	10	60.6
Q9CQD1	Q9CQD1	RAB5A	0.22661	0.23463	0.25122	0.2188	0.22161	0.19448	6	54.4
P61021	P61021	RAB5B	0.21698	0.2228	0.24315	0.20145	0.20976	0.18284	3	36.7
P35278	P35278	RAB5C	0.26059	0.24502	0.26256	0.22334	0.25692	0.14563	2	26.9
P35279	P35279	RAB6A;RAB6B	0.58792	0.69548	0.61396	0.72139	0.6417	0.667675	4	50.5
P61294	P61294	RAB6B	0.68314	0.69622	0.77683	0.69199	0.67327	0.62373	4	50
P51150	P51150	RAB7A	0.36329	0.38942	0.46124	0.3811	0.37715	0.33678	10	50.2
P55258;Q9DD03	P55258	RAB8A	0.14367	0.16126	0.1589	0.14832	NAN	0.16342	3	29
P61028	P61028	RAB8B	0.11949	0.14105	0.13714	0.13691	0.14087	0.12316	2	25.1
P63001;Q05144	P63001	RAC1	0.10014	0.10583	0.10872	0.098788	0.10261	0.094623	5	74
P63001;Q05144	P63001	RAC1;RAC2	0.10493	0.11152	NAN	NAN	0.10314	0.09557	5	74
Q61550;A2AU37	Q61550	RAD21	0.64096	0.75294	0.84301	0.67835	0.70601	0.745637	16	27.6
Q8C570	Q8C570	RAE1	0.47696	0.49199	0.53204	0.42851	0.48389	0.47055	11	38
P63321	P63321	RALA	0.068396	0.069974	0.075713	0.069228	0.068801	0.064823	5	43.2
Q64012	Q64012	RALY	0.66952	0.67494	0.74783	0.64664	0.71018	0.58806	12	34.9
Q8BTF8	Q8BTF8	RALYL	0.54795	0.51128	0.58338	0.52216	0.51901	0.43105	11	28.7
RAN	P62827;Q61820	RAN;RASL2-9	0.20561	0.19271	0.20772	0.18552	0.16423	0.18096	8	36.1
Q9ERU9	Q9ERU9	RANBP2	0.69591	NAN	0.55596	0.68417	0.72656	0.65608	9	4
P46061	P46061	RANGAP1	0.87254	0.82677	0.90974	NAN	0.80448	0.7565	13	23.8
P62835	P62835	RAP1A	0.052274	0.052523	0.059251	0.051331	0.047271	0.043748	4	33.2
Q99JI6	Q99JI6	RAP1B	0.080527	0.080166	0.088887	0.074945	0.078071	0.07299	4	45.1
Q80ZJ1	Q80ZJ1	RAP2A	0.082467	0.092295	0.089168	0.086113	0.087301	0.077196	8	43.7
P61226	P61226	RAP2B	0.086801	0.089423	0.096819	NAN	0.088514	0.080145	5	39.9
Q8CHG7	Q8CHG7	RAPGEF2	0.35652	0.36743	0.41168	0.36835	0.34622	0.32743	34	32.7
Q9EQZ6	Q9EQZ6	RAPGEF4	0.13811	0.14495	0.14733	0.12165	0.1278	0.143463	26	29.8
Q60790	Q60790	RASA3	0.36041	0.37963	0.43155	0.35656	0.33492	0.33423	33	47.8
Q9Z268	Q9Z268	RASAL1	0.14777	0.1349	0.17444	0.13653	0.14796	0.13373	23	31.7
P27671	P27671	RASGRF1	0.69443	0.73484	0.82388	0.67001	0.71125	0.62465	15	14.7
Q9Z1S3	Q9Z1S3	RASGRP1	0.93687	0.79417	0.89952	0.76056	0.81845	0.71375	2	2.6
Q60972	Q60972	RBBP4	0.59472	0.60935	0.69523	0.62021	0.60814	0.51482	4	19.8
Q8BX09	Q8BX09	RBBP5	0.64243	0.59788	0.78395	0.62589	0.67398	0.674753	10	23.2
Q60973	Q60973	RBBP7	0.79095	0.79636	0.84338	0.7658	0.7276	0.74281	4	24
Q8C2Q3	Q8C2Q3	RBM14	0.25688	0.25522	0.26111	0.2359	0.21235	0.257737	30	41
B2RY56	B2RY56	RBM25	0.66582	0.64556	0.63954	0.72097	0.70573	0.53776	18	24.5
Q6NZN0	Q6NZN0	RBM26	0.59745	0.61526	0.71143	0.58115	0.57924	0.49361	10	14.1
Q8VH51	Q8VH51	RBM39	0.67185	0.69948	0.80314	0.6598	0.69854	0.58484	12	27
Q8C7Q4	Q8C7Q4	RBM4	0.71239	0.6828	0.79275	0.7124	0.73198	0.61538	2	46.8
Q9CWZ3	Q9CWZ3	RBM8A	0.36045	0.39817	0.42788	0.35716	0.40238	0.31072	6	27
Q9WV02	Q9WV02	RBMX	0.20498	0.20709	0.20757	0.1847	0.19557	0.18463	4	46
Q91VM5	Q91VM5	RBMXL1	0.20103	0.20802	0.2098	0.18349	0.20104	0.18176	3	41.8
Q8VE37	Q8VE37	RCC1	0.075515	0.078209	0.078595	0.07291	0.076862	0.0757525	14	42.5
Q8BK67	Q8BK67	RCC2	0.55631	0.61242	0.61517	0.52132	0.50608	0.48252	19	41.5
P26043	P26043	RDX	0.2801	0.33017	0.22648	0.26285	0.1464	NAN	17	39.3
Q8VCD6	Q8VCD6	REEP2	0.56782	0.56521	0.61065	0.52967	0.48506	0.581227	5	18.9
Q60870	Q60870	REEP5	0.33012	0.31447	0.35752	0.30351	NAN	0.29049	3	16.2
Q6A0D4	Q6A0D4	RFTN1	0.34889	0.36245	0.40047	0.43618	0.3374	0.370603	15	29.6
Q9QUI0	Q9QUI0	RHOA	0.14219	0.14688	0.17689	0.14201	0.15699	0.1393	2	40.4
Q9QUI0	Q9QUI0	RHOA;RHOC	0.1546	0.1839	0.18673	0.18318	0.1926	0.16486	2	40.4
P62746	P62746	RHOB	0.21115	0.18947	0.22208	0.19422	0.20183	0.18469	7	39.3
P84096	P84096	RHOG	0.093985	0.10155	0.18638	NAN	0.10949	0.12247	9	55
Q8BG51	Q8BG51	RHOT1	0.2008	0.16091	0.16567	0.14958	0.15749	0.14375	23	43.4
Q99NE5;Q80U57	Q99NE5	RIMS1	0.12484	NAN	0.22768	0.11634	0.19081	NAN	45	41.1
O35730	O35730	RING1	0.64208	0.67056	0.66985	0.65615	0.66147	0.66083	4	21.4
P70336	P70336	ROCK2	0.19132	0.22099	0.25089	0.44463	0.29533	NAN	38	33.2
P47708	P47708	RPH3A	0.22116	0.22973	0.24571	0.21742	0.22885	0.20171	26	49.3
P53026	P53026	RPL10;RPL10L	0.23303	0.2216	0.27387	0.25542	0.26122	0.35951	7	26.3
P53026	P53026	RPL10A	0.16994	0.16058	0.18681	0.17499	0.15381	0.172443	7	26.3
Q9CXW4	Q9CXW4	RPL11	0.18165	0.17555	0.19664	0.18262	0.18479	0.15582	7	36.5
P35979	P35979	RPL12	0.1586	0.15744	0.17677	0.16649	0.1688	0.14734	3	28.5
P19253	P19253	RPL13A	0.13238	0.14094	0.15003	0.1578	0.15557	0.13848	7	28.1
Q9CR57	Q9CR57	RPL14	0.16938	0.17309	0.18488	0.18064	0.1874	0.15434	6	29.5
Q9CPR4	Q9CPR4	RPL17	0.1174	0.11994	0.13931	0.12344	0.13146	0.10059	6	27.2
P35980	P35980	RPL18	0.22186	0.18089	0.22145	0.19853	0.18768	0.208067	6	33.5
P62717	P62717	RPL18A	0.18845	0.16967	0.22535	0.19668	0.17239	0.19449	5	30.1
O09167	O09167	RPL21	0.19847	0.18767	0.16563	0.19868	0.15935	0.19307	3	20.6
P62751	P62751	RPL23A	0.16476	NAN	0.17331	0.16238	0.16065	NAN	7	34.6
Q8BP67	Q8BP67	RPL24	0.25866	0.23688	0.2781	0.24988	0.2729	0.24474	5	30.6
P61358	P61358	RPL27	0.2413	0.236	0.27091	0.24434	0.25076	0.2015	6	43.4
P27659	P27659	RPL3	0.17934	0.1764	0.1911	0.17475	0.17185	0.15843	12	25.1
Q6ZWV7	Q6ZWV7	RPL35	0.15824	0.14812	0.17983	0.17885	0.1873	0.162063	1	8.1
Q9D8E6	Q9D8E6	RPL4	0.18318	0.19225	0.20934	0.18586	0.19653	0.16849	22	47
P47962	P47962	RPL5	0.14938	0.14882	0.16613	0.14921	0.15853	0.13033	13	38.4
P47911	P47911	RPL6	0.1946	0.20847	0.23205	0.20848	0.21419	0.17385	11	31.4
P14148	P14148	RPL7	0.2165	0.19327	0.23983	0.21598	0.23463	0.16717	10	28.1
P12970	P12970	RPL7A	0.18997	0.18797	0.21242	0.19223	0.20375	0.17806	17	44.7
P62918	P62918	RPL8	0.16437	0.18987	0.15812	0.15571	0.17712	0.156915	9	25.7
P14869	P14869	RPLP0	0.19629	0.20652	0.22425	0.18702	0.21818	0.19436	9	36.6
Q91YQ5	Q91YQ5	RPN1	0.32368	NAN	0.32357	0.30383	0.32366	0.2868	25	53.3
Q9DBG6	Q9DBG6	RPN2	0.30099	0.24375	0.33115	0.30035	0.34961	0.291963	10	23
Q8VDS4	Q8VDS4	RPRD1A	0.85524	0.78037	0.88961	0.82514	0.79522	0.65652	12	39.4
P63325	P63325	RPS10	0.17325	0.18351	0.17007	0.14413	0.17838	0.1571	4	20
P62281	P62281	RPS11	0.15202	0.16063	0.17882	0.16061	0.17324	0.15107	11	60.1
P62301	P62301	RPS13	0.14637	0.12005	0.16435	0.1562	0.15635	0.15446	9	43.7
P63276	P63276	RPS17	0.16038	0.16208	0.17813	0.14621	0.16123	0.16217	3	16.3
Q9CZX8	Q9CZX8	RPS19	0.12896	0.12924	0.13692	0.12382	0.13328	0.11589	2	12.4
P25444	P25444	RPS2	0.1721	0.17303	0.17705	0.15501	0.17157	0.16812	10	34.1
P62267	P62267	RPS23	0.16009	0.18632	0.16445	0.16096	0.173205	0.162705	2	15.4
P62852	P62852	RPS25	0.19518	0.21033	0.17158	0.18232	0.202755	0.17695	4	24
P62908	P62908	RPS3	0.14671	NAN	0.15069	0.15187	0.15345	NAN	20	77
P97351	P97351	RPS3A	0.15519	0.14722	0.16651	0.15464	0.15354	0.13999	11	39
P62702	P62702	RPS4X	0.15593	0.15448	0.17019	0.15979	0.16633	0.14132	12	38
P62754	P62754	RPS6	0.18892	0.18553	0.24112	0.19957	0.19573	0.1946	5	23.3
P62082	P62082	RPS7	0.20454	0.22248	0.30928	0.19017	0.29265	0.22175	4	15.5
P62242	P62242	RPS8	0.14931	0.15225	0.16412	0.14801	0.15892	0.13745	12	58.2
Q6ZWN5	Q6ZWN5	RPS9	0.15602	0.15944	0.17553	0.16269	0.16836	0.14508	15	44.8
P14206	P14206	RPSA	0.14356	0.15769	0.16728	0.15464	0.16337	0.13163	11	36.9
Q99PL5	Q99PL5	RRBP1	0.50571	0.53263	0.56292	0.60919	0.59791	0.45723	23	18.3
Q8K0T0	Q8K0T0	RTN1	0.40302	0.39449	0.44265	0.33492	0.35862	0.34497	20	38.8
Q9ES97	Q9ES97	RTN3	0.3901	0.42295	0.45719	0.38463	0.37872	0.3489	34	54.1
Q99P72	Q99P72	RTN4	0.40335	0.47602	0.43197	0.18619	0.36969	0.437113	18	18.1
Q9D394;Q8R4C2;Q8BIJ7	Q9D394	RUFY3	0.33407	0.34707	0.39524	0.3471	0.34716	0.35312	13	32.8
P60122	P60122	RUVBL1	0.3117	0.32438	0.35529	0.2953	0.32206	0.28131	14	40.1
Q9WTM5	Q9WTM5	RUVBL2	0.20316	0.22203	0.22228	0.20109	0.18228	0.20348	17	41.7
Q9EP69	Q9EP69	SACM1L	0.27359	NAN	0.2175	0.24023	NAN	0.22516	21	39.5
D3YXK2	D3YXK2	SAFB	0.54437	0.61027	0.58007	0.53224	0.54506	0.48236	17	28
Q80YR5	Q80YR5	SAFB2	0.59857	0.70367	0.66183	0.65221	0.69877	0.65469	18	32
Q9D1J3	Q9D1J3	SARNP	0.35284	0.37781	0.37678	0.34161	0.3641	0.29755	6	31.9
P26638	P26638	SARS	0.25297	0.25709	0.2996	0.25698	0.27188	0.23843	20	48.8
Q9Z315	Q9Z315	SART1	0.71311	0.69903	0.83009	0.65562	0.8173	0.65129	19	32.9
Q6ZPE2	Q6ZPE2	SBF1	0.21904	0.22083	0.20817	0.22221	0.20929	0.16122	52	33.5
Q6DID3	Q6DID3	SCAF8	0.64774	0.60297	0.52545	0.51711	0.625355	0.52128	3	2.1
Q8C8N2	Q8C8N2	SCAI	0.10176	0.11617	0.10818	0.10045	NAN	0.088482	17	27.4
Q8K021	Q8K021	SCAMP1	0.234	0.23789	0.25925	0.22868	0.25362	0.23706	10	39.3
Q9JKD3	Q9JKD3	SCAMP5	0.10746	0.10923	0.11939	0.10264	0.11079	NAN	4	26.4
Q56A07	Q56A07	SCN2B	0.25597	0.23716	0.24247	0.20974	0.22757	0.21264	8	40.9
Q62205;Q9JJV9	Q62205	SCN9A	0.17476	0.17499	0.18982	0.15696	0.15053	NAN	6	5.8
Q8K2B3	Q8K2B3	SDHA	0.19534	NAN	0.213	0.14842	NAN	0.11233	13	23.8
Q9CQA3	Q9CQA3	SDHB	0.10164	0.10798	0.10973	0.088316	0.093619	0.091529	17	54.6
Q9CZB0	Q9CZB0	SDHC	0.066708	NAN	0.081338	0.073259	0.079532	NAN	2	12.4
O08547	O08547	SEC22B	0.30064	0.28707	0.3139	0.26704	0.27509	0.26049	8	43.3
Q01405	Q01405	SEC23A	0.25061	0.25561	NAN	0.2197	0.20542	NAN	20	35.6
Q9JLR1	Q9JLR1	SEC61A2	0.44839	0.50788	0.41384	0.47439	0.38718	0.478135	3	10.9
Q9QUR8	Q9QUR8	SEMA7A	0.60216	0.66434	0.6395	0.46803	0.63325	0.553765	19	31.5
Q8C1B7	Q8C1B7	SEPT11	0.27412	0.2086	0.12662	0.1206	0.78107	0.1592	14	60.6
P42208	P42208	SEPT2	0.11237	0.1214	0.13523	0.1153	0.12496	0.10067	18	62.3
Q9Z1S5	Q9Z1S5	SEPT3	0.11624	0.091553	0.1029	0.11434	0.12343	0.094182	10	26
P28661	P28661	SEPT4	0.20024	0.19231	0.21826	0.1911	0.20946	0.17736	20	49.6
Q9Z2Q6	Q9Z2Q6	SEPT5	0.094975	0.12144	0.1093	0.096763	0.099809	0.090439	18	51.5
Q9R1T4	Q9R1T4	SEPT6	0.084994	0.076662	0.15398	0.068201	0.048728	0.087731	11	53
O55131	O55131	SEPT7	0.13348	0.13698	0.15069	0.13009	0.13319	0.12004	21	53.2
Q8CHH9	Q8CHH9	SEPT8	0.22145	0.13249	0.22898	0.16814	0.17893	0.16289	18	59.2
Q80UG5	Q80UG5	SEPT9	0.13959	NAN	0.24363	0.15328	NAN	0.12203	16	27.6
Q9CY58	Q9CY58	SERBP1	0.62501	0.64231	0.71542	0.63444	0.67876	0.57407	8	20.6
Q9EQU5	Q9EQU5	SET	0.38163	0.38062	0.38428	0.33279	0.34542	0.32566	6	25.6
Q64213	Q64213	SF1	0.56464	0.56897	0.62751	0.53973	0.56373	0.58704	6	10
Q8K4Z5	Q8K4Z5	SF3A1	0.41191	0.40978	0.44889	0.39527	0.41145	0.35586	30	38.2
Q62203	Q62203	SF3A2	0.43833	0.42335	0.45437	0.41563	0.41349	0.438683	5	15.2
Q9D554	Q9D554	SF3A3	0.34575	0.36074	0.36655	0.3029	0.32598	0.35768	14	28.1
Q99NB9	Q99NB9	SF3B1	0.72068	0.73936	0.77363	0.68946	0.70919	0.59111	28	24.5
Q921M3	Q921M3	SF3B3	0.30694	0.31149	0.32827	0.30512	0.29713	0.28671	35	33.2
O70456	O70456	SFN	0.16193	0.2049	0.21531	0.19871	0.1178	0.18253	1	13.3
Q8VIJ6	Q8VIJ6	SFPQ	0.16583	0.18583	0.19354	0.43481	0.17111	0.17633	19	29.3
Q91V61	Q91V61	SFXN3	0.052838	0.052975	0.05254	0.040185	0.047414	0.03706	18	70.1
Q925N0	Q925N0	SFXN5	0.14094	0.13302	0.13482	0.10662	0.11418	0.11665	16	53.5
Q62420	Q62420	SH3GL2	0.069107	0.066647	0.076651	0.065712	0.071442	NAN	15	50
D3YZU1	D3YZU1	SHANK1	0.11828	0.1125	0.1182	0.055835	0.05086	0.11544	50	29.4
Q80Z38	Q80Z38	SHANK2	0.19297	0.1707	0.18535	0.15065	0.14536	0.16441	50	42
Q4ACU6	Q4ACU6	SHANK3	0.10954	0.12343	0.15955	0.13195	0.086539	0.13084	60	38
Q60520	Q60520	SIN3A	0.6471	0.68209	0.77833	0.64439	0.62376	0.702507	22	20.9
Q8C0T5	Q8C0T5	SIPA1L1	0.42444	0.4221	0.46306	0.40143	0.40573	0.36543	51	37.3
P97797	P97797	SIRPA	0.10428	0.11163	0.12653	0.18397	0.11052	0.12765	18	40.4
Q9WTX5	Q9WTX5	SKP1	0.313	0.3231	0.34158	0.31402	0.30239	0.26734	6	39.3
P55012;P55014	P55012	SLC12A2	0.14869	0.16079	0.14269	0.18174	0.17842	0.10997	30	28.7
Q91V14	Q91V14	SLC12A5	0.18356	0.22731	0.17856	0.16514	0.16784	0.18651	15	18.8
P53986	P53986	SLC16A1	NAN	0.20941	0.22768	0.22314	0.23303	0.17869	8	19.3
Q3TXX4;Q61983;Q5SZA1;Q8BFU8	Q3TXX4	SLC17A7	0.073933	0.069541	0.077811	0.068947	0.059365	NAN	11	24.8
P43006	P43006	SLC1A2	0.10881	0.13133	0.08745	0.11433	0.12007	0.10089	11	20.6
P56564;O35544	P56564	SLC1A3	0.092958	0.095498	0.10083	0.095664	0.073654	NAN	10	26.7
Q9CR62	Q9CR62	SLC25A11	0.071606	0.075844	0.078194	0.061153	0.060805	0.057972	22	65.6
Q8BH59	Q8BH59	SLC25A12	0.059023	0.061011	0.071337	0.055304	0.049596	0.0637903	26	45.9
Q9QXX4	Q9QXX4	SLC25A13	0.60513	0.20401	0.21997	0.18328	0.17501	0.343037	4	12.9
Q9D6M3	Q9D6M3	SLC25A22	0.11108	0.12281	0.12541	0.1016	0.11123	0.10111	8	31
Q6GQS1;Q8BVN7	Q6GQS1	SLC25A23	0.11476	0.088251	0.092226	0.061328	0.098458	NAN	15	40.3
Q8VEM8	Q8VEM8	SLC25A3	0.06537	0.070313	0.084033	0.064315	0.063862	0.0732387	11	24.6
P48962	P48962	SLC25A4	0.059613	0.060322	0.063925	0.053313	0.052509	0.056415	22	70.8
P51881	P51881	SLC25A5	0.061036	0.062039	0.063962	0.053777	0.057684	0.056521	24	70.1
Q60714	Q60714	SLC27A1	0.47597	0.47949	0.55251	0.43171	0.52972	0.38303	7	15.8
P17809	P17809	SLC2A1	0.29644	0.38189	0.37034	0.34324	0.27457	0.349557	7	12.6
O35633	O35633	SLC32A1	0.084383	0.08601	0.089403	0.075809	0.070723	NAN	16	35.2
P10852	P10852	SLC3A2	0.094175	0.10381	0.11722	0.12028	0.14583	0.096568	16	29.7
Q5DTL9	Q5DTL9	SLC4A10	0.30916	0.32137	0.31834	0.26774	0.31066	0.26285	19	25.2
O88343	O88343	SLC4A4	0.10782	NAN	0.10146	0.12294	0.1277	0.079952	19	21
P31648	P31648	SLC6A1	0.14402	0.12804	0.16812	0.11603	0.12618	NAN	9	21
P31650;P31651;O55192;Q61327;Q8VBW1	P31650	SLC6A11	0.074082	0.071263	0.078896	0.066501	0.061575	NAN	10	17.7
Q8BJI1	Q8BJI1	SLC6A17	0.19981	0.21433	0.24329	0.18328	0.18999	NAN	13	22.4
P70414	P70414	SLC8A1	0.1264	0.12939	0.13703	0.11722	0.12445	NAN	15	16.7
P70441	P70441	SLC9A3R1	0.1431	0.14763	0.14754	0.13206	0.11317	NAN	16	48.2
Q8CH25	Q8CH25	SLTM	0.51161	0.54925	0.52064	0.46165	0.46712	0.41192	24	24.2
Q6DIC0	Q6DIC0	SMARCA2	0.76358	0.84637	0.90545	0.73002	0.76652	0.57976	22	24.2
Q3TKT4	Q3TKT4	SMARCA4	0.7461	0.75485	0.83747	0.72941	0.71137	0.63553	25	24.2
Q91ZW3	Q91ZW3	SMARCA5	0.72186	0.68255	0.76243	0.64096	0.6809	0.59908	29	38.1
Q9Z0H3	Q9Z0H3	SMARCB1	0.64826	0.63891	0.64163	0.51232	0.57195	0.55817	8	28.1
Q6PDG5	Q6PDG5	SMARCC2	0.51346	0.54257	0.58749	0.55843	0.52204	0.47404	23	26.5
Q61466	Q61466	SMARCD1	0.50931	0.55204	0.56381	0.48632	0.49309	0.39123	18	41.6
Q6P9Z1	Q6P9Z1	SMARCD3	0.53828	0.4973	0.50369	0.4488	0.49128	0.29488	9	29.6
Q9CU62	Q9CU62	SMC1A	0.55004	0.51921	0.6396	0.54895	0.57935	0.48475	46	38.3
Q9CW03	Q9CW03	SMC3	0.52907	0.59444	0.61386	0.67992	0.6018	NAN	24	22.2
Q6P5D8	Q6P5D8	SMCHD1	0.56212	0.55329	0.57113	0.59408	0.69784	0.77273	28	15.1
Q3UKJ7	Q3UKJ7	SMU1	0.58464	0.66062	0.71917	0.60137	0.64231	0.54171	11	22.8
P60879	P60879	SNAP25	0.45015	0.44338	0.48047	0.4179	0.3674	0.38782	18	77.7
Q61548	Q61548	SNAP91	0.082525	0.23657	0.19552	0.084326	0.159548	0.139923	14	20.3
Q78PY7	Q78PY7	SND1	0.5213	NAN	0.48277	0.37469	0.43569	NAN	24	30.4
Q80U23;Q8BHS8	Q80U23	SNPH	0.24305	0.26015	0.22552	0.20041	0.18985	0.19746	17	42.2
Q6P4T2	Q6P4T2	SNRNP200	0.66533	0.69306	0.7366	0.62283	0.66554	0.55874	71	36
Q62376	Q62376	SNRNP70	0.35541	0.35565	0.3478	0.32673	0.36986	0.30223	14	29.5
Q62189	Q62189	SNRPA	0.41679	0.39195	0.43649	0.42758	0.43264	0.35417	3	17.4
P57784	P57784	SNRPA1	0.18042	NAN	0.19162	0.16848	0.18082	NAN	8	29
Q61234	Q61234	SNTA1	0.27549	0.32471	0.33456	0.37807	0.3001	0.356315	6	14.1
Q9CSN1	Q9CSN1	SNW1	0.86488	0.86972	0.95157	0.81615	0.83248	0.79591	26	52.4
Q9WV80	Q9WV80	SNX1	0.19911	0.15902	0.19601	0.17935	0.18446	0.15387	18	40.6
O70493	O70493	SNX12	0.24607	NAN	0.25446	0.23265	NAN	0.19747	8	49.7
Q3UHD6	Q3UHD6	SNX27	NAN	0.24538	0.23089	0.21446	0.2519	0.22449	19	45.8
O70492	O70492	SNX3	0.36051	0.43303	0.39997	NAN	0.34426	0.31306	7	45.7
P09671	P09671	SOD2	0.058459	0.059628	0.063478	0.054103	0.050662	0.05081	13	46.4
Q6NZL0	Q6NZL0	SOGA3	0.35015	0.46332	0.43839	0.39109	0.38976	0.17768	20	25.8
Q9QX47	Q9QX47	SON	0.82575	0.77612	0.97588	0.77133	0.78315	0.68161	3	1.3
Q62417	Q62417	SORBS1	0.42201	0.37831	0.42846	0.35626	0.38826	0.39967	41	40.5
Q3UTJ2	Q3UTJ2	SORBS2	0.40315	0.37746	0.42641	0.3601	0.34581	0.32894	20	21.3
Q6PHU5	Q6PHU5	SORT1	0.74321	0.80643	NAN	0.74843	0.59564	0.61029	11	19.9
Q8C636	Q8C636	SPATA16	0.38005	0.42146	0.41754	0.40799	0.39887	0.40635	1	3
Q5SXY1	Q5SXY1	SPECC1	0.39818	0.46369	0.50781	0.41097	0.46238	0.430935	19	20.8
Q61142	Q61142	SPIN1	1.1621	1.064	1.2783	1.0817	1.0679	1.16813	4	17.6
Q64105	Q64105	SPR	0.098779	0.11102	0.12047	0.10353	0.11107	0.090328	14	66.7
P16546	P16546	SPTAN1	0.11743	0.11914	0.12851	0.11438	0.11694	0.096412	144	59.4
P15508	P15508	SPTB	0.22032	0.1954	0.21513	0.20035	0.18969	0.19342	77	47.9
Q62261	Q62261	SPTBN1	0.1063	0.10355	0.11304	0.10071	0.0977	0.18102	102	48.4
Q9QWI6	Q9QWI6	SRCIN1	0.1891	0.19943	0.1913	0.18875	0.18115	0.15393	55	49
Q6P069	Q6P069	SRI	0.18544	0.19115	0.20525	0.17453	0.1844	NAN	9	40.9
P47758	P47758	SRPRB	0.54121	NAN	0.53617	NAN	0.52139	0.32157	7	30.9
Q99MR6	Q99MR6	SRRT	0.33705	0.33239	0.35946	0.32801	0.32783	0.342967	14	15.7
Q6PDM2	Q6PDM2	SRSF1	0.17502	0.18425	0.19943	0.17901	0.18651	0.18279	14	48.8
P84104	P84104	SRSF3	0.18904	0.18797	0.202	0.18074	0.19078	0.16907	4	29.3
Q8VE97	Q8VE97	SRSF4	0.26909	0.25736	0.22148	0.3255	0.263225	0.27349	6	15.1
O35326	O35326	SRSF5	0.475	0.45039	0.54844	0.46815	0.47082	0.491277	5	25.3
Q8BL97	Q8BL97	SRSF7	0.16384	0.17255	0.15971	0.18038	0.12742	0.168195	6	21.7
P32067	P32067	SSB	0.53173	0.62678	0.59336	0.54534	0.56193	0.47245	10	23.4
Q9CY50	Q9CY50	SSR1	0.67589	0.69664	0.77896	0.62971	0.64306	0.55068	3	11.9
Q08943	Q08943	SSRP1	0.66614	0.68769	0.756	0.68253	0.66821	0.58853	18	28.8
Q99L47	Q99L47	ST13	0.17873	0.16493	0.19692	0.15739	0.15979	NAN	10	25.3
Q9D3E6	Q9D3E6	STAG1	0.62484	0.73506	0.80756	0.74557	0.63187	0.60435	13	15.7
O35638	O35638	STAG2	0.85897	0.87851	1.0245	0.83719	0.79478	0.73508	13	15.7
Q60864	Q60864	STIP1	0.15348	0.15914	0.16626	0.15532	0.13008	NAN	29	51.9
Q9Z2W1	Q9Z2W1	STK25	0.59359	0.65677	0.67905	0.67418	0.55379	0.643137	3	20.4
P54227	P54227	STMN1	0.34119	0.32615	0.43404	NAN	0.33702	0.28291	2	24.8
Q91WM1	Q91WM1	STRBP	0.79675	0.7941	0.86937	0.83206	0.80671	0.68861	28	49.7
Q9ER00	Q9ER00	STX12	0.3047	0.32821	0.37378	0.2948	0.27879	0.29744	9	41.2
O35526	O35526	STX1A	0.054713	0.056609	0.055698	0.053725	0.053619	0.052175	18	46.2
P61264	P61264	STX1B	0.089369	0.092953	0.093831	0.088308	0.090197	0.079733	15	48.6
O08599	O08599	STXBP1	0.11586	0.12287	0.12768	0.11122	0.11405	0.10504	32	58.2
Q5DQR4	Q5DQR4	STXBP5L	0.17995	0.22952	0.31079	0.2177	0.13852	NAN	17	21.1
Q9Z2I9	Q9Z2I9	SUCLA2	0.079008	0.078862	0.087699	0.073059	0.061652	NAN	27	57.9
Q9WUM5	Q9WUM5	SUCLG1	0.065192	0.066956	0.073497	0.064599	0.054733	0.058506	9	35
Q8CH09	Q8CH09	SUGP2	0.51369	0.50873	0.51576	0.47089	0.47396	0.45546	34	36.8
Q8BJS4	Q8BJS4	SUN2	0.64617	0.87895	0.96579	0.88891	1.0101	0.87568	12	18.7
Q920B9	Q920B9	SUPT16H	0.70828	0.69554	0.76148	0.7012	0.66492	0.61516	26	25.3
Q62383	Q62383	SUPT6H	0.98898	1.0444	1.0063	1.1492	1.01669	1.07775	34	24.9
Q9JIS5	Q9JIS5	SV2A	0.092996	0.099568	0.10669	0.092788	0.078556	NAN	14	21.6
Q8BG39	Q8BG39	SV2B	0.083389	0.084142	0.089342	0.080044	0.079477	NAN	14	26.2
O88935	O88935	SYN1	0.063658	0.065013	0.066787	0.060057	0.049031	0.056113	34	71.4
Q64332	Q64332	SYN2	NAN	0.076971	0.08439	0.071847	NAN	0.061578	17	35
Q7TMK9	Q7TMK9	SYNCRIP	0.21189	0.21639	0.23139	0.19493	0.18509	0.20421	22	44.6
Q6ZWR6	Q6ZWR6	SYNE1	0.6557	0.65191	0.77275	0.63966	0.62887	0.45275	21	3
F6SEU4;Q8C2K5	F6SEU4	SYNGAP1	0.094144	0.099652	0.096239	0.086974	0.095551	0.081797	51	41.6
Q8CHC4;Q9D2G5	Q8CHC4	SYNJ1	0.22678	0.24347	0.24046	0.20999	0.21674	0.19511	53	37.6
Q8CC35	Q8CC35	SYNPO	0.21134	0.22309	0.23713	0.19486	0.21511	0.19729	27	38.8
Q8BGN8	Q8BGN8	SYNPR	NAN	0.087346	0.068781	0.074616	0.070227	NAN	5	18.9
Q62277	Q62277	SYP	0.095696	0.092402	0.097365	0.088512	0.091326	0.081789	6	16.2
P46096	P46096	SYT1	0.16979	0.19382	0.20477	0.17366	0.17489	0.15069	15	42.3
Q9R1Q8;Q9WVA4	Q9R1Q8	TAGLN3	0.17942	0.1825	0.18694	0.17851	0.15297	0.182953	13	60.3
Q93092	Q93092	TALDO1	0.19448	0.1933	0.20069	0.17808	0.17169	0.15669	14	42.4
Q5F2E8	Q5F2E8	TAOK1	0.39098	0.41484	0.44904	0.3119	0.37659	0.418287	21	27.7
Q6ZQ29	Q6ZQ29	TAOK2	0.38764	0.32479	0.24302	0.2735	0.356215	0.25826	13	15.2
Q921F2	Q921F2	TARDBP	0.27878	0.34374	0.29237	0.26525	0.28605	0.28181	10	22.5
Q8BHL3	Q8BHL3	TBC1D10B	0.16506	0.17522	0.18416	0.16379	0.17778	0.16238	21	31.5
Q8BHJ5	Q8BHJ5	TBL1XR1	0.69568	0.82238	0.67938	0.69534	0.75903	0.68736	5	25.3
Q8CGF7;Q3B807	Q8CGF7	TCERG1	0.40913	0.40887	0.41705	0.36054	0.35726	0.31587	36	30.2
Q9EPQ8	Q9EPQ8	TCF20	0.85682	0.76814	0.94752	0.73699	0.75399	0.857493	23	16.4
Q60722;Q61286	Q60722	TCF4	0.92965	0.95069	1.0834	0.93105	0.86586	0.987913	9	21.9
O08784	O08784	TCOF1	0.39211	0.40299	0.42278	0.38954	0.40209	0.35901	17	16.4
P11983	P11983	TCP1	0.22835	0.22763	0.25559	0.22996	0.22731	0.21374	28	55.8
Q9CY27	Q9CY27	TECR	0.34245	0.34244	0.32169	0.37887	0.342445	0.35028	9	26.6
Q9WTS5	Q9WTS5	TENM2	0.56181	0.51061	0.57684	0.5145	0.48278	NAN	32	16.6
Q3UHK6	Q3UHK6	TENM4	0.40652	NAN	0.46466	0.43634	0.41842	NAN	20	10
TF	Q921I1;CON__Q2HJF0;Q9DBD0	TF	1.2737	1.2913	1.4914	1.3584	1.1127	NAN	12	19.2
P40630	P40630	TFAM	0.078223	0.079129	0.087754	0.077564	0.090417	0.077626	5	17.7
Q62351	Q62351	TFRC	NAN	0.50392	0.51403	0.50076	0.48995	0.91022	15	23.6
Q3UUI3	Q3UUI3	THEM4	0.050902	NAN	0.057758	0.053329	0.054028	NAN	10	37
B1AZI6	B1AZI6	THOC2	0.59147	0.54656	0.65252	0.55904	0.57854	0.50588	27	19.5
Q569Z6	Q569Z6	THRAP3	0.54166	0.50901	0.59931	0.54102	0.50362	0.46393	17	17
P01831	P01831	THY1	0.10867	0.10902	0.11705	0.10613	NAN	0.087717	4	31.5
Q91YJ3	Q91YJ3	THYN1	0.40767	0.43244	0.47221	0.4124	0.44528	0.37631	2	7.1
P70318	P70318	TIAL1	0.41294	NAN	0.49323	0.40301	0.41258	NAN	4	18.9
O35857	O35857	TIMM44	NAN	0.1132	0.13493	0.12052	0.11583	NAN	20	46.2
P39447	P39447	TJP1	0.44945	0.48598	0.57495	0.4403	0.52569	0.4178	47	31.5
Q9Z0U1;Q9QXY1	Q9Z0U1	TJP2	0.23811	0.24591	0.26072	0.24706	0.24107	0.22098	40	36.5
P40142	P40142	TKT	0.13173	0.13807	0.15328	0.13624	0.13808	0.12584	28	55.2
P26039	P26039	TLN1	NAN	0.17146	0.16688	0.15011	0.15727	0.12634	32	18.9
Q71LX4	Q71LX4	TLN2	0.13411	0.15888	0.15258	0.13889	0.181	0.12771	68	42.8
Q9D1D4	Q9D1D4	TMED10	0.28221	0.28054	0.32671	0.26068	0.27594	0.25	6	26.9
Q99KF1	Q99KF1	TMED9	NAN	0.24638	0.26758	0.23951	0.23335	0.21873	5	22.6
Q8BM55	Q8BM55	TMEM214	0.78685	0.85756	0.94986	0.83574	0.85133	0.864757	12	21.5
Q4VAE3	Q4VAE3	TMEM65	0.052359	0.052296	0.054319	NAN	0.051764	0.048201	7	28.2
P49813	P49813	TMOD1	0.20512	0.20997	0.23237	0.21396	0.21734	0.16891	15	54.6
Q9JKK7	Q9JKK7	TMOD2	0.1642	0.1688	0.18024	0.16151	0.16325	0.13091	14	45.6
Q61029	Q61029	TMPO	0.21218	0.21359	0.3606	0.20023	0.18008	0.262123	8	37.8
Q9D710	Q9D710	TMX2	0.59332	0.54252	0.5956	0.56258	0.5114	NAN	6	21.7
Q8C0L0	Q8C0L0	TMX4	0.66474	0.75103	0.79349	0.72343	0.70074	NAN	9	26.6
P83510	P83510	TNIK	0.29456	0.31911	0.40603	0.31563	0.27313	0.3399	21	25.5
Q8BYI9	Q8BYI9	TNR	0.054686	0.060579	0.065825	0.049115	0.053875	0.048356	38	34.5
Q9QZ06	Q9QZ06	TOLLIP	0.30214	0.29156	0.31946	0.26095	0.28062	0.24257	8	35.8
Q9CPQ3	Q9CPQ3	TOMM22	0.18664	0.20819	0.23813	0.18618	NAN	0.20506	6	66.2
Q9CZW5	Q9CZW5	TOMM70A	0.13185	0.14176	0.14411	0.12364	0.11641	0.13924	26	47.6
Q04750;Q8R4U6	Q04750	TOP1	0.69765	0.68831	0.71252	0.57034	0.69153	0.61642	19	26.5
Q64511;Q01320	Q64511	TOP2B	0.69398	0.70131	0.74562	0.69072	0.68475	0.57051	40	25.5
Q921T2	Q921T2	TOR1AIP1	0.3382	0.41081	0.34541	0.35427	0.374505	0.34984	11	28.6
Q8BU11;Q80W03;Q66JW3	Q8BU11	TOX4	0.75257	0.92365	0.77886	0.7855	0.78473	0.79463	8	17
P70399	P70399	TP53BP1	0.62317	0.6437	0.67069	0.58765	0.62502	0.645853	7	5.1
P17751	P17751	TPI1	0.11873	0.12787	0.13737	0.11816	0.11894	0.11247	10	39.5
Q64514	Q64514	TPP2	0.1867	0.1752	0.18059	0.13395	0.15467	0.14371	40	37.5
Q7TQD2	Q7TQD2	TPPP	0.086003	0.089363	0.094421	0.086208	0.087883	0.08364	5	22.9
Q9CRB6	Q9CRB6	TPPP3	0.16644	0.19952	0.19422	0.16036	0.1864	0.16038	8	34.1
Q9DBS2	Q9DBS2	TPRG1L	0.14992	0.1462	0.15342	0.13628	0.14841	0.13207	11	47.7
P63028	P63028	TPT1	0.36689	0.34262	0.38062	0.35171	0.35825	0.31494	5	34.3
Q6PFR5	Q6PFR5	TRA2A	0.37463	0.32144	0.36056	0.3239	0.34792	0.35221	9	29.2
P62996	P62996	TRA2B	0.22703	0.2243	0.25493	0.19623	0.22003	0.20045	9	31.9
Q9CQN1	Q9CQN1	TRAP1	0.36116	0.33809	0.3981	0.31827	0.34794	0.29147	24	42.1
Q62318	Q62318	TRIM28	0.40344	0.38636	0.426	0.35881	0.40763	0.34164	23	39.4
Q9R1R2	Q9R1R2	TRIM3	0.3229	0.35236	0.36781	0.33126	0.33932	0.29278	23	37.2
G5E870	G5E870	TRIP12	0.93016	0.90304	1.0205	0.8731	0.92568	0.80504	33	21.2
Q922J6	Q922J6	TSPAN2	0.027918	0.024745	0.029247	0.024285	0.024671	0.019049	3	15.8
P52196	P52196	TST	0.091911	0.087594	0.10146	0.085795	0.09468	0.087887	12	45.8
A2ASS6	A2ASS6	TTN	1.2255	1.5672	1.4745	1.0388	0.78306	1.39635	5	0.2
P68369;P05214	P68369;P05214	TUBA1A;TUBA3A	0.04395	0.046957	0.050019	0.047049	0.040735	0.051473	1	69.2
P05213	P05213	TUBA1B	0.049706	0.051897	0.055516	0.049747	0.049615	0.046193	3	64.3
P68368	P68368	TUBA4A	0.043848	0.048013	0.051879	0.047189	0.043433	NAN	4	62.5
Q7TMM9	Q7TMM9	TUBB2A	0.043841	0.041457	0.041845	0.038187	0.039654	0.037962	1	68.1
Q9ERD7	Q9ERD7	TUBB3	0.04699	0.054674	0.054183	0.049444	0.056894	0.041297	13	69.3
Q9D6F9	Q9D6F9	TUBB4A	0.10461	0.095749	0.1107	0.12567	NAN	0.10625	7	75.2
P68372	P68372	TUBB4B	0.047966	0.045608	0.045906	0.048401	0.040309	0.07079	1	74.2
P99024	P99024	TUBB5	0.065501	0.065458	0.058613	0.057024	0.054619	NAN	4	69.8
Q8BFR5	Q8BFR5	TUFM	0.065765	0.064693	0.072064	0.059356	0.069251	0.057236	29	71.2
Q8BTV1	Q8BTV1	TUSC3	0.36733	0.37519	0.40439	0.34109	0.34855	0.382303	6	15
P26369	P26369	U2AF2	0.46086	0.46542	0.50188	0.43698	0.45754	0.387	9	27.4
Q6NV83	Q6NV83	U2SURP	0.54797	0.57186	0.68944	0.56491	0.59386	0.58738	18	21.1
Q02053;P31254	Q02053	UBA1	0.1581	0.15658	0.17403	0.14292	0.1577	0.1227	37	41.6
P62984;P62983;P0CG49;P0CG50	P62984;P62983;P0CG49;P0CG50	UBA52;RPS27A;UBB;UBC	0.67196	0.65776	0.75442	0.63471	0.67353	0.53646	5	36.7
Q80X50	Q80X50	UBAP2L	0.3601	0.46202	0.58344	0.51637	0.50117	0.45658	11	13.6
P61089	P61089	UBE2N	0.17998	0.18439	0.19637	NAN	0.17425	0.16232	2	13.8
Q6ZPJ3	Q6ZPJ3	UBE2O	0.28683	0.58331	0.36454	NAN	0.28703	0.2507	25	25.9
P25976	P25976	UBTF	0.86827	0.85612	1.009	0.85015	0.82855	0.91113	15	21.6
Q9R0P9	Q9R0P9	UCHL1	0.23399	0.24256	0.25251	0.21378	0.23005	0.21267	13	65
Q6P5E4	Q6P5E4	UGGT1	0.22864	0.22736	0.18265	0.21119	0.1747	NAN	31	22.6
Q4KUS2;Q9Z1N9;Q8K0T7	Q4KUS2	UNC13A	0.20246	0.21569	0.22903	0.19334	0.19359	0.19263	22	13.4
Q9EPU0	Q9EPU0	UPF1	0.53639	0.53247	0.57478	0.51507	0.52963	0.46115	29	32.1
Q9CZ13	Q9CZ13	UQCRC1	0.058666	0.06958	0.067084	0.044127	0.048335	NAN	20	50.2
Q9DB77	Q9DB77	UQCRC2	0.057773	0.068457	0.073647	0.056712	0.045172	0.056445	20	48.3
Q9CR68	Q9CR68	UQCRFS1	0.06858	0.073992	NAN	NAN	0.076666	0.064492	7	19.7
Q3TIX9	Q3TIX9	USP39	0.37317	0.40709	0.43659	0.36791	0.4192	0.38177	11	24.1
P56399	P56399	USP5	0.16667	0.1688	NAN	NAN	0.17424	0.12344	26	46.7
P70398	P70398	USP9X	0.30001	NAN	0.36123	0.35066	0.25485	NAN	38	15.8
Q62442	Q62442	VAMP1	0.15042	0.13507	0.1459	NAN	0.13373	0.13413	1	20.3
P63044;P63024	P63044	VAMP2	0.11905	0.11823	0.12652	0.10358	0.1152	0.11328	6	68.1
Q9WV55	Q9WV55	VAPA	0.25923	0.25728	0.27608	0.23381	0.2409	0.22026	10	49
Q9QY76	Q9QY76	VAPB	0.27568	0.29866	0.33987	0.27194	0.28351	0.24998	5	27.2
Q64727	Q64727	VCL	0.11089	0.10074	0.12462	0.10884	0.12885	0.098506	42	45.2
Q01853	Q01853	VCP	0.23492	0.21202	0.28859	0.24046	0.25566	0.20509	22	35.1
Q60932	Q60932	VDAC1	0.065423	0.063756	0.065608	0.053973	0.056795	0.055275	22	79.7
Q60930	Q60930	VDAC2	0.076606	0.082392	0.087209	0.072687	0.081757	0.068507	13	42.4
Q60931	Q60931	VDAC3	0.069859	0.072951	0.079124	0.062169	0.072249	0.059853	9	27.2
P20152	P20152	VIM	0.16071	0.16549	0.17621	0.14131	0.12854	0.1321	30	61.6
Q9QZ88	Q9QZ88	VPS29	0.23659	0.27854	0.24558	NAN	0.23647	0.20121	6	33
Q9EQH3	Q9EQH3	VPS35	0.17736	0.19107	0.24259	0.16925	0.198	NAN	29	41
P97390	P97390	VPS45	0.23577	0.27162	0.27174	NAN	0.28326	0.23354	26	43.2
P62761	P62761	VSNL1	0.35072	0.34267	0.3654	0.3194	0.32701	0.30731	9	57.6
O88384	O88384	VTI1B	0.57215	0.53081	0.61321	0.54616	NAN	0.47833	5	24.6
Q8R5H6	Q8R5H6	WASF1	0.26336	0.30226	0.31377	0.26055	0.27772	0.24047	15	30.9
Q923D5	Q923D5	WBP11	0.61081	0.62563	0.67013	0.56739	0.62036	0.47538	18	29.6
O88342	O88342	WDR1	0.11194	0.11132	0.12234	0.12819	0.10126	NAN	26	47.5
Q8CBE3	Q8CBE3	WDR37	0.15313	0.16211	0.16749	0.14782	0.14417	0.16091	14	28.2
Q8CGF6	Q8CGF6	WDR47	0.21943	0.25841	0.26622	NAN	0.23695	0.20817	19	27.7
P61965	P61965	WDR5	0.37448	0.3961	0.42496	0.3639	0.36646	0.398513	9	31.7
Q920I9	Q920I9	WDR7	0.11494	0.10309	0.12176	0.088488	0.10702	0.088966	49	42.9
Q8BFQ4	Q8BFQ4	WDR82	0.8053	0.77181	0.88462	0.74603	0.70577	0.6377	11	38.3
P0C7L0	P0C7L0	WIPF3	0.39691	0.37924	0.42379	0.35929	0.36588	0.31639	9	28
Q9DBR1	Q9DBR1	XRN2	0.59746	0.58747	0.71945	1.0786	1.1736	0.634793	20	27.3
Q91WQ3	Q91WQ3	YARS	0.30163	0.28089	0.20101	0.10467	0.16584	0.16524	14	27.1
P62960;Q9Z2C8	P62960	YBX1	0.61028	0.69374	0.55978	0.59723	0.51845	0.65201	4	36
Q9R0I7	Q9R0I7	YLPM1	0.64399	0.67738	0.70827	0.64212	0.58007	0.676547	9	7.9
Q8BYK6	Q8BYK6	YTHDF3	0.73847	0.71429	0.7647	0.69415	0.75843	0.739153	6	16.4
Q9CQV8	Q9CQV8	YWHAB	0.17909	0.18717	0.198	0.17441	0.18171	0.16259	12	72
P62259	P62259	YWHAE	0.13207	0.13832	0.14642	0.12935	0.13491	0.11791	27	81.2
P61982	P61982	YWHAG	0.20385	0.21136	0.2219	0.20105	0.18044	0.20191	9	65.2
P68510	P68510	YWHAH	0.35	0.35181	0.37662	0.34723	0.34758	0.30805	8	36.6
P68254	P68254	YWHAQ	0.18224	0.18684	0.19395	0.18729	0.16015	NAN	12	66.1
P63101	P63101	YWHAZ	0.13439	0.1397	0.14769	0.13409	0.11883	NAN	12	72.2
Q8K0L9	Q8K0L9	ZBTB20	0.89905	1.0456	0.97874	0.92092	1.0386	0.74383	15	28.1
Q6NZF1	Q6NZF1	ZC3H11A	0.90658	0.93978	0.82134	0.92844	0.92318	0.87489	8	13.9
Q8BJ05	Q8BJ05	ZC3H14	0.77633	0.88868	0.76349	0.74044	0.832505	0.751965	14	24.1
O88532	O88532	ZFR	0.77049	0.76361	0.81788	0.70695	0.7232	0.64716	26	29.3
Q8R5C8	Q8R5C8	ZMYND11	1.0575	0.90266	1.0501	0.96292	0.95322	0.78922	8	14.5
Q69Z99	Q69Z99	ZNF512	0.42946	0.4395	0.43061	0.41211	0.35593	0.39613	20	44.5

## Sheet: TgCRND8_P285
SUPPLEMENTAL TABLE S1b: TgCRND8_P285
H/L ratios for proteins in each WT and disease model (Tg) mouse.									Peptide statistics.
PROTEIN IDs	MAJORITY PROTEIN IDs	GENE	WT_K6ratio_1	WT_K6ratio_2	WT_K6ratio_3	Tg_K6ratio_1	Tg_K6ratio_2	Tg_K6ratio_3	Unique Peptides	Unique sequence coverage [%]
P61922	P61922	ABAT	0.061723	0.077826	NAN	0.088392	0.083353	0.081632	27	65.4
P21447;P06795;P21440	P21447	ABCB1A	0.42943	NAN	0.39903	NAN	0.8556	0.4764	30	30.1
Q8CBW3	Q8CBW3	ABI1	0.1379	0.18047	NAN	0.25134	NAN	0.22678	13	36.2
Q8BL65	Q8BL65	ABLIM2	0.14358	0.15216	NAN	NAN	0.15175	0.15343	21	50.7
Q5SSL4	Q5SSL4	ABR	0.28284	0.27682	0.31123	NAN	0.39776	0.2802	11	16.2
Q921H8;Q8VCH0	Q921H8;Q8VCH0	ACAA1A;ACAA1B	0.36733	0.29309	0.34188	0.39199	0.37356	NAN	11	35.4
Q8JZN5	Q8JZN5	ACAD9	0.088721	0.09465	NAN	0.10798	0.09637	NAN	16	27.2
P50544	P50544	ACADVL	0.16468	0.16423	0.14352	0.16126	0.17491	NAN	15	26.5
Q8QZT1	Q8QZT1	ACAT1	0.055333	0.049728	NAN	0.061231	0.077582	0.07171	18	55.9
Q9JIX8	Q9JIX8	ACIN1	0.53614	0.31727	0.60007	0.66844	0.52979	0.54816	28	25.3
Q91V92	Q91V92	ACLY	0.10357	NAN	0.11974	NAN	0.14288	0.12447	23	23.3
Q99KI0	Q99KI0	ACO2	0.041327	0.049803	0.057515	0.054576	0.071715	0.054856	25	37.1
Q99PU5	Q99PU5	ACSBG1	NAN	0.30749	0.36323	0.44387	0.37689	NAN	15	28.2
P41216	P41216	ACSL1	0.15724	0.11749	0.1473	0.17014	0.15459	NAN	17	29.3
Q91WC3	Q91WC3	ACSL6	0.19563	0.29472	0.22515	0.22558	0.2116	NAN	30	47.5
P68134;P68033;P63268;P62737	P68134;P68033;P63268;P62737	ACTA1;ACTC1;ACTG2;ACTA2	0.067102	0.063914	NAN	0.088572	0.085535	NAN	1	31.6
P60710	P60710	ACTB	0.080459	0.0798	0.092274	0.10894	0.10192	0.10731	1	69.1
P68134;P68033;P63268;P62737	P68134;P68033;P63268;P62737	ACTC1	0.089705	0.085904	0.09886	0.11209	0.11111	0.11414	1	31.6
P68134;P68033;P63268;P62737	P68134;P68033;P63268;P62737	ACTC1;ACTA2	0.08068	0.086062	0.095498	0.11294	0.10704	0.11075	1	31.6
P63260	P63260	ACTG1	0.083945	0.081135	0.095059	0.11356	0.10758	0.1089	1	73.9
Q7TPR4	Q7TPR4	ACTN1	0.084963	0.080068	0.088115	0.09784	0.10896	0.094588	29	65.8
P61161	P61161	ACTR2	0.10887	0.10683	0.091492	0.12358	0.13063	0.12547	13	38.1
Q99JY9	Q99JY9	ACTR3	0.046989	NAN	0.2068	0.11944	0.083504	0.12299	15	54.3
P51830	P51830	ADCY9	0.14345	0.11458	0.13716	NAN	0.15678	0.1636	17	14.6
Q9QYC0	Q9QYC0	ADD1	NAN	0.08487	0.10562	0.11159	0.10801	0.10354	16	33.7
Q9Z103	Q9Z103	ADNP	0.63586	0.61689	NAN	0.81385	0.87845	NAN	10	15.2
Q3UHD9	Q3UHD9	AGAP2	0.23599	0.18361	0.25659	NAN	0.30423	0.25578	33	41
P50247	P50247	AHCY	0.10574	0.090927	0.11404	0.14474	0.1284	NAN	9	19.2
Q80SW1	Q80SW1	AHCYL1	0.1043	0.076023	0.08995	0.12522	0.14358	0.14325	9	39.1
D3YVF0	D3YVF0	AKAP5	0.098772	0.095918	NAN	0.12874	0.13968	NAN	24	58.3
P07724	P07724	ALB	0.5867	0.55565	0.60084	0.45923	0.76811	0.62385	10	19.6
Q61490	Q61490	ALCAM	0.17206	NAN	0.16091	NAN	0.19289	0.19935	15	32.2
P47738	P47738	ALDH2	0.18236	0.14098	0.17465	0.17583	0.22203	0.19592	17	46.1
Q8BWF0	Q8BWF0	ALDH5A1	0.050288	NAN	0.061757	0.058889	0.06795	NAN	16	41.5
Q9EQ20	Q9EQ20	ALDH6A1	0.087768	0.071645	0.087498	0.095419	0.094167	0.094447	24	56.4
P05064;Q91Y97	P05064	ALDOA	0.20188	0.19719	0.23341	0.27563	0.25434	0.2411	25	84.6
P05063	P05063	ALDOC	0.25524	0.2183	0.26274	0.28501	0.26743	0.12582	23	63.4
Q7TQF7;D3Z6Q9	Q7TQF7	AMPH	0.051413	0.051756	0.058604	0.069089	0.062579	0.090761	18	28.4
Q8C8R3	Q8C8R3	ANK2	0.095562	0.086071	0.10779	0.14896	0.13636	0.12606	25	10
G5E8K5	G5E8K5	ANK3	0.44299	0.17605	0.43475	0.58894	0.26127	0.44694	35	27.2
Q8BIZ1	Q8BIZ1	ANKS1B	0.098183	0.078322	0.10123	0.11448	0.1023	0.099153	12	9.6
P97384	P97384	ANXA11	0.30369	0.25983	0.30666	0.34446	0.31538	NAN	14	29.2
P07356	P07356	ANXA2	0.22449	0.21175	0.21401	0.25994	0.30479	0.2574	21	48.1
P14824	P14824	ANXA6	0.20597	0.17688	0.21565	0.26382	0.2637	0.24965	60	79.6
O35643	O35643	AP1B1	NAN	0.10671	0.10689	0.10563	0.093156	NAN	14	35.1
P17426	P17426	AP2A1	0.080726	0.097797	0.1061	0.13103	0.12296	NAN	38	57.3
P17427	P17427	AP2A2	0.080139	0.096072	0.10383	0.10816	0.11631	0.11216	38	61.2
Q9DBG3	Q9DBG3	AP2B1	0.071689	0.07605	0.093265	0.10483	0.10207	NAN	36	71.2
P84091	P84091	AP2M1	0.074955	0.079002	0.10278	0.10938	0.11306	0.10965	20	51.5
Q9JME5	Q9JME5	AP3B2	0.099525	0.093201	0.11311	0.13284	0.12819	NAN	23	26.9
O54774	O54774	AP3D1	0.07374	NAN	0.076953	0.11462	0.11894	0.10733	18	16.8
P28352	P28352	APEX1	0.20284	0.15506	NAN	NAN	0.23056	0.24007	11	44.5
O35841	O35841	API5	0.43902	0.30066	0.39643	0.38152	0.44521	0.42367	16	37.1
Q9D7N9	Q9D7N9	APMAP	0.22177	NAN	0.42392	0.23561	0.88762	0.7379	8	16.9
P84078;P61205;Q8BSL7	P84078;P61205;Q8BSL7	ARF1;ARF3;ARF2	0.1516	0.15312	0.17302	0.20213	0.19581	0.18049	5	41.4
P59281	P59281	ARHGAP39	0.20361	NAN	0.2342	0.24038	0.24771	NAN	19	20.1
A2BH40;P10107	A2BH40	ARID1A	0.63264	0.56215	0.69291	0.75094	0.77652	0.71541	15	7.4
Q8VEH3	Q8VEH3	ARL8A	NAN	0.24705	0.30049	0.40159	0.28845	NAN	5	43
Q9D0L7	Q9D0L7	ARMC10	NAN	0.097692	0.10394	0.084748	0.082171	NAN	4	14.7
Q9R0Q6	Q9R0Q6	ARPC1A	0.098808	0.088467	0.10315	0.12163	0.12052	NAN	10	28.9
Q9CVB6	Q9CVB6	ARPC2	0.084613	0.075913	0.099308	0.11542	0.11998	0.10291	15	42.3
Q61137	Q61137	ASTN1	0.25064	0.22544	0.29209	0.29823	0.27109	NAN	14	16.6
Q8BH66	Q8BH66	ATL1	0.23798	0.18815	0.25133	0.28572	0.28906	0.26463	13	31
Q6PA06	Q6PA06	ATL2	NAN	0.23045	0.28078	0.31311	0.31942	0.29757	5	14.1
Q8VDN2	Q8VDN2	ATP1A1	0.12496	0.10677	0.11871	0.13969	0.14294	0.13874	31	47.2
Q6PIE5	Q6PIE5	ATP1A2	0.087158	0.080876	0.097602	0.10668	0.10111	0.1176	31	52.2
Q6PIC6;Q9Z1W8	Q6PIC6	ATP1A3	0.10167	0.091474	0.10832	0.12259	0.11835	0.11576	38	56
P14094	P14094	ATP1B1	0.1051	0.095932	0.11037	0.12483	0.12337	0.1157	19	44.4
P14231	P14231	ATP1B2	0.089019	NAN	0.083614	0.099982	0.21474	NAN	11	39.7
O55143	O55143	ATP2A2	0.28009	0.24241	0.30823	0.33059	0.34298	0.33064	28	43.3
Q9R0K7	Q9R0K7	ATP2B2	0.13042	0.12183	0.14174	0.18119	0.15921	0.15812	48	42.6
Q03265	Q03265	ATP5A1	0.052905	0.047535	0.055473	0.060724	0.071051	0.064177	35	66.9
P56480	P56480	ATP5B	0.050956	0.046899	0.053922	0.060198	0.068531	0.06517	30	80.3
Q91VR2	Q91VR2	ATP5C1	0.043506	0.04145	0.047739	NAN	0.056505	0.055376	11	33.9
Q9CQQ7	Q9CQQ7	ATP5F1	0.046217	0.044683	NAN	0.052085	0.061173	0.056033	14	47.3
Q06185	Q06185	ATP5I	0.047053	0.043153	0.051574	0.051839	0.090219	0.058107	3	50.7
Q9DB20	Q9DB20	ATP5O	0.046323	0.041712	0.049962	0.055793	0.058766	0.055445	12	67.6
Q9Z1G4;P15920;Q920R6	Q9Z1G4	ATP6V0A1	0.072321	0.0636	0.073581	0.090293	0.090525	0.086786	30	39.2
P51863	P51863	ATP6V0D1	0.073792	0.078803	0.095043	0.097178	0.10356	0.092605	10	25.4
P50516	P50516	ATP6V1A	0.097412	0.097702	0.11901	0.13147	0.1368	0.14487	37	68.6
P62814	P62814	ATP6V1B2	0.087581	0.10467	0.12598	0.14791	NAN	0.15809	23	56.8
Q9Z1G3;Q99L60	Q9Z1G3	ATP6V1C1	0.13224	0.13373	NAN	0.21194	0.18402	0.17358	23	60.2
P50518;Q9D593	P50518	ATP6V1E1	0.13049	0.13022	0.11572	0.15984	0.13821	0.14166	14	50
P70704;P98200;Q148W0	P70704	ATP8A1	0.28452	0.32066	NAN	0.27033	0.17854	NAN	28	27.1
Q8BKX1	Q8BKX1	BAIAP2	0.33844	0.29989	0.368	0.42282	0.39583	0.38048	29	63.2
Q91XV3	Q91XV3	BASP1	0.041862	0.041202	0.045164	0.055962	0.058385	0.055088	12	79.2
Q80YN3	Q80YN3	BCAS1	0.09472	0.079005	0.091897	0.10718	0.11282	0.094362	13	22.3
O08539	O08539	BIN1	0.056848	0.062662	0.080854	0.078801	0.071579	NAN	17	36.2
P18572	P18572	BSG	0.088268	0.068485	NAN	0.11731	0.10722	0.11748	9	22.6
O88737;Q8BL48	O88737	BSN	0.13534	0.11825	0.13935	0.13107	0.12233	0.146	60	18.4
Q9WVA3	Q9WVA3	BUB3	NAN	0.32033	0.39229	0.44672	0.4522	0.4555	11	38.7
P00920	P00920	CA2	0.052405	0.048332	0.05961	0.062097	NAN	0.05011	6	29.6
O08532	O08532	CACNA2D1	0.1316	0.10668	0.14557	0.16969	0.20203	0.15091	24	25.8
Q9Z1L5	Q9Z1L5	CACNA2D3	0.13032	0.12381	NAN	0.1349	0.13133	NAN	15	15.5
Q8R3Z5	Q8R3Z5	CACNB1	NAN	0.20702	0.29362	0.34339	0.32481	0.31438	7	20.8
Q8R0S4	Q8R0S4	CACNB4	0.16477	0.15964	NAN	0.28627	0.2765	NAN	9	29.9
Q80TJ1	Q80TJ1	CADPS	0.080434	0.056926	0.075744	0.090034	0.08535	0.081272	32	33.8
P62204;Q9D6P8;P20801	P62204	CALM1	0.18524	0.18144	0.21432	0.24612	0.22905	0.19786	8	59.1
P62204;Q9D6P8;P20801	P62204	CALM1;CALML3	0.19451	0.18302	0.21223	0.23635	0.23792	0.23018	8	59.1
P14211	P14211	CALR	0.22056	0.19833	0.23381	0.25204	0.25361	0.25206	14	43
P11798	P11798	CAMK2A	0.17639	0.15905	0.19497	0.23557	0.20664	0.20879	23	64.6
P28652	P28652	CAMK2B	0.17622	0.17478	0.2211	0.27283	0.23129	0.23672	13	50.7
Q6PHZ2	Q6PHZ2	CAMK2D	0.14301	0.14423	0.15259	NAN	0.16485	0.16947	13	51.3
Q923T9	Q923T9	CAMK2G	0.20513	0.18529	0.24135	0.27902	0.22401	0.22137	11	58
Q3UHL1	Q3UHL1	CAMKV	0.16548	0.13963	0.17629	0.21824	0.20145	0.19963	22	52
Q6ZQ38;Q6ZQ73	Q6ZQ38	CAND1	0.090569	0.096538	0.10928	NAN	0.11934	0.11434	35	33.1
P35564	P35564	CANX	0.22811	0.21333	0.24082	0.28471	0.26424	NAN	20	35.7
P40124	P40124	CAP1	0.10112	0.12041	0.11367	0.14581	0.13004	0.16084	15	44.1
Q60865	Q60865	CAPRIN1	NAN	0.55246	0.69335	0.76345	0.67833	0.73072	8	12.7
P47754	P47754	CAPZA2	NAN	0.11547	0.12581	0.15117	0.1554	0.15373	15	69.2
P47757	P47757	CAPZB	NAN	0.12983	0.25488	0.17809	NAN	0.17002	17	58.8
Q6P9K8	Q6P9K8	CASKIN1	0.12669	0.11769	0.12129	0.15836	0.16361	0.13247	48	48.8
P80314	P80314	CCT2	0.17345	0.15822	0.19188	0.22257	0.19301	0.21623	24	57.9
P80315	P80315	CCT4	0.14789	0.13021	NAN	NAN	0.18243	0.17163	26	52.7
P80316	P80316	CCT5	0.15906	0.15011	NAN	NAN	0.23596	0.22611	26	51.6
P80317;Q61390	P80317	CCT6A	0.17334	0.16793	0.20286	0.2507	0.23651	0.21924	17	34.5
P80313	P80313	CCT7	0.15956	0.15934	NAN	0.24853	0.2233	0.23698	17	39.3
P42932	P42932	CCT8	0.23176	0.19188	0.22099	0.30607	0.26666	0.22603	27	51.1
Q61735	Q61735	CD47	0.074459	0.063495	0.071517	0.089478	0.088209	0.08368	5	17.8
P35762	P35762	CD81	0.13345	0.074839	0.10519	0.14594	0.14696	0.12205	4	30.9
P60766	P60766	CDC42	0.12497	0.10212	NAN	0.23962	0.14591	0.15083	8	48.7
Q7TT50;P54265	Q7TT50	CDC42BPB	0.27288	0.22083	0.267	NAN	0.30275	0.30151	27	20.8
Q6A068	Q6A068	CDC5L	0.52765	0.4827	0.62691	0.66327	0.68966	0.62208	19	33
P15116;P39038	P15116	CDH2	NAN	0.1953	0.27942	0.23553	0.22244	NAN	20	32.1
Q9Z0H4	Q9Z0H4	CELF2	0.35113	0.31031	NAN	0.46165	0.44518	0.41659	10	22
Q9CXS4	Q9CXS4	CENPV	NAN	0.040455	0.049514	0.059488	0.05345	0.057347	11	56.3
P18760	P18760	CFL1	0.16377	0.1561	0.18331	0.21328	0.20531	0.19877	9	54.2
Q6PDQ2	Q6PDQ2	CHD4	0.65562	NAN	0.55336	0.70209	0.71708	NAN	40	25
P70232	P70232	CHL1	0.35095	0.30043	0.36922	0.33445	NAN	0.33707	7	6.3
Q9CY57	Q9CY57	CHTOP	0.39241	0.3423	NAN	0.49631	0.52413	0.45477	6	29.7
Q91WS0	Q91WS0	CISD1	0.050632	0.050505	0.064067	0.061261	0.082748	0.083059	6	52.8
A2AGT5	A2AGT5	CKAP5	0.42086	0.3866	0.48515	0.5317	0.51508	0.50106	71	41
Q04447	Q04447	CKB	0.10179	0.093641	0.11253	0.12602	0.12822	0.11905	18	64.8
P30275	P30275	CKMT1	0.059831	0.052115	NAN	0.069986	0.066473	0.064515	21	59.1
Q8BRT1	Q8BRT1	CLASP2	0.2824	0.27019	0.30096	0.34631	0.32141	0.32643	44	48.8
Q9Z0H8	Q9Z0H8	CLIP2	0.31574	0.27476	NAN	NAN	0.42237	0.37699	31	43.6
O08585	O08585	CLTA	NAN	0.043858	0.043449	0.049962	0.049307	NAN	7	20.9
Q68FD5	Q68FD5	CLTC	0.060663	0.088669	0.10644	0.12377	0.11443	0.10522	101	74.6
Q06890	Q06890	CLU	NAN	0.62192	0.77319	0.82282	0.66756	NAN	8	21.9
Q99KK2	Q99KK2	CMAS	0.15044	0.1367	0.15869	0.18873	0.18233	0.18706	14	30.3
Q80YA9;Q8BMA3	Q80YA9	CNKSR2	0.43175	0.43628	0.52114	NAN	0.64636	0.52304	30	38.5
P16330	P16330	CNP	0.023334	0.024092	0.026046	0.034047	0.032189	0.030752	33	65
P47746	P47746	CNR1	0.11436	NAN	0.13145	0.14654	0.15134	NAN	4	11.8
P12960	P12960	CNTN1	0.10249	0.086333	0.099971	0.13617	0.1117	0.11188	32	37.2
Q61330	Q61330	CNTN2	0.20409	0.18376	0.24779	0.24131	NAN	0.22936	16	19.8
O54991	O54991	CNTNAP1	0.19028	0.20889	NAN	0.27556	0.25969	0.21994	25	17.5
Q9CPW0	Q9CPW0	CNTNAP2	0.14598	0.15391	0.17948	0.24832	0.22453	NAN	14	11.2
Q9D2R6	Q9D2R6	COA3	0.35875	0.28774	0.42508	0.46808	NAN	0.45155	4	38
Q8K1Z0	Q8K1Z0	COQ9	0.20988	0.28821	0.38783	0.41792	0.33557	NAN	4	13.1
O89053	O89053	CORO1A	0.061087	0.060184	0.076313	0.069336	0.087963	0.078198	13	32.1
P19783	P19783	COX4I1	0.058161	0.059275	0.070166	0.073084	0.074733	0.071739	15	60.4
P19536	P19536	COX5B	0.060904	0.057491	0.067252	0.19682	0.077975	0.074054	5	29.7
Q00493	Q00493	CPE	0.56531	0.52478	0.65057	0.73868	0.72076	0.63632	10	27.7
P84086	P84086	CPLX2	0.11643	0.12405	0.13855	0.17068	0.16053	0.14359	4	38.1
Q8BLR2	Q8BLR2	CPNE4	NAN	0.16853	0.1884	0.2476	0.22037	NAN	13	29.6
Q9Z140	Q9Z140	CPNE6	0.23874	0.22063	0.26167	0.33215	0.29	0.28166	27	53
Q0VE82	Q0VE82	CPNE7	0.15864	0.13969	0.18321	0.23856	0.21098	0.20125	19	42.5
O35218	O35218	CPSF2	NAN	0.19	0.64461	0.37363	0.81294	NAN	16	24.4
Q6NVF9	Q6NVF9	CPSF6	NAN	0.29207	0.36657	0.42898	0.42653	NAN	6	14.9
O54983	O54983	CRYM	0.091538	0.097292	0.10603	0.1333	0.1307	0.12455	12	39.9
Q9CZU6	Q9CZU6	CS	0.050272	0.048834	0.060677	0.06436	0.073118	0.06535	16	34.9
Q9ERK4	Q9ERK4	CSE1L	NAN	0.027867	0.034762	0.039876	0.038801	0.038557	5	5.7
Q8BK63	Q8BK63	CSNK1A1	0.52381	0.49629	NAN	NAN	0.75702	0.61356	8	27.3
Q60737	Q60737	CSNK2A1	0.20051	0.17823	NAN	0.27047	0.27381	NAN	14	44.8
P26231;REV__Q9JMB1	P26231	CTNNA1	0.46695	0.3098	0.36746	0.49931	0.52577	0.47189	19	38.3
Q61301	Q61301	CTNNA2	0.10058	0.10031	0.10355	0.16668	0.13408	0.15818	31	46.8
Q02248	Q02248	CTNNB1	0.27567	0.24752	0.29114	0.32304	0.31316	0.33629	29	57.6
P18242	P18242	CTSD	0.14979	0.2138	0.14521	0.27544	0.28259	0.17855	8	25.6
Q60598	Q60598	CTTN	0.10057	0.086599	0.12056	0.13856	0.12684	0.11487	15	28.4
Q9DCN2	Q9DCN2	CYB5R3	0.13796	0.11722	NAN	0.14281	0.14668	NAN	12	46.2
P62897;CON__P62894;P00015	P62897	CYCS	0.047061	0.036547	0.044409	0.051382	0.054506	0.050395	7	56.2
Q5SQX6	Q5SQX6	CYFIP2	0.17248	0.15206	0.18726	0.21689	0.21995	0.19326	38	46.2
Q9D172	Q9D172	D10JHU81E	0.052214	0.052132	0.062456	0.065179	0.063379	0.062798	7	32.7
Q9QXS6	Q9QXS6	DBN1	0.11688	0.14023	0.14499	0.21503	0.18513	NAN	23	40.7
Q9JLM8;O88809	Q9JLM8	DCLK1	0.20303	0.18503	0.22973	0.24264	0.23386	0.22955	27	36
O08788	O08788	DCTN1	NAN	0.22004	0.22677	0.23751	0.2263	NAN	19	17.5
Q99KJ8	Q99KJ8	DCTN2	0.20564	NAN	0.2165	0.24354	0.2384	NAN	13	38.8
Q9CWS0	Q9CWS0	DDAH1	0.26924	NAN	0.28992	0.36248	0.34188	NAN	7	32.6
Q3U1J4	Q3U1J4	DDB1	0.23737	0.25379	0.28846	0.35087	0.33061	0.77985	15	13.9
Q91VR5	Q91VR5	DDX1	0.23266	0.1976	0.22	0.27079	0.27539	0.25833	40	62.4
Q501J6	Q501J6	DDX17	0.45259	0.38658	0.4915	0.5055	0.55814	0.52608	17	43.4
Q9JIK5	Q9JIK5	DDX21	NAN	0.51033	0.64568	0.70585	0.63875	0.65895	12	16.6
Q9Z1N5;Q8VDW0	Q9Z1N5	DDX39B	0.20442	0.17663	0.22159	0.24501	NAN	0.24008	17	46.5
Q62167;P16381;Q61496	Q62167;P16381	DDX3X;D1PAS1	0.56128	0.48503	0.59072	0.71212	0.66977	0.6339	6	49.8
Q61656	Q61656	DDX5	0.67207	0.62786	0.76646	0.88131	0.78532	0.7612	22	49.7
O35286	O35286	DHX15	0.32698	0.27709	0.34579	0.42095	0.38588	0.39702	30	40.5
O70133	O70133	DHX9	0.28323	0.21673	0.28694	0.33386	0.33149	0.32723	53	44.1
Q3UH60	Q3UH60	DIP2B	0.24222	0.26147	0.29875	0.30882	0.58921	0.34137	34	31
Q5PR73	Q5PR73	DIRAS2	NAN	0.21631	0.24767	0.31283	0.28824	NAN	7	45.2
Q8BMF4	Q8BMF4	DLAT	0.030371	0.055572	0.049593	0.035313	0.034712	0.037825	20	39.4
O08749	O08749	DLD	0.038705	NAN	0.048152	0.055019	0.04474	NAN	14	29.5
Q91XM9	Q91XM9	DLG2	0.21071	NAN	0.17567	0.24383	0.20764	0.19447	29	48.7
P70175	P70175	DLG3	0.20178	0.18031	NAN	0.2345	0.25526	0.38461	22	33.5
Q62108	Q62108	DLG4	0.093484	0.088885	NAN	0.10653	0.11601	0.10142	41	59.1
Q9D415	Q9D415	DLGAP1	0.26439	0.32243	0.36321	0.48531	0.41806	0.38959	15	18.5
B1AZP2	B1AZP2	DLGAP4	0.25325	NAN	0.34445	0.3706	0.32777	NAN	14	20
Q8BPN8	Q8BPN8	DMXL2	0.084888	0.10396	0.12284	0.13738	0.13718	0.12923	40	16.5
P63037	P63037	DNAJA1	0.46153	0.45096	0.55478	0.68737	0.55321	0.55161	6	17.6
Q9QYJ0	Q9QYJ0	DNAJA2	0.31041	0.30687	0.35641	NAN	0.42935	0.4118	13	43.7
Q80TZ3	Q80TZ3	DNAJC6	0.10392	NAN	0.1312	0.15097	0.20792	NAN	17	20.4
Q91WN1	Q91WN1	DNAJC9	NAN	0.56323	0.64432	NAN	0.71714	0.67825	3	12.4
P39053	P39053	DNM1	0.12886	0.13911	0.15803	0.17794	0.18328	0.18277	39	61.9
Q8K1M6	Q8K1M6	DNM1L	0.078938	0.10073	0.10561	0.12868	0.11014	NAN	27	46.5
Q8BIK4	Q8BIK4	DOCK9	0.27367	0.27627	0.31784	0.34658	0.35122	0.32706	46	31.2
Q9Z218	Q9Z218	DPP6	0.15192	0.12816	0.15905	0.19983	0.18531	0.17392	20	32
O08553	O08553	DPYSL2	0.03209	0.036208	0.041987	0.046608	0.048733	0.046893	19	54.5
Q91ZU6	Q91ZU6	DST	0.42846	0.38028	0.45087	0.56932	0.53722	NAN	8	1.7
Q9JHU4	Q9JHU4	DYNC1H1	0.18328	0.17619	0.20716	0.2459	0.24585	0.22074	86	18.4
Q8R1Q8	Q8R1Q8	DYNC1LI1	0.17227	0.13916	0.20297	0.24337	0.23212	0.20119	12	29.1
Q8BH95	Q8BH95	ECHS1	0.069849	0.057379	0.068739	0.067161	0.070475	0.075433	13	37.6
Q8BL66	Q8BL66	EEA1	0.16776	NAN	0.17089	0.22853	0.16376	0.16371	33	25.2
P10126	P10126	EEF1A1	0.26675	0.23822	0.29185	0.33682	0.32505	0.32291	11	37.9
P62631	P62631	EEF1A2	0.34156	0.30968	0.39671	0.43777	0.43313	0.39166	7	30.2
O70251	O70251	EEF1B	NAN	0.1324	0.16385	0.19043	0.19358	NAN	4	24.4
P58252	P58252	EEF2	0.37715	0.30836	0.40779	0.44565	0.43956	0.43815	32	40.2
O08810	O08810	EFTUD2	0.29472	0.2863	0.34656	0.37943	0.39332	0.34187	31	38
Q9Z0N1;Q9Z0N2	Q9Z0N1;Q9Z0N2	EIF2S3X;EIF2S3Y	NAN	0.23443	0.30934	NAN	0.29803	0.32985	13	30.9
P23116	P23116	EIF3A	0.29994	0.31419	0.39315	0.44301	0.38702	0.38066	29	24
P60843	P60843	EIF4A1	0.44143	NAN	0.48367	0.52555	0.52418	0.52997	5	31.3
Q91VC3	Q91VC3	EIF4A3	0.32447	0.3023	0.38686	0.39616	0.40237	0.38099	20	60.1
Q80XI3	Q80XI3	EIF4G3	0.35341	0.36726	0.37974	0.52983	0.51369	0.40117	9	8.2
P70372	P70372	ELAVL1	0.32855	0.29528	0.36127	0.40128	0.40558	0.41047	19	59.5
Q60899	Q60899	ELAVL2	0.45438	0.36455	0.46375	0.56065	0.49629	0.47996	6	48.1
Q60900	Q60900	ELAVL3	0.42181	0.4585	0.35581	0.38207	0.58786	NAN	10	47.7
Q8BHL5	Q8BHL5	ELMO2	0.26722	0.24574	NAN	0.3403	NAN	0.30537	17	31.7
P17182	P17182	ENO1	0.07911	NAN	0.16383	NAN	0.10052	0.092331	17	59.9
P17183	P17183	ENO2	0.089591	0.083641	0.089497	0.1079	0.12676	NAN	12	47.9
Q03137	Q03137	EPHA4	0.37908	NAN	0.44716	0.46423	1.0496	NAN	11	17.7
Q9D379	Q9D379	EPHX1	0.30531	0.25287	0.28452	0.32893	0.33266	0.34637	15	32.7
Q6PH08	Q6PH08	ERC2	0.12655	NAN	0.18263	0.10396	0.11088	NAN	41	43.7
Q8BFZ9	Q8BFZ9	ERLIN2	0.11597	0.14275	NAN	0.1115	0.13823	0.12987	17	63.5
P57759	P57759	ERP29	NAN	0.18755	0.22337	0.23844	0.22369	NAN	9	36.6
Q99LC5	Q99LC5	ETFA	0.092856	0.078247	0.089772	0.10138	0.1019	NAN	10	35.7
Q9DCW4	Q9DCW4	ETFB	0.10655	0.086621	0.10095	0.11621	0.11752	NAN	13	52.9
Q921G7	Q921G7	ETFDH	0.052711	0.27785	0.062509	0.052936	0.055154	0.056458	19	35.9
Q6KAR6	Q6KAR6	EXOC3	NAN	0.17333	0.17659	0.22908	0.20498	NAN	19	25.4
Q3TPX4	Q3TPX4	EXOC5	0.11598	0.11948	0.17179	0.1612	0.17554	NAN	17	27.3
O35250	O35250	EXOC7	0.1954	0.18294	0.21307	0.21968	0.20262	0.2228	20	32
P26040	P26040	EZR	0.1886	0.14766	0.18435	0.21718	0.21957	NAN	10	25.6
O08914	O08914	FAAH	0.2994	0.48151	NAN	0.27483	0.2506	0.50499	12	26.1
Q9CYH2	Q9CYH2	FAM213A	0.2285	0.19361	0.22947	0.36626	0.25201	NAN	11	46.3
P19096	P19096	FASN	0.18654	0.17834	0.20519	0.23473	0.26188	0.20811	27	11.2
P35550	P35550	FBL	0.20604	0.19014	NAN	0.23831	0.2576	0.24822	10	41
P97807	P97807	FH	0.046863	0.050894	0.056868	0.06179	0.060918	0.056528	21	48.9
Q9D824	Q9D824	FIP1L1	NAN	0.39409	0.44775	0.64587	0.57772	NAN	9	21.9
Q9CQ92	Q9CQ92	FIS1	0.13606	0.11663	0.13519	0.15678	NAN	0.14657	6	42.1
Q8BTM8	Q8BTM8	FLNA	NAN	0.18423	0.17581	0.22683	0.23865	0.2158	36	16.9
O08917	O08917	FLOT1	0.0856	0.084708	NAN	NAN	0.09126	0.083764	25	69.9
Q91WJ8	Q91WJ8	FUBP1	0.29769	0.24856	0.33286	0.40701	0.35286	0.40127	16	31.2
P56959	P56959	FUS	0.3292	0.25358	0.29643	0.37348	0.36517	0.37657	10	17
Q91Z49	Q91Z49	FYTTD1	0.44711	0.63164	NAN	0.65818	0.79238	0.79021	11	34.7
P97379	P97379	G3BP2	0.52172	0.41171	0.51179	0.6825	0.74834	0.78269	8	19.7
Q9WV18	Q9WV18	GABBR1	0.24307	0.21709	0.25704	0.29632	0.13557	NAN	10	12.3
P48318	P48318	GAD1	0.31694	0.29782	0.34652	0.43239	0.34306	0.50577	9	19.6
P06837	P06837	GAP43	0.082667	0.060156	0.049408	0.068867	0.043185	0.082089	10	66.1
P16858;Q64467	P16858	GAPDH	0.12898	0.11596	0.14033	0.16313	0.15707	0.15282	24	60.4
Q8VHR5	Q8VHR5	GATAD2B	0.69171	0.63197	0.84102	0.78342	0.76463	0.77711	15	39.6
Q9R111	Q9R111	GDA	0.08421	0.089142	0.096419	0.10945	NAN	0.10615	21	55.7
P50396	P50396	GDI1	0.12687	0.12325	0.1469	0.15977	0.17801	0.14869	22	72.5
Q61598	Q61598	GDI2	0.1539	0.14342	0.17161	0.16498	0.1936	0.18831	16	58.2
Q9CRY7	Q9CRY7	GDPD1	NAN	0.17648	0.22088	0.23817	0.21527	NAN	8	27.7
P03995	P03995	GFAP	0.082879	0.087934	0.090031	0.11565	0.11335	0.12275	38	72.1
P23242	P23242	GJA1	0.15509	0.11532	0.2014	0.19978	0.21233	0.22119	18	53.4
Q61543	Q61543	GLG1	0.50556	0.57358	0.60418	0.75325	0.62509	0.55889	14	12.9
D3Z7P3	D3Z7P3	GLS	0.084548	0.11373	0.10945	0.12602	0.11974	0.10863	24	42
P26443	P26443	GLUD1	0.070338	0.057323	0.073596	0.08063	0.079764	0.087683	28	55.6
P15105	P15105	GLUL	0.16631	0.1411	0.17717	0.2058	0.20123	0.18782	17	44
Q922P9	Q922P9	GLYR1	0.55574	0.53138	0.64145	0.7437	0.72392	0.70653	12	29.7
B2RSH2;P20612;Q3V3I2;P50149	B2RSH2	GNAI1	0.061445	NAN	0.30204	NAN	0.070941	0.071758	11	66.4
P08752	P08752	GNAI2	0.071953	0.057245	0.063019	0.10637	0.075383	0.08784	15	72.7
P18872	P18872	GNAO1	0.042388	0.040878	0.048904	0.05641	0.055128	0.053849	16	57.9
P21279	P21279	GNAQ	0.11839	0.10535	0.13176	0.15129	0.14993	0.14143	11	56.5
O70443	O70443	GNAZ	0.031688	0.029989	NAN	0.042066	0.042707	NAN	15	47.9
P62874;Q61011	P62874	GNB1	0.044305	0.042263	0.048621	0.056818	0.055531	0.054952	12	71.5
P68040	P68040	GNB2L1	0.18033	0.15303	NAN	0.23723	0.21643	0.21477	14	46.4
P05201	P05201	GOT1	0.088725	0.090353	0.10598	0.11613	0.11261	0.1198	21	57.4
P05202	P05202	GOT2	0.038979	0.036584	0.046731	0.049562	0.047472	0.046812	30	61.2
P13707	P13707	GPD1	NAN	0.13056	0.13831	0.17401	0.1761	NAN	12	32.1
Q3ULJ0	Q3ULJ0	GPD1L	0.11662	NAN	0.13136	0.12467	0.14728	NAN	10	26.2
Q64521	Q64521	GPD2	0.053297	0.048897	0.057734	0.058935	0.058125	NAN	44	58.2
P06745;CON__Q3ZBD7	P06745	GPI	0.091171	0.088375	0.10293	0.12627	0.12529	0.11526	20	39.2
P35802	P35802	GPM6A	0.092567	0.080944	0.087774	0.10459	0.10578	0.10514	9	22.7
P35803	P35803	GPM6B	0.1008	0.098853	0.14286	0.11831	0.12254	0.16229	7	18.9
Q3UNH4	Q3UNH4	GPRIN1	0.099222	NAN	0.12658	0.75847	0.11185	0.1198	23	31.7
Q60631	Q60631	GRB2	0.28807	0.26993	0.33594	0.36947	0.3355	0.36447	8	36.4
P23818	P23818	GRIA1	0.18531	0.14323	0.17673	0.18769	0.18475	0.19341	21	31.4
P23819	P23819	GRIA2	0.18544	0.17106	0.18686	0.25403	0.20291	0.2318	37	51.3
P35438	P35438	GRIN1	0.20061	0.18263	0.1755	0.23925	0.25046	0.2508	34	32.1
P35436	P35436	GRIN2A	0.24596	0.2265	0.24458	0.27875	0.2631	0.24306	40	38.9
Q01097	Q01097	GRIN2B	0.20695	0.1985	NAN	0.25997	0.21004	NAN	14	11.1
Q3UVX5	Q3UVX5	GRM5	NAN	0.21218	0.24268	0.25422	0.23341	NAN	25	23.8
Q99LP6	Q99LP6	GRPEL1	0.18387	0.19545	0.22186	0.2458	0.23128	NAN	8	42.4
Q9WV60	Q9WV60	GSK3B	0.27527	0.16459	0.27239	0.37114	0.37572	0.34188	9	44.8
P10649;P19639;Q80W21;P15626;O35660	P10649	GSTM1	0.10616	0.086779	0.10037	0.1147	0.16684	NAN	8	36.2
P48774	P48774	GSTM5	0.12491	0.12371	0.14399	0.14975	0.154	NAN	8	39.7
P19157;P46425	P19157	GSTP1	0.10418	0.094866	0.10214	0.12548	0.11969	NAN	7	33.3
Q9ESZ8;Q99NI3	Q9ESZ8	GTF2I	0.40237	0.65177	NAN	0.97751	0.74223	NAN	20	24.2
P10922	P10922	H1F0	0.052097	0.046857	0.053401	0.061879	0.057452	NAN	6	20.6
Q3THW5;P0C0S6	Q3THW5;P0C0S6	H2AFV;H2AFZ	0.14502	0.14125	0.1637	0.18201	0.17172	0.17051	2	31.2
Q9QZQ8	Q9QZQ8	H2AFY	0.10097	0.091003	0.10243	0.1196	0.12452	0.11757	20	61
P84244;P84228;P68433;P02301	P84244;P84228;P68433;P02301	H3F3A;HIST1H3B;HIST1H3A;H3F3C	NAN	0.016135	0.03258	0.019193	0.020533	0.019034	7	31.6
Q8BMS1	Q8BMS1	HADHA	0.10774	0.096895	0.10242	0.1153	0.13159	0.13054	30	51.8
Q99JY0	Q99JY0	HADHB	0.15673	0.12901	NAN	NAN	0.18616	0.20983	17	45.5
P01942	P01942	HBA	0.035404	0.035219	0.050153	0.05447	0.035164	0.060299	4	42.3
P02088;CON__Q3SX09;CON__P02070;P02104	P02088	HBB-B1	0.036481	NAN	0.052021	0.057851	0.037373	0.063227	4	66
P02089	P02089	HBB-B2	NAN	0.031994	0.049414	0.04763	NAN	0.058128	5	78.9
Q61191	Q61191	HCFC1	0.38713	0.35272	0.46568	0.50779	0.50284	0.46226	25	15.5
P70288	P70288	HDAC2	0.31529	0.30115	NAN	NAN	0.44571	0.43337	6	28.7
Q9JMG7	Q9JMG7	HDGFRP3	NAN	0.18445	0.23985	0.2561	0.26128	0.24194	7	48
Q8VDJ3	Q8VDJ3	HDLBP	0.52231	0.42004	0.46872	0.55362	0.46772	NAN	19	16.7
P15864;Q07133	P15864	HIST1H1C	0.10671	0.090141	0.11173	0.11878	0.12746	0.10937	4	37.7
P43277	P43277	HIST1H1D	0.078885	0.069704	0.083204	0.088091	0.099517	0.093402	1	36.7
P43274	P43274	HIST1H1E	0.052931	0.056297	0.068233	0.074683	0.073169	0.07395	5	38.8
Q8CGP1;Q6ZWY9;Q64478;P10853;Q8CGP2;Q64525;Q64475;P10854;P70696	Q8CGP1;Q6ZWY9;Q64478;P10853;Q8CGP2;Q64525;Q64475;P10854;P70696	HIST1H2BK;HIST1H2BC;HIST1H2BH;HIST1H2BF;HIST1H2BP;HIST2H2BB;HIST1H2BB;HIST1H2BM;HIST1H2BA	0.033437	0.02964	0.034699	0.038038	0.039457	0.038212	6	70.6
P62806	P62806	HIST1H4A	0.026726	0.024951	0.027907	0.032861	0.03213	0.030653	9	59.2
P17710;O08528;Q3TRM8	P17710	HK1	0.058372	0.058155	0.070776	0.073764	0.078722	0.077527	46	50
Q9CX86	Q9CX86	HNRNPA0	0.33025	0.22242	0.31365	0.4808	0.35526	0.26724	7	24.3
P49312	P49312	HNRNPA1	0.20144	0.16045	0.18235	0.2318	0.22337	0.23535	14	46.2
O88569	O88569	HNRNPA2B1	0.16251	0.13814	0.16592	0.18655	0.18997	0.18499	28	71.4
Q8BG05	Q8BG05	HNRNPA3	0.13514	0.11921	0.14084	0.15967	0.16493	0.16162	32	53.8
Q99020	Q99020	HNRNPAB	0.28732	0.1887	0.35557	0.36295	0.3494	0.34213	8	23.2
Q9Z204	Q9Z204	HNRNPC	0.34176	0.30543	0.37796	0.43988	0.42717	0.40994	16	50.2
Q60668	Q60668	HNRNPD	0.13921	0.12156	0.14489	0.17454	0.16477	0.1577	16	36.6
O35737	O35737	HNRNPH1	0.28544	0.24863	0.30359	0.34117	0.33689	0.34768	7	44.1
P61979	P61979	HNRNPK	0.27303	0.24042	0.28178	0.33077	0.32098	0.32484	24	57.9
Q8R081	Q8R081	HNRNPL	0.14505	0.1356	0.16608	0.17421	0.17658	0.16786	24	58.4
Q9D0E1	Q9D0E1	HNRNPM	0.21803	0.1824	0.22194	0.24776	0.28968	0.24698	38	52
Q8VEK3	Q8VEK3	HNRNPU	0.28279	0.2411	0.28835	0.31113	0.31843	0.32263	30	36.5
Q00PI9	Q00PI9	HNRNPUL2	0.29905	0.27446	0.33798	0.37646	0.37931	0.39441	27	37.3
Q9Z130	Q9Z130	HNRPDL	0.28549	0.24891	0.26035	0.33366	0.29009	NAN	11	35.9
Q9Z2Y3	Q9Z2Y3	HOMER1	0.07588	0.076508	0.078077	0.090674	0.097996	0.088637	24	66.9
Q3TEA8	Q3TEA8	HP1BP3	0.27239	0.23099	0.28487	0.31929	0.30943	0.30393	21	35.4
P84075	P84075	HPCA	NAN	0.29652	0.29349	0.35567	0.33377	0.31937	7	75.6
P62748	P62748	HPCAL1	0.17167	0.15577	NAN	0.20877	0.21772	0.20072	8	81.9
Q8BGZ1	Q8BGZ1	HPCAL4	0.36322	0.32345	0.36326	0.46308	0.42145	NAN	13	86.4
P00493	P00493	HPRT1	0.21338	0.19232	0.23097	0.25987	0.26389	NAN	9	48.2
Q61411	Q61411	HRAS1	NAN	0.055596	0.060942	0.07815	0.085718	NAN	3	47.6
P52760	P52760	HRSP12	NAN	0.075285	0.082418	NAN	0.098727	0.10081	5	45.2
P07901	P07901	HSP90AA1	0.18392	0.26054	0.26839	0.30552	0.30209	0.31165	16	32.2
P11499	P11499	HSP90AB1	0.29201	0.31057	0.35903	0.40707	0.39828	0.35679	14	32.5
P08113	P08113	HSP90B1	0.26772	0.22403	0.27523	0.2897	0.28965	0.29662	30	44.3
Q8K0U4	Q8K0U4	HSPA12A	0.077392	0.082442	0.097547	0.11445	0.1107	NAN	22	36.3
Q61316	Q61316	HSPA4	0.10467	0.11658	0.13823	0.13865	0.19277	NAN	24	42.3
P20029	P20029	HSPA5	0.26706	0.22374	0.2849	0.31246	0.30506	0.31477	24	43.7
P63017	P63017	HSPA8	0.23644	0.23416	0.28347	0.32767	0.31924	0.31158	28	60.8
P38647	P38647	HSPA9	0.11925	0.12917	0.19369	NAN	0.18539	0.17568	29	46.5
P63038	P63038	HSPD1	0.048207	0.046569	0.05384	0.060749	0.059525	0.057325	33	60.9
Q64433	Q64433	HSPE1	0.058433	0.055673	0.06606	0.070753	0.069982	0.069469	2	23.5
Q61699	Q61699	HSPH1	0.18027	0.19792	0.2336	0.30829	0.3078	NAN	17	24.4
Q9JKR6	Q9JKR6	HYOU1	0.23946	0.21208	0.23279	0.27503	0.26451	0.26521	26	31
Q60625	Q60625	ICAM5	0.10348	0.087688	0.11146	0.11474	0.11639	NAN	16	19.4
Q9D6R2	Q9D6R2	IDH3A	0.049812	0.048867	0.055947	0.06145	0.060339	0.055419	18	47.5
P70404	P70404	IDH3G	0.06068	NAN	0.070071	0.071989	0.068548	0.071871	16	50.1
P01872	P01872	IGH-6	0.90319	0.72032	0.9101	NAN	1.025	0.85457	8	19.2
Q9Z1M8	Q9Z1M8	IK	0.68866	0.62471	0.7841	0.85352	NAN	0.77907	8	14.5
Q9CXY6	Q9CXY6	ILF2	0.17077	0.15133	0.17973	0.20679	0.21461	0.20586	22	66.7
Q9Z1X4	Q9Z1X4	ILF3	0.30168	0.2554	0.29801	0.35955	0.33343	0.33017	28	41.4
Q8CAQ8	Q8CAQ8	IMMT	0.061745	0.11207	0.10636	0.084091	0.084894	0.16179	25	41.3
P46660	P46660	INA	0.033546	0.030125	0.032566	0.04615	0.042023	0.04003	32	62.3
Q8R0S2	Q8R0S2	IQSEC1	0.31248	0.30192	NAN	0.41227	0.5126	0.37519	37	45.4
Q5DU25	Q5DU25	IQSEC2	0.17667	0.16418	0.19272	0.22326	0.22135	NAN	50	45.1
Q02257	Q02257	JUP	0.3122	0.28977	0.3155	0.428	0.37661	0.45501	11	23.1
A2CG49	A2CG49	KALRN	0.13068	0.10989	0.13978	0.16809	0.14715	0.13158	22	9.3
P16388;Q61762	P16388	KCNA1	0.10236	0.088747	0.08535	0.12633	0.10169	0.098004	7	29.9
P62482	P62482	KCNAB2	0.29193	0.26346	0.32488	0.41336	0.36725	NAN	17	66.2
Q60749	Q60749	KHDRBS1	0.28486	0.24584	0.3136	0.36455	0.33883	0.30844	5	10.4
Q9R226	Q9R226	KHDRBS3	0.32392	0.24908	0.33904	0.33027	0.43764	0.39936	10	30.9
Q3U0V1	Q3U0V1	KHSRP	0.36937	0.29793	0.37496	0.41719	0.42578	0.42522	30	50.7
P33173;Q60575;O35071	P33173	KIF1A	0.64907	0.56583	0.74861	0.63629	0.80187	0.46408	20	12.5
P28740;Q8C0N1;Q922S8	P28740	KIF2A	0.15726	0.17658	0.23395	0.271	0.22127	0.20272	31	50.1
P28738;P33175	P28738	KIF5C	0.48475	0.43889	0.54506	0.58079	0.54669	0.47499	20	31.3
P05532;P09581	P05532	KIT	0.33968	0.23868	0.2775	0.32391	0.43161	NAN	9	10.4
P70168	P70168	KPNB1	0.14702	0.17979	0.18997	NAN	0.23704	0.21279	23	33
Q61595	Q61595	KTN1	NAN	0.37709	0.41483	0.47317	0.49055	0.36455	5	4.1
P11627	P11627	L1CAM	NAN	0.21158	0.23346	0.34191	0.30463	NAN	9	8.3
P11438	P11438	LAMP1	0.50922	0.46283	0.58129	0.67461	0.39795	0.45025	3	8.4
P06151	P06151	LDHA	0.081896	0.07667	0.094049	NAN	0.1154	0.18543	8	34.3
P16125	P16125	LDHB	0.098639	0.096732	0.11113	0.12168	0.12537	0.12222	15	42.8
Q9WU40	Q9WU40	LEMD3	NAN	0.61979	0.59231	1.1644	0.96084	NAN	24	36.7
Q9Z2I0	Q9Z2I0	LETM1	0.055144	0.037725	0.056432	0.05736	0.071275	NAN	29	41.6
Q9JIA1	Q9JIA1	LGI1	0.080242	0.073867	0.090331	0.10984	0.10572	0.10225	19	35.2
Q9D1T0	Q9D1T0	LINGO1	0.25523	0.22222	0.2858	0.33083	0.30478	0.2968	9	18.7
P48678	P48678	LMNA	0.084739	0.077955	0.097363	0.09187	0.12333	0.10184	52	68.7
P14733	P14733	LMNB1	0.027191	NAN	0.030045	0.034045	0.038877	0.0348	46	71.9
P21619	P21619	LMNB2	0.045869	NAN	0.050668	0.052351	0.052137	0.055878	46	79.5
Q7TME0	Q7TME0	LPPR4	0.2151	0.19596	NAN	NAN	0.28173	0.48592	20	28.6
Q6PB66	Q6PB66	LRPPRC	0.18975	0.19589	0.22736	0.28296	0.29628	0.29134	32	24.1
Q9D1G5	Q9D1G5	LRRC57	0.11431	0.09675	0.10879	0.138	0.1382	0.13174	14	49
Q922Q8	Q922Q8	LRRC59	0.26473	0.22928	NAN	0.30117	0.31041	0.29712	9	44.6
Q80TE7	Q80TE7	LRRC7	0.20045	0.18802	NAN	0.22101	0.22423	0.22073	37	29.9
Q8BLK3	Q8BLK3	LSAMP	0.10642	0.10165	0.10607	0.16687	0.11595	0.11428	9	32.8
Q5SUF2	Q5SUF2	LUC7L3	0.66918	0.36986	NAN	NAN	0.48708	0.4722	6	19
Q9WUC3	Q9WUC3	LY6H	0.13372	0.1108	0.13754	0.16131	0.15698	0.13842	3	17.3
Q9QXZ0	Q9QXZ0	MACF1	0.28071	0.23574	0.28871	0.33093	0.31992	NAN	54	10.3
P61327;Q9CQL1	P61327;Q9CQL1	MAGOH;MAGOHB	0.25256	NAN	0.2735	0.33578	0.35416	0.32083	11	76
Q8BW75	Q8BW75	MAOB	0.095578	0.064898	NAN	NAN	0.15129	0.12485	18	37.1
Q9QYR6	Q9QYR6	MAP1A	0.28716	0.24964	0.29612	0.35183	0.31996	0.32781	61	25.8
P14873	P14873	MAP1B	0.36786	0.32827	0.23566	0.4796	0.4046	0.44933	15	8.4
Q91VR7	Q91VR7	MAP1LC3A	0.19449	0.19785	NAN	0.25562	0.24367	NAN	1	24.8
Q9CQV6	Q9CQV6	MAP1LC3B	0.27121	0.24834	0.26481	0.33099	0.31265	NAN	2	28.8
P20357	P20357	MAP2	0.19378	0.18141	NAN	0.23398	0.22872	0.22618	42	25.3
P31938	P31938	MAP2K1	0.1405	0.13529	0.16527	0.19268	0.17584	0.15747	5	23.2
P27546	P27546	MAP4	0.33294	0.23406	0.28439	0.31201	0.33699	0.33749	30	40.4
Q7TSJ2	Q7TSJ2	MAP6	0.042134	0.036708	0.053258	0.05257	0.049651	0.052161	55	65.9
P63085	P63085	MAPK1	0.20504	0.19436	0.21947	0.27576	0.26183	0.25131	12	45.5
Q6PER3	Q6PER3	MAPRE3	0.13345	0.15696	0.16289	0.1972	0.1489	NAN	11	37.4
P10637	P10637	MAPT	0.087759	0.083642	0.093892	0.10563	0.11154	0.11398	19	34.8
Q922Q1;Q9CW42	Q922Q1	MARCH2	0.12573	0.10408	NAN	0.14403	0.1709	0.17389	13	33.4
P26645	P26645	MARCKS	0.10383	NAN	0.10052	0.14032	0.15276	NAN	6	40.1
Q05512	Q05512	MARK2	0.22647	0.20929	0.25228	0.32145	0.26461	0.26112	18	40.6
Q8K310	Q8K310	MATR3	0.43534	0.38418	0.46833	0.53592	0.50467	0.49602	32	41.4
P04370	P04370	MBP	0.014952	0.013736	0.011761	0.017109	0.015278	0.015779	13	34.8
P14152	P14152	MDH1	0.097068	0.094859	0.10885	0.12737	0.12844	0.11868	11	38
P08249	P08249	MDH2	0.038919	0.039076	0.047125	0.049732	0.05329	0.051072	15	55.6
Q9Z2D6	Q9Z2D6	MECP2	0.11352	0.089077	0.12323	0.1398	0.1381	0.12662	22	44
Q9JM52	Q9JM52	MINK1	0.24424	0.23244	0.30012	0.31749	0.29014	0.29004	24	29.8
Q9D023	Q9D023	MPC2	NAN	0.084904	0.10434	0.11742	0.10815	0.097666	5	33.1
O08989	O08989	MRAS	0.27414	0.25534	NAN	0.34067	0.35682	NAN	7	37.5
P26041	P26041	MSN	0.19099	0.17988	0.20404	0.24502	0.25163	0.24544	27	56.3
Q8K4B0	Q8K4B0	MTA1	0.53529	0.44576	NAN	0.67878	0.67184	0.65168	16	38
Q9R190	Q9R190	MTA2	0.35551	0.31856	0.41922	0.47949	0.43892	0.46314	14	31
Q791T5	Q791T5	MTCH1	0.37618	0.34444	NAN	0.24532	0.33551	0.29015	11	30.1
P00405	P00405	MTCO2	0.064583	0.06416	NAN	0.09067	0.078318	NAN	6	27.8
P16332	P16332	MUT	0.19499	0.15129	0.20292	0.23134	NAN	0.21265	6	9.5
Q7TPV4	Q7TPV4	MYBBP1A	0.48828	NAN	0.55468	0.68185	0.59062	0.56092	30	28.2
Q8C854	Q8C854	MYEF2	0.13951	0.1182	0.14535	0.15994	0.16146	0.16893	20	30.6
Q61879	Q61879	MYH10	0.15504	NAN	0.1616	0.19834	0.20178	0.19471	88	57.4
Q8VDD5	Q8VDD5	MYH9	0.20751	0.21842	0.21326	0.31112	0.2358	0.23393	59	39
Q60605	Q60605	MYL6	0.30152	0.27061	0.32065	0.36184	0.37528	0.35798	8	55.6
Q5SYD0;Q5SUA5	Q5SYD0	MYO1D	0.060032	NAN	0.055849	0.067813	0.070396	NAN	55	55.9
Q99104;P21271	Q99104	MYO5A	0.21911	0.22256	0.24906	0.28785	0.30019	0.28555	101	54.5
Q64331	Q64331	MYO6	0.35527	0.28591	0.36587	0.39371	0.39933	0.47658	25	21.7
Q9DB05	Q9DB05	NAPA	0.19107	0.17624	0.2237	0.2447	0.25215	0.21717	11	51.5
P28663	P28663	NAPB	0.1307	0.12811	0.15293	0.17006	0.16892	0.16542	18	68.5
Q9CWZ7	Q9CWZ7	NAPG	0.10097	0.11197	NAN	0.13416	0.13416	0.13135	13	43.6
Q9EPN1;Q9ESE1	Q9EPN1	NBEA	0.1583	0.16173	0.20054	0.22424	0.22214	0.21699	27	10.8
Q91X97	Q91X97	NCALD	0.18768	0.18765	NAN	0.26953	0.25778	0.24328	9	78.8
P13595	P13595	NCAM1	0.08805	0.077977	0.087735	0.10666	0.10329	0.10193	35	39.6
O35136	O35136	NCAM2	0.12628	0.10819	0.13274	0.15092	0.1516	NAN	18	25.8
Q9Z0E0	Q9Z0E0	NCDN	0.35848	0.35541	0.39719	0.5096	0.45179	NAN	20	31.7
P28660	P28660	NCKAP1	0.16984	0.16051	0.18576	0.22429	0.22045	0.22537	39	33.3
P09405	P09405	NCL	0.34394	0.30044	0.38843	0.43804	0.41293	0.39848	19	26.7
Q91W39	Q91W39	NCOA5	0.33091	0.27582	NAN	0.40022	0.38046	NAN	22	49.6
Q8BNY6	Q8BNY6	NCS1	0.24544	0.21878	NAN	0.30856	0.29896	0.28982	14	83.2
Q9QYG0	Q9QYG0	NDRG2	NAN	0.25368	0.29966	0.31572	0.31606	NAN	10	43.7
Q8BTG7	Q8BTG7	NDRG4	0.5565	0.5271	0.60384	0.69794	0.65292	0.58954	6	23.9
Q99LC3	Q99LC3	NDUFA10	0.057736	0.053214	0.059874	0.075898	0.070715	0.066106	20	56.1
Q7TMF3	Q7TMF3	NDUFA12	0.074807	0.069707	NAN	0.096585	0.10643	0.10018	15	88.3
Q62425	Q62425	NDUFA4	0.10372	0.090593	0.1044	0.11346	0.11069	NAN	2	26.8
Q9CQZ5	Q9CQZ5	NDUFA6	0.07125	0.068119	NAN	0.087201	0.090863	0.090823	7	41.2
Q9Z1P6	Q9Z1P6	NDUFA7	0.085229	0.077465	NAN	0.099707	0.09591	NAN	4	37.2
O09111	O09111	NDUFB11	NAN	0.054101	0.066357	0.066654	0.064713	0.068566	3	32.5
Q91VD9	Q91VD9	NDUFS1	0.070017	0.070374	0.081244	0.080358	0.094616	0.093996	33	48.6
Q91WD5	Q91WD5	NDUFS2	0.054626	0.042109	NAN	0.066995	0.082204	NAN	23	58.5
Q9CXZ1	Q9CXZ1	NDUFS4	0.073219	0.061065	NAN	NAN	0.08497	0.089063	7	31.4
Q91YT0	Q91YT0	NDUFV1	0.092297	0.087362	NAN	NAN	0.13874	0.1355	22	60.8
P19246	P19246	NEFH	0.032926	0.026942	0.03328	0.043887	0.04417	0.03928	30	32
P08551	P08551	NEFL	0.038114	0.027684	0.038369	0.05849	0.052022	0.046534	43	67.6
P08553	P08553	NEFM	0.032456	0.043474	0.036063	0.074066	0.061134	0.05229	65	63.8
Q80Z24	Q80Z24	NEGR1	0.10576	0.071903	0.092841	0.11563	0.10128	0.10727	9	32.2
Q810U3	Q810U3	NFASC	0.039941	0.038757	0.042848	0.060081	0.048699	0.071076	29	26
Q9D0T1	Q9D0T1	NHP2L1	0.18905	0.17487	0.20001	0.22099	NAN	0.21273	4	33.6
P15532	P15532	NME1	0.11821	0.11122	NAN	0.15537	0.1253	0.13193	7	80.3
Q01768	Q01768	NME2	NAN	0.11197	0.12272	0.15051	0.14882	0.13646	4	57.2
Q99K48	Q99K48	NONO	0.23991	0.19833	0.24241	0.27851	0.27141	0.27653	22	45
Q9D6Z1	Q9D6Z1	NOP56	0.23215	0.21243	0.25521	0.30131	0.294	0.28571	28	52.8
Q6DFW4	Q6DFW4	NOP58	0.1055	0.098476	NAN	0.13159	0.13851	0.14755	19	43.3
Q9JKN6	Q9JKN6	NOVA1	0.7001	0.45691	0.49616	0.64106	0.58357	0.61552	9	19.7
Q11011	Q11011	NPEPPS	0.088201	NAN	0.076801	0.10705	0.1376	0.12452	25	29.1
P97300	P97300	NPTN	0.10681	0.10192	0.14439	0.11754	0.13814	0.1231	12	30.2
Q62443	Q62443	NPTX1	0.44504	NAN	0.50435	0.55079	0.5302	NAN	12	29.9
Q99J85	Q99J85	NPTXR	0.53746	0.51592	NAN	0.6589	0.67212	0.5883	6	14.2
Q810U4	Q810U4	NRCAM	0.25011	0.21968	0.24536	0.31814	0.29396	0.34832	21	19.2
Q9CS84;P0DI97	Q9CS84	NRXN1	0.31594	0.312	NAN	0.40783	0.39738	NAN	16	12
Q6P9K9;Q8C985	Q6P9K9	NRXN3	0.23561	0.19024	0.27948	0.22311	0.34913	0.26177	16	14.8
P46460	P46460	NSF	0.11528	0.11153	0.13269	0.15904	0.14837	0.14516	59	64.9
Q3UHB1	Q3UHB1	NT5DC3	0.22328	0.23094	0.23735	0.30834	0.1878	0.21333	14	25.3
Q99PJ0	Q99PJ0	NTM	0.094076	0.06295	0.089036	0.093177	0.091238	0.094069	10	34.3
P15209	P15209	NTRK2	NAN	0.38743	0.51437	0.53273	0.52379	NAN	7	18.5
Q9CQF3	Q9CQF3	NUDT21	0.32201	0.29097	0.34937	0.41887	0.38238	0.38097	6	22.9
Q9QY81	Q9QY81	NUP210	NAN	0.091152	0.10563	0.12196	0.12947	NAN	24	14.6
Q99JX7	Q99JX7	NXF1	0.45865	0.39723	NAN	0.57453	0.57361	NAN	20	35.3
P29758	P29758	OAT	0.35124	NAN	0.4145	0.37978	0.40089	NAN	8	23.5
Q60597	Q60597	OGDH	0.089364	0.075746	0.093278	0.10058	0.091689	NAN	30	32.9
Q8CGY8	Q8CGY8	OGT	0.27313	NAN	0.35575	0.3706	0.40297	NAN	24	29.9
Q9CZ30	Q9CZ30	OLA1	0.18221	NAN	0.19478	0.20462	0.23144	NAN	7	20.5
P58281;P58682	P58281	OPA1	0.073333	NAN	0.080019	0.083626	0.085793	0.090512	45	47.9
Q9D0K2	Q9D0K2	OXCT1	0.10671	0.10837	0.11289	0.13552	0.11981	0.1184	13	33.8
Q4KMM3	Q4KMM3	OXR1	0.12929	0.17143	0.14291	0.20608	0.15522	0.14982	29	39.8
P09103	P09103	P4HB	0.23421	0.19039	0.23721	0.26634	0.22863	0.2475	18	41.7
P29341	P29341	PABPC1	0.17796	0.17324	0.22694	0.25642	0.23075	0.22805	28	39.9
Q8K212	Q8K212	PACS1	0.13436	0.18017	0.15823	0.21088	0.18848	NAN	16	22.8
Q61644	Q61644	PACSIN1	0.070643	0.074904	0.095676	0.085772	0.10265	0.095503	19	50.8
P63005	P63005	PAFAH1B1	0.3714	0.32084	NAN	0.45722	NAN	0.49174	13	36.3
O88643	O88643	PAK1	0.15672	0.15235	0.20876	0.20671	0.19033	0.19257	5	24.2
Q9Z0P4	Q9Z0P4	PALM	0.064202	0.068466	0.072305	0.07647	0.070216	0.060621	18	48.6
Q99LX0	Q99LX0	PARK7	NAN	0.084229	0.09767	0.1147	0.11278	NAN	10	56.1
Q8BSQ9	Q8BSQ9	PBRM1	0.59688	0.51322	0.65793	0.78767	0.6279	0.68633	24	17
Q05920	Q05920	PC	0.087802	0.24207	0.14066	NAN	0.12587	0.091069	30	29.5
P60335	P60335	PCBP1	0.32574	0.28522	0.34135	0.39336	0.37255	0.37506	6	37.4
Q61990	Q61990	PCBP2	0.26682	0.23593	0.28088	0.30933	0.32794	0.32439	5	37.6
Q61990	Q61990	PCBP2;PCBP3	0.29049	0.2296	0.28338	0.34635	0.33651	0.31768	5	37.6
Q9QYX7	Q9QYX7	PCLO	0.17172	0.16384	0.20127	0.20935	0.20833	0.21819	89	28.4
Q9D051	Q9D051	PDHB	0.038554	0.036475	0.043459	0.046356	0.051533	0.049946	16	43.2
P27773	P27773	PDIA3	0.2178	0.19569	NAN	NAN	0.27922	0.2449	27	58
P08003	P08003	PDIA4	0.26606	0.21335	0.26077	0.26972	0.30078	0.28412	15	24.1
Q4VA53	Q4VA53	PDS5B	0.50643	0.45234	0.58052	0.6688	0.5796	0.61208	35	30.2
Q62048	Q62048	PEA15	0.19858	0.18231	0.21763	0.2343	0.22962	0.21851	2	14.6
P70296	P70296	PEBP1	0.10938	0.11282	0.1226	0.13323	0.12421	NAN	10	81.8
P47857	P47857	PFKM	0.13289	0.12631	NAN	0.16134	0.17145	0.17126	24	42.9
Q9WUA3	Q9WUA3	PFKP	0.11996	0.13249	0.17266	0.19238	0.17686	NAN	20	29.7
Q9JJV2	Q9JJV2	PFN2	0.1155	0.11728	0.13249	0.1612	0.15224	0.14878	6	37.9
Q9DBJ1	Q9DBJ1	PGAM1	0.093	0.095438	0.10488	0.13427	0.12567	NAN	8	49.2
P09411;P09041	P09411	PGK1	0.089531	0.09104	0.097314	0.12019	0.12686	0.11234	30	83.5
Q9D0F9	Q9D0F9	PGM1	0.088816	0.092131	0.092141	0.10739	0.10515	0.10162	19	37
Q8CAA7	Q8CAA7	PGM2L1	0.23669	0.24035	0.25317	0.32373	0.28694	NAN	15	24.8
O55022	O55022	PGRMC1	NAN	0.26418	0.34413	0.3852	NAN	0.32527	9	46.7
P67778	P67778	PHB	0.047789	0.046362	0.056809	0.060759	0.072147	NAN	11	35.3
O35129	O35129	PHB2	NAN	0.042849	0.048733	0.052756	0.083901	0.075576	17	60.5
Q61753	Q61753	PHGDH	NAN	0.10344	0.12941	0.12524	0.14372	0.15241	13	28.9
Q8BGT8	Q8BGT8	PHYHIPL	0.2527	0.27586	0.30049	0.34736	0.32694	NAN	9	31.5
Q7M6Y3	Q7M6Y3	PICALM	0.2392	0.21773	0.26984	0.3051	0.28439	0.28755	7	17.9
P52480;P53657	P52480	PKM	0.13802	0.10863	NAN	0.17535	0.16582	0.15483	26	53.7
Q9Z1B3;A3KGF7	Q9Z1B3	PLCB1	0.14567	0.15674	0.19038	0.22394	0.20388	0.36066	46	36.8
Q9QXS1;Q8R0W0	Q9QXS1	PLEC	0.10604	0.09125	0.10294	0.13068	0.12664	0.12511	231	55.3
P60202	P60202	PLP1	0.011678	0.012832	0.013222	0.017017	0.016322	0.016549	8	29.2
Q922V4	Q922V4	PLRG1	0.47601	0.47539	0.59015	0.694	0.70289	0.65785	12	34.5
P70206	P70206	PLXNA1	0.12146	0.14088	0.13542	0.14686	0.15883	0.16793	21	16.5
P70207	P70207	PLXNA2	0.28189	NAN	0.34565	0.4658	0.37675	0.39791	7	9.3
Q80UG2	Q80UG2	PLXNA4	0.19771	0.18881	0.2142	0.24928	0.23398	0.2317	34	27.2
O35691	O35691	PNN	0.35441	NAN	0.35097	0.43769	0.3923	NAN	15	19.4
Q8BZH4	Q8BZH4	POGZ	0.65099	0.55316	0.66988	0.73177	NAN	0.70205	22	19.3
P37040	P37040	POR	0.30155	0.27032	0.34937	0.39444	0.36524	0.37421	10	14.7
Q9D819	Q9D819	PPA1	0.34874	NAN	0.63933	0.98741	0.73362	NAN	7	28.4
Q99JY8	Q99JY8	PPAP2B	NAN	0.18552	0.20923	0.27006	0.28168	NAN	5	15.7
P17742	P17742	PPIA	NAN	0.12894	0.14939	0.17797	NAN	0.16918	8	37.2
P24369	P24369	PPIB	0.25099	0.20039	0.22877	0.29177	0.28211	0.2628	14	61.6
Q9CR16	Q9CR16	PPID	NAN	0.13696	0.14668	0.21637	0.21202	NAN	8	23.2
P62137	P62137	PPP1CA	0.25804	0.22873	0.28787	0.32933	0.30397	0.30434	7	50.3
P62141	P62141	PPP1CB	0.22405	NAN	0.27454	0.26968	0.24502	NAN	5	45.6
Q6R891;Q9D5U8	Q6R891	PPP1R9B	0.25186	0.20739	0.27255	0.31656	0.26213	0.25173	23	35.5
Q76MZ3;Q7TNP2	Q76MZ3	PPP2R1A	0.17808	0.20745	0.22025	0.32283	0.30523	0.29768	18	36.2
P63328	P63328	PPP3CA	0.12045	0.12144	0.14553	0.18207	0.15749	0.1492	10	40.7
Q63810	Q63810	PPP3R1	0.12605	0.13297	0.1496	0.18089	NAN	0.15092	5	37.6
P35700	P35700	PRDX1	0.11228	0.099785	0.11112	0.13012	0.13	0.13224	9	49.7
Q61171	Q61171	PRDX2	0.11214	0.1113	0.12766	0.15703	0.14586	0.1263	4	18.7
P20108	P20108	PRDX3	0.048552	0.046837	0.055664	0.058707	0.059404	NAN	6	22.2
P99029	P99029	PRDX5	0.059803	0.053835	0.060275	0.066462	0.067834	0.063839	11	46.2
O08709	O08709	PRDX6	0.089943	0.081711	0.095877	0.1127	0.10643	0.1107	15	63.8
P05132	P05132	PRKACA	0.19956	0.17844	0.21039	0.24896	0.22206	0.2114	7	29.1
P68181	P68181	PRKACB	0.26535	0.19429	0.24473	0.26645	0.26297	0.22997	6	53.8
P20444	P20444	PRKCA	0.10536	0.1748	0.25118	NAN	0.34399	0.22127	15	40.5
P68404	P68404	PRKCB	0.19118	0.17134	0.20859	0.24834	0.23154	0.22738	17	42.3
P16054;P23298	P16054	PRKCE	0.19301	0.17459	0.20493	0.25447	0.24429	0.2357	9	15.1
P63318	P63318	PRKCG	0.20393	0.17816	0.21641	0.25629	0.23884	0.22901	35	52.7
P04925	P04925	PRNP	NAN	0.34507	0.42756	0.36281	0.46787	0.41175	4	16.1
Q99KP6	Q99KP6	PRPF19	0.35922	0.31722	0.36606	0.48546	0.43851	0.40995	14	47.2
Q99PV0	Q99PV0	PRPF8	0.52171	0.45981	0.58489	0.65749	0.61678	0.58027	66	30.3
Q9D7G0	Q9D7G0	PRPS1	0.11304	0.11433	0.12713	0.14806	0.1372	NAN	3	24.8
Q2PFD7	Q2PFD7	PSD3	0.24171	0.21748	0.25734	0.31712	0.26704	0.2897	26	22.3
Q99JF8	Q99JF8	PSIP1	0.29197	0.2741	0.3015	0.34396	0.32788	0.37824	16	32.6
Q8R326	Q8R326	PSPC1	0.18447	0.18051	0.2133	0.236	0.24057	0.23361	20	43.2
P17225	P17225	PTBP1	0.36525	0.28572	0.39119	0.43618	0.37622	0.38563	9	28.7
Q91Z31	Q91Z31	PTBP2	0.35118	0.32671	0.38611	0.42852	0.43054	0.43608	14	43.5
Q9QVP9	Q9QVP9	PTK2B	0.38545	NAN	0.46607	0.51058	0.46584	0.42972	20	23
B0V2N1	B0V2N1	PTPRS	0.23093	0.2563	0.2782	0.34865	0.29053	NAN	22	21.2
O54724	O54724	PTRF	0.18598	0.28777	NAN	NAN	0.24877	0.25741	17	45.4
Q3UEB3	Q3UEB3	PUF60	0.6326	0.54803	0.66988	0.76289	0.71096	0.67552	19	41.3
P42669	P42669	PURA	0.074659	NAN	0.072027	0.071463	NAN	0.079683	9	44.2
Q8CI94	Q8CI94	PYGB	0.071564	0.063125	0.087611	0.088834	0.09316	0.10515	28	46
Q8BVI4	Q8BVI4	QDPR	0.10251	0.10761	0.11425	0.13896	0.14279	NAN	8	49.8
P61027	P61027	RAB10	0.12233	0.10959	0.12451	0.14156	0.11451	0.098967	6	40.5
P46638;P62492;Q9WTL2	P46638;P62492	RAB11B;RAB11A	0.29366	0.28023	0.33708	0.38978	0.39186	0.388	9	35.3
P35283	P35283	RAB12	0.18781	0.17412	NAN	0.21085	0.19095	NAN	7	30
Q91V41	Q91V41	RAB14	0.18624	0.17587	0.20295	0.2293	0.2264	NAN	9	49.3
P35293	P35293	RAB18	0.30177	0.27189	0.3285	0.35391	0.33774	NAN	9	52.4
P62821	P62821	RAB1A	0.13226	0.11932	0.14019	0.16901	0.15927	0.14192	4	43.4
Q9D1G1	Q9D1G1	RAB1B	0.13818	0.12651	0.15408	0.17927	0.16467	NAN	4	46.3
P53994	P53994	RAB2A	0.19436	0.17645	NAN	0.25456	0.23284	0.23484	4	46.7
Q8BHC1;Q8R1M8	Q8BHC1	RAB39B	0.11041	0.097969	0.11611	0.1561	0.11787	NAN	3	10.8
P63011	P63011	RAB3A	0.10193	0.10668	0.12323	0.13654	0.13436	0.12724	6	40
Q9CZT8	Q9CZT8	RAB3B	0.13803	0.1257	0.15957	0.17298	0.17358	0.16795	3	20.1
P62823	P62823	RAB3C	0.11677	0.10843	0.13097	0.15536	0.15576	0.15179	4	32.6
P35276	P35276	RAB3D	0.10347	0.10704	0.12158	0.13652	0.135	0.13446	1	12.3
Q9CQD1	Q9CQD1	RAB5A	0.17823	0.16248	NAN	NAN	0.23458	0.1983	4	34.4
P61021	P61021	RAB5B	0.16377	0.15775	0.17932	0.19801	0.17863	NAN	4	42.3
P35278	P35278	RAB5C	0.16345	0.15838	0.20134	0.21806	NAN	0.21812	2	26.9
P35279;Q8BHD0	P35279	RAB6A	0.56051	0.4895	0.60826	0.73072	0.64575	NAN	3	46.2
P61294	P61294	RAB6B	0.50467	0.40273	0.49875	0.5561	0.51215	0.52507	2	35.1
P51150	P51150	RAB7A	0.29185	0.2572	0.31365	0.3757	0.35477	0.35699	9	43.5
P63001;Q05144	P63001	RAC1	0.085496	0.075098	0.088459	0.10301	0.10207	0.10103	4	54.7
P63001;Q05144	P63001	RAC1;RAC2	0.079263	0.075716	0.086133	0.098695	0.0999	0.09593	4	54.7
P63001;Q05144	P63001	RAC1;RAC3;RAC2	0.083519	0.075844	0.08906	0.10067	0.10378	0.099911	4	54.7
Q64012	Q64012	RALY	0.56357	0.47695	0.54907	0.60407	0.53037	0.56754	10	39.7
P62827;Q61820	P62827;Q61820	RAN;RASL2-9	0.13561	0.13459	NAN	NAN	0.19322	0.17483	6	29.6
Q9ERU9	Q9ERU9	RANBP2	0.576	0.49423	0.60245	0.70408	0.65577	0.64235	66	27.4
P46061	P46061	RANGAP1	0.64272	0.55897	0.71329	0.78984	0.67837	0.6859	14	26.8
P62835	P62835	RAP1A	0.043231	0.038221	NAN	0.067575	0.057663	0.059348	4	44
Q8CHG7	Q8CHG7	RAPGEF2	0.22022	0.26869	0.26725	NAN	0.34769	0.29778	38	37.7
Q60972	Q60972	RBBP4	0.49791	0.43313	0.55052	0.61755	0.57277	0.54103	6	27.8
B2RY56	B2RY56	RBM25	0.46328	0.37737	NAN	0.62789	NAN	0.54008	9	12.4
Q6NZN0	Q6NZN0	RBM26	0.46365	0.37794	NAN	0.5072	0.56513	NAN	15	19.4
Q8VH51	Q8VH51	RBM39	0.54346	0.48495	0.59992	0.68453	0.6462	0.6342	10	24.3
Q9CWZ3	Q9CWZ3	RBM8A	0.34075	0.29248	NAN	0.43497	0.41403	NAN	8	55.7
Q9WV02	Q9WV02	RBMX	NAN	0.1452	0.16464	0.19181	0.17606	0.18396	3	50.1
Q91VM5	Q91VM5	RBMXL1	0.16801	0.13793	0.17841	0.19621	0.19723	0.1951	3	40.7
Q8BK67	Q8BK67	RCC2	NAN	0.35415	0.44042	0.54759	0.51337	NAN	18	40
P26043	P26043	RDX	0.1958	0.17253	0.20216	0.25107	0.26726	0.24918	11	30
Q9QUI0;Q62159	Q9QUI0;Q62159	RHOA;RHOC	0.10817	0.10567	0.11787	0.12817	0.14197	0.1345	4	16.6
P62746	P62746	RHOB	0.18064	0.17635	0.21753	0.23071	0.46065	0.21169	6	34.2
Q8BG51	Q8BG51	RHOT1	0.14477	NAN	0.16822	0.20053	NAN	0.17147	14	26.9
Q99NE5;Q80U57	Q99NE5	RIMS1	0.13015	0.11014	0.12761	0.14144	0.1673	0.1299	60	55.5
P70336	P70336	ROCK2	0.11687	0.13317	0.14912	0.15917	0.15776	0.19854	25	21.6
P47708;P70169	P47708	RPH3A	0.15806	0.13497	NAN	0.17476	0.17392	NAN	24	45.4
Q9CXW4	Q9CXW4	RPL11	0.14767	0.13091	NAN	0.18087	0.18192	0.18504	5	29.2
P35979	P35979	RPL12	0.11688	0.10168	0.13008	0.16534	0.16913	NAN	7	58.8
P19253	P19253	RPL13A	0.13151	0.11622	NAN	NAN	0.1619	0.1588	9	35
P62830	P62830	RPL23	0.13179	0.11599	NAN	0.16964	0.19255	NAN	6	45
P62751	P62751	RPL23A	0.16566	0.14148	0.17013	0.19798	0.19407	0.18691	9	35.3
Q9D1R9	Q9D1R9	RPL34	NAN	0.13651	0.16284	0.18219	NAN	0.18841	2	12.8
Q9D8E6	Q9D8E6	RPL4	0.15811	0.14209	0.16713	0.1983	0.18121	0.19576	21	46.5
P47962	P47962	RPL5	0.13086	0.11544	0.132	NAN	0.20053	0.20166	13	46.8
P47911	P47911	RPL6	0.13381	NAN	0.19593	0.19671	0.19071	0.20187	14	38.2
P14148	P14148	RPL7	0.13306	0.12588	0.16341	0.18767	0.19117	0.18777	21	50.4
P12970	P12970	RPL7A	0.15725	0.1386	0.16485	0.18781	0.18529	0.19277	14	43.6
P14869	P14869	RPLP0	0.17435	0.14902	0.1876	0.21179	0.22485	0.21376	10	40.4
P47955	P47955	RPLP1	NAN	0.17517	0.17625	0.16366	0.27301	NAN	3	74.6
P99027	P99027	RPLP2	0.21002	0.18339	NAN	0.20408	0.26526	0.25555	5	70.4
Q91YQ5	Q91YQ5	RPN1	0.25779	0.21324	0.27932	0.30683	0.30703	0.31333	21	41.8
Q8VDS4	Q8VDS4	RPRD1A	0.626	0.56613	0.65105	0.76332	0.70289	0.71067	8	34.6
P62301	P62301	RPS13	0.16018	0.13208	0.19427	NAN	0.19868	0.15379	9	45
P14131	P14131	RPS16	NAN	0.12471	0.14603	0.16679	0.18725	0.17655	13	57.5
Q9CZX8	Q9CZX8	RPS19	NAN	0.10993	0.12778	0.15116	0.18791	0.14815	7	34.5
P25444	P25444	RPS2	0.12627	0.11082	0.12741	0.1478	0.15894	0.15124	13	42
P62983;P62984;P0CG49;P0CG50	P62983;P62984;P0CG49;P0CG50	RPS27A;UBA52;UBB;UBC	0.4312	0.37876	0.45967	0.52874	0.47764	0.45701	11	59
P62908	P62908	RPS3	0.15366	0.11269	0.15066	0.175	0.17834	0.17639	22	77
P62242	P62242	RPS8	0.11596	0.10315	0.12978	0.15186	NAN	0.14837	7	34.1
Q6ZWN5	Q6ZWN5	RPS9	0.14352	0.10427	NAN	0.16411	0.17144	0.16735	14	45.4
Q99PL5	Q99PL5	RRBP1	0.4685	0.38461	0.46786	NAN	0.48851	0.47393	20	14.8
Q8K0T0	Q8K0T0	RTN1	0.24278	0.19665	0.26899	0.3178	0.31386	0.39589	14	23.1
Q9ES97	Q9ES97	RTN3	0.31551	0.28262	0.3589	0.40312	0.38337	0.35152	26	37.3
Q99P72	Q99P72	RTN4	0.24949	0.27408	0.30243	0.3716	0.34455	0.36679	18	18.6
P60122	P60122	RUVBL1	0.26002	0.23136	0.28068	0.3213	0.34454	0.30869	19	51.8
Q9WTM5	Q9WTM5	RUVBL2	0.14559	0.13113	NAN	0.21209	0.18846	0.2191	24	55.7
E9Q401	E9Q401	RYR2	0.22041	0.21133	0.25049	0.27798	0.27663	NAN	17	4.5
D3YXK2	D3YXK2	SAFB	0.42491	0.36127	0.45643	0.51648	0.50392	0.49898	14	25.6
Q9D1J3	Q9D1J3	SARNP	0.27857	0.23817	0.27178	0.31633	0.32752	0.30864	11	49
Q8C8N2	Q8C8N2	SCAI	0.066729	0.08169	0.095665	0.099464	0.10576	0.1047	19	32.7
Q8K021	Q8K021	SCAMP1	0.19246	NAN	0.26062	0.27541	0.2645	0.25455	4	18.6
Q62205;Q9ER60;Q9JJV9	Q62205;Q9ER60	SCN9A;SCN4A	0.14738	0.12231	0.14274	0.18867	0.16164	0.15842	5	2.1
P32020	P32020	SCP2	0.32382	0.28516	0.31066	0.3837	0.37	0.35966	5	7.5
Q8K2B3	Q8K2B3	SDHA	0.12294	0.10109	0.12384	0.13717	0.13839	0.13036	29	54.4
Q9CQA3	Q9CQA3	SDHB	0.12244	0.086701	0.09556	0.092334	0.089354	0.092436	14	46.1
O55131;Q9DA97	O55131	SEPT7	0.091936	0.085687	0.10311	0.13923	0.12682	0.11971	17	45
Q80UG5;REV__Q6NSQ7	Q80UG5	SEPT9	0.1149	0.11547	0.14538	0.1999	0.26009	0.16715	15	30.4
Q8C1B7	Q8C1B7	SEPT11	0.051988	NAN	0.065461	0.075867	0.075636	0.64378	10	50.1
Q9Z1S5	Q9Z1S5	SEPT3	0.073159	0.071772	0.092097	0.11221	0.10151	0.087678	11	35.1
Q9Z2Q6	Q9Z2Q6	SEPT5	0.063997	0.072599	0.07983	0.087428	0.08381	0.10869	16	45.3
Q9CY58	Q9CY58	SERBP1	0.74091	0.62057	0.74443	0.53588	NAN	0.46705	5	18.4
Q64213	Q64213	SF1	0.44262	0.3615	0.47898	0.50558	0.5769	NAN	6	10.4
Q8K4Z5	Q8K4Z5	SF3A1	0.41914	0.27634	0.33656	0.39656	0.36844	0.5929	29	40.3
Q9D554	Q9D554	SF3A3	0.40991	0.26774	0.41453	NAN	0.32887	0.34779	14	28.1
Q99NB9	Q99NB9	SF3B1	0.54809	0.45906	0.59473	0.65412	0.66214	0.6437	49	48.1
P59708	P59708	SF3B14	0.56246	0.51393	0.64641	0.77099	0.68338	0.6774	4	39.2
Q921M3	Q921M3	SF3B3	0.251	0.22346	0.26228	0.28685	0.31781	0.27833	35	35.6
Q8VIJ6	Q8VIJ6	SFPQ	0.14567	0.13432	0.16081	0.18566	0.18883	0.19069	37	49.8
Q925N0	Q925N0	SFXN5	0.092507	0.077657	0.096389	0.10769	0.10822	0.10282	13	45.9
Q62420	Q62420	SH3GL2	0.046483	0.059389	NAN	0.063693	0.067822	NAN	12	44.6
Q80Z38	Q80Z38	SHANK2	0.15237	0.13757	0.19353	0.17606	0.16886	NAN	54	52
Q8C0T5	Q8C0T5	SIPA1L1	0.35467	0.27164	0.3627	NAN	0.38849	0.38073	53	45
P97797	P97797	SIRPA	0.083378	NAN	0.14821	0.2065	0.098745	0.12862	10	26.5
Q9WTX5	Q9WTX5	SKP1	0.29267	0.26083	0.29351	0.33794	0.33383	NAN	2	12.3
P55012;P55014	P55012	SLC12A2	0.1376	0.11303	0.12072	0.14396	0.15981	0.13092	25	26.4
Q91V14;Q9WVL3	Q91V14	SLC12A5	0.14662	0.12778	0.15763	0.1678	0.16981	0.16341	21	24.6
Q3TXX4;Q61983;Q5SZA1;Q8BFU8	Q3TXX4	SLC17A7	0.062876	0.058941	0.070204	0.075178	0.082161	0.074411	11	22
P43006	P43006	SLC1A2	0.063465	0.057643	0.063056	0.071597	0.077671	0.11058	19	37.4
P56564;O35544	P56564	SLC1A3	0.085786	NAN	0.088871	0.10847	0.098423	NAN	8	20.3
Q9CR62	Q9CR62	SLC25A11	NAN	0.047324	0.064456	0.072544	0.076292	0.092846	12	39.5
Q8BH59	Q8BH59	SLC25A12	0.047899	0.048928	0.055381	0.052822	0.062822	0.059137	37	70.8
Q9QXX4	Q9QXX4	SLC25A13	0.15787	0.15375	0.5742	0.62927	0.64661	0.62125	5	17.5
Q9D6M3	Q9D6M3	SLC25A22	0.077351	0.074539	0.10175	0.10082	0.10768	0.11337	17	74.9
Q8VEM8	Q8VEM8	SLC25A3	0.058314	0.053981	0.063309	0.067451	0.075802	0.070419	14	36.1
P48962	P48962	SLC25A4	0.052741	0.050019	0.060695	0.064227	0.067455	0.065658	17	66.1
P51881	P51881	SLC25A5	0.055834	0.052719	0.061865	0.068184	0.076198	0.070613	15	61.7
P17809	P17809	SLC2A1	0.21243	0.19954	0.20354	0.36059	0.28621	NAN	7	12.6
P32037	P32037	SLC2A3	0.077629	0.067004	NAN	0.085699	0.077048	NAN	7	12.2
P10852	P10852	SLC3A2	0.11051	0.1022	0.13715	0.16823	0.13361	0.14527	15	28.7
Q5DTL9	Q5DTL9	SLC4A10	0.33076	0.23824	0.26877	0.32253	0.33578	0.38578	15	20.1
O88343	O88343	SLC4A4	0.063088	0.049729	0.067342	0.082755	NAN	0.084611	19	19.2
P31648	P31648	SLC6A1	0.091328	0.079625	0.11206	0.079274	0.082356	0.08299	8	17.2
P31650;P31649;P31651;Q61327;O35316;Q8VBW1	P31650	SLC6A11	0.13883	0.10822	0.2797	0.20489	0.069283	0.18139	8	12.9
Q8BJI1	Q8BJI1	SLC6A17	0.16901	0.14628	0.16962	0.18376	0.19614	0.16964	10	16.2
P70414	P70414	SLC8A1	0.095086	NAN	0.10582	0.12411	0.12209	0.11166	16	18.5
P70441	P70441	SLC9A3R1	0.10455	0.11228	0.14542	0.14521	0.16452	0.15683	14	43.7
Q8CH25	Q8CH25	SLTM	0.3395	NAN	0.40099	0.51285	0.46168	0.48032	17	17.4
Q6DIC0	Q6DIC0	SMARCA2	0.58553	0.48438	0.85138	0.91261	NAN	0.60219	17	17
Q3TKT4	Q3TKT4	SMARCA4	0.58523	0.53975	0.68937	0.72838	0.71892	0.65999	27	32.1
Q91ZW3	Q91ZW3	SMARCA5	0.55351	0.46196	0.58127	0.70253	0.64823	0.62947	26	37.4
Q6PDG5	Q6PDG5	SMARCC2	0.43009	0.38566	0.46653	0.52573	0.48677	0.47931	24	32.4
Q61466	Q61466	SMARCD1	0.43481	0.38904	0.43614	0.5066	0.49189	0.4321	16	45
Q9CU62	Q9CU62	SMC1A	0.4926	0.39157	0.46448	0.49802	0.47933	0.4905	34	32
Q9CW03	Q9CW03	SMC3	0.40341	0.25035	0.44633	NAN	0.54608	0.47948	39	37.4
Q6P5D8	Q6P5D8	SMCHD1	0.49871	0.41422	0.56477	0.64037	0.62001	0.60516	56	34.6
Q3UKJ7	Q3UKJ7	SMU1	0.48191	0.32931	0.53726	0.61967	0.57857	0.56653	16	38
P60879	P60879	SNAP25	0.3529	0.32355	0.3826	0.41353	0.41872	0.39899	18	75.2
Q61548	Q61548	SNAP91	0.036137	NAN	0.068947	0.090933	0.060457	0.051116	19	25.6
O55042	O55042	SNCA	NAN	0.055536	0.054429	0.070093	0.077271	NAN	6	46.4
Q78PY7	Q78PY7	SND1	0.29133	0.30198	0.3412	0.43218	0.46832	0.31147	33	44.5
Q6P4T2	Q6P4T2	SNRNP200	0.53807	0.35633	0.55694	0.64187	0.63253	0.50636	97	54.9
Q62376	Q62376	SNRNP70	NAN	0.21971	0.32265	0.29913	0.40528	0.3507	10	21.7
Q62189	Q62189	SNRPA	0.29146	0.24319	0.30603	0.57062	0.33863	0.33716	3	17.4
P62317	P62317	SNRPD2	0.18033	0.143	0.17112	0.21339	0.20318	0.19625	8	55.1
P62320	P62320	SNRPD3	0.1655	0.141	NAN	0.20298	0.20546	0.20242	3	31.7
Q9CSN1	Q9CSN1	SNW1	0.69694	0.58712	0.50588	0.86277	0.7216	0.72795	17	45.3
Q3UHD6;Q91VY6	Q3UHD6	SNX27	0.14811	0.12945	NAN	0.21465	NAN	0.19139	13	26.5
O70492	O70492	SNX3	0.31592	0.29527	0.38113	0.38206	0.31584	0.38559	7	45.7
P09671	P09671	SOD2	0.045664	0.042453	0.050324	0.053932	0.052101	0.052757	7	30.2
Q9QX47	Q9QX47	SON	0.49189	0.52799	0.66393	0.78538	0.69732	0.67954	17	8.8
Q3UTJ2	Q3UTJ2	SORBS2	0.29581	NAN	0.40261	NAN	0.29205	0.20926	30	33.4
O88307	O88307	SORL1	0.59666	NAN	0.66612	NAN	0.73165	0.69209	10	5
Q8C636	Q8C636	SPATA16	NAN	0.28535	0.34546	0.34991	0.35645	0.35488	1	3
P16546	P16546	SPTAN1	0.059306	0.057461	NAN	0.082029	0.073943	0.075686	78	33.9
P15508	P15508	SPTB	0.16026	0.15012	0.17526	0.23251	0.20313	NAN	116	68.2
Q62261	Q62261	SPTBN1	0.14131	0.13046	0.15126	0.18839	0.17405	0.16773	223	84.2
P05480;P08103;Q62270;Q922K9;Q62190;P16056	P05480	SRC	0.15709	0.13685	0.17361	0.19372	0.19763	0.17885	16	47
Q9QWI6	Q9QWI6	SRCIN1	0.15263	0.14542	0.18045	0.18175	0.1685	0.15772	46	40.8
Q812A2	Q812A2	SRGAP3	0.10974	NAN	0.32485	0.20668	0.198	0.21022	17	20.2
P32067	P32067	SSB	0.49987	0.43034	0.52538	0.59192	0.57624	0.55765	11	28.4
Q9CY50	Q9CY50	SSR1	NAN	0.49264	0.60525	0.64347	0.68064	0.68361	3	11.9
Q08943	Q08943	SSRP1	0.47986	0.42216	0.57817	0.68388	0.56339	0.54779	18	29.1
Q60864	Q60864	STIP1	0.10664	0.1077	NAN	0.15421	0.14138	0.12648	17	33.7
P55821	P55821	STMN2	0.38242	NAN	0.46968	NAN	0.55196	0.46198	2	16.2
Q91WM1	Q91WM1	STRBP	0.60024	0.5308	0.76242	0.68295	0.68172	0.67533	24	39.3
O35526	O35526	STX1A	0.047605	0.045363	0.049259	0.058579	0.052686	0.051573	15	45.5
P61264	P61264	STX1B	0.063371	0.06406	NAN	NAN	0.093077	0.081408	15	47.2
O08599	O08599	STXBP1	0.082301	0.07933	0.094909	0.10672	0.10696	0.10237	40	63.1
Q5DQR4	Q5DQR4	STXBP5L	NAN	0.1341	0.24122	0.22017	0.24741	0.14801	7	7.6
Q9Z2I9	Q9Z2I9	SUCLA2	0.055412	0.056074	0.064018	0.075598	0.069786	0.069352	25	56.6
Q9WUM5	Q9WUM5	SUCLG1	0.053338	0.047398	NAN	0.060915	0.060379	NAN	8	28
Q8CH09	Q8CH09	SUGP2	0.37314	0.33527	0.37613	0.52495	0.49749	0.44132	35	38
Q920B9	Q920B9	SUPT16H	0.52864	0.47746	0.66221	0.70861	0.67177	0.58346	14	15.4
Q9JIS5	Q9JIS5	SV2A	0.1238	0.058009	0.095669	NAN	0.076943	0.072252	13	15.6
Q8BG39	Q8BG39	SV2B	0.062398	0.057458	0.065262	0.081542	0.075746	NAN	15	24.9
O88935	O88935	SYN1	0.055232	0.053969	0.061846	0.06616	0.066377	0.067799	25	57.5
Q64332	Q64332	SYN2	0.040575	0.046504	0.066365	0.069592	0.071187	0.077368	24	63.7
Q7TMK9	Q7TMK9	SYNCRIP	0.18994	0.16363	0.20169	0.19503	0.30555	0.32914	13	21.8
Q6ZWR6	Q6ZWR6	SYNE1	NAN	0.47786	0.30448	0.55846	0.37864	NAN	44	6.4
F6SEU4;Q8C2K5	F6SEU4	SYNGAP1	0.07505	0.061091	0.07916	0.08845	0.085065	0.086733	51	46.5
Q8CHC4;Q9D2G5	Q8CHC4	SYNJ1	0.16314	0.15691	0.19193	0.20053	0.20206	0.20109	50	33.7
Q8CC35	Q8CC35	SYNPO	0.23373	0.11106	0.20339	0.22685	0.22688	0.25262	24	38.9
Q8BGN8	Q8BGN8	SYNPR	NAN	0.068736	0.081068	0.083109	0.078519	0.073116	5	15.8
Q62277	Q62277	SYP	0.061213	0.054914	0.069842	0.076675	0.076389	0.075001	7	22
P46096;Q9R0N5	P46096	SYT1	0.13963	0.13971	0.17343	0.19302	0.18495	0.18132	15	49.4
Q9R1Q8;Q9WVA4	Q9R1Q8	TAGLN3	0.10961	NAN	0.12947	0.14698	0.12571	NAN	11	60.8
Q93092	Q93092	TALDO1	0.078509	0.08092	0.13215	0.10165	0.15596	NAN	8	23.1
Q921F2	Q921F2	TARDBP	0.22498	0.19883	0.23747	0.27399	0.27127	0.2688	8	23.2
Q8CGF7;Q3B807	Q8CGF7	TCERG1	0.2823	0.39609	0.3647	0.45824	0.41093	0.56873	28	21.6
O08784	O08784	TCOF1	0.36271	0.30802	0.37228	0.39084	0.39234	0.37315	16	15.3
P11983	P11983	TCP1	0.1673	0.18282	0.20014	0.24978	0.23546	0.22133	18	33.6
Q921I1;CON__Q2HJF0	Q921I1	TF	0.79643	0.8221	0.90581	1.1249	1.2609	NAN	10	17.1
B1AZI6	B1AZI6	THOC2	NAN	0.26193	0.489	0.47054	0.50641	0.40183	14	9.5
Q569Z6	Q569Z6	THRAP3	0.43393	0.39931	NAN	0.58281	0.51895	0.45192	14	18
P01831	P01831	THY1	0.075082	0.065619	0.078405	0.10295	0.097887	0.095393	5	32.7
P70318	P70318	TIAL1	0.42289	0.30308	0.35884	0.45089	0.4058	0.39822	6	28.3
O35857	O35857	TIMM44	0.1133	0.09685	NAN	0.13789	0.12881	NAN	11	27.4
P39447	P39447	TJP1	0.37759	0.31648	0.43927	0.43681	0.46627	0.43981	47	37.4
P40142	P40142	TKT	0.097667	0.073235	0.1157	0.13276	0.11522	0.14136	17	31.3
P26039	P26039	TLN1	0.15792	0.090291	0.12015	0.15064	0.17011	0.16578	43	27
Q71LX4	Q71LX4	TLN2	0.09772	0.1038	0.12699	0.13137	0.132	0.12029	34	20.7
Q4VAE3	Q4VAE3	TMEM65	NAN	0.038524	0.045907	NAN	0.047171	0.041861	6	28.2
Q9JKK7	Q9JKK7	TMOD2	0.15156	NAN	0.17126	0.20473	0.18086	0.19151	10	36.2
Q61029	Q61029	TMPO	0.25498	0.27772	NAN	0.21638	0.28422	0.35993	6	42.7
Q8BYI9	Q8BYI9	TNR	0.055732	0.046023	NAN	0.059228	0.074592	NAN	25	22.1
Q9CPQ3	Q9CPQ3	TOMM22	0.20085	0.17273	NAN	0.16987	0.20518	0.18094	7	76.8
Q9CZW5	Q9CZW5	TOMM70A	0.10336	0.098827	0.12302	0.13541	0.13579	0.12867	32	57
Q04750;Q8R4U6	Q04750	TOP1	0.48562	0.47195	0.60223	0.68989	0.66879	0.635	22	29.5
Q64511;Q01320	Q64511	TOP2B	0.52021	0.45608	0.5616	0.66718	0.61667	0.61636	68	45.3
P70399	P70399	TP53BP1	0.4197	0.42964	0.55124	0.61294	0.57873	0.55694	53	46.6
P17751	P17751	TPI1	0.093624	0.089936	0.105	0.12457	0.12232	0.11319	12	57.2
Q7TQD2	Q7TQD2	TPPP	0.061581	0.060661	0.071815	0.08299	0.077547	0.073087	5	22.9
Q9CQN1	Q9CQN1	TRAP1	0.26942	0.25704	0.31494	0.36734	0.33942	0.33548	13	20.3
Q62318	Q62318	TRIM28	0.33923	0.25079	0.31005	0.35095	0.36343	NAN	23	40.9
P05213	P05213	TUBA1B	0.029175	0.0365	0.038914	0.044934	0.047289	0.044511	3	64.7
P68368	P68368	TUBA4A	0.028826	0.034142	0.038201	0.043404	0.042599	NAN	4	61.6
Q7TMM9	Q7TMM9	TUBB2A	0.025198	0.026635	0.029546	0.033005	0.03824	0.038995	2	70.8
Q9CWF2	Q9CWF2	TUBB2B	0.025821	0.03565	0.032882	0.036718	0.038984	0.038345	1	69.9
Q9ERD7	Q9ERD7	TUBB3	0.034389	NAN	0.044189	0.051903	0.052269	NAN	6	55.3
Q9D6F9	Q9D6F9	TUBB4A	0.086704	NAN	0.076878	NAN	0.08503	0.092929	8	75.2
P68372	P68372	TUBB4B	0.029196	0.03606	0.038373	0.046086	0.046558	0.038744	1	74.2
Q8BFR5	Q8BFR5	TUFM	NAN	0.054217	0.066635	0.065917	0.067802	0.070436	22	55.8
P26369	P26369	U2AF2	0.36574	0.31694	0.39809	0.42989	0.4257	0.42368	9	32.4
Q02053;P31254	Q02053	UBA1	0.10744	0.11495	0.12571	0.14015	0.13685	0.11943	26	33.2
P62983;P62984;P0CG49;P0CG50	P62983;P62984;P0CG49;P0CG50	UBA52;RPS27A;UBB;UBC	0.4038	0.34029	0.42765	0.44479	0.40813	0.38514	11	59
P68037	P68037	UBE2L3	NAN	0.16028	0.19218	NAN	0.22381	0.21422	3	23.4
P61089;Q9CQ37	P61089	UBE2N	0.12816	0.12663	0.1466	0.1781	0.16966	0.15989	7	40.1
Q6ZPJ3	Q6ZPJ3	UBE2O	0.22918	0.24891	0.24151	0.30707	0.26036	0.22521	12	9.7
Q9R0P9	Q9R0P9	UCHL1	0.17365	0.18667	0.18416	0.21954	0.26272	0.24733	8	41.7
Q6P5E4	Q6P5E4	UGGT1	0.16657	0.16789	NAN	NAN	0.1969	0.19204	16	11.4
Q4KUS2;Q8K0T7	Q4KUS2	UNC13A	0.16145	NAN	0.2562	0.24292	0.21818	0.20867	46	46.3
Q9EPU0;Q6ZQJ5	Q9EPU0	UPF1	0.5073	0.33265	0.46153	0.53169	0.44446	NAN	28	31.7
Q9D855	Q9D855	UQCRB	0.051293	0.051894	NAN	NAN	0.068451	0.065762	4	28.8
Q9CZ13	Q9CZ13	UQCRC1	0.045085	NAN	0.05639	0.059642	0.066064	NAN	20	54.6
Q9DB77	Q9DB77	UQCRC2	0.048615	0.045959	NAN	0.06156	0.06064	0.055748	20	45
P70398	P70398	USP9X	0.21655	0.23426	0.28627	0.3094	0.28235	0.25154	29	12.1
P63044	P63044	VAMP2	0.091774	0.088223	0.098644	0.11509	0.10947	0.10865	4	68.1
P63044	P63044	VAMP2;VAMP3	0.09581	0.087739	NAN	NAN	0.091209	0.10973	4	68.1
Q9WV55	Q9WV55	VAPA	0.25913	0.21965	0.3567	0.59172	0.27208	0.26266	10	41.4
Q9QY76	Q9QY76	VAPB	0.1819	0.17435	0.20393	0.23852	0.23913	0.23964	6	30.9
Q64727	Q64727	VCL	0.087	0.071729	0.085822	0.09482	0.095034	0.1039	37	40.2
Q01853	Q01853	VCP	0.096534	NAN	0.11117	0.16858	0.16611	0.14723	30	46.8
Q60932	Q60932	VDAC1	0.055716	0.053886	0.065663	0.06897	0.072717	0.068796	19	69.3
Q60930	Q60930	VDAC2	0.059419	0.0556	0.06955	0.072661	0.072699	0.074488	12	42.4
Q60931	Q60931	VDAC3	0.044815	NAN	0.056322	0.069577	0.076343	NAN	12	35.7
P20152	P20152	VIM	0.13735	0.11692	0.12584	0.16121	0.15512	0.15319	28	61.8
Q9QZ88	Q9QZ88	VPS29	0.15427	0.16804	0.1804	0.2239	0.20554	0.18312	5	25.8
Q9EQH3	Q9EQH3	VPS35	0.13217	0.13265	0.13653	0.19077	0.16781	NAN	15	21.5
P97390	P97390	VPS45	0.23328	0.21002	0.23519	NAN	0.27283	0.21903	12	24.2
P62761	P62761	VSNL1	0.27069	0.24338	0.29212	0.34053	0.31942	0.31872	21	91.1
Q8R5H6	Q8R5H6	WASF1	0.23546	0.21404	NAN	0.3011	0.29092	0.26495	19	35.8
O88342	O88342	WDR1	0.081505	0.08484	0.10021	0.12027	0.11149	0.10464	24	49
Q920I9	Q920I9	WDR7	0.086421	0.086117	0.095202	0.11147	0.10439	0.098622	22	17.8
Q91WQ3	Q91WQ3	YARS	NAN	0.12276	0.30359	0.32945	0.3088	0.30738	22	41.1
Q9R0I7	Q9R0I7	YLPM1	0.49549	0.47359	0.55097	0.63775	0.58242	0.57013	25	23.9
Q9CQV8	Q9CQV8	YWHAB	0.12537	0.12592	0.1602	0.18384	0.18694	0.18837	6	44.7
P62259	P62259	YWHAE	0.096196	0.098194	0.11442	0.13202	0.13144	0.12698	19	70.2
P61982	P61982	YWHAG	0.14526	0.21358	0.21123	0.29651	0.20899	NAN	6	47.4
P68510	P68510	YWHAH	0.24809	0.23758	0.27413	0.33628	0.30593	0.29954	9	39.4
P68254	P68254	YWHAQ	0.12767	0.13122	0.14697	0.17727	0.16636	NAN	12	60
P63101;O70456	P63101	YWHAZ	0.080106	0.097805	0.12189	0.13066	0.12217	0.12614	11	53.5
O88532	O88532	ZFR	0.5349	0.52159	0.63913	0.69915	0.69746	0.63873	41	48.9
O88291	O88291	ZNF326	0.21621	0.22685	0.31827	0.42338	0.37128	NAN	13	27.9
Q69Z99	Q69Z99	ZNF512	NAN	0.19735	0.3857	0.56236	0.30032	NAN	12	30.2

## Sheet: APP-NLF_P186
SUPPLEMENTAL TABLE S1c: APP-NLF_P186
H/L ratios for proteins in each WT and disease model (Tg) mouse.									Peptide statistics.
PROTEIN IDs	MAJORITY PROTEIN IDs	GENE	WT_K6ratio_1	WT_K6ratio_2	WT_K6ratio_3	Tg_K6ratio_1	Tg_K6ratio_2	Tg_K6ratio_3	Unique Peptides	Unique sequence coverage [%]
P61922	P61922	ABAT	0.09179	0.089037	0.10859	0.13114	0.10923	NAN	26	57.6
P21447;P06795;P21440	P21447	ABCB1A	0.40914	0.63331	0.67181	0.84065	0.67368	0.62489	26	21.7
Q8CBW3	Q8CBW3	ABI1	NAN	0.21634	0.24526	0.19461	0.25106	0.20226	9	30.8
Q8K4G5	Q8K4G5	ABLIM1	0.23205	0.27526	NAN	0.21487	0.21435	0.22133	12	17
Q8QZT1	Q8QZT1	ACAT1	0.084595	0.10459	0.10171	0.10811	0.11241	0.093333	9	27.4
Q9JIX8	Q9JIX8	ACIN1	0.53477	0.49713	0.62892	0.8034	0.55826	NAN	14	11.3
Q91V92	Q91V92	ACLY	0.13414	0.1901	0.20483	0.2487	0.19257	0.13687	20	23.7
Q99KI0	Q99KI0	ACO2	0.077691	0.079617	NAN	0.088895	0.091817	0.086876	38	56.9
Q9CQR4	Q9CQR4	ACOT13	0.096159	0.098925	0.10327	0.11073	0.10941	0.096408	3	28.6
Q91V12	Q91V12	ACOT7	NAN	0.23018	0.24594	0.26057	0.23992	0.23714	8	24.9
P41216	P41216	ACSL1	0.20431	0.19276	NAN	0.24201	NAN	0.18461	18	34.9
Q91WC3	Q91WC3	ACSL6	0.25738	0.24206	NAN	0.28847	0.29377	0.26017	31	51.1
P68134;P68033;P63268;P62737	P68134;P68033;P63268;P62737	ACTA1;ACTC1;ACTG2;ACTA2	0.095089	0.097718	0.099052	0.10576	0.10723	0.098299	1	32.1
P60710	P60710	ACTB	0.11977	0.13023	0.1349	0.14097	0.13894	0.12538	1	41.3
P68134;P68033;P63268;P62737	P68134;P68033;P63268;P62737	ACTC1;ACTA1	0.10306	0.12114	0.11563	NAN	0.1089	0.098623	1	32.1
P63260	P63260	ACTG1	NAN	0.086898	0.095687	0.094181	0.096296	0.085642	1	71.2
Q7TPR4	Q7TPR4	ACTN1	0.14632	0.099419	0.081498	NAN	0.10919	0.066786	26	57.6
Q99MU3	Q99MU3	ADAR	0.67068	0.74095	0.93992	0.78049	0.83133	0.77412	8	10.1
P51830	P51830	ADCY9	0.14879	0.18329	NAN	0.18068	0.21692	0.18362	27	23.4
Q9QYC0	Q9QYC0	ADD1	0.10944	0.12969	0.15883	0.12919	0.12496	0.13046	9	16.7
Q9Z103	Q9Z103	ADNP	NAN	0.74491	0.95695	0.8612	0.91207	NAN	11	15.6
P50247	P50247	AHCY	NAN	0.15755	0.18325	0.1701	0.18344	0.1566	7	13.9
Q80SW1	Q80SW1	AHCYL1	0.16248	0.11933	0.14231	0.16602	0.11031	0.16381	9	34.5
D3YVF0	D3YVF0	AKAP5	0.1419	0.13245	0.16264	0.15802	NAN	0.16223	20	52.9
Q9JII6	Q9JII6	AKR1A1	NAN	0.12354	0.13665	0.14225	0.14396	0.10935	14	48.3
P07724	P07724	ALB	NAN	0.81546	0.98371	0.88574	0.8894	0.73724	14	30.8
Q61490	Q61490	ALCAM	0.33186	NAN	0.26187	0.23406	0.25703	0.21332	15	24.5
P47738;Q62148	P47738	ALDH2	0.22312	0.24541	0.25212	0.2771	0.25866	0.22697	17	42
Q8BWF0	Q8BWF0	ALDH5A1	0.058737	0.060646	0.071411	0.071306	0.068814	0.065615	16	37.3
P05064;Q91Y97	P05064	ALDOA	0.31939	0.321	0.34586	0.35641	0.37387	0.32447	13	44
P05063	P05063	ALDOC	0.32491	0.28753	0.33322	0.37115	0.35591	0.31861	21	60.9
Q7TQF7	Q7TQF7	AMPH	NAN	0.072527	0.065162	0.062617	NAN	0.061627	18	33.4
Q8C8R3	Q8C8R3	ANK2	0.21976	0.22484	0.19288	0.21225	0.30534	0.23274	82	31.2
G5E8K5	G5E8K5	ANK3	0.31074	0.23562	NAN	NAN	0.26916	0.47049	21	14.6
Q8BIZ1	Q8BIZ1	ANKS1B	0.14453	NAN	0.12878	0.12824	0.12224	0.20406	9	7.9
P07356	P07356	ANXA2	0.21179	0.25167	0.39785	NAN	0.31223	0.27705	19	51.3
P14824	P14824	ANXA6	0.25421	0.27797	0.27785	0.30253	0.31052	0.27116	34	52.7
P17426	P17426	AP2A1	0.066464	0.082503	0.090357	0.072434	0.089791	0.10642	28	41.4
P17427	P17427	AP2A2	0.075064	0.083061	0.08895	0.096008	0.097544	0.09775	24	36.8
Q9DBG3	Q9DBG3	AP2B1	0.11851	0.14377	0.13471	0.16237	0.15877	0.11884	13	28
P84091	P84091	AP2M1	0.081281	0.083244	0.083997	0.098299	0.092726	0.083573	15	41.1
Q9JME5;Q9Z1T1	Q9JME5	AP3B2	0.14061	NAN	0.15524	0.14519	0.14624	0.14096	25	25.8
O54774	O54774	AP3D1	0.16438	0.14233	NAN	0.17568	0.16425	0.1488	30	30.4
O35841	O35841	API5	NAN	0.42416	0.47044	0.53639	0.51396	NAN	12	25.6
P12023	P12023	APP	0.18093	0.18213	0.20628	0.20191	0.20982	0.19674	6	10.1
P84078;P61205;Q8BSL7	P84078;P61205;Q8BSL7	ARF1;ARF3;ARF2	0.19829	0.20689	0.22343	0.22587	0.22791	0.21463	3	43.1
Q811P8;Q640N3	Q811P8	ARHGAP32	0.30869	0.46033	0.5218	0.50694	0.55083	0.47481	16	9.3
Q91YM2	Q91YM2	ARHGAP35	0.2338	0.26411	0.3103	0.29054	0.29611	NAN	25	20.2
P97393	P97393	ARHGAP5	NAN	0.43025	0.51942	0.53044	0.52741	NAN	22	18.1
A2BH40;P10107	A2BH40	ARID1A	NAN	0.77212	0.92591	0.86176	0.91583	0.79081	18	9.3
Q8VEH3	Q8VEH3	ARL8A	0.3976	0.36645	0.43201	NAN	0.43516	0.39546	4	26.3
Q9R0Q6	Q9R0Q6	ARPC1A	NAN	0.11299	0.12495	0.14834	0.17442	0.12314	13	39.7
Q9CVB6	Q9CVB6	ARPC2	0.093536	0.096639	0.073921	0.097265	NAN	0.11572	16	42.7
Q9D898	Q9D898	ARPC5L	0.11132	0.11502	NAN	0.13407	NAN	0.11457	4	28.1
Q8BH66	Q8BH66	ATL1	0.30163	0.2869	0.33093	0.35003	0.34713	0.29601	11	25.4
Q8VDN2	Q8VDN2	ATP1A1	0.11449	0.093876	0.11693	0.13603	0.12782	0.11806	23	40.7
Q6PIE5;Q9WV27;Q64436	Q6PIE5	ATP1A2	0.10873	0.1157	0.12436	0.11927	0.10838	0.10395	31	51.5
Q6PIC6;Q64436	Q6PIC6	ATP1A3	0.11955	0.10153	0.11291	0.1241	0.12209	0.11934	25	43.8
P14094	P14094	ATP1B1	0.1053	NAN	0.12783	0.10063	NAN	0.083676	7	25
P14231	P14231	ATP1B2	0.13944	0.14796	0.13122	0.13214	0.11478	0.11171	14	40
O55143;Q8R429;Q64518	O55143	ATP2A2	0.29631	0.30755	0.33257	0.35709	0.31857	0.30933	33	35
Q9R0K7	Q9R0K7	ATP2B2	0.17393	0.18714	0.1915	0.20099	0.20617	0.18836	45	38.4
Q03265	Q03265	ATP5A1	NAN	0.066927	0.070349	0.077376	0.080262	0.064921	24	51.4
P56480	P56480	ATP5B	0.068857	0.068986	0.074166	0.075131	0.07652	0.073928	28	74.9
Q91VR2	Q91VR2	ATP5C1	0.059524	0.054945	0.059407	0.064462	0.064754	0.060267	9	27.9
Q9CQQ7	Q9CQQ7	ATP5F1	0.060814	0.066981	0.067988	0.072831	0.073637	0.065159	14	34.8
Q06185	Q06185	ATP5I	0.057926	NAN	0.067032	0.064619	0.068203	0.062867	5	56.3
Q9CPQ8	Q9CPQ8	ATP5L	0.06556	0.062656	0.064191	0.065572	0.066576	0.059551	6	50.5
Q9DB20	Q9DB20	ATP5O	0.053032	0.061155	0.12366	0.058124	0.079617	0.12098	9	59.6
Q9Z1G4;P15920;Q920R6	Q9Z1G4	ATP6V0A1	0.094566	0.097197	0.099213	0.27426	0.086935	0.11942	26	31.7
P51863	P51863	ATP6V0D1	0.11539	0.10168	NAN	NAN	0.085152	0.077484	9	26.2
P50516	P50516	ATP6V1A	0.14916	0.14339	0.15681	0.16852	0.16757	0.15717	32	54.6
P62814	P62814	ATP6V1B2	NAN	0.15521	0.23105	0.15392	NAN	0.14635	17	42.9
Q9Z1G3;Q99L60	Q9Z1G3	ATP6V1C1	0.20512	0.20513	0.21583	0.23501	0.23815	0.2151	18	46.9
P50518;Q9D593	P50518	ATP6V1E1	0.16997	NAN	0.1667	NAN	0.19396	0.16051	12	45.1
Q9CR51	Q9CR51	ATP6V1G1	0.18654	0.19867	0.21619	NAN	0.21687	0.22134	5	42.4
Q9WTT4	Q9WTT4	ATP6V1G2	0.16247	0.16507	0.16864	0.1484	NAN	0.16867	8	44.1
Q8BVE3	Q8BVE3	ATP6V1H	1.6313	2.4998	NAN	NAN	2.3687	2.2824	17	46.2
Q8BKX1	Q8BKX1	BAIAP2	0.37529	0.41767	0.48949	0.48954	0.50768	0.44476	19	49.5
Q91XV3	Q91XV3	BASP1	0.071481	0.068478	0.074979	0.067978	0.071692	0.064394	9	60.2
Q9Z277	Q9Z277	BAZ1B	0.85775	0.73414	0.78962	0.86521	0.90028	NAN	16	12.2
Q80YN3	Q80YN3	BCAS1	0.11442	0.12741	0.14302	NAN	0.12582	0.12061	8	14.5
Q7JJ13	Q7JJ13	BRD2	NAN	0.82647	0.9671	0.94024	0.94795	NAN	3	4
Q8K2F0;Q91Y44	Q8K2F0	BRD3	NAN	0.68309	0.83491	0.80295	0.83205	0.8207	6	11.4
O88737	O88737	BSN	0.10499	NAN	0.096027	NAN	0.14461	0.12867	58	21
Q9WVA3	Q9WVA3	BUB3	NAN	0.49193	0.54619	NAN	0.5406	0.54112	9	30.4
P00920	P00920	CA2	0.080848	0.082732	0.087115	NAN	0.089266	0.072784	9	60.4
Q64444	Q64444	CA4	0.39131	0.4331	0.42513	0.44261	0.39407	0.42417	3	10.5
Q06138	Q06138	CAB39	0.41889	0.43235	0.4256	0.30789	0.33608	0.33895	7	25.2
O08532	O08532	CACNA2D1	0.16891	0.16287	0.18848	0.19016	0.18121	0.18066	28	30
Q8R0S4;Q8CC27	Q8R0S4	CACNB4	NAN	0.27243	0.30097	NAN	0.31982	0.26064	7	24.5
Q8BLQ9	Q8BLQ9	CADM2	0.1758	NAN	0.14491	0.21002	0.19695	0.25215	15	43.9
Q99N28	Q99N28	CADM3	0.21895	0.2018	0.22941	0.23604	0.25283	0.229	11	35.6
Q80TJ1	Q80TJ1	CADPS	0.077621	0.10375	0.10645	0.11918	0.1246	0.1134	28	34.7
P62204;Q9D6P8	P62204;Q9D6P8	CALM1;CALML3	0.22921	0.24195	0.26069	0.27231	0.26391	0.24118	6	40.9
P14211	P14211	CALR	0.33117	0.38219	0.22874	0.3568	0.44938	0.3826	15	47.1
P11798	P11798	CAMK2A	NAN	0.19051	0.18742	0.18624	0.18882	0.1427	9	36
P28652	P28652	CAMK2B	0.13135	0.15645	0.16004	0.17574	0.1805	0.15984	8	46.5
Q923T9	Q923T9	CAMK2G	0.26454	NAN	0.2872	0.32476	0.32245	0.28041	5	24.8
Q3UHL1	Q3UHL1	CAMKV	0.20526	0.20739	0.2387	0.23061	0.24488	0.21017	20	52.9
Q6ZQ38	Q6ZQ38	CAND1	0.12885	0.12687	0.13807	0.14883	0.15119	0.13119	32	27.5
P35564	P35564	CANX	0.28443	0.15148	NAN	0.33695	0.33526	0.1481	16	31.1
P40124	P40124	CAP1	0.1589	0.14794	0.17408	0.19154	0.19013	0.13313	14	41.8
Q6P9K8;Q8VHK1	Q6P9K8	CASKIN1	0.11503	0.10899	0.12644	0.14946	0.1218	0.12265	29	29.6
P80314	P80314	CCT2	0.17773	NAN	0.28218	0.29756	0.29024	NAN	16	38.9
P80315	P80315	CCT4	0.19551	0.21547	NAN	0.23604	0.23365	0.19776	14	28.9
P80317	P80317	CCT6A	NAN	0.23106	0.26368	0.23258	0.23587	0.20492	9	20.2
P80313	P80313	CCT7	0.26381	0.26356	0.32209	0.24772	0.26265	0.24321	16	33.8
P42932	P42932	CCT8	0.22314	0.27531	0.26364	0.30125	0.28605	0.25255	16	33.8
O54901	O54901	CD200	0.19194	NAN	0.19826	NAN	0.12394	0.16316	4	15.5
Q61735	Q61735	CD47	0.084634	0.086564	0.082827	NAN	0.077434	0.07409	4	14.5
P35762	P35762	CD81	0.13384	0.16149	NAN	0.13809	0.11744	0.11083	3	21.2
Q7TT50;P54265	Q7TT50	CDC42BPB	0.33935	0.42488	0.41309	NAN	0.45383	0.38794	23	17.7
P15116	P15116	CDH2	0.21695	NAN	0.29204	0.31036	NAN	0.26196	7	13.1
P49615	P49615	CDK5	0.1931	0.21502	0.23222	0.17974	0.23542	0.19366	11	44.2
Q9Z0H4	Q9Z0H4	CELF2	NAN	0.54336	0.49327	0.53189	0.52153	NAN	10	24.8
P18760	P18760	CFL1	0.2148	0.22956	0.24878	0.26233	0.24112	0.24088	8	54.2
Q6PDQ2	Q6PDQ2	CHD4	0.66506	0.73901	0.84515	1.0029	1.1393	NAN	22	11.7
Q9CY57	Q9CY57	CHTOP	0.47809	0.59466	0.66251	0.61722	0.69345	0.51362	5	29.7
Q91WS0	Q91WS0	CISD1	0.068936	0.07017	0.075037	0.083038	0.077446	0.080589	7	57.4
Q9CQB5	Q9CQB5	CISD2	0.26376	0.2617	0.30537	0.29156	0.26817	0.29045	6	48.1
P49025	P49025	CIT	NAN	0.25523	0.27018	0.29963	0.32244	NAN	28	14.9
A2AGT5	A2AGT5	CKAP5	0.58072	0.56974	0.63991	0.65785	0.72219	NAN	32	16.4
Q04447	Q04447	CKB	0.14626	0.16045	0.16698	0.16575	0.17246	0.16185	16	58.3
P30275;Q6P8J7	P30275	CKMT1	0.073173	0.072378	0.077692	0.081054	0.079954	0.075836	16	44.7
Q80TV8	Q80TV8	CLASP1	0.46295	0.3679	0.45748	0.40892	0.40138	NAN	32	28.9
Q8BRT1	Q8BRT1	CLASP2	0.26534	0.25014	0.3062	0.30679	0.35805	0.28403	26	25.2
Q9Z0H8	Q9Z0H8	CLIP2	NAN	0.27158	0.32536	0.37904	NAN	0.27881	25	30.6
Q68FD5	Q68FD5	CLTC	0.048593	0.067739	0.05742	0.060816	0.069551	0.05722	63	38.2
Q99KK2	Q99KK2	CMAS	0.17073	0.16489	0.20025	NAN	0.20666	0.18734	16	30.6
P16330	P16330	CNP	0.021312	0.024697	0.025227	0.026166	0.026154	0.023732	24	38.3
P12960	P12960	CNTN1	0.095931	0.080675	0.26585	0.10255	0.11592	0.094561	27	30.3
Q61330	Q61330	CNTN2	0.223	0.2296	0.24992	0.25534	0.27132	0.24392	13	14.4
O54991	O54991	CNTNAP1	0.21097	0.24648	NAN	0.25253	0.26001	0.26595	27	21.2
Q9CPW0	Q9CPW0	CNTNAP2	0.21416	0.20177	0.25071	0.26489	0.25562	0.23459	20	19.7
O89053	O89053	CORO1A	0.10218	0.071223	0.089401	0.10146	0.091797	0.092826	12	30.4
P19783	P19783	COX4I1	0.082016	0.081706	0.092785	0.095916	0.090693	0.085513	12	55.6
P19536	P19536	COX5B	0.091362	0.094996	0.097105	0.10444	0.10103	0.092888	6	29.7
P56391	P56391	COX6B1	0.082759	0.090964	NAN	0.098164	0.096376	0.086879	6	70.9
Q9CPQ1	Q9CPQ1	COX6C	0.075875	0.081314	0.089565	0.088856	0.090514	0.084122	7	52.6
P84086	P84086	CPLX2	0.2007	0.20215	0.21955	0.22435	0.21922	0.21426	2	20.1
Q9EPU4	Q9EPU4	CPSF1	NAN	0.38649	0.46289	0.51108	0.49992	NAN	23	17.8
Q9CZU6	Q9CZU6	CS	0.064079	0.065051	0.070843	0.075086	0.073536	0.068764	15	32.8
Q9ERK4	Q9ERK4	CSE1L	0.041918	0.044716	NAN	0.050382	0.050523	0.048985	2	1.6
Q61301	Q61301	CTNNA2	0.17757	0.14135	0.42403	0.19816	0.16279	0.1685	24	38.8
Q02248	Q02248	CTNNB1	0.29258	0.25936	0.32623	0.31067	0.29982	0.28689	19	37.9
P18242	P18242	CTSD	0.21536	0.39262	0.43735	0.4862	0.43131	0.45488	6	18.8
Q9DCN2	Q9DCN2	CYB5R3	0.15837	0.16285	NAN	0.14903	0.18906	0.1572	14	42.2
P62897	P62897	CYCS	0.058175	0.059378	0.064388	0.065844	0.067107	0.062625	6	60
Q5SQX6	Q5SQX6	CYFIP2	0.16179	0.1652	0.17241	0.18219	0.1857	0.17034	20	27.5
Q9WVK8	Q9WVK8	CYP46A1	0.45865	0.46544	NAN	0.61956	0.56211	0.50732	14	32.4
Q9D172	Q9D172	D10JHU81E	0.080141	0.082091	0.09212	0.085787	0.087501	0.077297	7	39.8
Q9CPT4	Q9CPT4	D17WSU104E	0.31403	0.34932	0.35463	0.37969	0.17536	0.35753	2	14.5
P16381;Q62167;Q61496	P16381;Q62167	D1PAS1;DDX3X	0.68004	0.71363	0.82463	0.83661	0.80627	NAN	1	14.2
Q3THW5;P0C0S6	Q3THW5;P0C0S6	DBN1	0.16007	NAN	0.17212	0.16631	0.17489	NAN	2	31.2
Q9JLM8;O88809	Q9JLM8	DCLK1	0.34123	0.34689	NAN	0.39233	0.39671	0.37222	17	26.6
O08788	O08788	DCTN1	0.29138	0.34266	0.2989	0.30741	0.31318	0.28829	25	21.9
Q99KJ8	Q99KJ8	DCTN2	0.41568	0.38999	NAN	0.28799	0.29671	0.22177	10	33.8
Q3U1J4	Q3U1J4	DDB1	0.50897	0.56685	0.6495	0.60388	0.6802	NAN	6	5.3
Q91VR5	Q91VR5	DDX1	0.26358	0.26069	NAN	0.31	0.29494	0.28066	11	17.2
Q501J6	Q501J6	DDX17	0.57656	0.58112	0.67315	0.66995	0.6493	0.61891	22	46.5
Q9JIK5	Q9JIK5	DDX21	NAN	0.65514	0.83415	0.829	0.89037	0.73532	5	6.7
Q9Z1N5	Q9Z1N5	DDX39B	0.25482	0.24176	0.29531	0.31069	0.3215	0.27335	10	45.1
Q9Z1N5	Q9Z1N5	DDX39B;DDX39A	NAN	0.28252	0.33488	0.42905	NAN	0.43816	10	45.1
Q61656	Q61656	DDX5	0.77726	0.79982	0.92832	0.98078	0.95258	0.8149	22	41.5
O70133	O70133	DHX9	0.32908	0.3294	0.36124	0.38697	0.38771	0.34383	29	21.4
Q3UH60	Q3UH60	DIP2B	0.33151	NAN	0.34155	0.34653	0.39352	0.34116	27	23.1
Q5PR73	Q5PR73	DIRAS2	NAN	0.30478	0.33779	NAN	0.28627	0.32707	4	23.1
O08749	O08749	DLD	0.048742	0.062297	0.063079	0.063488	0.072901	0.067312	14	31.6
Q91XM9	Q91XM9	DLG2	0.23175	0.51143	0.22942	0.88991	0.51499	0.24607	22	31.8
P70175	P70175	DLG3	0.43863	0.39214	0.40162	NAN	1.01	0.36035	17	30
Q62108	Q62108	DLG4	0.1177	0.12956	0.1198	0.11096	0.11316	0.1032	19	30.2
Q9D415	Q9D415	DLGAP1	0.31062	NAN	0.47971	0.41955	0.60141	0.49754	10	12.8
Q8BJ42	Q8BJ42	DLGAP2	0.15214	0.19994	0.24559	0.19913	0.25948	0.31618	14	15.7
B1AZP2	B1AZP2	DLGAP4	NAN	0.27677	0.3243	0.37922	0.38424	0.28779	7	9.6
Q8BPN8	Q8BPN8	DMXL2	0.11099	0.10634	0.1194	0.12266	0.12369	0.11125	72	28.6
P63037	P63037	DNAJA1	0.58086	0.75035	0.76858	NAN	0.56797	0.58299	6	17.6
P60904	P60904	DNAJC5	0.04586	0.037116	0.085036	0.12027	0.074614	0.088601	7	54.5
Q80TZ3	Q80TZ3	DNAJC6	0.15601	NAN	0.21234	NAN	0.17623	0.14395	21	31.3
P39053	P39053	DNM1	0.16293	0.15966	0.1774	0.18804	0.19107	0.16591	43	62.3
Q8K1M6	Q8K1M6	DNM1L	0.10767	0.13921	NAN	0.1098	0.12458	0.085408	28	49.2
Q8BZ98	Q8BZ98	DNM3	0.1919	0.18483	0.2187	0.18846	0.25486	0.19775	26	42.5
Q6NXK7	Q6NXK7	DPP10	0.16173	0.15975	0.18282	0.17572	0.19662	0.15679	20	28.6
Q9Z218	Q9Z218	DPP6	0.1695	0.17186	0.18492	0.18699	0.20232	0.18958	18	28.7
O08553	O08553	DPYSL2	0.050567	0.046146	0.055094	0.053691	0.056049	0.049955	21	56.5
Q91ZU6	Q91ZU6	DST	0.36809	0.38469	NAN	NAN	0.49364	0.37693	61	9.3
Q9JHU4	Q9JHU4	DYNC1H1	0.2526	0.26723	0.28872	0.30137	NAN	0.27901	161	35.2
Q8R1Q8	Q8R1Q8	DYNC1LI1	0.22711	0.22558	0.18972	0.23485	0.28539	NAN	8	22.6
Q9D0M5	Q9D0M5	DYNLL2	0.14471	0.17233	0.18747	0.19088	0.19511	0.17982	4	65.2
Q8BL66	Q8BL66	EEA1	0.31226	0.2339	0.24411	0.27352	0.28536	0.26304	40	32.5
P10126	P10126	EEF1A1	0.38413	0.4265	0.44863	0.47347	0.46848	0.40977	5	29.9
P62631	P62631	EEF1A2	0.37209	0.35544	0.41371	0.40566	0.40311	0.3751	6	39.3
Q9D8N0	Q9D8N0	EEF1G	0.13705	0.139	0.14641	0.13382	0.13391	0.1344	12	28.8
P58252;O08810	P58252	EEF2	0.52021	0.468	0.53345	0.59148	0.55333	0.50316	22	26.5
O08810	O08810	EFTUD2	0.39945	0.42191	0.48395	0.50798	0.48438	0.48645	26	33.9
P60843;Q91VC3	P60843	EIF4A1	0.57182	0.62024	0.62753	0.64996	0.72028	0.56823	3	23.9
Q91VC3	Q91VC3	EIF4A3	0.42371	0.43296	0.46745	0.49495	0.49382	0.44754	14	34.3
P63073	P63073	EIF4E	0.40296	NAN	0.37018	NAN	0.40245	0.37416	3	14.7
Q80XI3	Q80XI3	EIF4G3	0.43102	0.35973	0.46421	0.45831	0.49353	NAN	11	9.7
P70372	P70372	ELAVL1	0.42862	0.43607	0.47468	0.55032	0.48388	0.44577	14	50.6
Q60899	Q60899	ELAVL2	0.53066	0.541	0.62026	NAN	0.64214	0.56749	6	47.8
Q60900	Q60900	ELAVL3	0.52872	0.53415	0.56856	0.61358	0.60186	0.53095	8	38.7
P17182	P17182	ENO1	0.12696	0.12702	0.13581	0.13225	0.14312	0.12931	14	41.5
P17183	P17183	ENO2	0.11825	NAN	0.12743	NAN	0.14191	0.12153	11	46.3
Q9WV92	Q9WV92	EPB41L3	NAN	0.078664	0.085236	0.084982	0.087565	0.077997	36	49.9
Q6PH08	Q6PH08	ERC2	0.24615	NAN	0.31375	0.20898	0.16965	0.1333	15	21.9
Q99LC5	Q99LC5	ETFA	0.091428	0.088016	NAN	0.095825	0.080723	0.080926	10	45
Q9DCW4	Q9DCW4	ETFB	0.11135	0.12405	0.10426	0.10757	0.095661	0.097465	13	51.4
Q61545	Q61545	EWSR1	0.34249	0.32474	NAN	0.36369	0.35279	0.32054	4	8.1
P26040	P26040	EZR	0.23052	0.23911	NAN	0.26831	0.27284	0.2382	7	22.9
Q9CYH2	Q9CYH2	FAM213A	0.30928	0.30128	0.33477	0.35898	0.33192	NAN	9	33.9
F8VPU2	F8VPU2	FARP1	0.27657	NAN	0.33044	0.28447	0.3673	0.28492	12	14.4
P19096	P19096	FASN	0.25744	0.27442	0.2957	0.29939	0.30839	0.26852	55	26.1
P35550	P35550	FBL	0.3233	0.30085	0.31962	NAN	0.34463	0.27257	8	35.5
P61329;P70377;P70379	P61329	FGF12	0.29697	0.32537	NAN	0.34602	0.34694	NAN	4	14.8
P97807	P97807	FH	0.070113	0.067803	0.073716	0.077695	0.078437	0.069855	18	50.1
P09528	P09528	FTH1	0.55641	0.34148	0.36159	0.45582	0.62039	0.3741	6	31.3
Q91WJ8	Q91WJ8	FUBP1	0.39181	0.40056	0.41766	0.42784	0.37758	NAN	13	29.2
P56959	P56959	FUS	0.42722	0.43265	0.47112	0.49365	0.48683	0.43619	7	15.8
P60521;Q9DCD6;Q8R3R8	P60521	GABARAPL2	0.38253	0.38272	0.45396	0.48702	0.46396	0.40246	7	45.3
P62812	P62812	GABRA1	NAN	0.31056	0.32985	0.3418	0.33173	NAN	6	15.4
P48318	P48318	GAD1	0.46619	0.49734	0.61943	0.69554	0.56906	0.47699	8	14
P06837	P06837	GAP43	0.018423	0.019547	0.021077	0.027269	0.040949	0.025394	5	35.7
P16858;Q64467	P16858	GAPDH	0.17389	0.18297	0.19906	0.23175	0.20126	0.18208	12	39
P50396	P50396	GDI1	0.18547	NAN	0.20211	NAN	0.23868	0.17893	21	68.2
Q61598	Q61598	GDI2	0.20841	0.21573	0.2277	0.22124	0.21506	0.1872	23	74.4
P03995	P03995	GFAP	0.13978	0.12129	0.13308	0.15685	0.13977	0.12835	18	47.4
Q91VC9	Q91VC9	GHITM	0.7022	0.65962	0.77909	0.83302	0.72399	0.64022	4	11.8
P23242	P23242	GJA1	0.29283	0.30635	0.35203	0.32846	0.32627	0.28047	8	30.1
Q61543	Q61543	GLG1	0.62012	NAN	0.78132	0.80184	0.78544	0.6744	11	9
D3Z7P3	D3Z7P3	GLS	0.1263	0.14841	0.13912	0.15133	0.1516	0.16434	22	44.2
P26443	P26443	GLUD1	0.069715	0.076325	0.082643	0.093765	0.085928	0.084821	30	54.1
P15105	P15105	GLUL	0.21425	0.22823	0.25205	0.25136	0.26735	0.22905	14	44
Q922P9	Q922P9	GLYR1	1.0288	1.0873	1.0875	1.0863	1.1366	0.94318	6	12.1
P21278;P30677	P21278	GNA11	0.16432	0.15859	0.18673	0.18764	0.18751	0.16307	7	40.4
B2RSH2;P20612;Q3V3I2;P50149	B2RSH2	GNAI1	0.14741	0.094677	NAN	0.041578	0.12125	NAN	8	42.4
P08752	P08752	GNAI2	0.078957	0.089132	0.084875	0.086636	0.099653	0.080818	10	51.3
P18872	P18872	GNAO1	0.059022	0.061416	0.062331	0.067759	0.069251	0.063015	12	43.2
P21279;P30677	P21279	GNAQ	NAN	0.16858	0.18206	0.17957	0.17143	0.15848	8	47.6
P63094;Q6R0H7	P63094;Q6R0H7	GNAS	NAN	0.18113	0.21582	0.23676	0.19675	0.19025	9	34.8
P62874	P62874	GNB1	0.069312	NAN	0.06201	0.052698	0.066877	NAN	10	58.5
P62880	P62880	GNB2	0.060984	0.061729	0.067936	NAN	0.062882	0.0594	3	23.8
P05201	P05201	GOT1	0.1285	0.1275	0.14104	NAN	0.14443	0.13133	21	55.4
P05202	P05202	GOT2	0.059363	0.061218	0.065455	0.069749	0.068791	0.064416	27	62.3
Q3ULJ0	Q3ULJ0	GPD1L	0.15473	0.154	0.16919	0.15236	0.16546	NAN	9	32.2
Q64521	Q64521	GPD2	0.27126	0.10936	NAN	0.13104	NAN	0.10763	34	43.9
P06745;CON__Q3ZBD7	P06745	GPI	0.22925	0.13535	0.15618	NAN	0.15545	0.14892	16	36.2
P35802	P35802	GPM6A	0.096019	0.099737	0.10368	0.10924	0.10883	0.10048	8	20.1
P35803	P35803	GPM6B	0.11972	0.12654	NAN	0.14932	0.12785	0.13876	4	13.7
Q8C419	Q8C419	GPR158	0.29478	0.32542	0.31945	0.3274	0.32163	0.27863	18	21.7
Q3UNH4	Q3UNH4	GPRIN1	0.16008	NAN	0.17407	0.17308	0.14536	NAN	20	32.7
Q60631	Q60631	GRB2	0.3664	0.41497	0.44626	0.47148	0.47155	0.42846	11	41.5
P23819	P23819	GRIA2	0.20291	0.24234	0.29531	0.26371	0.27599	0.25048	19	29
Q9Z2W9	Q9Z2W9	GRIA3	0.19288	0.19419	0.20008	0.23909	NAN	0.18301	10	19.3
P35438	P35438	GRIN1	0.2636	NAN	0.30331	0.30125	0.30705	0.24019	20	22.3
P35436;Q03391	P35436	GRIN2A	0.28882	0.32176	0.34379	0.36464	0.3741	0.31455	18	17.1
Q01097	Q01097	GRIN2B	0.26088	0.2804	0.32537	0.3197	0.31663	0.29905	29	21.5
P24472	P24472	GSTA4	0.13769	0.1569	0.14621	0.16553	0.16234	NAN	6	22.1
P10649;P19639;O35660	P10649	GSTM1	0.14107	0.11806	NAN	NAN	0.13532	0.14116	9	45
P48774	P48774	GSTM5	0.15747	NAN	0.16942	0.16823	0.17224	NAN	9	39.7
P10922	P10922	H1F0	0.10507	0.085381	0.09002	0.076822	0.090641	0.075365	3	12.4
Q3THW5;P0C0S6	Q3THW5;P0C0S6	H2AFV;H2AFZ	0.22328	0.22248	0.24318	0.24045	0.2243	NAN	2	31.2
Q9QZQ8	Q9QZQ8	H2AFY	0.12316	0.12265	0.13184	0.14246	0.14255	0.13578	13	49.7
Q8CCK0	Q8CCK0	H2AFY2	0.096947	0.10115	0.094177	0.11981	0.10355	0.090881	15	43.8
Q8BMS1	Q8BMS1	HADHA	0.12741	NAN	0.13158	0.1277	0.12708	0.11374	20	34.9
Q99JY0	Q99JY0	HADHB	0.19147	0.19294	0.1995	0.21701	0.21456	0.2057	16	38.5
P01942	P01942	HBA	0.083857	0.071417	0.082487	0.079317	0.076436	0.069689	3	34.5
P02088;CON__Q3SX09;CON__P02070;P02104	P02088	HBB-B1	0.089668	0.072185	0.087873	0.082025	0.078064	0.070879	4	70.7
P02088;CON__Q3SX09;CON__P02070;P02104	P02088	HBB-B1;HBB-B2	NAN	0.092621	0.078333	NAN	0.080161	0.069646	4	70.7
Q61191	Q61191	HCFC1	0.55955	0.53533	0.5989	0.68966	0.65047	0.60224	17	10.2
Q9JMG7	Q9JMG7	HDGFRP3	0.31345	NAN	0.34089	0.30725	0.19543	0.20332	6	29.2
Q8VDJ3	Q8VDJ3	HDLBP	0.5276	0.65785	0.70613	0.7214	0.74055	0.56388	24	19.1
P43276	P43276	HIST1H1B	0.047725	0.052053	0.048686	0.05475	0.056037	NAN	6	27.8
P15864	P15864	HIST1H1C	0.13296	0.14062	0.15069	0.15378	0.15708	0.1374	2	27.4
P43277	P43277	HIST1H1D	0.10793	0.13027	0.11363	0.12035	0.12105	0.065706	1	28.1
P43274	P43274	HIST1H1E	0.089747	0.092225	0.085682	0.099515	0.10919	0.081452	3	34.2
Q8CGP2;Q8CGP1;Q6ZWY9;Q64525;Q64478;Q64475;P10854;P10853;P70696	Q8CGP2;Q8CGP1;Q6ZWY9;Q64525;Q64478;Q64475;P10854;P10853;P70696	HIST1H2BP;HIST1H2BK;HIST1H2BC;HIST2H2BB;HIST1H2BH;HIST1H2BB;HIST1H2BM;HIST1H2BF;HIST1H2BA	0.046918	0.049902	0.049491	0.051066	0.045776	0.11641	3	43.7
P62806	P62806	HIST1H4A	0.033787	0.034969	0.035984	0.035312	0.035232	0.033448	9	60.2
P17710;Q91W97;O08528;Q3TRM8	P17710	HK1	0.0747	0.080932	0.082177	0.090076	0.095171	0.075807	40	41.7
Q9CX86	Q9CX86	HNRNPA0	0.41723	0.46434	0.47829	NAN	0.59219	0.52936	6	22
P49312	P49312	HNRNPA1	0.24847	0.24279	0.28221	0.31471	0.27922	0.27827	13	38.4
O88569	O88569	HNRNPA2B1	0.2127	0.20756	0.22442	0.2337	0.23197	0.22835	22	61.5
Q8BG05	Q8BG05	HNRNPA3	0.16993	0.17801	0.18698	0.22655	0.19679	0.18748	20	39.3
Q99020	Q99020	HNRNPAB	0.29096	0.36186	0.36731	0.53935	0.39869	0.37126	7	18.6
Q9Z204	Q9Z204	HNRNPC	0.4416	0.43927	0.4833	0.53427	0.49361	0.46738	12	37.7
Q60668	Q60668	HNRNPD	0.1863	0.17945	0.20132	0.27013	0.2102	0.1994	11	26.2
O35737	O35737	HNRNPH1	0.40598	0.40138	0.32212	0.47389	0.44239	0.38397	5	29.4
P61979	P61979	HNRNPK	0.29114	0.36079	NAN	0.4825	0.44322	0.35404	9	22.7
Q8R081	Q8R081	HNRNPL	0.18075	0.1745	0.18704	0.21927	0.19814	0.18948	21	44.9
Q9D0E1;Q91VC4	Q9D0E1	HNRNPM	0.29137	0.28538	0.33218	0.32021	0.30835	0.29183	23	35.1
Q8VEK3	Q8VEK3	HNRNPU	0.33254	0.34307	0.38115	0.39832	0.39438	0.35464	22	25
Q00PI9	Q00PI9	HNRNPUL2	NAN	0.38602	0.43172	0.5291	0.43194	NAN	26	36.5
Q9Z130	Q9Z130	HNRPDL	0.35623	0.35073	0.39641	0.39199	0.40638	0.38444	11	30.6
Q9Z2Y3	Q9Z2Y3	HOMER1	0.1445	0.13861	0.16322	NAN	0.16353	0.30063	19	55.5
Q3TEA8	Q3TEA8	HP1BP3	0.39015	0.37532	0.40422	0.44058	0.42816	0.46469	15	30.1
P00493	P00493	HPRT1	NAN	0.26755	0.2189	0.2208	NAN	0.22965	7	36.7
Q61411	Q61411	HRAS1	0.077561	0.072736	0.085874	NAN	0.089145	0.076892	4	47.6
P07901	P07901	HSP90AA1	0.25855	0.27019	NAN	0.28723	0.30443	0.25818	24	42.4
P11499	P11499	HSP90AB1	0.39222	0.38614	NAN	0.47321	0.49182	0.4268	19	43.5
P08113	P08113	HSP90B1	0.35453	0.36714	0.43055	0.47152	0.39617	0.37155	21	30.5
Q8K0U4	Q8K0U4	HSPA12A	0.12411	0.14585	NAN	0.12933	0.13882	0.12652	22	42.8
Q61316	Q61316	HSPA4	0.13637	0.23171	0.20573	0.23644	0.18684	0.1808	27	46.6
P20029	P20029	HSPA5	0.34141	0.37299	0.41217	0.437	0.41017	0.33978	24	45.2
P63017	P63017	HSPA8	0.33236	0.37779	0.40556	0.40981	0.41347	0.35717	16	36.8
P38647	P38647	HSPA9	0.18797	0.17435	NAN	0.20837	0.20931	0.225	23	39.3
P63038	P63038	HSPD1	0.068551	0.064899	0.073692	0.077835	0.076491	0.077308	28	53.8
Q64433	Q64433	HSPE1	0.079438	0.077733	0.085847	0.090736	0.088298	0.080079	7	60.8
Q61699	Q61699	HSPH1	0.27289	0.27506	0.29067	0.47505	0.18548	0.26468	16	26.5
Q9JKR6	Q9JKR6	HYOU1	0.29797	0.31367	0.33626	0.35237	0.31401	0.31409	22	24.1
P54071	P54071	IDH2	0.066313	0.10794	0.097391	NAN	0.092147	0.083831	20	44.9
Q9D6R2	Q9D6R2	IDH3A	0.074205	NAN	0.076951	0.080272	0.082547	0.071664	18	44.3
P70404	P70404	IDH3G	NAN	0.072216	0.079878	0.10004	0.084461	0.088667	14	46.6
Q9CXY6	Q9CXY6	ILF2	0.23933	0.23224	0.25898	NAN	0.26221	0.24492	13	37.7
Q9Z1X4	Q9Z1X4	ILF3	0.38248	0.41342	0.43699	0.45833	0.44847	0.42233	23	42.1
P46660	P46660	INA	0.043887	0.041605	0.042375	0.046122	0.038541	0.042381	22	48.4
Q5DU25	Q5DU25	IQSEC2	0.29225	0.35973	0.31855	0.30966	0.26597	0.3116	28	25.8
Q9D924	Q9D924	ISCA1	0.45524	0.49745	0.54176	0.56514	0.57819	0.50116	4	39.5
P11881;Q9Z329	P11881	ITPR1	0.34433	0.28016	0.48084	0.41967	NAN	0.47806	37	16.9
P63141	P63141	KCNA2	0.12421	0.12185	0.1334	NAN	0.13443	0.12679	5	28.3
P62482	P62482	KCNAB2	0.17535	0.23753	0.271	0.2815	0.26945	0.25993	10	32.4
Q60749	Q60749	KHDRBS1	NAN	0.39575	0.39031	0.43112	0.45413	NAN	6	10.8
Q9R226	Q9R226	KHDRBS3	0.40048	0.4156	0.40717	0.48407	0.46259	0.41051	5	16.5
Q80TK0	Q80TK0	KIAA1107	0.4526	0.67074	0.47191	0.50155	0.54356	0.56277	7	8.3
P33173;O35071	P33173	KIF1A	0.7753	0.76707	0.93729	0.45292	0.95581	0.79277	24	21.5
P28738;P33175	P28738	KIF5C	0.54338	0.61086	0.57028	0.59713	0.69781	0.62566	11	19.6
P70168	P70168	KPNB1	0.12591	NAN	0.17325	NAN	0.14583	0.16204	17	25
Q61595	Q61595	KTN1	0.4127	0.53575	0.54861	0.6513	0.63935	0.52674	13	13.3
P11627	P11627	L1CAM	0.20811	0.20665	0.2102	0.16781	NAN	0.19287	20	17.7
P02468	P02468	LAMC1	0.040064	NAN	0.038159	0.042834	0.039037	NAN	34	24.7
P06151;P00342	P06151	LDHA	0.10326	0.12633	0.12654	0.24814	0.12363	0.12033	12	39.8
P16125	P16125	LDHB	0.14026	0.14554	0.15356	0.15791	0.15921	0.14505	13	40.7
Q9JIA1	Q9JIA1	LGI1	0.09448	0.1017	0.089388	NAN	0.10619	0.10062	17	31.2
P48678	P48678	LMNA	0.12043	0.1176	0.12742	0.13967	0.1345	0.11967	38	52.2
P14733	P14733	LMNB1	NAN	0.044585	0.046357	0.060565	0.056061	NAN	31	50.7
P21619	P21619	LMNB2	0.045805	0.071246	0.063556	NAN	0.077453	0.073961	25	52
Q91ZX7	Q91ZX7	LRP1	0.7008	0.70969	NAN	0.77062	0.73165	0.71351	34	8.7
Q6PB66	Q6PB66	LRPPRC	0.25116	0.24288	0.29805	0.3172	0.28895	0.27286	52	38
Q9D1G5	Q9D1G5	LRRC57	0.14121	NAN	0.15087	NAN	0.15798	0.14914	9	36.8
Q80TE7	Q80TE7	LRRC7	0.25475	0.26566	0.25557	0.31228	0.35729	0.26432	40	35.1
Q9QXZ0	Q9QXZ0	MACF1	0.37244	NAN	0.35316	0.45876	0.45221	0.42033	51	8.3
P61327;Q9CQL1	P61327;Q9CQL1	MAGOH;MAGOHB	NAN	0.35572	0.39155	0.38811	0.3197	0.34823	8	47.3
Q9QYR6	Q9QYR6	MAP1A	0.38823	0.36807	0.30317	0.36097	0.42649	0.39347	63	28.8
P14873	P14873	MAP1B	0.51698	0.58185	0.66656	0.64942	0.64365	0.60233	41	22.9
Q91VR7	Q91VR7	MAP1LC3A	0.3376	0.35848	0.37317	0.39103	NAN	0.34799	1	23.1
P20357	P20357	MAP2	0.31871	0.30698	0.32506	0.39702	0.33162	0.29915	65	39.6
P31938	P31938	MAP2K1	0.20219	0.19698	0.21488	0.23393	0.24081	0.20344	12	34.9
P27546	P27546	MAP4	0.2698	NAN	0.30033	0.36229	0.42186	0.2546	12	14.3
Q7TSJ2	Q7TSJ2	MAP6	0.052918	0.22081	0.070433	0.079917	0.065132	0.060777	48	64.3
P63085	P63085	MAPK1	0.31641	0.34041	0.36698	0.35284	0.38105	0.33427	11	35.5
Q61166	Q61166	MAPRE1	0.15302	0.1727	0.19186	0.16642	0.19161	NAN	6	40.3
Q6PER3	Q6PER3	MAPRE3	0.18028	0.19351	NAN	0.19996	0.21352	NAN	7	29.2
P10637	P10637	MAPT	0.10909	0.11848	0.16524	NAN	0.1103	0.11619	15	29.2
Q922Q1	Q922Q1	MARCH2	0.14963	0.14787	0.18754	0.19167	0.17577	0.14912	8	27.5
P26645	P26645	MARCKS	0.091638	0.096777	0.10004	0.10837	0.12278	0.10162	7	40.5
Q8VHJ5	Q8VHJ5	MARK1	0.31316	0.28861	NAN	0.32307	0.3485	0.27264	9	23.8
Q05512	Q05512	MARK2	0.2354	0.27994	0.26384	0.29612	0.32553	0.28919	11	29.8
Q8K310	Q8K310	MATR3	0.51224	0.53907	0.57217	0.62902	0.62239	0.56737	25	34.8
P04370	P04370	MBP	0.021853	0.021562	0.022387	0.024387	0.022588	NAN	6	20.4
P14152	P14152	MDH1	0.13854	0.14122	0.15473	0.16712	0.16231	0.1468	10	35.9
P08249	P08249	MDH2	0.061114	0.060865	0.067248	0.070756	0.069433	0.063799	17	60.7
Q9Z2D6	Q9Z2D6	MECP2	0.13171	0.1391	0.14708	0.15731	0.15672	0.15004	19	40.9
Q9JM52	Q9JM52	MINK1	0.2394	0.2306	NAN	0.36725	0.30145	0.28124	10	16.4
Q9D023	Q9D023	MPC2	0.13934	0.13933	0.14277	0.15192	0.14953	0.13891	6	42.5
O08989	O08989	MRAS	0.32879	0.3172	0.36133	0.37547	0.3699	NAN	8	40.9
P26041	P26041	MSN	0.27069	0.29778	0.30583	0.32655	0.3126	0.26786	15	44.9
Q9R190	Q9R190	MTA2	NAN	0.52592	0.624	0.68783	0.63222	NAN	14	32.5
P00397	P00397	MTCO1	0.12901	0.12229	0.12839	0.14143	0.13838	0.12586	3	10.5
P00405	P00405	MTCO2	0.11136	0.10809	0.114	NAN	0.11488	0.10728	4	24.7
P62774	P62774	MTPN	NAN	0.37282	0.34775	0.3668	NAN	0.32649	3	33.9
Q7TPV4	Q7TPV4	MYBBP1A	0.59284	0.64381	0.722	0.83159	0.76674	0.61582	14	12.9
Q8C854	Q8C854	MYEF2	0.18995	0.20147	0.20336	0.22216	0.22123	0.2001	19	32.1
Q61879;Q91Z83;Q02566;Q5SX39;P13541;A2AQP0;Q5SX40	Q61879	MYH10	0.11739	0.13007	0.13809	0.14572	0.17036	0.13465	54	37.3
O08638	O08638	MYH11	0.21116	0.24506	0.21688	0.25567	0.27411	NAN	29	19
Q8VDD5;A2AQP0	Q8VDD5	MYH9	0.32087	0.33495	0.36692	0.38936	0.37201	NAN	25	17.6
Q60605;Q8CI43	Q60605	MYL6	0.36884	0.40354	0.43844	0.43848	0.41043	NAN	7	45
Q99104;P21271	Q99104	MYO5A	0.3039	0.32586	0.31984	0.34599	0.36991	NAN	43	23
Q64331	Q64331	MYO6	0.47777	0.46334	0.47468	0.4975	0.47266	0.43713	25	22.7
Q9DB05	Q9DB05	NAPA	0.27516	0.28836	0.34478	0.36131	0.35741	0.31059	11	55.3
P28663	P28663	NAPB	0.17482	0.13615	0.19365	0.20206	0.21027	0.17831	11	51.3
Q9CWZ7	Q9CWZ7	NAPG	0.16192	0.15971	0.18627	0.19087	0.19679	0.17001	14	44.2
Q9EPN1;Q9ESE1	Q9EPN1	NBEA	0.25573	0.2826	0.25083	0.28805	0.25458	NAN	39	14.9
Q91X97	Q91X97	NCALD	0.283	0.30128	0.31218	0.32076	0.32744	NAN	6	49.7
P13595	P13595	NCAM1	0.10336	0.10206	0.10891	0.11227	0.11693	0.10669	29	33.3
O35136	O35136	NCAM2	NAN	0.25318	0.22879	0.26753	NAN	0.16884	15	24.7
Q9Z0E0	Q9Z0E0	NCDN	0.49138	0.45974	NAN	0.68061	0.52704	0.45919	19	28.7
Q8BLF1	Q8BLF1	NCEH1	0.33381	0.32072	0.40424	0.43403	NAN	0.3504	11	29.9
P28660	P28660	NCKAP1	0.15045	0.13549	0.14937	0.14114	0.1994	NAN	29	26.5
P09405	P09405	NCL	0.43098	0.45143	0.4808	0.53337	0.48404	0.44607	12	17.1
Q8BNY6	Q8BNY6	NCS1	0.32689	0.3104	0.3919	0.37147	0.37121	0.29962	5	30.5
Q9QYG0	Q9QYG0	NDRG2	0.36073	0.38547	0.39622	0.4109	0.38915	0.37025	10	41.2
Q99LC3	Q99LC3	NDUFA10	NAN	0.06949	0.083329	0.095256	0.084965	0.068958	10	24.8
Q7TMF3	Q7TMF3	NDUFA12	0.08171	0.094624	0.10241	0.10217	0.10354	0.092647	10	74.5
Q9ERS2	Q9ERS2	NDUFA13	0.057783	0.07304	0.076788	0.078885	0.07159	0.06527	12	56.2
Q62425	Q62425	NDUFA4	0.13607	0.13585	0.15915	0.15557	0.16785	NAN	3	28
Q9CQZ5	Q9CQZ5	NDUFA6	0.09714	0.096867	0.10222	0.09463	0.097605	0.099232	6	41.2
Q9DC69	Q9DC69	NDUFA9	0.084167	0.084877	0.10627	NAN	0.10103	0.088671	16	41.4
Q9CQC7	Q9CQC7	NDUFB4	0.10412	NAN	0.079101	0.078619	0.10263	0.1339	6	46.5
Q9CQH3	Q9CQH3	NDUFB5	0.24292	NAN	0.26194	NAN	0.078207	0.063473	7	27
Q91VD9	Q91VD9	NDUFS1	0.071134	0.07212	NAN	0.082789	0.094841	0.10044	33	53.1
Q91WD5	Q91WD5	NDUFS2	NAN	0.086095	0.087528	NAN	0.094767	0.10171	18	40.6
Q9CXZ1	Q9CXZ1	NDUFS4	0.071796	0.074829	0.074116	0.08513	0.080413	0.076012	5	30.9
P52503	P52503	NDUFS6	0.10362	0.10687	0.11717	0.11919	0.12045	NAN	5	44
Q9D6J6	Q9D6J6	NDUFV2	0.099798	0.10474	NAN	0.092408	0.1089	NAN	9	45.2
P19246	P19246	NEFH	0.03668	0.034762	0.043138	0.048329	0.044799	0.044396	27	26.2
P08551	P08551	NEFL	0.052775	0.049999	0.050478	0.055586	0.057407	0.051876	31	56.2
P08553	P08553	NEFM	0.050073	0.054806	0.056402	0.062763	0.050852	0.055149	34	50.9
P15532	P15532	NME1	0.14944	0.15385	0.16129	0.17391	0.17121	0.15937	4	54.6
Q01768	Q01768	NME2	0.15399	0.16445	0.15954	0.16459	NAN	0.13389	3	52.6
Q99K48	Q99K48	NONO	0.27987	0.30408	0.32402	0.34889	0.34813	0.31404	14	33.6
Q9D6Z1	Q9D6Z1	NOP56	0.31019	0.31402	0.35942	0.38603	0.3988	NAN	13	25
Q9JKN6	Q9JKN6	NOVA1	0.62039	0.62837	0.7043	0.73117	NAN	0.6167	5	12.8
Q11011	Q11011	NPEPPS	0.10693	NAN	0.14254	0.14482	NAN	0.15307	23	28.5
Q61937	Q61937	NPM1	0.24892	NAN	0.28939	0.30038	0.30455	NAN	2	6.8
P97300	P97300	NPTN	0.15381	0.26671	0.32084	NAN	0.23899	0.37814	9	26.4
Q810U4	Q810U4	NRCAM	0.35645	NAN	0.34981	0.49906	NAN	0.30047	14	15.3
Q9CS84;P0DI97	Q9CS84	NRXN1	0.35744	0.37216	0.44338	0.44027	0.41344	0.38113	24	21.3
Q6P9K9;Q8C985	Q6P9K9	NRXN3	0.3158	0.32898	NAN	0.29731	0.26779	NAN	26	22.1
P46460	P46460	NSF	0.16302	0.17469	0.36135	0.17921	0.18871	0.16444	38	48.9
Q3UHB1	Q3UHB1	NT5DC3	0.20321	0.19011	NAN	0.23521	0.2434	0.22702	17	31.7
P15209	P15209	NTRK2	0.59098	0.59593	0.59085	0.70568	0.65254	0.97694	7	17.5
Q9CQF3	Q9CQF3	NUDT21	0.39319	0.38033	0.41103	0.45272	0.44542	0.39386	11	44.9
Q9D8W7	Q9D8W7	OCIAD2	0.29734	0.33028	0.34126	0.36379	0.31952	0.24553	4	22.7
P58281;P58682	P58281	OPA1	0.10983	0.12298	0.16076	0.11981	0.13651	0.11189	39	40.7
Q7TQI3	Q7TQI3	OTUB1	0.18678	0.20058	0.2251	NAN	0.2212	0.20743	10	39.1
Q9D0K2	Q9D0K2	OXCT1	0.1372	0.14032	0.13003	0.14535	0.13763	0.13957	12	32.5
Q4KMM3	Q4KMM3	OXR1	0.20387	0.17986	0.22049	0.24296	0.24682	0.20074	25	35.2
P09103	P09103	P4HB	0.27465	0.2973	0.32875	0.33846	0.33019	0.30566	20	38.7
P29341	P29341	PABPC1	NAN	0.24876	0.24112	0.29223	0.22131	0.23544	20	30.8
Q8K212;Q3V3Q7	Q8K212	PACS1	0.26138	0.24722	0.25923	0.30366	0.2792	NAN	18	21.4
Q61644	Q61644	PACSIN1	0.10784	0.10679	0.096571	0.10906	0.10204	0.10357	18	49.4
P63005	P63005	PAFAH1B1	0.3956	0.42142	0.47124	0.52123	0.49051	0.41114	16	43.9
O88643	O88643	PAK1	0.21698	NAN	0.24229	0.28357	0.33481	NAN	9	38.9
Q9Z0P4	Q9Z0P4	PALM	0.095775	NAN	0.098106	0.096511	0.078469	0.07034	10	37.6
Q99LX0	Q99LX0	PARK7	0.11997	0.12468	0.13027	0.1391	0.13876	0.12873	8	33.9
Q05920	Q05920	PC	0.11832	0.1284	0.14049	0.12331	0.14582	0.13217	32	31.3
P60335	P60335	PCBP1	0.45839	0.45413	0.49754	0.52912	NAN	0.4508	4	29.5
Q61990	Q61990	PCBP2	0.34298	0.31017	0.37876	0.40595	0.38834	0.35352	6	37.3
Q9QYX7;REV__Q9Z2I0	Q9QYX7	PCLO	0.23116	0.24445	0.24363	0.26046	0.26511	0.24881	50	13.5
P23506	P23506	PCMT1	0.1457	NAN	0.15618	0.15857	0.15694	0.12634	5	27.8
Q9D051	Q9D051	PDHB	0.056547	0.056078	0.065704	0.061455	0.061431	0.049692	14	50.7
P27773	P27773	PDIA3	0.29491	0.30393	0.34511	0.3639	0.3357	0.28883	26	54.7
Q4VA53	Q4VA53	PDS5B	0.56943	0.61065	0.72421	0.72069	0.70985	0.55643	28	24
Q8K183	Q8K183	PDXK	0.11634	0.12341	0.14969	0.13354	0.13787	NAN	10	32.7
P70296	P70296	PEBP1	0.14073	0.1488	0.15339	0.15758	0.15972	0.13929	10	49.7
P47857	P47857	PFKM	0.20085	0.20138	NAN	0.22366	0.23515	0.20463	20	37.8
Q9WUA3	Q9WUA3	PFKP	NAN	0.18916	0.18397	0.18159	0.19756	NAN	16	27.3
Q9JJV2	Q9JJV2	PFN2	0.18365	0.18221	0.20388	0.22533	0.21819	0.20487	6	37.9
Q9DBJ1	Q9DBJ1	PGAM1	0.14008	0.14871	0.14355	0.14873	0.17303	0.1355	11	46.1
P09411;P09041	P09411	PGK1	0.1353	0.13809	0.14737	0.14317	0.15321	0.13361	22	67.4
Q9D0F9	Q9D0F9	PGM1	0.59613	0.29583	NAN	0.24026	0.3031	0.2947	16	33.5
Q8CAA7	Q8CAA7	PGM2L1	0.28703	NAN	0.34189	0.35433	0.31912	0.27063	16	25.1
O55022	O55022	PGRMC1	0.2938	0.31123	0.32924	0.35056	0.35614	0.31417	10	46.2
Q9DAK9	Q9DAK9	PHPT1	0.13595	0.13797	0.1541	0.14953	0.1484	NAN	4	30.6
P52480;P53657	P52480	PKM	0.1752	0.18384	0.19326	0.19525	0.20125	0.18214	37	73.8
Q9Z1B3	Q9Z1B3	PLCB1	0.33204	NAN	0.43989	0.30733	0.29913	NAN	14	13.1
Q9QXS1	Q9QXS1	PLEC	0.13001	0.14748	NAN	0.14087	0.15529	0.13837	198	41.2
P60202	P60202	PLP1	0.016442	0.016117	0.017341	0.018639	0.015867	0.015119	7	25.6
P70207	P70207	PLXNA2	0.32734	NAN	0.35868	0.3892	0.36192	0.32238	17	14.5
Q80UG2	Q80UG2	PLXNA4	0.21619	0.22382	0.22098	0.22532	0.24243	0.22831	37	29.5
Q3UH93	Q3UH93	PLXND1	NAN	0.16197	0.21649	NAN	0.29054	0.17224	23	15.2
Q8BZH4	Q8BZH4	POGZ	NAN	0.59984	0.85683	0.93891	0.83768	NAN	15	13.5
P08775	P08775	POLR2A	0.7866	0.75159	0.85375	0.88828	0.90169	NAN	15	8.9
P37040	P37040	POR	NAN	0.2461	0.31873	0.36936	NAN	0.3229	9	15.2
P17742	P17742	PPIA	0.19354	0.20398	0.22159	0.22232	0.22617	0.20734	13	74.4
P24369	P24369	PPIB	0.29983	0.31503	0.34712	0.3475	0.35449	0.41288	9	42.1
Q9CR16	Q9CR16	PPID	0.19422	0.25381	0.22455	0.29176	0.27864	0.24235	8	21.4
P62137	P62137	PPP1CA	0.36913	0.38003	0.44875	NAN	0.44977	0.38445	4	33.9
P62141	P62141	PPP1CB	0.25654	0.22953	0.23706	0.2782	0.29427	NAN	4	37.3
Q76MZ3;Q7TNP2	Q76MZ3	PPP2R1A	0.24171	0.26264	0.27334	0.34096	0.30494	0.2672	16	32.6
P63328	P63328	PPP3CA	0.16495	0.16631	0.21687	0.19652	0.23261	0.18549	7	29.2
P35700	P35700	PRDX1	0.15226	0.1736	0.17591	0.16661	0.1708	0.14274	11	57.3
Q61171	Q61171	PRDX2	0.13309	0.13792	0.14302	0.15118	0.15583	0.13192	6	31.8
P20108	P20108	PRDX3	0.07416	0.074306	0.080186	0.085255	0.08307	0.079837	5	16.7
P99029	P99029	PRDX5	0.064959	0.074391	0.077405	0.075359	0.082307	0.07059	8	37.1
O08709	O08709	PRDX6	0.12907	0.10509	0.12869	0.15662	0.13958	0.13061	17	81.2
P05132	P05132	PRKACA	0.2182	0.23168	0.25684	0.25056	0.27786	0.21787	4	23.4
P68404	P68404	PRKCB	0.26572	0.26487	NAN	0.30515	0.33861	0.28145	15	38.3
P16054;P23298	P16054	PRKCE	0.28166	0.26282	0.48839	NAN	0.33547	0.28995	13	18.9
P63318	P63318	PRKCG	0.25338	0.26698	0.27552	0.29465	0.31295	0.27372	27	45.3
P04925	P04925	PRNP	0.40223	0.37322	0.42261	NAN	0.35819	0.42965	4	16.5
Q99KP6	Q99KP6	PRPF19	0.49048	0.5085	0.52378	0.60249	0.61318	NAN	11	30.2
Q61136	Q61136	PRPF4B	NAN	0.53062	0.57506	0.64834	0.61759	NAN	7	7.8
Q99PV0	Q99PV0	PRPF8	0.60786	0.67373	0.74715	0.79977	0.75378	NAN	48	21.7
E9PUL5	E9PUL5	PRRT2	0.12633	NAN	0.15007	0.17467	0.18182	0.15662	5	31.5
Q2PFD7	Q2PFD7	PSD3	0.25186	0.26329	0.28318	0.30486	0.30782	0.27371	17	16.8
Q99JF8;Q3UMU9	Q99JF8	PSIP1	0.36062	0.37133	0.38695	0.42902	0.42359	0.39746	12	24.8
Q8BG32	Q8BG32	PSMD11	0.1287	0.15222	0.24537	0.26192	0.18954	0.22303	6	16.8
Q8R326	Q8R326	PSPC1	0.25381	0.24802	0.27832	0.29402	0.28342	0.2635	11	30.2
P17225	P17225	PTBP1	0.4284	0.44538	0.46917	0.51225	0.54527	0.49343	2	5.9
Q91Z31	Q91Z31	PTBP2	0.45071	0.46608	0.51013	0.55632	0.53323	0.48364	9	25.4
P18052	P18052	PTPRA	0.28467	0.28537	NAN	0.30786	NAN	0.22052	18	22.8
Q64455	Q64455	PTPRJ	0.39291	0.37577	0.39841	0.42513	0.41422	NAN	10	8.6
O54724	O54724	PTRF	0.29824	NAN	0.36807	NAN	0.38485	0.34515	9	29.6
Q8CI94	Q8CI94	PYGB	0.10507	NAN	0.10389	0.098677	0.19837	0.124	22	38.2
Q8R404	Q8R404	QIL1	0.1114	0.10886	0.11647	0.12207	0.11568	0.11142	2	11.8
P61027	P61027	RAB10	0.16003	0.16621	0.17798	0.18061	0.17595	0.16098	8	38
P46638;P62492;Q9WTL2	P46638;P62492	RAB11B;RAB11A	0.40555	0.39947	0.42819	0.47765	0.45967	0.40665	10	44
Q91V41	Q91V41	RAB14	0.26187	0.26628	0.28134	0.30107	0.29891	0.26852	10	62.8
P35293	P35293	RAB18	0.37508	0.36102	0.40739	0.40895	0.4081	0.35374	7	40.3
P62821	P62821	RAB1A	0.1781	0.18218	0.18829	0.21116	0.20468	0.17772	4	49.3
Q9D1G1	Q9D1G1	RAB1B	0.19353	0.18847	0.21935	0.22441	0.2036	NAN	3	34.3
P53994	P53994	RAB2A	0.24817	0.2679	0.30525	0.30933	0.30989	0.26888	4	48.1
P63011	P63011	RAB3A	0.15807	0.15899	0.17158	0.14206	0.1974	0.17891	6	45
Q9CZT8	Q9CZT8	RAB3B	0.19112	0.2004	0.21785	0.17957	NAN	0.20706	3	20.1
P62823	P62823	RAB3C	0.19629	0.52682	NAN	0.72681	0.25345	0.2115	5	32.2
P35276	P35276	RAB3D	0.14844	0.17671	0.19099	0.19356	0.20148	0.18629	1	21
P35279	P35279	RAB6A	0.63134	0.6492	0.73951	0.75454	0.74447	0.64378	4	46.6
P61294	P61294	RAB6B	NAN	0.67144	0.73945	0.80379	0.76479	NAN	3	43.3
P51150	P51150	RAB7A	0.38341	0.37444	0.41247	0.43671	0.4468	0.39103	11	60.9
P55258	P55258	RAB8A	NAN	0.14582	0.14963	0.15905	NAN	0.14356	2	22.2
P63001;Q05144	P63001	RAC1	0.10611	0.10424	0.10925	0.11583	0.11229	0.10649	4	54.7
P63001;Q05144	P63001	RAC1;RAC2	0.1102	0.10869	0.11186	0.12618	0.11904	0.10285	4	54.7
P63001;Q05144	P63001	RAC1;RAC3;RAC2	0.10727	0.10366	0.12728	0.1246	0.12235	NAN	4	54.7
P63321	P63321	RALA	0.069529	0.070334	0.075589	0.079609	0.073856	0.071455	3	24.3
Q64012	Q64012	RALY	0.49936	0.55306	0.62586	0.6847	0.68666	NAN	9	30.4
P62827;Q61820	P62827;Q61820	RAN;RASL2-9	0.17229	0.17832	0.19702	0.21062	0.21474	0.19969	6	32.4
Q9ERU9	Q9ERU9	RANBP2	0.59551	0.66216	0.75809	0.86166	0.82123	0.65203	29	12
Q99JI6	Q99JI6	RAP1B	0.088052	0.077569	0.087742	0.081344	0.075711	0.085138	3	33.2
Q8CHG7	Q8CHG7	RAPGEF2	NAN	0.20245	0.22966	0.16875	0.23507	NAN	17	16
Q60972	Q60972	RBBP4	0.59843	0.64024	0.72293	0.77567	0.7832	0.66604	5	21.4
Q60973	Q60973	RBBP7	NAN	0.80371	0.83826	0.90195	0.79947	NAN	4	24
Q6NZN0	Q6NZN0	RBM26	0.58164	0.59791	0.64544	0.5709	0.70321	0.57391	6	7.1
Q8VH51	Q8VH51	RBM39	0.60975	0.59102	0.81391	NAN	0.77654	0.6697	8	19.8
Q9CWZ3	Q9CWZ3	RBM8A	0.38466	0.39187	0.39009	0.45561	0.52977	NAN	4	26.4
Q9WV02	Q9WV02	RBMX	0.20449	0.21145	0.22561	NAN	0.23506	0.20521	2	27.6
Q91VM5	Q91VM5	RBMXL1	0.21443	0.22297	0.23556	0.25459	0.25194	0.23083	2	25
P26043	P26043	RDX	0.34041	0.32643	0.35257	0.34765	0.35652	NAN	8	31
Q9QUI0;Q62159	Q9QUI0;Q62159	RHOA;RHOC	0.14826	0.20523	0.21094	0.1711	0.16956	0.15682	5	23.8
P62746	P62746	RHOB	0.20056	0.18989	0.20568	0.21439	0.23663	NAN	5	38.8
Q99NE5	Q99NE5	RIMS1	0.17309	0.16157	0.20338	0.18324	0.19308	0.17408	25	20.4
P70336;P70335	P70336	ROCK2	0.23832	0.72471	0.19567	0.33186	0.18221	0.17616	25	19.7
P47708;P70169	P47708	RPH3A	0.2423	0.23152	0.25653	0.25944	0.25652	0.22741	22	38.3
P53026	P53026	RPL10A	0.18376	0.1949	0.20902	0.18883	0.19788	NAN	8	31.8
Q9CXW4	Q9CXW4	RPL11	0.17905	0.18778	0.21405	0.20208	0.20879	0.15298	4	24.2
P19253	P19253	RPL13A	0.15972	0.16532	NAN	0.18507	0.18893	NAN	5	26.1
Q9CR57	Q9CR57	RPL14	0.16762	0.28862	NAN	0.26789	0.20384	NAN	4	21.7
P62830	P62830	RPL23	NAN	0.19444	0.20173	0.21481	0.21264	0.17895	4	36.4
P62751	P62751	RPL23A	0.20411	0.21402	0.23014	0.23347	0.22989	0.20009	6	32.7
P62900	P62900	RPL31	0.18663	NAN	0.22994	NAN	0.21933	0.19778	4	32.8
Q9D8E6	Q9D8E6	RPL4	0.18762	0.20781	0.23168	0.23634	0.21773	0.20597	11	26.3
P14148	P14148	RPL7	0.21003	0.22449	0.26735	0.23606	0.2514	0.21651	11	35.2
Q91YQ5	Q91YQ5	RPN1	0.35829	0.38175	0.3812	0.50291	0.34071	NAN	20	40.5
P62281	P62281	RPS11	0.14743	0.13768	0.16052	0.16596	0.15879	0.14484	4	22.8
P14131	P14131	RPS16	0.18563	0.19569	0.21812	NAN	0.68003	0.18813	10	54.1
Q9CZX8	Q9CZX8	RPS19	0.15442	0.16161	0.16582	0.1759	0.16915	0.16585	7	34.5
P25444	P25444	RPS2	0.16043	NAN	0.18319	NAN	0.17072	0.15449	6	18.1
P62983;P62984;P0CG49;P0CG50	P62983;P62984;P0CG49;P0CG50	RPS27A;UBA52;UBB;UBC	0.60557	0.61669	0.6258	0.68528	0.69871	0.62071	5	42.3
P62908	P62908	RPS3	0.22508	NAN	0.31676	NAN	0.20994	0.48433	12	51.9
P97351	P97351	RPS3A	0.1805	0.17384	0.19654	0.19392	0.18025	NAN	6	20.5
P62082	P62082	RPS7	0.33413	0.34145	0.37994	NAN	0.26676	0.39455	3	15.5
Q99PL5	Q99PL5	RRBP1	NAN	0.52486	0.55726	0.54709	0.59944	NAN	14	10.7
Q8K0T0	Q8K0T0	RTN1	0.50365	0.43979	0.46621	0.58534	0.50605	0.51213	18	36
Q9ES97	Q9ES97	RTN3	0.35255	0.38311	0.38299	0.40092	0.40859	0.38729	23	32.3
Q99P72	Q99P72	RTN4	0.31719	0.33239	0.36235	0.38211	0.38297	0.33717	18	19.4
P60122	P60122	RUVBL1	0.23958	0.24996	0.39483	0.41442	0.4109	0.34242	16	47.6
Q9WTM5	Q9WTM5	RUVBL2	0.24467	0.22441	0.27645	0.26471	0.29493	0.2562	13	30.7
D3YXK2	D3YXK2	SAFB	0.52326	0.50399	0.60355	0.61367	0.60735	0.54027	9	19.7
Q9D1J3	Q9D1J3	SARNP	0.29068	0.32037	0.35307	0.37002	0.35905	0.34803	9	43.3
Q8K021	Q8K021	SCAMP1	0.23969	0.27369	NAN	0.27696	NAN	0.26145	6	28.7
Q9WTU3	Q9WTU3	SCN8A	0.20988	0.20099	0.22083	0.21834	0.23368	0.31136	7	4.8
Q62205	Q62205	SCN9A	NAN	0.2306	0.20832	0.22205	NAN	0.19891	5	5.4
P32020	P32020	SCP2	0.40548	0.4075	0.44282	0.48264	0.4376	0.40916	6	9.1
Q8K2B3	Q8K2B3	SDHA	0.13826	0.17144	0.1829	0.18261	0.19718	0.19043	23	47.3
Q9CQA3	Q9CQA3	SDHB	0.14502	0.11805	0.11822	0.154	0.15839	0.12772	9	34.8
Q9CXV1	Q9CXV1	SDHD	NAN	0.068279	0.07732	NAN	0.090894	0.082094	2	10.7
Q8C1B7	Q8C1B7	SEPT11	0.48632	0.093167	0.95874	0.081724	0.10411	0.075555	12	58.2
Q9Z1S5	Q9Z1S5	SEPT3	0.069031	0.076621	0.082041	0.087259	0.08231	0.076596	11	39.7
Q9Z2Q6	Q9Z2Q6	SEPT5	0.087111	0.099492	0.098134	NAN	0.10698	0.096171	14	40.4
O55131;Q9DA97;Q8C650	O55131	SEPT7	0.09846	0.096136	0.10905	0.10803	0.11326	0.10556	19	49.3
Q8CHH9	Q8CHH9	SEPT8	0.20572	0.18262	NAN	0.22533	0.21519	NAN	9	34.3
Q80UG5	Q80UG5	SEPT9	0.15196	0.22275	0.22364	0.22438	0.39065	0.12835	11	21.3
Q8K4Z5	Q8K4Z5	SF3A1	0.48507	0.45139	0.49412	0.55235	0.52414	0.5157	17	24.8
Q99NB9	Q99NB9	SF3B1	0.63162	0.68478	0.70518	0.76271	0.7645	0.665	28	24.7
Q921M3	Q921M3	SF3B3	NAN	0.34027	0.33653	0.48677	0.37843	0.35678	28	27
Q923D4	Q923D4	SF3B5	NAN	0.39282	0.44901	0.39452	0.47956	0.42802	3	43
Q8VIJ6	Q8VIJ6	SFPQ	0.19879	0.19394	0.21202	0.22174	0.21152	0.20289	15	27.9
Q62420	Q62420	SH3GL2	0.15925	0.077681	0.079886	0.077031	0.083501	0.073515	12	44.6
Q80Z38	Q80Z38	SHANK2	0.12445	0.24674	0.3222	0.24146	0.27479	NAN	41	35.5
Q60520	Q60520	SIN3A	NAN	0.4516	0.68947	0.79732	0.84475	NAN	19	17.3
P55012;P55014	P55012	SLC12A2	0.15872	0.16655	0.18756	0.19147	0.17835	0.17689	27	29.5
Q91V14	Q91V14	SLC12A5	0.2022	0.20802	0.22724	0.22899	0.22657	0.2038	24	29.6
P43006	P43006	SLC1A2	0.098136	0.10001	0.11184	0.11163	0.1115	0.098341	12	21.3
Q9CR62	Q9CR62	SLC25A11	0.08273	0.29995	0.3287	0.095837	0.09187	0.27496	11	36
Q8BH59	Q8BH59	SLC25A12	0.064894	0.058703	0.063461	0.076989	0.068908	0.068491	29	60.4
Q9QXX4	Q9QXX4	SLC25A13	0.20343	0.21715	0.21684	NAN	0.23243	0.2156	2	9.2
Q8VEM8	Q8VEM8	SLC25A3	0.081153	0.085261	0.081459	0.08763	0.089354	0.088122	14	41.2
P48962	P48962	SLC25A4	0.072152	0.070986	0.07857	0.082062	0.078064	0.073419	15	56.4
P51881	P51881	SLC25A5	0.074285	0.072942	0.080478	0.078208	0.081229	0.074405	10	50.7
P17809	P17809	SLC2A1	0.32326	0.35562	0.40646	NAN	0.41268	0.35269	6	10.6
P10852	P10852	SLC3A2	0.12745	0.14786	0.17872	0.14713	0.16055	0.12369	13	26.4
Q5DTL9	Q5DTL9	SLC4A10	0.23543	0.23424	0.23661	0.36061	0.27924	0.25645	22	22.5
O88343	O88343	SLC4A4	0.10302	0.095439	0.11313	0.10883	0.098066	0.096189	13	14.2
Q8BJI1;Q8BG16	Q8BJI1	SLC6A17	NAN	0.23122	0.26638	0.27125	0.3102	0.26689	13	23.1
P70414	P70414	SLC8A1	0.13745	0.1436	0.15984	0.14967	0.15259	NAN	10	10.3
Q8CH25	Q8CH25	SLTM	NAN	0.52138	0.61444	0.59121	0.59893	NAN	21	25.5
Q6DIC0	Q6DIC0	SMARCA2	0.7685	0.7225	0.88703	0.88519	0.87157	NAN	10	12.1
Q3TKT4	Q3TKT4	SMARCA4	0.67453	0.67374	0.81354	0.82398	0.89437	NAN	11	11.3
Q91ZW3	Q91ZW3	SMARCA5	0.70946	0.67527	0.82755	NAN	0.88121	0.82112	18	25.8
Q6PDG5	Q6PDG5	SMARCC2	0.53713	0.51989	0.59321	0.63052	0.65199	0.48667	19	25.1
Q9CU62	Q9CU62	SMC1A	0.57482	0.55628	0.61196	0.6391	0.6657	0.56581	28	24.8
Q9CW03	Q9CW03	SMC3	0.74342	0.58934	0.70485	0.84611	0.71207	0.69753	18	17.3
Q6P5D8	Q6P5D8	SMCHD1	0.61735	0.61281	0.67626	0.67479	0.7216	NAN	24	13.6
Q3UKJ7	Q3UKJ7	SMU1	0.62254	0.55684	0.64741	0.66199	0.81116	0.67779	8	17.5
P60879	P60879	SNAP25	0.4474	0.46881	0.48272	0.52842	0.5315	0.46423	19	74.3
Q61548	Q61548	SNAP91	0.089485	NAN	0.12623	0.13994	0.12152	0.11294	11	16.4
O55042	O55042	SNCA	0.07412	0.083562	0.081562	0.079987	0.10191	0.076456	6	45
Q91ZZ3	Q91ZZ3	SNCB	0.11348	NAN	0.13173	0.13057	NAN	0.11989	1	17.3
Q78PY7	Q78PY7	SND1	NAN	0.39151	0.41869	0.41218	0.46238	NAN	27	35.8
Q6P4T2	Q6P4T2	SNRNP200	0.62382	0.64143	0.70357	0.77983	0.78369	NAN	33	16.5
P62320	P62320	SNRPD3	0.22374	0.23423	0.2546	0.27672	0.25158	0.24604	4	37.3
Q9CSN1	Q9CSN1	SNW1	0.83303	0.78869	0.89625	0.97311	0.93356	0.76196	11	24.4
O70492	O70492	SNX3	0.49056	0.34779	0.45692	0.4553	0.78915	0.68448	5	34
P09671	P09671	SOD2	0.060393	0.065407	0.06517	0.069101	0.067025	0.063532	8	38.3
Q9QX47	Q9QX47	SON	0.67625	0.67224	0.84524	0.88597	0.80586	0.71608	13	7
Q3UTJ2	Q3UTJ2	SORBS2	0.36609	0.31813	0.17203	0.28921	0.4158	0.37354	21	22.6
P16546	P16546	SPTAN1	0.12233	0.12708	0.13702	0.098651	0.10539	0.12203	154	58.8
Q62261	Q62261	SPTBN1	0.17631	0.19412	0.21469	0.20777	0.18743	0.17574	114	54.2
P05480;Q62270;Q922K9;Q62190;P16056	P05480	SRC	0.42515	0.52156	NAN	0.47214	NAN	0.38409	10	30.7
Q9QWI6	Q9QWI6	SRCIN1	0.21253	0.20144	0.21278	0.23425	0.23827	0.20353	28	26.6
Q6P069	Q6P069	SRI	0.19349	0.19294	0.20608	NAN	0.21806	0.18754	7	39.9
Q6PDM2	Q6PDM2	SRSF1	0.20964	0.19453	0.41992	NAN	0.21776	0.19699	8	35.9
O35326	O35326	SRSF5	NAN	0.56024	0.54827	NAN	0.65395	0.63156	2	11.2
P32067	P32067	SSB	0.52702	0.53208	0.5647	0.66193	0.65654	0.52522	11	24.6
Q9D3E6	Q9D3E6	STAG1	NAN	0.60335	1.0076	0.9041	0.86586	0.83789	7	10.1
P54227	P54227	STMN1	0.35406	0.36682	0.40634	0.43115	0.42034	0.35784	4	30.2
Q91WM1	Q91WM1	STRBP	0.7453	0.70163	NAN	0.83107	0.84425	0.73225	13	24.1
O35526	O35526	STX1A	0.056006	0.060539	0.059454	0.061233	0.064632	0.056232	14	43.1
P61264	P61264	STX1B	0.076539	0.078862	0.090212	0.088425	0.094197	0.087043	21	66.3
O08599	O08599	STXBP1	0.097011	0.099817	0.097098	0.10347	0.11069	0.098102	30	43.9
Q5DQR4;Q3TJ91	Q5DQR4	STXBP5L	0.24461	0.2383	0.25696	NAN	0.25127	0.17991	15	19.2
Q9Z2I9	Q9Z2I9	SUCLA2	0.075867	0.073536	0.087856	0.094666	0.096578	0.0908	19	41.5
Q9WUM5	Q9WUM5	SUCLG1	0.071311	0.067577	0.07098	NAN	0.072381	0.063425	7	29.5
Q8CH09	Q8CH09	SUGP2	NAN	0.50047	0.48973	NAN	0.52818	0.36899	17	17.3
Q920B9	Q920B9	SUPT16H	0.62244	0.64363	0.72361	0.7692	0.74253	NAN	19	21
Q9JIS5	Q9JIS5	SV2A	0.098634	0.099268	0.11375	0.10549	0.11629	0.087513	11	12.3
Q8BG39	Q8BG39	SV2B	0.1568	0.11355	NAN	0.283	0.25681	NAN	11	18.7
Q80X82	Q80X82	SYMPK	0.64414	0.61635	0.72394	0.70637	0.7467	0.49868	11	8.7
O88935	O88935	SYN1	0.093583	0.090753	0.15545	0.10079	0.10027	0.093306	13	33.9
Q64332	Q64332	SYN2	0.094014	0.095071	0.096964	0.098182	0.10512	0.093477	19	48.3
Q7TMK9	Q7TMK9	SYNCRIP	0.26573	0.25908	0.21398	0.33545	0.37109	0.50027	9	13.3
F6SEU4;Q8C2K5	F6SEU4	SYNGAP1	0.12378	0.12683	0.12654	0.1335	0.14472	0.12981	50	41
Q8CHC4	Q8CHC4	SYNJ1	0.16047	0.1559	0.1692	0.18178	0.18417	0.15955	40	30
Q62277	Q62277	SYP	0.093134	0.098519	0.10683	0.10416	0.11225	0.10132	5	13.7
P46096	P46096	SYT1	0.19145	0.19759	0.20128	0.2174	0.21535	0.20468	9	32.5
Q9R1Q8	Q9R1Q8	TAGLN3	0.16584	0.16755	0.19545	0.19735	0.20376	NAN	9	47.7
Q93092	Q93092	TALDO1	0.11827	0.11113	0.10859	0.18389	0.20208	0.10916	9	28.5
Q921F2	Q921F2	TARDBP	0.31559	0.33138	0.34992	0.36318	0.36507	0.34065	7	20.5
Q8BHJ5;Q9QXE7	Q8BHJ5;Q9QXE7	TBL1XR1;TBL1X	NAN	0.69789	0.7633	0.85176	0.78101	NAN	4	8.8
Q8CGF7;Q3B807	Q8CGF7	TCERG1	NAN	0.4016	0.41615	0.44575	0.47851	0.41629	30	23.8
O08784	O08784	TCOF1	0.4086	0.38389	0.4671	0.50343	0.45573	NAN	13	12.3
B1AZI6	B1AZI6	THOC2	NAN	0.34448	0.59258	0.63549	0.68936	0.47325	13	9
Q569Z6	Q569Z6	THRAP3	0.50139	0.525	0.59372	0.68212	0.62765	0.52923	10	12.7
P01831	P01831	THY1	0.113	0.115	0.11748	0.11348	0.12489	0.11164	6	33.3
P70318;P52912	P70318	TIAL1	0.39424	0.42962	0.46829	0.53001	0.5165	0.45344	5	14
P39447	P39447	TJP1	0.57021	0.6046	0.69484	0.70219	0.70195	NAN	22	14.8
Q9Z0U1;Q9QXY1	Q9Z0U1	TJP2	0.21688	NAN	0.32791	0.29562	0.32892	0.23924	24	22.5
P40142	P40142	TKT	0.12745	0.14769	0.15767	0.17032	0.18493	0.15533	17	33.5
Q71LX4	Q71LX4	TLN2	0.13279	0.12613	0.15017	0.17076	NAN	0.13026	36	23.3
Q9D1D4	Q9D1D4	TMED10	0.32591	0.2996	NAN	0.38331	0.40863	0.33153	3	14.6
P83510	P83510	TNIK	0.35083	0.36098	0.34559	0.36716	0.39108	0.30196	16	18.7
Q8BYI9	Q8BYI9	TNR	NAN	0.029869	0.031391	0.032549	0.030007	0.03675	25	21.8
Q9CZW5	Q9CZW5	TOMM70A	0.13509	0.12826	0.14165	0.13917	0.15208	0.13382	21	39.9
Q04750;Q8R4U6	Q04750	TOP1	0.6367	0.65866	0.74434	0.78874	0.79844	0.69947	14	19.7
Q64511;Q01320	Q64511	TOP2B	0.6095	0.6188	0.67254	0.71908	0.72146	NAN	34	22.3
P70399	P70399	TP53BP1	NAN	0.56835	0.673	0.64909	0.68588	0.6388	19	14.3
P17751	P17751	TPI1	0.13708	0.13387	0.14885	0.14854	0.15214	0.13699	10	34.1
Q64514	Q64514	TPP2	0.16191	0.16701	0.16984	0.19464	0.19427	0.17281	31	28.9
Q7TQD2	Q7TQD2	TPPP	0.14782	NAN	0.12087	0.097318	0.098534	NAN	5	28.9
P62996	P62996	TRA2B	0.262	0.27518	NAN	0.32971	0.31604	NAN	3	11.5
Q62318	Q62318	TRIM28	0.3778	0.38618	0.39935	0.42819	0.42967	0.42618	11	19.3
Q0KL02	Q0KL02	TRIO	0.19628	0.20853	0.23768	0.20258	0.2471	0.19475	25	12.3
Q80YV3	Q80YV3	TRRAP	0.69624	0.54816	0.6346	0.6636	NAN	0.54563	16	6.9
Q62283	Q62283	TSPAN7	0.25508	0.26645	0.28496	NAN	0.30135	0.29544	5	20.9
P68369;P68373;P05214	P68369;P68373;P05214	TUBA1A;TUBA1C;TUBA3A	0.044365	0.046419	0.046115	0.045297	0.052534	0.043378	3	51
P68369;P68373;P05214	P68369;P68373;P05214	TUBA1A;TUBA3A	0.045437	0.046983	0.049569	0.049429	0.051976	0.046025	3	51
P05213	P05213	TUBA1B	NAN	0.047581	0.2483	0.050652	0.048035	0.047526	3	66.1
P68369;P68373;P05214	P68369;P68373;P05214	TUBA1C;TUBA1A;TUBA3A;TUBA8	0.048997	0.047938	0.053981	0.053674	0.05269	0.04832	3	51
P68368	P68368	TUBA4A	0.04538	0.046683	0.052956	0.054385	0.055124	0.047197	4	58.9
Q7TMM9	Q7TMM9	TUBB2A	0.036045	NAN	0.032972	NAN	0.041775	0.034098	2	67.4
Q9ERD7	Q9ERD7	TUBB3	0.04627	0.047964	0.047111	0.051606	0.056012	0.048667	10	60.4
Q9D6F9	Q9D6F9	TUBB4A	0.097396	0.098443	0.097329	0.099517	0.097894	0.093784	6	75
P68372	P68372	TUBB4B	0.048567	0.049493	0.055465	0.058005	0.058346	0.05103	1	70.3
P99024	P99024	TUBB5	0.054295	0.050806	0.059224	0.06295	0.058736	0.057611	5	66.2
Q8BFR5	Q8BFR5	TUFM	0.080054	0.078748	0.080567	0.10901	0.092564	0.079306	19	53.8
Q6NV83	Q6NV83	U2SURP	NAN	0.67088	0.6535	0.66642	0.72292	NAN	13	14.5
Q02053;P31254	Q02053	UBA1	0.14202	NAN	0.12503	NAN	0.16486	0.13071	26	29.7
P62983;P62984;P0CG49;P0CG50	P62983;P62984;P0CG49;P0CG50	UBA52;RPS27A;UBB;UBC	0.44666	0.45446	0.44557	0.53043	0.52339	0.50131	5	42.3
P61089;Q9CQ37	P61089	UBE2N	0.18024	0.1886	0.20669	0.20979	0.21294	0.19853	9	45.4
Q9D2M8	Q9D2M8	UBE2V2	NAN	0.21812	0.21782	0.23431	0.24536	0.21627	5	57.2
Q9R0P9	Q9R0P9	UCHL1	0.24191	0.23945	0.25974	0.28544	0.28276	0.26865	10	48.4
Q4KUS2;Q9Z1N9;Q8K0T7	Q4KUS2	UNC13A	0.19518	NAN	0.25427	0.28349	0.2636	NAN	26	15.1
Q9D855	Q9D855	UQCRB	0.064185	0.064557	0.070288	0.076881	0.081239	0.071385	10	60.4
Q9CZ13	Q9CZ13	UQCRC1	0.056045	0.058814	0.064036	0.066863	0.069901	0.063604	16	39.8
Q9DB77	Q9DB77	UQCRC2	0.059397	0.0581	0.065434	0.066544	0.07047	0.061702	16	40.8
P70398	P70398	USP9X	0.53768	0.27727	0.31932	0.34078	0.34365	NAN	48	21.1
Q62442	Q62442	VAMP1	0.21348	0.20903	NAN	NAN	0.24937	0.24078	3	41.5
P63044	P63044	VAMP2	0.1413	0.14515	0.15666	0.16244	0.15788	0.14788	4	68.1
Q9WV55	Q9WV55	VAPA	0.25867	0.25732	NAN	0.29622	0.28061	0.25961	7	36.5
Q9QY76	Q9QY76	VAPB	NAN	0.56879	0.6523	0.27658	NAN	0.61517	6	31.3
Q01853	Q01853	VCP	0.17333	0.18067	0.19482	0.19317	0.19528	0.1976	28	43.2
Q60932	Q60932	VDAC1	0.070692	0.070855	0.074813	0.081762	0.083777	0.076379	19	61.5
Q60930	Q60930	VDAC2	0.068163	0.073622	0.073904	0.078904	0.082549	0.0691	12	42.4
P20152	P20152	VIM	0.2014	0.19958	0.29373	0.303	0.2441	0.21381	25	56
Q9QZ88	Q9QZ88	VPS29	0.20601	NAN	0.25829	0.25048	0.2455	NAN	4	24.2
Q9EQH3	Q9EQH3	VPS35	0.14644	0.14871	0.20506	0.21012	0.21607	0.21279	21	30.9
P62761	P62761	VSNL1	0.3868	0.40026	NAN	0.4613	0.46153	0.40406	7	42.9
Q8CBE3	Q8CBE3	WDR37	0.23113	0.18831	0.19594	0.24276	0.19863	0.2257	6	12.1
Q920I9	Q920I9	WDR7	0.095166	0.11022	NAN	0.13756	0.12137	0.12254	41	34.2
Q9CQV8	Q9CQV8	YWHAB	0.17108	0.18211	0.19334	0.20472	0.18179	0.17819	7	56.1
P62259;O70456	P62259	YWHAE	0.18412	0.20521	0.23183	0.23317	0.23604	0.20681	6	34.9
P61982	P61982	YWHAG	0.197	0.20894	0.22438	0.24151	NAN	0.23039	7	53.8
P68510	P68510	YWHAH	0.29925	0.30601	0.35001	0.35302	0.35428	0.34121	9	54.5
P68254	P68254	YWHAQ	0.19964	NAN	0.14508	0.18162	0.22701	0.17435	10	43.3
P63101	P63101	YWHAZ	0.12519	0.13448	0.13723	0.14225	0.15321	0.13799	11	55.1
O88532	O88532	ZFR	0.6496	0.67578	0.78479	0.80629	0.82752	0.70681	20	27
Q69Z99	Q69Z99	ZNF512	NAN	0.48165	0.49229	0.506	0.59607	0.44721	8	20.5

## Sheet: APP-NLF_P548
SUPPLEMENTAL TABLE S1d: APP-NLF_P548
H/L ratios for proteins in each WT and disease model (Tg) mouse.									Peptide statistics.
PROTEIN IDs	MAJORITY PROTEIN IDs	GENE	WT_K6ratio_1	WT_K6ratio_2	WT_K6ratio_3	Tg_K6ratio_1	Tg_K6ratio_2	Tg_K6ratio_3	Unique Peptides	Unique sequence coverage [%]
Q3UHJ0;Q91Z96	Q3UHJ0	AAK1	0.10489	0.21735	0.17266	0.1805	0.20259	0.21647	29	51.6
P61922	P61922	ABAT	0.078915	0.10622	0.091741	0.11233	NAN	0.11131	24	57.6
Q8K4G5	Q8K4G5	ABLIM1	NAN	0.49367	0.44193	0.36309	0.3333	0.32872	23	34.5
Q8QZT1	Q8QZT1	ACAT1	0.053583	0.079413	0.067928	0.080404	0.088003	0.086399	16	56.8
Q9JIX8	Q9JIX8	ACIN1	0.34906	0.41714	0.61811	0.61988	0.62482	0.72046	30	28.4
Q91V92	Q91V92	ACLY	0.11269	0.16456	0.15136	0.18355	0.20344	0.20513	17	18
Q99KI0	Q99KI0	ACO2	0.057925	0.08293	0.072977	0.089618	0.10634	0.10326	35	54.5
Q9CQR4	Q9CQR4	ACOT13	0.075493	0.11078	NAN	0.10265	0.11321	NAN	3	28.6
Q91V12	Q91V12	ACOT7	0.20927	0.28957	0.24644	0.29498	0.28427	0.30575	8	27.8
Q99PU5	Q99PU5	ACSBG1	0.3978	NAN	0.44305	0.50257	0.55415	NAN	18	31.8
P41216	P41216	ACSL1	0.13041	0.21831	0.1818	0.21578	0.19326	0.19868	17	31.9
Q91WC3	Q91WC3	ACSL6	NAN	0.27109	0.21477	NAN	0.38457	0.27524	20	36.2
P68033;P68134	P68033;P68134	ACTA1;ACTC1;ACTG2;ACTA2	0.074736	0.099164	0.087424	0.10148	0.11244	0.11136	9	68.4
P60710	P60710	ACTB	0.086119	0.11307	0.10529	0.12186	0.12321	0.1315	1	70.9
P68033;P68134	P68033;P68134	ACTC1;ACTA1	0.096646	0.11887	0.11847	0.13061	0.14716	0.1443	9	68.4
P63260	P63260	ACTG1	0.093625	0.1182	0.11782	0.12892	0.14268	0.13885	1	69.9
Q7TPR4	Q7TPR4	ACTN1	NAN	0.11813	0.10638	0.096505	0.10061	0.090225	24	57.8
Q8R5C5	Q8R5C5	ACTR1B	0.31087	0.31794	0.288	0.35286	NAN	0.34766	6	54.3
P51830	P51830	ADCY9	0.14987	0.18898	0.17783	0.20452	0.22805	0.2247	32	31.7
Q9QYC0	Q9QYC0	ADD1	0.087673	NAN	0.090591	0.12395	0.11707	0.11991	18	40.1
P50247	P50247	AHCY	NAN	0.15802	0.14369	0.16071	0.17344	0.17326	10	24.5
Q80SW1	Q80SW1	AHCYL1	0.11581	NAN	0.14169	0.16666	0.13539	0.20423	5	30
D3YVF0	D3YVF0	AKAP5	0.11313	0.14389	0.12251	0.14715	0.21863	NAN	15	38
P07724	P07724	ALB	0.67451	0.98397	0.76233	0.94268	1.0964	0.98196	16	38.5
Q61490	Q61490	ALCAM	NAN	0.24482	0.10972	NAN	0.2991	0.28744	17	31.7
P47738	P47738	ALDH2	0.17302	0.24407	0.20407	0.24256	0.26054	0.23407	19	53
P05064;Q91Y97	P05064	ALDOA	0.20375	0.25629	0.23175	0.27573	0.29287	0.29795	23	79.9
P05063	P05063	ALDOC	0.26738	0.34571	0.31186	0.35241	0.4606	0.3489	16	64.2
Q7TQF7	Q7TQF7	AMPH	0.042819	NAN	0.05455	0.064014	0.07733	0.078096	16	29
Q8C8R3	Q8C8R3	ANK2	0.17784	0.21711	0.20638	0.24431	0.23984	0.26516	89	32.8
G5E8K5	G5E8K5	ANK3	0.10054	0.14415	0.11348	0.13138	0.16532	0.13631	44	36
Q8BIZ1	Q8BIZ1	ANKS1B	0.34035	0.13824	0.1398	NAN	0.1625	0.16208	13	11.1
P07356	P07356	ANXA2	0.26777	0.265	0.2556	0.29345	0.31397	0.29092	25	69.3
P14824	P14824	ANXA6	0.20298	0.305	0.263	0.31652	0.32075	0.31794	27	48.6
P17426	P17426	AP2A1	0.07756	0.11001	0.091818	0.1064	0.12184	0.12773	32	50.4
P17427	P17427	AP2A2	NAN	0.081936	0.080678	0.097533	0.12501	NAN	25	41.2
Q9DBG3	Q9DBG3	AP2B1	0.068653	0.1039	0.088536	0.10367	0.11734	0.12318	26	49.1
P84091	P84091	AP2M1	0.088605	0.12172	0.10596	0.12118	0.14442	0.15189	18	46.7
Q8K4Z3	Q8K4Z3	APOA1BP	0.059609	NAN	0.069749	0.083122	0.080251	NAN	7	33.3
P84078;P61205;Q8BSL7	P84078;P61205;Q8BSL7	ARF1;ARF3;ARF2	0.16587	0.20771	0.18855	0.21771	0.23178	0.24092	4	35.9
Q811P8	Q811P8	ARHGAP32	0.38076	0.42032	0.44589	NAN	0.47789	0.45371	21	13.5
Q91YM2	Q91YM2	ARHGAP35	0.21135	0.30705	0.25236	0.26669	0.30553	0.33744	29	24.7
Q60875	Q60875	ARHGEF2	0.27489	0.35295	0.19061	0.35608	0.36386	0.42155	34	40.3
A2BH40	A2BH40	ARID1A	0.74151	0.84815	0.73261	0.86791	0.82664	0.75658	28	17
Q9R0Q6	Q9R0Q6	ARPC1A	0.12498	0.15689	0.13609	0.15556	NAN	0.1993	9	27
P16460	P16460	ASS1	0.17829	0.32574	NAN	NAN	0.24383	0.40358	13	39.8
Q8BH66	Q8BH66	ATL1	NAN	0.20032	0.25907	0.29407	0.25736	0.28993	15	36.4
Q8VDN2	Q8VDN2	ATP1A1	0.10749	0.13866	0.12135	0.15992	0.16383	0.15962	29	47.3
Q6PIE5;Q9WV27	Q6PIE5	ATP1A2	0.10256	0.13097	0.11751	0.14056	0.14589	0.14552	33	52.4
Q6PIC6	Q6PIC6	ATP1A3	0.086797	0.12194	0.10515	0.13744	0.14055	0.13756	29	48.8
P14094	P14094	ATP1B1	0.083755	0.12282	0.10024	0.13359	0.1392	0.14033	13	41.8
P14231	P14231	ATP1B2	0.099031	0.10891	0.10369	0.13407	0.128	0.11229	14	40
O55143;Q8R429;Q64518	O55143	ATP2A2	0.24236	0.31472	0.29578	0.33661	0.33638	0.35028	34	39
Q9R0K7	Q9R0K7	ATP2B2	0.15037	0.193	0.16389	0.19781	0.21493	0.205	44	41
Q03265	Q03265	ATP5A1	0.061087	0.076933	0.069017	0.081631	0.084004	0.083988	32	62
P56480	P56480	ATP5B	0.060461	0.072186	0.068453	0.083175	0.087617	0.085783	27	72.8
Q91VR2	Q91VR2	ATP5C1	0.046752	0.062005	0.052888	0.064328	0.070569	0.067494	10	31.9
Q9CQQ7	Q9CQQ7	ATP5F1	0.048006	0.067276	0.061493	0.070508	0.073774	0.07417	15	38.7
Q9DCX2	Q9DCX2	ATP5H	0.050446	0.064059	0.055829	0.067297	0.072272	0.077861	14	64
Q06185	Q06185	ATP5I	0.048016	0.060793	0.05474	0.064795	0.069129	NAN	4	52.1
Q9CPQ8	Q9CPQ8	ATP5L	0.05209	0.063463	0.05513	0.07099	0.074519	0.068146	7	50.5
Q9DB20	Q9DB20	ATP5O	0.05047	0.061685	0.055894	0.071051	0.067194	0.069874	10	59.6
Q9Z1G4;P15920;Q920R6	Q9Z1G4	ATP6V0A1	0.092912	0.10432	0.10077	0.11253	0.12565	0.12907	24	30.9
P51863	P51863	ATP6V0D1	0.095371	NAN	0.090021	0.13685	NAN	0.11756	12	45.6
P50516	P50516	ATP6V1A	0.11113	0.15828	0.13179	NAN	0.18027	0.18056	32	55.9
P62814	P62814	ATP6V1B2	0.1238	0.13996	0.13445	0.16422	0.18354	0.18964	24	71.8
Q9Z1G3;Q99L60	Q9Z1G3	ATP6V1C1	0.16364	0.20944	0.18547	0.20898	0.23141	0.23656	19	51.3
P50518;Q9D593	P50518	ATP6V1E1	0.12408	0.18114	0.1503	0.17886	0.21247	0.21669	8	41.2
Q8BVE3	Q8BVE3	ATP6V1H	0.11018	0.14694	0.13146	0.16584	0.19296	0.20277	22	59.2
P70704;P98200;Q148W0	P70704	ATP8A1	0.20296	0.21431	NAN	0.22749	0.24027	0.23858	18	18
Q8BKX1	Q8BKX1	BAIAP2	0.34752	0.43658	0.39276	0.48097	0.45601	0.48637	25	51.8
Q91XV3	Q91XV3	BASP1	0.047198	0.039235	NAN	0.06103	0.069731	0.071935	9	60.2
Q9Z277	Q9Z277	BAZ1B	NAN	0.90642	0.80196	NAN	0.85986	0.92151	27	23.5
Q80YN3	Q80YN3	BCAS1	0.10149	0.1062	0.11201	0.129	0.12794	0.12935	8	16.1
Q8K019	Q8K019	BCLAF1	NAN	0.55143	0.5137	0.48618	0.61045	0.5789	7	11.8
O88737	O88737	BSN	0.14068	0.1321	0.1671	0.18693	0.20059	0.20216	133	50.2
P00920	P00920	CA2	NAN	0.062932	0.066895	0.080226	0.085284	0.084793	9	52.3
O08532	O08532	CACNA2D1	0.11775	0.14561	0.15206	NAN	0.18416	0.17003	31	35.5
Q8R0S4;Q8CC27	Q8R0S4	CACNB4	0.25048	0.33359	0.29363	0.3169	0.32022	0.32314	9	33.3
Q99N28	Q99N28	CADM3	0.15844	0.19991	0.19508	0.24495	0.2544	0.24692	9	36.1
Q80TJ1	Q80TJ1	CADPS	0.092532	0.12018	0.10456	0.13544	0.12599	0.13423	34	41.5
P12658	P12658	CALB1	0.13196	0.17503	0.14659	0.18926	0.15091	NAN	10	38.7
P62204;Q9D6P8	P62204	CALM1	0.1955	0.24288	0.22534	0.27553	0.28071	0.28693	10	80.5
P14211	P14211	CALR	0.25169	0.28497	0.28976	0.43895	0.31917	0.33107	11	28.1
P11798	P11798	CAMK2A	0.20778	0.24912	0.24398	0.27652	0.30776	0.30309	16	52.3
P28652	P28652	CAMK2B	0.20711	0.2581	0.2446	0.28383	0.28755	0.30157	10	56.3
Q6PHZ2	Q6PHZ2	CAMK2D	0.19176	NAN	0.68093	0.26175	0.31085	0.27793	10	40.5
Q923T9	Q923T9	CAMK2G	0.2262	0.27715	0.25611	0.31203	0.32561	0.33981	9	47.8
Q3UHL1	Q3UHL1	CAMKV	0.16762	0.21419	0.19276	0.22905	0.25432	0.24443	22	46.9
Q6ZQ38;Q6ZQ73	Q6ZQ38	CAND1	0.093929	0.15045	0.11998	0.14054	0.15133	0.17215	27	25.4
P35564	P35564	CANX	NAN	0.34546	0.31644	0.41271	0.4509	0.38599	19	40.6
P40124	P40124	CAP1	0.13841	0.18727	0.15035	0.18255	0.18151	0.19685	17	49.6
O88456;Q9D7J7	O88456	CAPNS1	0.19842	0.21194	0.1935	0.27865	0.28998	NAN	4	15.2
P47754	P47754	CAPZA2	0.16767	0.1968	NAN	0.22167	0.2216	NAN	9	54.5
Q6P9K8	Q6P9K8	CASKIN1	0.1172	0.16003	0.14857	0.17124	0.18165	0.18151	38	40.5
P80314	P80314	CCT2	0.17544	0.2235	0.18876	0.22339	0.21345	0.23119	21	57.8
P80315	P80315	CCT4	0.13803	0.14698	0.18253	0.218	0.22763	0.23632	15	30.8
P80317;Q61390	P80317	CCT6A	0.16982	0.19826	NAN	0.24556	0.24225	0.1826	14	34.3
P80313	P80313	CCT7	0.17469	0.30304	NAN	0.24314	0.24592	0.29362	18	41.4
P42932	P42932	CCT8	0.2778	0.31091	0.24565	0.31234	0.3341	0.29889	23	47.8
O54901	O54901	CD200	0.16409	NAN	0.17752	NAN	0.21969	0.18834	5	21.2
Q61735	Q61735	CD47	0.061482	0.084895	0.074989	0.11442	0.097151	0.091793	5	17.8
P35762	P35762	CD81	0.1093	0.12909	0.12534	0.16918	0.15159	0.15368	4	30.9
P60766	P60766	CDC42	0.15079	NAN	0.18129	0.22388	NAN	0.22963	4	31.4
Q7TT50	Q7TT50	CDC42BPB	0.24962	0.36698	0.32146	0.35616	0.42294	0.44539	41	31.7
Q6A068	Q6A068	CDC5L	0.66976	0.78021	0.71844	0.86311	0.72584	0.77288	21	39.8
P15116;P39038	P15116	CDH2	0.23891	0.27134	0.26214	0.35123	0.28522	0.31554	15	27.6
P49615	P49615	CDK5	0.13411	0.21184	NAN	0.22193	0.22976	0.23769	10	43.2
Q9Z0H4	Q9Z0H4	CELF2	0.47511	0.49864	0.49165	0.54295	0.59108	0.65377	11	22.2
Q6A065	Q6A065	CEP170	0.33449	NAN	0.30939	0.34188	NAN	0.4421	27	25
P18760	P18760	CFL1	0.15941	0.20156	NAN	0.22504	0.23489	0.24779	10	54.8
Q6PDQ2	Q6PDQ2	CHD4	NAN	0.77616	0.98268	0.85917	0.7961	0.80104	29	17.9
P70232	P70232	CHL1	0.48552	0.6413	0.4268	0.4168	NAN	0.47457	14	15.6
P60824	P60824	CIRBP	0.38467	0.52727	0.68679	NAN	0.43579	0.61299	5	27.3
Q91WS0	Q91WS0	CISD1	0.82855	0.079919	0.073419	0.082558	0.086493	0.091547	8	58.3
P49025	P49025	CIT	0.19719	0.26947	0.24175	0.28718	0.29633	0.30532	36	18.2
A2AGT5	A2AGT5	CKAP5	0.4524	0.57388	0.49337	0.59066	0.58068	0.71986	32	18.9
Q04447	Q04447	CKB	0.10269	NAN	0.10178	0.14369	0.13718	0.14545	17	64.8
P30275;Q6P8J7	P30275	CKMT1	0.064263	0.08386	0.073249	0.090499	0.088461	0.094462	16	50.5
Q80TV8	Q80TV8	CLASP1	0.29276	0.38341	0.28716	0.51778	0.37092	0.35848	35	34.3
Q8BRT1	Q8BRT1	CLASP2	0.33572	0.3349	0.32113	0.4867	0.39748	0.36138	35	42.9
Q68FD5	Q68FD5	CLTC	0.066192	0.089733	0.091054	0.088722	0.11637	0.11284	81	57.9
Q99KK2	Q99KK2	CMAS	0.14186	0.1774	0.16049	0.193	0.21292	0.22918	18	52.1
P16330	P16330	CNP	0.022712	0.02267	0.026509	0.033159	0.033143	0.032722	27	59
P12960	P12960	CNTN1	0.092489	0.1146	0.10442	0.13205	0.13372	0.13079	26	32.5
Q61330	Q61330	CNTN2	NAN	0.17373	0.13907	0.18791	0.21062	0.16444	15	19.1
O54991	O54991	CNTNAP1	NAN	0.10542	0.08417	0.17639	0.10292	0.11925	51	44.7
Q9CPW0	Q9CPW0	CNTNAP2	0.19628	0.23599	0.22707	0.2611	0.27419	NAN	20	19.4
O89053	O89053	CORO1A	NAN	0.097828	0.10609	0.11097	NAN	0.11939	13	34.7
P19783	P19783	COX4I1	0.066085	0.085679	0.07584	0.093976	0.098597	0.097586	10	54.4
P12787	P12787	COX5A	0.066491	0.088479	NAN	0.097832	0.10225	NAN	10	59.6
P19536	P19536	COX5B	0.11467	0.084478	0.089523	0.11614	NAN	0.11639	7	45.3
P56391	P56391	COX6B1	0.070876	0.091381	0.083262	NAN	0.1041	0.10507	7	70.9
Q9CPQ1	Q9CPQ1	COX6C	NAN	0.079862	0.046664	0.093577	0.099096	NAN	7	78.9
O89001	O89001	CPD	0.58374	NAN	0.69542	0.87437	0.72829	0.68719	13	10.3
Q9CZU6	Q9CZU6	CS	0.05925	NAN	0.068891	0.077555	0.08075	0.083544	18	45.5
Q60737	Q60737	CSNK2A1	0.21264	NAN	0.26204	0.29724	0.34547	0.3033	14	48.8
P97315	P97315	CSRP1	0.22881	0.25244	0.21845	0.26321	0.28173	NAN	8	46.1
P26231;REV__Q9JMB1	P26231	CTNNA1	NAN	0.34581	0.71019	0.59777	0.61548	0.5152	18	40.4
Q61301	Q61301	CTNNA2	0.093905	0.14942	0.13746	0.15711	0.16482	0.2043	27	46.5
Q02248	Q02248	CTNNB1	0.21561	0.28488	0.25606	0.29859	0.31827	0.29843	19	41.6
P30999	P30999	CTNND1	0.32597	0.4587	0.39238	0.46041	0.50939	0.66611	21	29.1
P18242	P18242	CTSD	0.3155	NAN	0.25529	0.16793	0.30012	0.18005	6	14.1
P62897;CON__P62894;P00015	P62897	CYCS	0.048784	0.062644	0.056847	0.069477	0.077157	0.072181	8	57.1
Q5SQX6	Q5SQX6	CYFIP2	0.15644	0.20439	0.17481	0.23437	0.24796	0.2412	23	32.2
Q9D172	Q9D172	D10JHU81E	0.060822	0.075558	0.072014	0.082616	0.086635	0.085687	7	31.6
Q99LF4	Q99LF4	D10WSU52E	0.20816	0.27798	0.22438	NAN	0.31736	0.35043	18	45.3
Q9QXS6	Q9QXS6	DBN1	NAN	0.18727	0.17279	NAN	0.22569	0.20785	11	20.8
Q9JLM8	Q9JLM8	DCLK1	0.25869	0.30528	0.2715	NAN	0.32127	0.32033	12	24.3
Q99KJ8	Q99KJ8	DCTN2	0.20449	0.25436	0.21828	0.31015	0.29598	NAN	12	37.1
Q3U1J4	Q3U1J4	DDB1	0.42123	0.53694	0.51575	0.48654	0.60578	0.60218	17	18.4
Q91VR5	Q91VR5	DDX1	0.22909	0.26435	0.27499	0.3279	0.33012	0.31312	26	44.2
Q501J6	Q501J6	DDX17	0.62884	0.75588	0.66328	0.72092	0.62805	0.74551	20	47.1
Q9Z1N5;Q8VDW0	Q9Z1N5	DDX39B	0.21735	0.25691	0.253	0.30875	0.31342	0.31551	21	58.9
Q9Z1N5;Q8VDW0	Q9Z1N5	DDX39B;DDX39A	0.22674	0.28651	0.26706	0.30528	0.31877	0.31119	21	58.9
Q62167;P16381;Q61496	Q62167;P16381	DDX3X;D1PAS1	0.50222	0.57695	0.52047	0.66011	0.66008	0.62421	2	18.9
Q61656	Q61656	DDX5	0.73986	0.85876	0.78671	0.87369	0.84388	0.87486	20	52.4
O35286	O35286	DHX15	NAN	0.28402	0.29672	0.40499	0.41268	0.4204	18	25.7
O70133	O70133	DHX9	0.26879	0.32477	0.30768	0.33661	0.38728	0.37254	45	38.1
Q3UH60	Q3UH60	DIP2B	0.21839	0.29433	0.30297	0.31224	0.38384	0.33985	36	31.6
Q5PR73	Q5PR73	DIRAS2	0.24838	NAN	0.27734	0.32273	NAN	0.33619	5	32.2
Q8BMF4	Q8BMF4	DLAT	0.037088	0.053186	0.040047	0.062969	0.058985	0.062641	18	37.9
O08749	O08749	DLD	0.046288	0.059982	0.058941	0.065464	0.081886	0.076801	14	40.7
Q91XM9	Q91XM9	DLG2	0.11591	0.12187	0.13444	0.13251	0.15228	0.14118	32	52.5
P70175	P70175	DLG3	0.30629	0.3495	NAN	NAN	0.42838	0.46605	28	38.2
Q62108	Q62108	DLG4	0.075434	0.089792	0.081243	0.10338	0.11317	0.099881	27	49.3
Q9D415	Q9D415	DLGAP1	NAN	0.20391	0.30436	0.38298	0.5014	0.38151	11	14.1
Q8BPN8	Q8BPN8	DMXL2	0.088958	0.10502	0.10328	0.11816	0.13866	0.13198	84	31.8
P63037	P63037	DNAJA1	0.43894	0.4173	NAN	0.5533	0.51942	NAN	6	17.6
Q9QYJ0	Q9QYJ0	DNAJA2	0.35272	0.36516	0.4114	0.45391	0.49216	0.51605	8	27.2
P60904	P60904	DNAJC5	0.053249	0.10617	NAN	0.11054	0.11409	0.1048	8	54.5
P39053	P39053	DNM1	0.13798	0.17567	0.15134	0.18764	0.20801	0.20746	36	57.7
Q8K1M6	Q8K1M6	DNM1L	NAN	0.13448	0.26116	0.13631	0.20568	0.24867	24	41
Q8BZ98	Q8BZ98	DNM3	0.14458	NAN	0.18488	0.22079	0.22315	0.19504	19	35.9
Q8BUR4	Q8BUR4	DOCK1	0.35601	0.53609	0.37238	NAN	0.37846	0.36461	19	14.1
Q8CIQ7	Q8CIQ7	DOCK3	0.4017	0.65907	0.53256	0.5723	0.54615	0.66156	24	14.6
Q8BIK4;A2AF47	Q8BIK4	DOCK9	0.27691	0.36431	0.38838	0.35407	0.35248	0.39501	34	21.9
Q6NXK7	Q6NXK7	DPP10	0.13359	0.16421	0.14954	0.17238	0.17231	0.18575	19	30.1
Q9Z218	Q9Z218	DPP6	0.14422	0.29839	0.25585	0.48886	0.21037	0.60954	22	33.7
O08553	O08553	DPYSL2	0.033493	0.047575	0.041547	0.049483	0.057059	0.058331	23	67.5
Q91ZU6	Q91ZU6	DST	0.41849	0.39978	0.40232	0.56746	0.42744	0.5084	25	4
Q9D2N4	Q9D2N4	DTNA	0.22445	0.22756	0.21248	0.28632	NAN	0.22559	11	28.6
Q9JHU4	Q9JHU4	DYNC1H1	0.20193	0.2793	0.23638	0.2948	0.30677	0.31185	50	10.7
Q9D0M5	Q9D0M5	DYNLL2	0.14361	0.17127	0.1563	0.18312	0.18723	NAN	3	64
Q8BH95	Q8BH95	ECHS1	0.063031	0.077401	0.071552	0.082444	0.079157	0.082871	12	40.7
P42125	P42125	ECI1	0.056999	0.080481	0.065416	0.085825	0.0661	NAN	9	36
Q8BL66	Q8BL66	EEA1	0.17178	0.23148	0.2101	0.17389	0.23703	0.25878	43	36.7
P10126	P10126	EEF1A1	0.27095	NAN	0.29727	0.34384	0.34279	0.34547	9	51.3
P62631	P62631	EEF1A2	0.36073	0.45519	0.40998	0.47565	0.49222	0.5122	7	57.7
Q9D8N0	Q9D8N0	EEF1G	NAN	0.14607	0.13423	0.15293	0.157	0.1638	10	23.3
P58252;O08810	P58252	EEF2	0.45363	0.52805	0.49764	0.54773	0.58406	0.56469	28	40.1
O08810	O08810	EFTUD2	0.30526	0.46173	0.32663	0.43094	0.41853	0.47784	32	47.6
Q9QXY6	Q9QXY6	EHD3	0.13233	NAN	0.16031	0.19846	0.20441	NAN	12	54.4
P23116	P23116	EIF3A	0.32249	0.44096	0.406	0.456	0.50797	0.55164	26	21.4
P60843	P60843	EIF4A1	0.42812	0.53003	NAN	NAN	0.62142	0.59961	3	29.3
Q91VC3	Q91VC3	EIF4A3	0.34674	0.4062	NAN	0.44831	0.47098	0.44203	14	41.6
Q6NZJ6	Q6NZJ6	EIF4G1	0.57546	0.70615	0.50381	0.50852	NAN	0.61034	21	16.7
Q80XI3	Q80XI3	EIF4G3	NAN	0.42364	0.46798	0.55701	0.57823	0.57876	13	10.3
P63242;Q8BGY2	P63242;Q8BGY2	EIF5A	0.24029	0.30986	NAN	0.34403	0.34842	0.34414	4	31.8
P63242;Q8BGY2	P63242;Q8BGY2	EIF5A;EIF5A2	0.27194	NAN	0.26982	0.3412	0.34518	NAN	4	31.8
Q60900	Q60900	ELAVL3	0.44581	0.55063	0.434	0.56981	0.51906	0.61438	11	42.8
Q61701	Q61701	ELAVL4	0.8626	NAN	0.53152	0.55619	NAN	0.54625	2	25.2
P17182	P17182	ENO1	0.10041	0.13797	0.12014	0.14201	0.15666	0.1595	18	74.4
P17183	P17183	ENO2	0.1077	0.1455	0.1293	0.15194	0.15323	0.16782	15	71.2
Q9WV92	Q9WV92	EPB41L3	0.05095	0.077153	0.071416	0.087183	0.0866	0.085426	30	46.7
Q6PH08	Q6PH08	ERC2	NAN	0.30551	0.57045	0.18471	0.30931	NAN	19	29.6
Q8BFZ9	Q8BFZ9	ERLIN2	0.082394	0.10785	0.10801	0.14088	0.16291	NAN	11	56.8
Q9DCW4	Q9DCW4	ETFB	0.077759	0.10912	0.096256	0.12424	0.10536	NAN	13	49.8
P26040	P26040	EZR	0.21799	0.25495	0.24831	NAN	0.29614	0.28018	7	19.1
Q9CYH2	Q9CYH2	FAM213A	0.25107	NAN	0.25779	0.34109	0.32265	0.3208	7	33
P19096	P19096	FASN	0.20698	0.29145	0.25044	0.32218	0.32033	0.32135	24	10.1
P35550	P35550	FBL	0.25152	0.33888	0.26575	0.33807	0.28815	0.34997	6	31.5
P97807	P97807	FH	0.057162	0.077095	0.068682	0.079402	0.081058	0.083492	15	49.3
Q9CQ92	Q9CQ92	FIS1	0.12641	0.1974	NAN	0.23505	0.27295	0.22882	3	25.7
Q62446	Q62446	FKBP3	0.42411	0.65071	0.56265	0.65011	0.65196	0.61457	8	31.7
Q8BTM8	Q8BTM8	FLNA	0.20844	0.27975	0.26244	0.21511	0.25593	0.2529	87	53.4
O08917	O08917	FLOT1	0.094394	NAN	0.10882	0.13179	0.12442	0.11438	24	66.4
Q60634	Q60634	FLOT2	0.11803	NAN	0.075451	0.11249	0.12151	0.11744	21	50.9
Q91WJ8	Q91WJ8	FUBP1	0.26698	0.43183	0.35681	0.43394	0.39083	0.44587	13	28.7
P56959	P56959	FUS	0.31777	0.43872	0.36989	0.40677	0.44058	0.42663	9	16.2
P97379	P97379	G3BP2	0.40075	NAN	0.44988	0.5774	0.59345	0.58207	5	14.9
P60521;Q9DCD6	P60521	GABARAPL2	NAN	0.42369	0.37249	0.41319	NAN	0.52561	5	41.9
P62812	P62812	GABRA1	0.23517	0.3082	0.29551	0.33003	NAN	0.34118	5	14.9
P16858;Q64467	P16858	GAPDH	0.12546	0.1741	0.15198	0.1778	0.18831	0.19645	17	54.7
P50396	P50396	GDI1	0.14981	0.17141	0.15663	0.21435	0.22491	0.21348	18	68.7
Q61598	Q61598	GDI2	0.15201	0.17951	NAN	0.17879	0.20612	0.19028	11	44.9
P03995	P03995	GFAP	0.096839	0.123	0.12111	0.161	0.14427	0.15681	29	64.2
P23242	P23242	GJA1	0.20403	0.26828	0.25977	0.30758	0.28541	0.27331	14	44.2
D3Z7P3	D3Z7P3	GLS	0.10215	0.14123	0.12391	0.13627	0.15128	0.15428	28	53.1
P26443	P26443	GLUD1	0.065136	NAN	0.065735	0.085678	0.079393	0.074046	27	51.8
P15105	P15105	GLUL	0.15169	0.21598	0.18186	0.2217	0.22454	0.2291	16	48.5
Q922P9	Q922P9	GLYR1	0.63659	0.77971	0.73665	0.66587	NAN	0.83525	14	35.9
B2RSH2	B2RSH2	GNAI1	0.073177	0.09382	0.079743	0.095324	0.10728	0.10038	8	41
P08752;P20612;Q3V3I2;P50149	P08752	GNAI2	0.060158	0.075825	0.077282	0.091467	0.085818	0.095747	12	61.7
P18872	P18872	GNAO1	0.045736	0.059634	0.055469	0.065564	0.0667	0.067406	14	48.9
P21279	P21279	GNAQ	0.13397	0.15439	0.14575	0.17484	0.18101	0.18634	6	39.3
P62874;Q61011	P62874	GNB1	0.047245	0.065867	0.054085	0.068248	0.066719	0.069349	11	67.6
P62880	P62880	GNB2	0.049162	0.078574	NAN	0.071739	0.083471	0.071561	7	58.2
P68040	P68040	GNB2L1	NAN	0.16991	0.18632	0.2519	0.29966	NAN	10	40.7
P05201	P05201	GOT1	NAN	0.099298	0.10519	0.12646	NAN	0.15134	17	51.8
P05202	P05202	GOT2	0.049561	0.063743	0.056069	0.066079	0.071155	0.07282	29	68.1
Q64521	Q64521	GPD2	0.081103	NAN	0.089342	NAN	0.11549	0.11158	34	56.5
P06745;CON__Q3ZBD7	P06745	GPI	0.10709	0.14192	0.12616	0.15383	0.16815	0.16865	19	44.8
P35802	P35802	GPM6A	0.084156	0.10047	0.095267	0.11803	0.12771	0.11436	9	24.5
P35803	P35803	GPM6B	0.094932	0.13073	0.10651	0.12687	0.1358	0.14347	5	16.5
Q3UNH4	Q3UNH4	GPRIN1	0.11449	0.16458	0.15986	0.18981	0.16186	0.16807	24	34.1
Q60631	Q60631	GRB2	0.31147	0.38816	0.3703	0.42284	0.38965	NAN	9	41
P23819	P23819	GRIA2	0.14954	0.21523	0.1485	0.22577	0.24731	0.27875	29	46.9
Q9Z2W9	Q9Z2W9	GRIA3	0.14116	0.15892	NAN	0.16872	0.21106	0.18714	20	33.7
P35438	P35438	GRIN1	0.22069	NAN	0.27322	0.28843	0.30229	0.29777	25	28.4
P35436	P35436	GRIN2A	0.26891	0.3419	0.32229	0.37742	NAN	0.38081	13	11.9
Q01097;Q01098;Q03391	Q01097	GRIN2B	0.24958	0.33558	0.27641	0.31959	0.35713	0.36547	25	18.5
Q99LP6	Q99LP6	GRPEL1	0.19715	0.26439	NAN	0.28629	0.25446	NAN	7	41.5
P10649;O35660	P10649	GSTM1	0.11676	0.14577	NAN	0.16135	0.16524	0.154	7	57.3
P48774	P48774	GSTM5	0.14775	0.17494	0.15353	0.19597	0.18638	NAN	13	60.3
P10922	P10922	H1F0	0.031442	0.051294	0.043157	0.057382	0.055755	0.05758	4	16
Q3THW5;P0C0S6	Q3THW5;P0C0S6	H2AFV;H2AFZ	0.16629	0.21752	0.19833	0.22354	0.22104	0.22898	3	31.2
Q9QZQ8	Q9QZQ8	H2AFY	0.10039	0.12333	0.1131	0.13051	0.13656	0.1363	14	51.9
Q8CCK0	Q8CCK0	H2AFY2	0.086871	0.10505	NAN	0.10787	0.099632	0.1254	13	43.8
Q8BMS1	Q8BMS1	HADHA	0.10586	0.1303	0.12736	0.15312	0.15904	0.1447	30	53.5
Q99JY0	Q99JY0	HADHB	0.16611	0.2237	0.19552	0.25917	0.2341	0.24498	14	40.6
P01942;P06467	P01942	HBA	0.051748	0.058757	0.070147	0.090589	0.12627	NAN	4	43
P02088;P02089;CON__Q3SX09;CON__P02070;P02104	P02088;P02089	HBB-B1	0.051235	0.051254	0.069128	0.084871	0.12532	0.09232	10	70.7
P02088;P02089;CON__Q3SX09;CON__P02070;P02104	P02088;P02089	HBB-B1;HBB-B2	0.051782	0.059982	0.07169	0.088024	0.12727	NAN	10	70.7
Q61191	Q61191	HCFC1	0.54076	0.53407	0.53771	0.62644	0.61175	0.5705	13	8.9
Q640R3	Q640R3	HEPACAM	NAN	0.12667	0.14407	0.16355	0.12589	0.16687	9	32.8
P43277	P43277	HIST1H1D	0.079678	0.11223	0.092982	0.10755	0.11845	0.12372	1	24.4
P43274	P43274	HIST1H1E	0.073373	0.073308	0.081437	0.097753	0.10172	0.090253	3	37
Q8CGP6;Q8R1M2;Q8CGP7;Q8CGP5;Q8BFU2;P22752	Q8CGP6;Q8R1M2;Q8CGP7;Q8CGP5;Q8BFU2;P22752	HIST1H2AH;H2AFJ;HIST1H2AK;HIST1H2AF;HIST3H2A;HIST1H2AB	0.061675	0.079808	0.066827	0.083672	0.086169	0.088185	1	36.7
Q6ZWY9;Q64525;Q64478;P10854;Q8CGP2;Q64475;P10853;Q8CGP1;P70696	Q6ZWY9;Q64525;Q64478;P10854;Q8CGP2;Q64475;P10853;Q8CGP1;P70696	HIST1H2BC;HIST2H2BB;HIST1H2BH;HIST1H2BM;HIST1H2BP;HIST1H2BB;HIST1H2BF;HIST1H2BK;HIST1H2BA	0.036518	0.046029	0.039669	0.047735	0.049985	0.048813	7	73
P62806	P62806	HIST1H4A	0.02734	0.032777	0.029912	0.036633	0.037355	0.034717	15	68
P17710;Q91W97;O08528;Q3TRM8	P17710	HK1	0.06384	0.085406	0.072133	0.092278	0.097313	0.10244	49	50
P63158	P63158	HMGB1	0.18705	0.27134	0.24365	0.2778	0.29072	0.29861	9	44.2
Q9CX86	Q9CX86	HNRNPA0	0.40746	0.41598	0.47355	0.53295	0.52036	0.55324	8	32.8
P49312	P49312	HNRNPA1	0.20779	0.26834	0.24109	0.27296	0.30339	0.30553	12	43.4
O88569	O88569	HNRNPA2B1	0.16683	0.20392	0.19212	0.24403	0.28443	0.24147	20	58.9
Q8BG05	Q8BG05	HNRNPA3	0.14268	0.18099	0.16123	0.1932	0.20447	0.20162	23	50.4
Q99020	Q99020	HNRNPAB	0.27837	0.35225	0.32872	0.37472	NAN	0.41147	9	31.9
Q9Z204	Q9Z204	HNRNPC	0.3596	0.45204	0.39403	0.45481	0.48732	0.47657	13	42.2
Q60668	Q60668	HNRNPD	0.14577	0.17975	0.16932	0.19525	0.22257	0.2086	14	31
O35737	O35737	HNRNPH1	0.29822	0.36542	0.33223	0.38212	0.40239	0.38352	7	44.1
P61979	P61979	HNRNPK	0.27733	0.32161	0.32208	0.36104	0.37002	0.39872	21	56.8
Q8R081	Q8R081	HNRNPL	0.14584	0.18851	0.16955	0.21464	0.20704	0.20659	16	44.4
Q9D0E1;Q91VC4	Q9D0E1	HNRNPM	0.22642	0.30189	0.29	0.31549	0.33065	0.32434	31	50.6
Q8VEK3	Q8VEK3	HNRNPU	0.27883	0.35942	0.31357	0.38076	0.39784	0.39204	24	37.2
Q00PI9	Q00PI9	HNRNPUL2	0.31475	0.41327	0.35072	0.41054	0.44055	0.43808	17	22.7
Q9Z130	Q9Z130	HNRPDL	0.2907	0.3761	0.28896	0.31806	0.3822	0.40553	11	32.6
Q9Z2Y3;Q99JP6	Q9Z2Y3	HOMER1	0.11673	0.14657	0.14854	0.15231	0.18188	0.15792	21	64.5
Q3TEA8	Q3TEA8	HP1BP3	0.29549	0.37776	0.34865	0.41192	0.4253	0.4316	20	45.7
P62748	P62748	HPCAL1	NAN	0.31238	0.23324	0.31872	0.33234	0.34937	2	32.6
P00493	P00493	HPRT1	0.18563	0.25397	0.23472	0.25644	0.29079	NAN	7	36.2
Q61411	Q61411	HRAS1	NAN	0.11083	0.068068	0.12105	0.064368	NAN	4	47.6
P52760	P52760	HRSP12	0.091439	0.10849	0.10383	0.11935	0.12617	NAN	7	51.1
P07901	P07901	HSP90AA1	0.18797	0.27764	0.25421	0.29702	0.31002	0.32588	16	37
P11499	P11499	HSP90AB1	1.5067	0.41837	0.50747	1.1481	0.41257	0.46373	11	29.1
P08113	P08113	HSP90B1	0.29494	0.37916	0.35237	0.40332	0.39049	0.38772	25	39.9
Q8K0U4	Q8K0U4	HSPA12A	0.076304	0.095311	0.090634	NAN	0.11999	0.11286	21	40.3
Q61316	Q61316	HSPA4	0.12793	0.14742	0.15708	0.19076	0.22472	0.20575	24	42.6
P20029	P20029	HSPA5	0.28284	0.36248	0.33879	NAN	0.4003	0.37859	17	37.6
P63017	P63017	HSPA8	0.25341	0.31532	0.29015	NAN	0.34393	0.35854	18	49.2
P38647	P38647	HSPA9	0.155	0.20426	0.19325	0.21659	0.21355	0.29438	23	39.8
P63038	P63038	HSPD1	0.044794	NAN	0.053837	0.062258	0.064892	0.072403	26	52.4
Q64433	Q64433	HSPE1	0.057106	0.083694	0.070744	0.074513	0.086305	0.08447	7	60.8
Q61699	Q61699	HSPH1	0.25335	0.28035	0.25146	0.36317	NAN	0.33013	15	25.2
P54071	P54071	IDH2	NAN	0.088821	0.078486	0.092488	NAN	0.087034	19	45.4
Q9D6R2	Q9D6R2	IDH3A	NAN	0.07632	0.067523	0.078187	0.081018	0.083435	15	40.2
P70404	P70404	IDH3G	0.062767	NAN	0.066842	0.080841	NAN	0.1011	14	46.6
P01872	P01872	IGH-6	1.369	1.551	1.258	1.3841	1.5625	NAN	13	33.3
Q9CXY6	Q9CXY6	ILF2	0.17019	0.20926	0.21475	0.25982	0.2442	0.27235	14	51.3
Q9Z1X4	Q9Z1X4	ILF3	0.33421	0.43955	0.37535	0.38833	0.45397	0.51109	24	46
Q8CAQ8	Q8CAQ8	IMMT	0.060459	0.076807	0.067874	0.095169	0.084497	0.091341	33	55
P46660	P46660	INA	0.035873	0.038542	0.040657	0.046779	0.047267	0.049764	24	62.3
Q5DU25;Q3TES0	Q5DU25	IQSEC2	0.2104	0.34165	0.28802	0.30065	0.34894	0.33384	23	22.7
P11881	P11881	ITPR1	NAN	0.45265	0.38095	0.42067	0.44667	0.48312	44	21.9
P62482;P63143	P62482	KCNAB2	0.15658	0.20459	0.17957	0.21543	NAN	0.20911	13	45
Q60749;Q9WU01	Q60749	KHDRBS1	0.3091	NAN	0.33315	0.39012	0.41794	0.40997	4	14.7
Q9R226	Q9R226	KHDRBS3	0.31845	0.40125	0.34478	0.4335	0.45225	0.42543	10	28.3
Q3U0V1	Q3U0V1	KHSRP	0.38053	0.44218	0.44532	0.50308	0.50216	0.4918	24	45.7
P33173;Q60575;O35071	P33173	KIF1A	0.67592	0.80451	0.76182	0.835	NAN	0.87267	37	26.4
P70168	P70168	KPNB1	0.11009	0.18108	0.15855	0.18151	0.21497	0.20568	21	32.9
P11627	P11627	L1CAM	0.48536	0.544	0.48475	0.30311	0.56481	0.17519	18	16.7
Q61292	Q61292	LAMB2	NAN	0.096901	0.057132	0.086731	0.094291	0.096455	63	44.7
P02468	P02468	LAMC1	NAN	0.04342	0.046904	0.093839	0.0719	0.057012	60	48.2
P06151;P00342	P06151	LDHA	0.08548	0.12981	0.10789	0.1317	0.14833	0.15467	11	39.5
P16125	P16125	LDHB	0.11142	0.14933	0.13611	0.15862	0.17038	0.17018	14	42.8
Q9Z2I0	Q9Z2I0	LETM1	0.068552	0.091883	0.074122	NAN	0.087108	0.08807	17	30.2
Q9JIA1	Q9JIA1	LGI1	0.087924	0.16202	0.092586	0.096856	0.073191	0.091909	16	33.4
P48678	P48678	LMNA	0.10531	0.11905	0.10894	0.13498	0.1424	0.13684	42	57.4
P21619	P21619	LMNB2	0.048483	0.071498	0.058115	0.062464	0.06717	0.070293	27	54.4
Q6PB66	Q6PB66	LRPPRC	0.19703	0.27283	0.25118	0.29118	0.30383	0.28797	16	12.3
Q9D1G5	Q9D1G5	LRRC57	0.098666	0.13265	0.11483	0.13607	0.15207	NAN	9	37.2
Q80TE7	Q80TE7	LRRC7	0.22324	0.2688	0.25478	0.29741	0.3088	0.29544	57	51.5
Q8BLK3	Q8BLK3	LSAMP	0.080318	0.14661	0.1636	0.19264	0.19991	0.15051	9	31.1
Q9QXZ0	Q9QXZ0	MACF1	0.26401	0.35501	0.31835	0.37863	0.38093	0.37727	159	26.7
P20917	P20917	MAG	0.079758	0.086784	0.068918	0.063437	0.05212	0.089866	15	27.5
P61327;Q9CQL1	P61327;Q9CQL1	MAGOH;MAGOHB	0.28725	0.333	0.3456	0.3752	0.39143	0.37057	7	49.3
Q9QYR6	Q9QYR6	MAP1A	0.26196	0.33153	0.29662	0.37197	0.3509	0.52114	18	7.8
P14873	P14873	MAP1B	0.4881	0.6046	0.55813	0.62211	0.63008	0.6441	80	49.1
Q91VR7	Q91VR7	MAP1LC3A	0.25626	0.3391	0.30709	0.38175	0.39289	0.40076	2	28.1
Q9CQV6	Q9CQV6	MAP1LC3B	0.36778	NAN	0.40015	0.43715	NAN	0.52224	1	22.4
P20357	P20357	MAP2	0.25004	0.30432	0.28046	0.31854	0.34578	0.32568	80	47.3
P31938	P31938	MAP2K1	0.14374	0.22064	0.18443	0.22	0.23373	0.2542	12	47.1
P27546	P27546	MAP4	0.25333	0.36518	0.32783	0.37543	0.46392	0.39795	23	34.1
Q7TSJ2	Q7TSJ2	MAP6	0.035446	NAN	0.053684	0.067428	0.068527	0.07173	45	63
P63085	P63085	MAPK1	0.2003	0.30947	NAN	0.24828	0.29032	0.36647	14	58.1
Q6PER3	Q6PER3	MAPRE3	0.16071	0.20241	0.15302	0.19068	0.26063	0.29306	10	40.2
P10637	P10637	MAPT	0.096973	0.14545	0.14288	0.15181	0.16322	0.16218	20	38.7
Q922Q1	Q922Q1	MARCH2	0.12305	0.16483	0.1378	0.16135	0.17341	0.17239	10	28.4
P26645	P26645	MARCKS	0.092614	0.10748	0.10545	0.12632	0.14677	0.13612	7	45.3
Q05512	Q05512	MARK2	0.29487	0.33793	0.36686	0.40037	0.39738	0.43412	19	39.3
Q8K310	Q8K310	MATR3	0.4394	0.54025	0.4851	0.56098	0.57492	0.58429	27	37.6
P04370	P04370	MBP	0.015163	0.01845	0.017228	0.021766	0.022245	NAN	7	22.8
P14152	P14152	MDH1	0.097006	0.13645	0.11965	0.14177	0.14788	0.16732	9	35.9
P08249	P08249	MDH2	0.053518	0.069469	0.06497	0.075792	0.078972	0.080009	15	59.2
Q9Z2D6	Q9Z2D6	MECP2	0.093382	NAN	0.10259	NAN	0.14082	0.1425	15	37.4
Q9JM52;P97820	Q9JM52	MINK1	0.26181	0.3106	0.22591	NAN	0.33407	0.35346	16	21.1
Q9QZQ1	Q9QZQ1	MLLT4	0.19716	NAN	0.26482	0.30119	0.3437	0.31862	35	23.4
P56379	P56379	MP68	0.069064	0.084652	NAN	0.083574	0.087894	0.090082	1	13.8
Q9D023	Q9D023	MPC2	0.10528	0.13859	0.13309	0.14868	0.16124	NAN	7	45.7
O08989	O08989	MRAS	0.26981	0.37729	0.29855	0.35426	0.35088	NAN	7	37
P26041	P26041	MSN	0.23195	0.27648	0.26972	0.31475	0.30825	0.28759	18	49.4
Q8K4B0	Q8K4B0	MTA1	NAN	0.80528	0.724	0.65514	NAN	0.45684	9	22.8
P00397	P00397	MTCO1	0.096889	0.1245	0.11037	0.13183	0.13985	0.13569	3	10.5
P00405	P00405	MTCO2	0.083121	0.10143	0.091007	0.11852	0.12328	0.12453	7	44.9
Q7TPV4	Q7TPV4	MYBBP1A	NAN	0.86408	0.73054	NAN	0.71918	0.74434	19	17.7
Q8C854	Q8C854	MYEF2	0.14167	0.20856	0.16902	0.21999	0.20202	0.21414	21	41.3
Q61879	Q61879	MYH10	0.17856	0.23815	0.19895	0.23306	0.27784	NAN	37	32.3
O08638	O08638	MYH11	0.154	0.1925	0.17587	0.1821	0.21075	0.19541	79	49
Q8VDD5	Q8VDD5	MYH9	0.27485	0.36218	0.33809	0.36539	0.40962	0.38566	71	46.9
Q60605	Q60605	MYL6	0.30913	0.40527	0.36085	0.40079	0.4372	0.44421	7	55.6
Q5SYD0	Q5SYD0	MYO1D	0.055579	0.07577	0.058307	NAN	0.094265	0.081674	50	57.6
Q99104;P21271	Q99104	MYO5A	0.23881	0.32726	0.28056	0.34042	0.36706	0.37342	58	35.8
Q64331	Q64331	MYO6	0.30124	NAN	0.32126	NAN	0.39496	0.39214	31	30.5
P28663	P28663	NAPB	0.15221	0.19179	0.18042	0.20867	0.23986	0.24012	18	75.8
Q9CWZ7	Q9CWZ7	NAPG	0.12632	0.15703	NAN	0.17652	0.18893	0.19651	10	31.7
Q9EPN1;Q9ESE1	Q9EPN1	NBEA	0.20113	0.27047	0.24487	0.24635	0.29006	0.34353	44	17.2
Q91X97	Q91X97	NCALD	0.24804	0.33765	0.30131	0.32894	0.34987	0.35653	9	60.1
P13595	P13595	NCAM1	0.093478	0.11076	0.10942	0.12287	0.13572	0.12777	32	40.4
O35136	O35136	NCAM2	0.1346	0.19339	0.15454	0.16024	0.19422	0.17782	17	27.4
Q9Z0E0	Q9Z0E0	NCDN	0.47034	0.35713	0.32956	0.42437	0.45738	0.72728	24	39.9
Q8BLF1	Q8BLF1	NCEH1	0.24235	NAN	0.27834	NAN	0.40404	0.36939	7	19.6
P28660	P28660	NCKAP1	0.16808	0.20855	0.1803	0.22625	0.23797	0.25202	39	38
P09405	P09405	NCL	0.37599	0.43557	0.41252	0.51568	0.55231	0.51828	17	26.4
Q9QYG0	Q9QYG0	NDRG2	0.29067	0.37104	0.31637	0.36113	0.38354	0.38057	12	51.5
Q99LC3	Q99LC3	NDUFA10	0.06537	0.093498	0.061573	0.093102	0.090989	0.092152	17	55.2
Q7TMF3	Q7TMF3	NDUFA12	0.074067	0.098288	0.086992	0.10122	0.11067	0.10441	14	88.3
Q62425	Q62425	NDUFA4	0.11384	0.14078	0.13269	0.15196	0.1574	0.15911	5	47.6
Q9CQZ5	Q9CQZ5	NDUFA6	0.073887	0.094656	0.087296	0.10277	0.10937	NAN	5	39.7
Q9DCJ5	Q9DCJ5	NDUFA8	0.061276	0.076784	0.069384	0.085077	0.089821	0.086958	9	52.9
Q9DC69	Q9DC69	NDUFA9	0.074461	0.091062	0.0839	0.096589	0.091919	0.094685	21	62.6
Q9DCS9	Q9DCS9	NDUFB10	NAN	0.086862	0.072867	0.079967	0.089546	NAN	10	59.7
Q9CQH3	Q9CQH3	NDUFB5	0.054625	0.075016	NAN	0.070086	NAN	0.079661	9	33.3
Q91VD9	Q91VD9	NDUFS1	0.071188	0.081771	0.089406	NAN	0.1018	0.097163	33	54.2
Q91WD5	Q91WD5	NDUFS2	0.068063	0.086146	0.077883	0.095578	0.098661	0.098086	24	62.4
Q9DCT2	Q9DCT2	NDUFS3	0.069207	0.089181	NAN	0.094394	0.11996	0.11417	12	35.7
P52503	P52503	NDUFS6	NAN	0.12233	0.11583	0.13015	0.13064	0.12546	6	65.5
Q91YT0	Q91YT0	NDUFV1	0.0923	0.10477	0.099483	0.11362	0.1192	0.12537	22	60.8
Q9D6J6	Q9D6J6	NDUFV2	0.082828	0.10471	0.094565	0.11285	0.11434	0.11338	10	48.8
P19246	P19246	NEFH	0.035326	0.042049	0.040142	0.047296	0.053656	0.054349	29	35.3
P08551	P08551	NEFL	0.040789	0.04841	0.047055	0.057489	0.051801	0.056442	38	69.2
P08553	P08553	NEFM	0.045633	0.056385	0.052514	0.07377	0.062641	0.065957	39	50.9
Q80Z24	Q80Z24	NEGR1	0.099786	0.13229	0.10374	0.12456	0.13565	0.13809	12	44.3
Q810U3	Q810U3	NFASC	0.045236	0.05353	0.051655	0.055726	0.053177	0.074143	34	33.9
P15532	P15532	NME1	0.12588	NAN	0.14944	0.19236	NAN	0.18814	3	50
Q01768	Q01768	NME2	0.11519	0.13712	0.14052	0.15194	0.17312	NAN	4	57.2
Q99K48	Q99K48	NONO	0.27441	0.34371	NAN	0.36029	0.38574	0.36041	9	26.2
Q9D6Z1	Q9D6Z1	NOP56	0.27341	0.33503	0.31366	0.33128	0.37953	0.35437	19	33.6
Q11011	Q11011	NPEPPS	NAN	0.13947	0.11196	0.13775	0.14036	0.15617	19	22.8
P97300	P97300	NPTN	0.12265	0.1567	0.13799	0.16895	0.17282	0.17818	11	30.5
Q810U4	Q810U4	NRCAM	NAN	0.32781	0.34691	0.31128	0.3336	0.48664	17	17.8
Q9CS84	Q9CS84	NRXN1	0.33525	0.33687	0.37307	0.43067	0.45019	0.44642	9	7.5
P46460	P46460	NSF	0.13235	0.18651	0.16455	NAN	0.2223	0.22058	38	55
Q99PJ0	Q99PJ0	NTM	0.087287	0.10385	0.11091	NAN	0.13058	0.14584	9	33.7
Q9CQF3	Q9CQF3	NUDT21	0.31071	0.36238	0.36384	0.41363	0.42556	0.42317	11	45.8
Q9QY81	Q9QY81	NUP210	NAN	0.15299	0.13908	0.14509	NAN	0.16416	33	23.4
P29758	P29758	OAT	0.40033	0.39492	0.43076	0.44902	0.42378	NAN	12	36.7
Q60597	Q60597	OGDH	0.1195	0.12388	0.12529	0.1512	0.14978	0.18119	46	52.6
Q9CZ30	Q9CZ30	OLA1	0.18872	0.28078	0.23608	0.2898	0.27534	0.30364	8	30.6
Q63912	Q63912	OMG	0.055636	NAN	0.07079	0.08741	0.078235	0.095629	7	18.2
P58281;P58682	P58281	OPA1	0.075689	0.12112	0.097359	0.14481	0.11728	0.13331	40	47.3
Q9D0K2	Q9D0K2	OXCT1	NAN	0.12777	0.12255	NAN	0.21834	0.18825	16	45.8
Q4KMM3	Q4KMM3	OXR1	0.17081	0.22082	0.18706	0.24258	0.2665	0.24779	24	34.1
P09103	P09103	P4HB	0.14591	0.27097	0.28459	0.34282	0.29028	0.29104	21	49.5
Q8K212	Q8K212	PACS1	0.17455	0.21771	0.19893	0.21971	0.26433	0.26572	19	26.6
Q61644	Q61644	PACSIN1	0.077634	0.097391	0.10313	0.12898	0.13528	0.14603	12	31.5
P63005	P63005	PAFAH1B1	0.32347	NAN	0.3411	0.46128	NAN	0.46698	10	32.4
O88643	O88643	PAK1	0.14092	0.16279	0.14746	0.17715	0.18287	0.2586	7	30.8
Q99LX0	Q99LX0	PARK7	NAN	0.11572	0.097846	0.12382	0.13033	NAN	8	47.6
Q05920	Q05920	PC	NAN	0.12452	0.11236	0.11068	0.118	0.13389	36	39.6
P60335;P57724	P60335	PCBP1	0.33849	0.40833	0.36064	NAN	0.41684	0.42272	5	32
Q61990	Q61990	PCBP2	0.29237	0.34741	0.33445	0.38876	0.40082	0.40835	10	58.3
Q9QYX7;REV__Q9Z2I0	Q9QYX7	PCLO	0.14946	0.21092	0.14809	0.20279	0.24384	0.23096	57	15.2
Q922S4	Q922S4	PDE2A	0.21547	0.18222	NAN	NAN	0.13457	0.20773	24	35.3
Q9D051	Q9D051	PDHB	0.04382	0.056006	0.050335	0.065998	0.064674	0.06628	15	54
P27773	P27773	PDIA3	NAN	0.28866	0.25676	0.5379	0.36878	0.29255	15	36
Q4VA53;Q6A026	Q4VA53	PDS5B	0.52623	0.64167	0.61816	0.58093	0.54059	0.55794	7	6.3
P70296	P70296	PEBP1	0.10319	NAN	0.1187	0.13693	0.15326	0.15495	7	56.7
P47857	P47857	PFKM	0.14242	0.19145	0.15314	0.19885	0.21535	0.21624	22	40.8
Q9WUA3	Q9WUA3	PFKP	0.1318	0.15916	0.17073	0.22231	NAN	0.21918	23	42.6
Q9JJV2	Q9JJV2	PFN2	0.13656	0.17839	0.17205	0.18823	0.2147	0.21881	5	36.4
Q9DBJ1;O70250	Q9DBJ1	PGAM1	0.099714	0.13655	0.12875	0.14423	0.16074	0.16621	9	42.1
P09411;P09041	P09411	PGK1	0.10095	0.13478	0.1012	0.13193	0.15213	0.14968	19	61.9
Q8CAA7	Q8CAA7	PGM2L1	0.2452	0.35075	0.29906	0.32783	0.35937	0.29337	17	30
O55022	O55022	PGRMC1	0.24461	0.33689	0.27815	0.33373	0.36514	NAN	10	43.6
O35129	O35129	PHB2	0.046954	0.063258	0.049523	0.067838	0.071056	0.069446	14	54.5
Q8BGT8	Q8BGT8	PHYHIPL	0.2585	0.32483	0.29884	0.37621	NAN	0.36361	7	25.1
P52480;P53657	P52480	PKM	0.12531	0.17159	0.14231	0.17327	0.18596	0.19657	29	62.9
Q9Z1B3;A3KGF7	Q9Z1B3	PLCB1	0.15344	0.18887	NAN	0.21252	0.22639	0.23323	47	40
Q9QXS1;Q8R0W0	Q9QXS1	PLEC	0.11882	0.15364	0.14458	0.1701	0.17704	0.16323	236	53.8
P60202	P60202	PLP1	0.0094992	0.010917	0.011389	0.014013	0.015186	0.015229	7	25.6
P70207	P70207	PLXNA2	0.27861	0.37027	0.3357	0.40772	0.39376	0.43815	29	23
Q80UG2	Q80UG2	PLXNA4	0.19243	0.23107	0.24882	0.24944	0.26712	0.26346	13	14.1
O35691	O35691	PNN	NAN	0.43916	0.40301	0.46218	NAN	0.47823	11	18.6
Q8BZH4	Q8BZH4	POGZ	0.55398	0.73829	0.54452	0.70511	0.61064	0.75525	15	12.9
P08775	P08775	POLR2A	0.63573	0.74414	0.69658	0.70869	NAN	0.80919	29	18.3
P37040	P37040	POR	0.32617	0.39137	0.34724	NAN	0.44039	0.45197	7	10.5
P17742	P17742	PPIA	0.15397	0.20135	0.17942	0.20563	0.22622	0.23401	11	59.8
P24369	P24369	PPIB	0.37129	0.42991	NAN	0.45015	0.43686	NAN	9	39.8
P62141	P62141	PPP1CB	0.26279	0.35194	0.29145	0.32177	0.3764	0.37344	6	60.2
Q9D8C8	Q9D8C8	PPP1R35	0.038554	0.049368	0.043613	NAN	0.053882	0.050611	1	4.6
Q6R891	Q6R891	PPP1R9B	0.24543	NAN	0.23269	0.31441	0.34544	0.35371	7	13
Q76MZ3;Q7TNP2	Q76MZ3	PPP2R1A	0.18974	0.2439	0.20591	0.25986	0.32359	0.35144	19	40.7
P63328;P48455	P63328	PPP3CA	0.14037	0.17989	0.16703	0.20066	0.23023	0.1961	8	27.6
P35700	P35700	PRDX1	0.12427	0.16568	0.14684	0.17277	0.18633	NAN	11	53.8
Q61171	Q61171	PRDX2	0.12897	0.17936	0.17811	0.19349	0.21007	0.20197	5	26.8
P20108	P20108	PRDX3	0.06063	0.084072	0.072053	0.079175	0.089915	NAN	9	40.9
P99029	P99029	PRDX5	0.051997	0.075358	NAN	0.078525	0.083173	0.084569	10	45.7
O08709	O08709	PRDX6	0.093213	0.10616	0.092773	0.11033	0.15059	0.11898	8	50
P05132	P05132	PRKACA	0.14008	NAN	0.19276	0.1923	0.23272	0.27986	3	23.6
P68181	P68181	PRKACB	0.25733	0.30144	0.25483	0.29806	0.31872	0.35189	6	42.2
P68404	P68404	PRKCB	0.21559	0.2926	0.25166	0.29826	0.29531	0.32153	23	55
P16054;P23298	P16054	PRKCE	0.22789	0.30315	0.25878	0.30148	0.29502	0.29183	8	10.6
P63318	P63318	PRKCG	0.17243	0.26629	0.20487	0.26659	0.29426	0.2798	21	41.9
P04925	P04925	PRNP	0.21659	0.23298	0.3077	0.47582	0.45382	0.23168	5	26.8
Q99KP6	Q99KP6	PRPF19	0.33092	0.48198	0.41358	0.47234	0.49119	NAN	17	56.7
Q99PV0	Q99PV0	PRPF8	0.55814	0.67971	0.62708	0.70416	0.6884	0.72427	85	42.9
Q2PFD7	Q2PFD7	PSD3	0.26728	NAN	0.30979	0.35404	0.36644	0.35258	24	20.9
Q99JF8;P51859	Q99JF8	PSIP1	0.28833	0.363	0.32005	0.37968	0.38303	0.40254	11	26.5
Q8R326	Q8R326	PSPC1	0.1867	0.24258	0.22652	0.27565	0.29187	0.28965	16	39
P17225	P17225	PTBP1	0.3535	0.46319	0.41389	0.55453	0.58793	0.50211	7	21.1
Q91Z31	Q91Z31	PTBP2	0.38297	0.47726	0.42888	0.48668	0.514	0.53983	17	58.6
Q8BWM0	Q8BWM0	PTGES2	0.20836	NAN	0.18908	0.29653	NAN	0.23997	7	26
Q64487	Q64487	PTPRD	NAN	0.41706	0.32512	NAN	0.4441	0.40344	21	23.6
Q64455	Q64455	PTPRJ	0.27378	0.35593	0.33235	0.39876	0.52921	0.4237	9	6.2
O54724	O54724	PTRF	0.22422	0.33056	0.27009	0.3414	0.36909	0.33074	13	34.2
Q8CI94	Q8CI94	PYGB	0.085013	0.11423	0.10763	NAN	0.14591	0.11604	32	55.2
Q8BVI4	Q8BVI4	QDPR	0.12057	NAN	0.13301	NAN	0.15755	0.16438	10	53.5
P61027	P61027	RAB10	0.11317	0.14246	0.12894	0.15336	0.16446	NAN	10	45.5
P46638;P62492	P46638;P62492	RAB11B;RAB11A	0.31902	0.41069	0.37639	0.44006	0.45245	0.46201	9	44.5
Q91V41	Q91V41	RAB14	0.21303	0.26338	NAN	0.28593	NAN	0.32668	10	65.6
P35293	P35293	RAB18	0.25014	NAN	0.29504	0.33772	NAN	0.3819	3	18.9
P62821	P62821	RAB1A	0.15335	0.1528	0.17721	0.20578	0.21319	0.21796	2	29.3
Q9D1G1	Q9D1G1	RAB1B	0.16082	0.23142	0.19131	0.24226	0.26112	0.25831	3	39.3
P53994;P59279	P53994	RAB2A	0.19411	0.29034	0.26372	0.3157	0.29062	0.34031	9	54.2
P53994;P59279	P53994	RAB2A;RAB2B	0.21611	0.21578	0.23937	0.2966	0.28624	0.28599	9	54.2
P63011	P63011	RAB3A	0.14512	0.18831	0.166	0.20559	0.228	0.22434	5	42.7
Q9CZT8	Q9CZT8	RAB3B	0.1458	0.1923	NAN	0.20661	0.22862	NAN	3	20.1
P62823	P62823	RAB3C	0.12532	0.14644	0.15425	0.18261	0.20605	NAN	6	37.9
P35276	P35276	RAB3D	0.14777	0.18603	0.16815	0.19799	0.21959	0.2151	1	21
Q91ZR1	Q91ZR1	RAB4B	NAN	0.25587	0.22488	0.26409	0.29526	NAN	9	60.6
Q9CQD1	Q9CQD1	RAB5A	0.19525	0.25523	0.21444	0.26439	0.2753	NAN	4	42.3
P61021	P61021	RAB5B	0.19083	0.26214	0.22102	NAN	0.27167	0.25276	4	42.3
P35278	P35278	RAB5C	0.2094	NAN	0.24076	0.29142	NAN	0.3012	3	35.6
P61294	P61294	RAB6B	0.56524	0.81233	NAN	0.70319	0.77863	NAN	4	43.8
P51150	P51150	RAB7A	0.28806	0.39919	0.33104	0.41745	0.39993	NAN	12	71
P63001;Q05144	P63001	RAC1	0.084303	0.10659	0.096019	0.11457	0.12257	NAN	4	54.7
P63001;Q05144	P63001	RAC1;RAC2	0.088258	0.10961	0.10051	0.1215	0.1307	0.12534	4	54.7
P63001;Q05144	P63001	RAC1;RAC3;RAC2	0.090435	0.11942	0.10739	0.12323	0.1262	0.1307	4	54.7
P62827;Q61820	P62827	RAN	0.16477	0.21617	0.17954	0.22911	0.24487	0.24478	7	32.4
P62827;Q61820	P62827	RAN;RASL2-9	0.15581	0.20217	0.18264	0.20236	0.23582	0.25374	7	32.4
Q9ERU9	Q9ERU9	RANBP2	0.56366	0.70216	0.63875	0.72268	0.64942	0.67178	56	23.7
P46061	P46061	RANGAP1	0.70687	0.79997	0.76241	0.70973	NAN	0.79481	16	34.1
Q99JI6	Q99JI6	RAP1B	0.061141	0.091004	0.08717	0.10435	0.10152	NAN	3	39.7
Q80ZJ1	Q80ZJ1	RAP2A	0.067442	NAN	0.076675	0.093562	0.097472	NAN	5	41.5
Q8CHG7	Q8CHG7	RAPGEF2	0.17322	0.2508	0.20814	0.26602	0.31457	NAN	28	28.5
Q9EQZ6;Q8VCC8	Q9EQZ6	RAPGEF4	0.10492	0.14077	0.10268	0.15452	0.17375	NAN	22	25.5
Q60972	Q60972	RBBP4	0.54578	0.66067	0.60516	0.66305	0.66888	0.68127	5	24.9
B2RY56	B2RY56	RBM25	0.39017	0.60971	0.60546	0.72884	0.70259	0.72079	11	12.4
Q8VH51	Q8VH51	RBM39	0.52866	0.6095	0.55682	NAN	0.63119	0.65733	6	14.7
Q9WV02	Q9WV02	RBMX	0.16589	0.22273	0.20266	0.2368	0.25519	0.25344	2	26.9
Q91VM5	Q91VM5	RBMXL1	0.17387	0.22953	0.20409	0.23811	0.25331	0.2509	2	27.1
P26043	P26043	RDX	0.23113	0.1468	0.30083	0.30343	0.30169	0.23883	7	24
Q9QUI0;Q62159	Q9QUI0;Q62159	RHOA;RHOC	0.15784	NAN	0.17078	0.20472	0.21293	0.22273	4	36.8
P62746	P62746	RHOB	0.16134	0.21116	0.19117	0.22726	0.23418	0.24517	5	36.7
Q99NE5;Q80U57	Q99NE5	RIMS1	0.10763	0.14422	0.13153	0.17662	0.17799	0.18629	22	20
P70336;P70335	P70336	ROCK2	0.17372	0.23845	0.18695	0.22468	0.23232	0.23762	40	31
P47708	P47708	RPH3A	0.24823	NAN	0.23393	0.30483	0.33127	0.31307	22	40.7
P53026	P53026	RPL10A	0.1461	0.19524	0.17171	0.20167	0.20024	0.20534	8	31.8
Q9CXW4	Q9CXW4	RPL11	0.12356	0.16185	0.14444	0.17955	0.1865	0.18061	2	12.9
P35979	P35979	RPL12	0.13142	0.24839	0.16055	0.17807	NAN	0.25421	6	54.5
P19253	P19253	RPL13A	0.14673	0.16755	0.18068	0.19745	0.19446	NAN	6	30
Q9CPR4	Q9CPR4	RPL17	0.15006	0.13873	NAN	NAN	0.22163	0.21249	8	46.2
P35980	P35980	RPL18	0.16637	0.20848	0.18905	0.22047	NAN	0.19864	6	33.5
P62751	P62751	RPL23A	NAN	0.18974	0.17742	0.17626	0.20729	0.20988	8	34.6
P27659	P27659	RPL3	0.21088	NAN	0.19464	0.21992	0.20688	0.24476	13	36.5
P62900	P62900	RPL31	0.15994	0.18647	0.1954	0.22533	0.23274	NAN	6	49.6
Q6ZWV7	Q6ZWV7	RPL35	0.14923	0.1811	0.17107	NAN	0.21672	0.19784	3	26
Q9D8E6	Q9D8E6	RPL4	0.14359	0.18798	0.1737	0.21456	0.21689	0.1916	14	36.5
P47911	P47911	RPL6	0.19119	0.21737	NAN	NAN	0.24762	0.23571	12	37.2
P14148	P14148	RPL7	0.15909	0.2078	0.19067	0.19244	0.23712	0.20494	16	48.1
P12970	P12970	RPL7A	0.1588	0.19505	0.17219	0.20266	0.22346	0.21143	8	32.7
P14869	P14869	RPLP0	0.16932	0.1912	0.20009	0.21173	0.24804	0.22117	8	39.7
P99027	P99027	RPLP2	0.23752	0.24092	0.21215	0.30133	0.27977	0.22051	6	73
Q91YQ5	Q91YQ5	RPN1	0.27738	0.39255	0.31167	0.35697	0.34799	0.40941	25	52.8
Q9DBG6	Q9DBG6	RPN2	NAN	0.34824	0.30089	0.28901	NAN	0.35893	17	37.6
P62281	P62281	RPS11	0.28511	NAN	0.13926	0.15841	0.1667	NAN	7	39.2
P62301	P62301	RPS13	0.1654	0.20032	0.19437	0.21999	0.22239	0.21602	5	33.1
P14131	P14131	RPS16	0.14414	0.17967	NAN	0.20219	NAN	0.20289	6	32.9
Q9CZX8	Q9CZX8	RPS19	0.11008	0.13345	0.12135	0.15772	0.18204	0.17356	7	34.5
P25444	P25444	RPS2	0.13645	0.17237	0.17002	0.17283	0.19556	0.17419	9	33.8
P62852	P62852	RPS25	0.16547	0.19257	0.19873	0.2154	0.24175	0.22078	4	24
P62983;P62984;P0CG49;P0CG50	P62983;P62984;P0CG49;P0CG50	RPS27A;UBA52;UBB;UBC	0.29735	0.36814	0.34848	0.404	0.41357	0.56561	8	50.6
P62702	P62702	RPS4X	0.14429	0.18848	NAN	0.20975	NAN	0.18188	10	33.5
Q6ZWN5	Q6ZWN5	RPS9	0.14497	0.16261	NAN	0.16284	0.17588	0.1833	4	16.5
Q99PL5	Q99PL5	RRBP1	0.45512	0.52338	0.56186	0.64968	0.62034	0.68948	18	14.8
Q8K0T0	Q8K0T0	RTN1	0.29416	0.3918	0.26844	0.34173	0.44441	0.39278	8	12.1
Q9ES97	Q9ES97	RTN3	0.28216	0.38072	0.32009	0.41566	0.4167	0.44546	25	38.7
Q99P72	Q99P72	RTN4	0.25993	0.31063	0.28598	0.36299	0.4053	0.39703	13	12.7
P60122	P60122	RUVBL1	0.2476	0.35943	0.33707	0.39924	0.38896	0.44132	16	46.9
D3YXK2;Q80YR5	D3YXK2	SAFB	0.43824	0.54111	0.46732	0.58668	0.62915	0.57711	10	17.1
Q6ZPE2	Q6ZPE2	SBF1	0.13192	0.19732	NAN	NAN	0.21511	0.33062	55	38.7
Q9WTU3	Q9WTU3	SCN8A	0.15831	0.20459	0.18616	0.22328	0.22196	0.22339	7	5.7
Q62205	Q62205	SCN9A	0.1595	0.20063	0.19597	0.21017	0.225	NAN	4	5
P32020	P32020	SCP2	0.26987	0.35479	NAN	NAN	0.36116	0.43926	2	3.1
Q8K2B3	Q8K2B3	SDHA	0.1358	0.19009	0.14994	0.1941	0.19413	0.1865	26	53.5
Q9CQA3	Q9CQA3	SDHB	NAN	0.14318	0.44841	0.14395	0.14906	0.13349	11	44.3
Q9CZB0	Q9CZB0	SDHC	0.060895	0.080871	0.067527	0.091265	0.090634	NAN	6	33.1
Q9R1T4	Q9R1T4	SEPT6	0.051434	0.066103	0.0589	NAN	0.076579	0.077259	10	45.9
O55131	O55131	SEPT7	0.10896	0.1389	0.12665	0.13777	0.15149	0.15557	20	52.3
Q80UG5;REV__Q6NSQ7	Q80UG5	SEPT9	NAN	0.1275	0.084782	0.14269	0.13807	NAN	17	32.6
Q8C1B7	Q8C1B7	SEPT11	0.67267	0.11782	0.11298	0.090326	0.12156	0.082435	12	57.1
Q9Z1S5	Q9Z1S5	SEPT3	0.054989	0.077134	0.071165	0.085984	0.095085	0.092111	10	37.4
Q9Z2Q6;P42209	Q9Z2Q6	SEPT5	0.077903	0.10336	0.094151	0.11519	0.14835	0.13087	13	42.8
Q8K4Z5	Q8K4Z5	SF3A1	0.31432	0.4452	0.40021	0.49533	0.48903	0.50213	22	33.8
Q99NB9	Q99NB9	SF3B1	0.54255	0.62758	0.62485	NAN	0.68834	0.73145	38	38.7
Q921M3	Q921M3	SF3B3	0.22605	0.31006	0.31163	NAN	0.42932	0.40401	32	34.6
Q8VIJ6	Q8VIJ6	SFPQ	0.15743	0.20195	0.19708	0.21479	0.23112	0.22768	19	30
Q925N0	Q925N0	SFXN5	NAN	0.13766	0.1142	0.14025	NAN	0.13201	11	48.8
Q62420	Q62420	SH3GL2	0.05586	NAN	0.06924	0.0937	0.10238	0.10669	12	44.6
D3YZU1	D3YZU1	SHANK1	0.091938	0.1096	0.11802	0.17435	0.1688	0.17203	58	39.6
Q80Z38	Q80Z38	SHANK2	0.19846	0.19294	0.17354	0.18112	NAN	0.21421	43	39.6
Q8C0T5	Q8C0T5	SIPA1L1	0.31638	0.39622	0.40888	0.41587	0.48229	0.48626	33	26.4
P97797	P97797	SIRPA	0.14905	NAN	0.18618	0.20688	0.22675	0.22258	7	19.5
Q91V14;Q9WVL3	Q91V14	SLC12A5	0.15086	0.21203	0.18424	0.21518	0.22638	0.23143	23	29.2
P43006	P43006	SLC1A2	0.079126	0.10352	0.090058	0.10972	0.10954	0.10484	14	29.9
Q9CR62	Q9CR62	SLC25A11	0.031491	NAN	0.03273	0.095046	0.10509	0.096229	13	46.5
Q8BH59	Q8BH59	SLC25A12	0.047896	0.066207	0.0598	NAN	0.071282	0.070827	29	62.9
Q9QXX4	Q9QXX4	SLC25A13	0.16578	0.21524	0.13527	0.23221	0.25129	0.24845	1	7.2
Q9D6M3	Q9D6M3	SLC25A22	0.090983	0.13611	NAN	0.14266	0.15461	0.10199	11	56
Q8VEM8	Q8VEM8	SLC25A3	0.18531	0.29154	0.1682	0.10821	0.10119	0.083157	13	39.2
P48962	P48962	SLC25A4	0.058696	0.080906	0.071682	0.083917	0.088618	0.087143	14	65.8
P51881;Q3V132	P51881	SLC25A5	0.062629	0.079929	0.073337	0.092594	0.088912	0.089231	9	49
P17809	P17809	SLC2A1	0.32386	0.37948	0.34593	0.41944	0.48165	0.39967	7	12.6
P10852	P10852	SLC3A2	0.075014	0.085287	0.082329	0.091113	0.10265	0.096377	15	32.3
Q5DTL9	Q5DTL9	SLC4A10	0.16683	0.2307	NAN	0.26956	0.29233	0.26478	15	18.7
O88343	O88343	SLC4A4	0.066979	0.085487	0.078085	0.12477	0.11214	0.099223	16	17.7
P31648	P31648	SLC6A1	0.11805	0.1623	0.1488	0.16906	0.20446	0.24347	8	17.9
P31650;P31649;P31651;O55192;O35316;Q8VBW1	P31650	SLC6A11	0.18374	0.29843	0.27933	0.081621	0.082765	0.08635	6	12.9
P70414	P70414	SLC8A1	0.090685	NAN	0.10371	NAN	0.17383	0.15051	14	16.6
Q6DIC0	Q6DIC0	SMARCA2	0.69516	0.77222	0.65899	0.77862	0.59979	NAN	10	12.6
Q3TKT4	Q3TKT4	SMARCA4	0.51356	0.56837	NAN	0.8844	0.72991	NAN	11	13
Q91ZW3	Q91ZW3	SMARCA5	0.60976	0.65411	0.39632	NAN	0.99263	0.80711	20	26.5
Q6PDG5	Q6PDG5	SMARCC2	0.43747	0.54152	0.49593	0.58539	0.61148	0.57322	20	25.1
Q9CU62	Q9CU62	SMC1A	0.45563	0.64498	0.48176	NAN	0.65481	0.73797	28	24.1
Q6P5D8	Q6P5D8	SMCHD1	0.50194	0.70089	0.52828	0.6474	0.65198	0.72333	43	26.5
P60879	P60879	SNAP25	0.35707	0.46351	0.41338	0.49148	0.51026	0.51777	18	75.2
Q61548	Q61548	SNAP91	0.054402	0.077353	NAN	0.08462	0.084296	0.090789	16	25.6
O55042	O55042	SNCA	0.056179	0.078306	0.070277	0.086018	0.083899	NAN	6	45
Q78PY7	Q78PY7	SND1	0.35436	0.3748	0.35974	0.4116	0.46808	0.41586	35	48.7
Q6P4T2	Q6P4T2	SNRNP200	0.55113	0.65656	0.61354	0.67343	0.69624	0.69507	80	44.7
P62317	P62317	SNRPD2	NAN	0.20225	0.19753	0.24412	0.24648	0.255	8	55.9
P62320	P62320	SNRPD3	NAN	0.22115	0.21033	0.23596	NAN	0.27143	3	31.7
Q9CSN1	Q9CSN1	SNW1	NAN	0.76359	0.75716	0.91122	0.78224	0.92719	13	34.9
O70492	O70492	SNX3	0.33004	0.43043	NAN	0.42459	0.45518	0.45596	4	27.8
P08228	P08228	SOD1	0.13011	NAN	0.14565	0.15252	0.17146	NAN	5	39
P09671	P09671	SOD2	0.051942	0.06756	0.062966	0.067812	0.072041	0.072432	7	30.2
Q9QX47	Q9QX47	SON	0.61981	NAN	0.59841	0.78595	0.82243	NAN	6	3.2
Q3UTJ2	Q3UTJ2	SORBS2	0.25238	0.37363	0.35689	0.15701	0.31643	0.33025	33	40.3
P16546	P16546	SPTAN1	0.10062	0.12516	0.11855	0.13588	0.14203	0.1387	169	69
P15508	P15508	SPTB	0.14041	0.18058	0.16112	0.23087	0.23704	0.24205	94	60
Q62261	Q62261	SPTBN1	0.15173	0.19138	0.18025	0.20024	0.20661	0.20406	145	68.9
P05480;Q62270;P06240;Q922K9;P08103;Q62190;P16056	P05480	SRC	NAN	0.22385	0.20064	0.22384	0.27517	0.24156	14	40.3
Q9QWI6	Q9QWI6	SRCIN1	0.15934	0.18167	0.17423	0.25053	0.25221	0.24429	49	49.8
P32067	P32067	SSB	0.4032	NAN	0.4707	0.5381	0.58223	0.61195	14	34.9
Q08943	Q08943	SSRP1	0.45	0.52026	0.54954	0.67555	0.65277	0.57694	13	24.9
Q99L47	Q99L47	ST13	NAN	0.23245	0.14459	0.21859	0.23809	NAN	4	11.3
O35526	O35526	STX1A	NAN	0.059504	0.058951	NAN	0.063549	0.072137	13	44.4
P61264;Q00262	P61264	STX1B	0.044773	0.091424	0.087071	0.089055	0.11293	0.10181	18	61.8
O08599	O08599	STXBP1	0.080538	0.10544	0.095642	0.11071	0.11767	0.12148	39	72.6
Q5DQR4	Q5DQR4	STXBP5L	0.18792	0.25734	0.18071	0.19213	0.24156	NAN	17	20.3
Q9Z2I9	Q9Z2I9	SUCLA2	0.064065	0.099443	0.079185	0.088766	0.095077	0.099402	22	48.6
Q9WUM5	Q9WUM5	SUCLG1	0.058727	0.078542	NAN	0.081501	0.07326	0.077797	6	22.5
Q920B9	Q920B9	SUPT16H	NAN	0.64076	0.65222	NAN	1.2802	1.0381	18	22.5
Q9JIS5	Q9JIS5	SV2A	0.085492	0.1235	NAN	0.15129	0.12814	0.12648	11	15.6
Q8BG39	Q8BG39	SV2B	0.087596	NAN	0.074411	0.12395	0.12152	0.32107	15	32.7
O88935	O88935	SYN1	0.073035	0.083934	0.078494	0.091468	0.099614	0.098723	28	65.6
Q64332	Q64332	SYN2	0.067631	0.10149	0.093921	0.093006	0.11586	0.11868	23	62.5
Q7TMK9	Q7TMK9	SYNCRIP	0.22226	0.23264	0.26033	0.32673	0.34806	0.28598	18	34.7
Q6ZWR6	Q6ZWR6	SYNE1	NAN	0.46372	0.53294	0.4793	0.47784	0.42612	126	17
F6SEU4;Q8C2K5	F6SEU4	SYNGAP1	0.11421	0.12428	NAN	0.12999	0.13503	0.15319	38	41.6
Q8CHC4	Q8CHC4	SYNJ1	0.10492	0.16658	0.12652	0.17042	0.17136	0.201	46	36.3
Q8CC35	Q8CC35	SYNPO	0.15732	0.16699	0.17208	0.20995	0.23088	0.23835	33	44.6
Q62277	Q62277	SYP	0.0745	0.092953	0.084616	0.10443	0.11082	0.11176	6	15.6
P46096;Q9R0N5	P46096	SYT1	0.12825	0.22606	0.14781	0.22583	0.23677	0.21938	11	39.4
Q9R1Q8	Q9R1Q8	TAGLN3	0.1646	0.1926	0.1772	0.21535	0.22577	0.23211	13	75.9
Q921F2	Q921F2	TARDBP	0.25046	0.30695	0.27864	0.32764	0.36036	0.34246	11	37.7
Q9EPQ8	Q9EPQ8	TCF20	0.71944	0.71713	0.67853	0.78586	0.74722	0.76121	18	13.8
O08784	O08784	TCOF1	0.32334	0.37947	0.39072	0.47069	0.46487	0.46089	15	15.4
Q62351	Q62351	TFRC	0.43739	0.55578	0.48971	0.52643	NAN	0.60979	13	20.3
B1AZI6	B1AZI6	THOC2	0.49484	0.57175	0.5141	0.63746	0.61094	0.54609	25	17.5
Q569Z6	Q569Z6	THRAP3	0.44246	NAN	0.45893	0.5584	0.73524	0.56126	14	18.7
P39447	P39447	TJP1	0.40958	0.54307	0.51887	0.59874	0.65851	0.6033	49	38.4
P40142	P40142	TKT	0.12554	0.15473	0.14093	0.15795	0.16089	0.20276	17	35
P26039	P26039	TLN1	NAN	0.16179	0.17276	0.22098	0.24467	0.22245	57	37.2
Q9D1D4	Q9D1D4	TMED10	NAN	0.40273	0.45657	0.57421	0.42102	0.52877	4	22.4
Q9JKK7;Q9JHJ0	Q9JKK7	TMOD2	NAN	0.18426	0.17981	0.23894	0.2505	0.24337	12	46.2
P83510	P83510	TNIK	0.27641	0.335	0.28101	0.34601	0.37123	0.36768	17	24.6
Q8BYI9	Q8BYI9	TNR	NAN	0.034588	0.06794	0.039582	0.04599	0.047379	39	35.9
Q9CZW5	Q9CZW5	TOMM70A	0.10607	0.13707	0.12914	0.15472	0.17201	0.15931	21	42.4
Q04750;Q8R4U6	Q04750	TOP1	0.55482	0.66947	0.61955	0.66956	0.69057	0.7474	19	25.2
Q64511;Q01320	Q64511	TOP2B	0.55559	0.65281	0.59869	0.69924	0.65719	0.70944	25	17.1
Q921T2	Q921T2	TOR1AIP1	0.31692	0.45934	0.3882	NAN	0.5392	0.4995	11	28.4
P70399	P70399	TP53BP1	0.44199	0.5619	0.5097	0.30022	NAN	0.63932	27	22.4
P17751	P17751	TPI1	0.10703	0.14354	0.12498	0.14685	0.16423	0.1672	12	46.5
Q7TQD2	Q7TQD2	TPPP	0.072894	0.092164	0.08234	0.098927	0.10096	0.10729	9	38.1
Q9ESN6	Q9ESN6	TRIM2	NAN	0.2825	0.36227	NAN	0.36405	0.34693	12	25.9
Q62318	Q62318	TRIM28	NAN	0.37632	0.43681	0.35328	0.42045	0.42401	23	42.1
Q9R1R2	Q9R1R2	TRIM3	0.30134	0.3959	0.28661	0.36216	0.33948	0.23357	18	35.5
Q0KL02	Q0KL02	TRIO	0.20513	0.2839	0.23573	0.27646	0.29498	0.31136	34	17.1
P68369;P05214	P68369;P05214	TUBA1A;TUBA3A	0.035068	0.047742	0.041881	0.055553	0.056735	0.061832	1	58.1
P05213	P05213	TUBA1B	0.031659	0.043891	0.038852	0.050628	0.052446	0.056627	24	67
P68368	P68368	TUBA4A	NAN	0.05204	0.044536	0.052603	NAN	0.059274	5	68.1
Q7TMM9	Q7TMM9	TUBB2A	0.030365	0.046413	NAN	0.043724	0.043332	0.045095	2	71.2
Q9D6F9	Q9D6F9	TUBB4A	0.077593	0.086803	0.085201	0.10497	0.11465	0.11497	6	74.3
P68372	P68372	TUBB4B	0.039218	0.051485	0.04481	0.056425	0.064154	0.0657	1	72.4
P99024	P99024	TUBB5	NAN	0.0491	0.040929	0.049059	0.050349	0.060536	4	68.2
Q8BFR5	Q8BFR5	TUFM	0.069072	0.071143	0.075433	0.094022	0.089538	0.089017	20	51.1
Q9D883	Q9D883	U2AF1	NAN	0.34194	0.19034	NAN	0.21693	0.53137	1	16.7
P26369	P26369	U2AF2	0.3249	0.50634	0.42075	0.48005	0.53359	0.51793	10	39.4
Q02053;P31254	Q02053	UBA1	0.12178	0.16236	0.14145	0.16999	0.18694	0.20094	31	39
P62983;P62984;P0CG49;P0CG50	P62983;P62984;P0CG49;P0CG50	UBA52;RPS27A;UBB;UBC	0.3398	0.41099	0.37807	0.4298	0.43982	0.46051	8	50.6
P61089;Q9CQ37	P61089	UBE2N	0.14504	0.19655	0.16977	0.20051	0.21192	NAN	8	48
Q6ZPJ3	Q6ZPJ3	UBE2O	0.24729	0.35785	0.29093	0.35668	0.35422	0.35236	33	32.4
Q9R0P9	Q9R0P9	UCHL1	0.18679	0.24124	0.22381	0.24891	0.27167	0.26754	7	40.8
Q6P5E4	Q6P5E4	UGGT1	0.17508	0.22704	0.25098	0.31137	0.32972	0.2448	32	26.6
Q4KUS2;Q9Z1N9;Q8K0T7	Q4KUS2	UNC13A	0.22548	0.27939	0.24334	0.26483	0.33965	0.31193	37	24.6
Q9EPU0	Q9EPU0	UPF1	0.38307	0.54382	0.38839	NAN	0.55702	0.60378	26	30
Q9D855	Q9D855	UQCRB	0.073423	NAN	0.064307	0.083722	0.092592	0.073957	14	65.8
Q9CZ13	Q9CZ13	UQCRC1	0.052807	NAN	0.054817	0.073781	0.078132	0.07363	15	45.8
Q9DB77	Q9DB77	UQCRC2	0.050141	0.064497	0.056081	0.066957	0.074425	0.074361	16	40.8
P70398	P70398	USP9X	0.2583	0.33612	0.29347	0.35834	0.3457	0.37262	55	23.6
P63044	P63044	VAMP2	0.12326	0.16777	0.14666	0.17828	0.19514	NAN	3	68.1
P63044	P63044	VAMP2;VAMP3	0.10997	0.1521	0.12618	0.15369	0.17073	0.16361	3	68.1
Q9WV55	Q9WV55	VAPA	0.20214	0.24538	0.24187	0.27512	0.30869	0.3404	6	33.3
Q9QY76	Q9QY76	VAPB	0.2563	0.33854	0.30525	0.34247	0.37019	0.35972	7	35.8
Q01853	Q01853	VCP	0.13464	0.19465	0.14983	0.19289	0.22922	0.21052	23	35.6
Q60932	Q60932	VDAC1	0.063466	0.082325	0.071588	0.090224	0.093837	0.094025	16	65.9
Q60930	Q60930	VDAC2	0.0607	0.078998	0.073248	0.087294	0.09355	0.092773	15	64.7
Q60931	Q60931	VDAC3	0.049003	0.071223	0.056721	0.073449	0.086808	0.079512	9	32.2
P20152	P20152	VIM	0.16698	0.23011	0.21631	0.25433	0.27726	0.23774	25	57.9
Q9QZ88	Q9QZ88	VPS29	0.17285	0.24978	0.21683	0.25208	0.27634	NAN	6	35.7
Q9EQH3	Q9EQH3	VPS35	0.12506	0.20364	0.15748	0.21349	0.21861	0.21704	18	27.8
P62761	P62761	VSNL1	0.3062	0.37236	0.34841	0.42284	0.40665	0.41042	7	50.3
O88342	O88342	WDR1	0.12953	0.16077	0.10655	0.16266	NAN	0.15239	19	51.5
Q920I9	Q920I9	WDR7	0.094719	0.12099	0.11289	0.14026	0.15505	0.15056	46	40.2
Q9R0I7	Q9R0I7	YLPM1	0.4998	NAN	0.5587	0.67135	0.61994	0.67647	20	18.2
Q9CQV8	Q9CQV8	YWHAB	0.14214	0.18531	0.15968	0.20814	0.23231	0.2566	7	54.5
P62259;O70456	P62259	YWHAE	0.10178	0.14945	0.12906	0.15719	0.17782	0.18394	19	76.5
P61982	P61982	YWHAG	0.15459	0.21263	0.18553	0.21662	0.23629	0.24179	5	35.6
P68510	P68510	YWHAH	0.2556	0.33317	0.29596	0.32638	0.35551	0.3695	9	39
P68254	P68254	YWHAQ	0.14302	0.1867	0.17194	0.19931	0.21951	0.23167	9	45.7
P63101;O70456	P63101	YWHAZ	0.10309	0.14361	0.1279	0.15973	0.15738	0.17916	12	65.3
O88532	O88532	ZFR	0.55583	0.70608	0.64827	0.70482	0.68945	0.78917	28	40.9
Q69Z99	Q69Z99	ZNF512	NAN	0.42381	0.37806	0.40422	NAN	0.47221	14	39.5

## Sheet: G93A-SOD1_P120
SUPPLEMENTAL TABLE S1e:TgSOD1_P120-G93A
H/L ratios for proteins in each WT and disease model (Tg) mouse.									Peptide statistics.
PROTEIN IDs	MAJORITY PROTEIN IDs	GENE	WT_K6ratio_1	WT_K6ratio_2	WT_K6ratio_3	Tg_K6ratio_1	Tg_K6ratio_2	Tg_K6ratio_3	Unique Peptides	Unique sequence coverage [%]
Q61838;CON__ENSEMBL:ENSBTAP00000024146	Q61838	A2M	1.4174	1.4346	1.2428	1.0079	1.0202	1.1643	33	30
P61922	P61922	ABAT	0.07799	0.074285	0.062219	0.084509	0.090592	0.083974	25	59.2
Q5SWU9	Q5SWU9	ACACA	0.38414	NAN	0.38364	0.4287	0.36615	0.49172	30	15.1
P50544	P50544	ACADVL	0.35669	0.38706	0.37369	0.40365	0.33203	0.3311	12	20.1
Q8QZT1	Q8QZT1	ACAT1	0.058021	0.072	0.052795	0.066846	0.076729	0.065998	14	43.9
Q99KI0	Q99KI0	ACO2	0.065552	0.05241	0.048331	0.047573	0.067736	0.070513	23	34.2
Q91V12	Q91V12	ACOT7	0.18814	0.15402	0.15897	0.22347	0.22661	0.20056	9	28.1
Q99PU5	Q99PU5	ACSBG1	0.36871	0.37131	0.33887	0.45215	0.4158	0.4174	21	35
Q91WC3	Q91WC3	ACSL6	0.21005	0.18271	0.17651	0.21131	0.2325	0.2112	25	42.9
P68134;P68033;P62737;P63268	P68134;P68033;P62737;P63268	ACTA1	0.083937	NAN	0.096795	0.15429	0.16339	NAN	4	39.5
P68134;P68033;P62737;P63268	P68134;P68033;P62737;P63268	ACTA1;ACTC1;ACTA2;ACTG2	NAN	0.10887	0.092808	0.13661	0.13897	0.14244	4	39.5
P60710	P60710	ACTB	0.13677	NAN	0.13214	0.17605	0.19128	0.19954	1	73.9
P63260	P63260	ACTG1	0.12096	NAN	0.11386	0.15512	0.16774	0.16729	1	73.9
P61164	P61164	ACTR1A	0.25914	NAN	0.22947	0.30262	0.27668	0.29584	5	51.9
P56375	P56375	ACYP2	0.11204	0.11436	NAN	NAN	0.14112	0.15368	5	43.4
P55264	P55264	ADK	0.16877	NAN	0.15928	0.23264	0.22017	0.27072	13	36.3
Q80SW1	Q80SW1	AHCYL1	0.094661	0.091625	0.082552	0.10209	0.10567	0.10839	10	37.4
Q68FL4	Q68FL4	AHCYL2	0.10422	0.19277	NAN	0.086659	0.11494	0.20672	7	31.2
Q9WTQ5	Q9WTQ5	AKAP12	0.15769	NAN	0.12747	NAN	0.20088	0.1926	6	4.9
Q9JII6	Q9JII6	AKR1A1	NAN	0.10825	0.092366	0.11955	0.13366	0.13561	17	57.2
P45376	P45376	AKR1B1	0.089787	0.089832	0.085218	0.123	0.12414	0.14161	17	53.2
P07724;CON__P02768-1	P07724	ALB	0.71645	0.72431	0.64667	0.58347	0.5693	0.66598	37	65.3
P24549	P24549	ALDH1A1	0.17554	0.094104	0.11924	0.18496	0.1514	0.21273	15	52.3
Q8R0Y6;Q8K009	Q8R0Y6	ALDH1L1	0.11983	0.14526	0.13366	0.19606	0.18103	0.22065	40	55.7
P47738;Q62148	P47738	ALDH2	0.18551	0.1938	0.1713	0.21425	0.22669	0.21277	15	38.2
Q8BWF0	Q8BWF0	ALDH5A1	NAN	0.065396	0.053581	0.058862	0.060235	0.065835	12	27.7
P05064	P05064	ALDOA	0.21134	NAN	0.1864	0.24694	0.24404	0.26232	23	81.9
P05063;Q91Y97	P05063	ALDOC	0.2419	NAN	0.20641	0.28743	0.28216	0.28581	30	89
Q7TQF7;D3Z6Q9	Q7TQF7	AMPH	0.10246	0.09113	0.086109	0.096298	0.12093	0.12042	11	21
Q02357	Q02357	ANK1	0.081085	NAN	0.056605	0.11024	0.1178	0.10439	23	17.3
Q8C8R3	Q8C8R3	ANK2	0.18675	0.17391	0.15003	0.21839	0.20803	0.20972	29	11.6
Q8K298	Q8K298	ANLN	0.068224	0.075492	0.075321	0.10135	0.082185	0.079459	18	18.8
P07356;REV__Q8BND4	P07356	ANXA2	0.14034	0.17672	0.18731	0.19314	0.16876	0.2077	26	60.5
P48036	P48036	ANXA5	0.12307	0.1101	0.10719	0.18043	0.16356	0.17564	21	67.4
P14824	P14824	ANXA6	0.11131	0.13482	0.1486	0.15592	0.15339	0.16527	39	52.7
P17426	P17426	AP2A1	0.10194	0.096137	0.09135	0.14259	0.12899	0.12685	26	33.6
Q9DBG3	Q9DBG3	AP2B1	0.087667	0.09621	0.066627	0.11719	0.12011	0.12658	10	25.2
O54774	O54774	AP3D1	0.49186	0.19534	0.16969	0.4584	0.4962	0.28617	18	19.4
Q00623;CON__P15497	Q00623	APOA1	1.7093	NAN	1.6236	NAN	1.7624	1.5563	7	27.3
Q8K4Z3	Q8K4Z3	APOA1BP	0.053907	0.082859	NAN	0.098832	0.1103	0.080767	7	33.3
P06728	P06728	APOA4	1.8313	NAN	2.5272	1.5806	2.0161	NAN	9	28.4
P51910	P51910	APOD	NAN	0.977	0.89233	0.91737	0.87754	0.9447	5	33.3
P84078;P61205;Q8BSL7	P84078;P61205;Q8BSL7	ARF1;ARF3	0.17365	0.16428	0.14909	0.19476	0.20193	0.208	4	35.9
P84078;P61205;Q8BSL7	P84078;P61205;Q8BSL7	ARF1;ARF3;ARF2	0.15823	0.1464	0.12034	0.19066	0.19082	0.18631	4	35.9
Q99PT1	Q99PT1	ARHGDIA	0.11472	0.11387	0.10842	0.15024	0.15535	0.16192	10	62.3
Q8R3P0	Q8R3P0	ASPA	0.089962	0.088173	0.070476	0.114	0.10345	0.11467	11	43.3
Q8C0M9	Q8C0M9	ASRGL1	0.080861	0.07652	0.070966	0.10793	0.11605	0.097852	8	29.8
Q8BH66;Q91YH5	Q8BH66	ATL1	0.2082	0.20827	NAN	NAN	0.34936	0.32138	9	18.6
Q8VDN2	Q8VDN2	ATP1A1	0.10174	0.10059	0.091225	0.11886	0.12926	0.11442	21	37
Q6PIE5	Q6PIE5	ATP1A2	0.096814	0.093683	0.090459	0.14113	0.1301	0.13858	25	42.5
Q6PIC6;Q9WV27;Q9Z1W8;Q64436	Q6PIC6	ATP1A3	0.085122	0.082187	0.074026	0.093681	0.098734	0.094844	25	42.5
P14094	P14094	ATP1B1	0.085543	0.082284	0.074933	0.093062	0.098475	0.095463	14	39.8
P14231	P14231	ATP1B2	0.081799	0.079815	0.075158	0.11161	0.10622	0.10262	13	40
Q8R429	Q8R429	ATP2A1	0.29438	0.28158	0.27848	0.36044	0.18151	0.27361	12	27.4
O55143	O55143	ATP2A2	0.32017	0.27738	0.28463	0.32667	0.33529	0.28722	16	33.8
Q9R0K7	Q9R0K7	ATP2B2	0.09937	0.096418	0.089735	0.11133	0.11898	0.11579	36	32.1
Q03265	Q03265	ATP5A1	0.050335	0.047531	0.044545	0.053488	0.059395	0.056901	28	55
P56480	P56480	ATP5B	0.053361	0.051842	0.046251	0.056517	0.063331	0.058607	21	54.4
Q91VR2	Q91VR2	ATP5C1	0.040038	0.039683	0.039457	0.045958	0.049959	0.049929	8	27.2
Q9CQQ7	Q9CQQ7	ATP5F1	0.046594	0.046579	0.041816	0.050703	0.052814	0.051577	7	20.3
Q06185	Q06185	ATP5I	0.046873	0.044761	NAN	0.049626	0.053551	NAN	4	52.1
Q9DB20	Q9DB20	ATP5O	0.045695	0.043947	0.045625	0.047294	0.051545	0.050083	7	40.4
P50516	P50516	ATP6V1A	0.14989	0.14578	0.12675	0.17188	0.17565	0.17494	35	70.5
P62814	P62814	ATP6V1B2	0.14732	0.14157	0.12787	0.17818	0.17622	0.18712	24	66.7
Q9Z1G3;Q99L60	Q9Z1G3	ATP6V1C1	0.15673	0.15041	0.14674	0.19189	0.20761	0.20361	16	36.9
P50518;Q9D593	P50518	ATP6V1E1	0.16306	0.15789	0.14799	0.19435	0.20192	0.20717	13	54.9
P70704	P70704	ATP8A1	0.25991	0.19844	0.25961	0.25418	0.25416	0.22442	20	21.8
P28658	P28658	ATXN10	0.65222	0.60093	0.54389	0.64843	0.71102	0.67952	13	31.6
Q80YN3	Q80YN3	BCAS1	0.08851	0.075862	0.088166	0.10482	0.093563	0.12496	7	12.8
O08539	O08539	BIN1	0.13115	0.12223	0.11876	0.13922	0.14817	0.17689	14	36.6
Q9Z0S1	Q9Z0S1	BPNT1	0.10872	NAN	0.10176	0.13833	0.14447	0.13957	14	62
P00920	P00920	CA2	0.070073	0.066807	0.057391	0.10379	0.10317	0.1159	14	68.8
P16015	P16015	CA3	NAN	0.13931	0.090115	0.20287	0.17997	0.20834	15	76.5
Q06138	Q06138	CAB39	NAN	0.24217	0.21452	0.29482	0.35257	NAN	10	33.4
Q80TJ1;Q8BYR5	Q80TJ1	CADPS	0.14646	0.13771	0.12503	0.16887	0.17299	0.17119	43	38.7
Q08331	Q08331	CALB2	0.084552	0.089265	0.086521	0.10717	0.11436	0.12209	16	61.6
P62204;Q9D6P8	P62204	CALM1	0.22068	0.19988	0.17939	0.24272	0.23087	0.25618	7	59.1
P14211	P14211	CALR	0.23164	0.25465	NAN	0.3294	0.35551	0.36775	12	30
Q923T9	Q923T9	CAMK2G	0.17328	0.18925	0.21468	0.21849	0.21873	0.21611	7	28
P35564	P35564	CANX	0.23725	0.2271	0.10273	0.30997	0.27261	0.28854	12	20.8
P40124	P40124	CAP1	0.18666	0.18672	0.1757	0.23237	0.25289	0.26269	20	53.8
O08529	O08529	CAPN2	0.16103	NAN	0.24872	0.20107	0.16429	0.20577	27	48.7
O88456;Q9D7J7	O88456	CAPNS1	0.1614	0.1462	NAN	0.19661	0.18955	0.21525	8	38.7
P47754	P47754	CAPZA2	NAN	0.18825	0.17117	0.24522	0.23547	0.25503	13	59.8
P47757	P47757	CAPZB	NAN	0.21072	0.1913	0.28888	0.26214	0.33158	15	53.8
Q9ER72	Q9ER72	CARS	0.60249	0.59581	0.53398	0.64931	0.63716	0.64873	1	1.3
P48758	P48758	CBR1	0.10957	0.10149	0.096169	0.13195	0.1556	0.13711	17	72.6
P80314	P80314	CCT2	0.21694	0.19251	0.17909	0.24505	0.24073	0.26322	28	70.1
P80318	P80318	CCT3	0.17604	0.18704	0.17001	0.23565	0.25936	0.2508	26	54.7
P80315	P80315	CCT4	NAN	0.18228	0.13806	0.21486	0.23087	0.22185	20	46.6
P80316	P80316	CCT5	0.19711	0.16732	0.16697	0.21574	0.21883	0.23975	20	43.3
P80317;Q61390	P80317	CCT6A	NAN	0.21359	0.18672	0.25521	0.26653	0.26565	22	49
P80313	P80313	CCT7	0.24083	0.23492	0.19355	0.26527	0.27087	0.29867	16	37.1
P42932	P42932	CCT8	0.23631	0.22802	0.20725	0.28685	0.28139	0.29743	27	59.9
P35762	P35762	CD81	NAN	0.1084	0.12941	0.14835	NAN	0.16781	3	21.2
P49615	P49615	CDK5	0.12388	0.13866	0.12786	0.16817	0.17525	0.24307	14	48.3
P23953;Q8VCT4;Q8VCC2	P23953	CES1C	1.8005	1.9619	1.5762	1.4195	1.3657	1.2093	7	15.9
P18760	P18760	CFL1	0.17223	0.17679	0.15445	0.22616	0.23355	0.24609	13	65.1
O35744	O35744	CHI3L3	0.81008	NAN	0.73249	NAN	0.65584	0.86622	6	32.9
Q91WS0	Q91WS0	CISD1	0.05901	0.060432	0.053732	0.065932	0.068998	0.068598	6	52.8
Q04447	Q04447	CKB	0.11348	NAN	0.098582	0.14842	0.1465	0.1578	25	83.5
Q8BRT1	Q8BRT1	CLASP2	0.22573	0.23848	0.21979	0.28558	0.2934	NAN	15	16.6
Q9Z1Q5	Q9Z1Q5	CLIC1	NAN	0.40587	0.30889	0.40015	0.4129	NAN	8	48.5
Q68FD5	Q68FD5	CLTC	0.14447	0.13954	0.13	0.1695	0.17967	0.18585	91	60.7
P16330	P16330	CNP	0.027278	0.026046	0.024137	0.036139	0.038104	0.035564	26	50
P12960	P12960	CNTN1	0.13514	0.13811	0.13376	0.18292	0.18536	0.19922	23	28.9
Q61330	Q61330	CNTN2	0.16472	0.16975	0.15626	0.19848	NAN	0.20792	9	10.8
O54991	O54991	CNTNAP1	NAN	0.1258	0.095306	0.19587	0.1215	NAN	18	14.2
Q8CIE6	Q8CIE6	COPA	0.43202	0.41972	0.3735	0.50425	0.47954	0.52115	31	30.6
O35864	O35864	COPS5	0.15007	NAN	0.12317	0.21445	0.18378	0.18228	10	34.7
O89053	O89053	CORO1A	0.20207	0.2491	0.21307	0.19721	0.31101	0.30734	15	44.3
P19783	P19783	COX4I1	0.035884	0.056145	0.055648	0.060791	0.063454	0.068502	10	55.6
P56391	P56391	COX6B1	0.079631	0.074855	0.069491	NAN	0.095975	0.082271	5	53.5
P63040;P84086	P63040	CPLX1	0.208	0.18119	0.16748	0.20709	0.23543	0.23131	3	41
Q9CZU6	Q9CZU6	CS	0.054472	0.053068	0.054118	0.061721	0.066904	0.057781	16	33
P97315	P97315	CSRP1	0.21569	0.21188	0.19076	0.25724	0.27661	0.25971	8	50.3
Q02248	Q02248	CTNNB1	0.27045	0.28272	0.24677	0.29212	0.31207	0.32261	10	18.1
P18242	P18242	CTSD	0.31909	0.20289	0.18908	0.58355	0.38824	0.48445	8	29.3
Q9JLV5	Q9JLV5	CUL3	NAN	0.17865	0.14585	0.22863	0.23402	0.25198	23	35.2
P62897;CON__P62894;P00015	P62897	CYCS	0.048382	0.048281	0.051078	0.055108	0.056879	0.066414	7	41.9
Q5SQX6	Q5SQX6	CYFIP2	0.18268	0.16969	0.13993	0.22397	0.22594	NAN	12	19.6
P28654	P28654	DCN	0.39399	0.43733	0.50432	0.67416	0.56497	0.71677	7	20.1
O08788	O08788	DCTN1	0.27564	0.27155	0.26093	0.30787	0.30325	0.29938	38	38.6
Q9CWS0	Q9CWS0	DDAH1	0.062971	0.082868	0.064183	0.12487	NAN	0.087265	14	57.2
Q91VR5	Q91VR5	DDX1	NAN	0.28173	0.37653	0.33337	0.22552	0.3526	19	32.2
Q62167;P16381;Q61496	Q62167;P16381	DDX3X;D1PAS1	0.47125	0.54744	0.58895	0.57357	0.53692	0.56863	2	19.2
Q61656	Q61656	DDX5	0.70451	0.74248	0.80983	0.84285	0.82523	NAN	10	30.1
O70133	O70133	DHX9	0.29249	0.35215	0.35502	0.39537	0.37486	0.43133	19	14.4
O08749	O08749	DLD	0.045889	0.068033	0.053812	0.060339	NAN	0.06163	11	24.4
Q8BPN8	Q8BPN8	DMXL2	0.11479	0.10364	NAN	NAN	0.15477	0.14868	20	7.8
P39053	P39053	DNM1	0.17455	0.17436	0.17326	0.36476	0.21655	0.22884	27	46.5
Q9Z218	Q9Z218	DPP6	0.41973	NAN	0.47869	0.42247	0.18688	NAN	9	13.7
O08553	O08553	DPYSL2	0.059337	0.051609	0.047344	0.066749	0.066283	0.069019	31	72.6
Q62188	Q62188	DPYSL3	0.056008	0.057551	0.054795	0.069825	0.069835	0.077206	19	61.1
Q9R0P5	Q9R0P5	DSTN	0.16821	0.15755	0.14385	0.2054	0.20481	0.22437	10	56.4
Q9JHU4	Q9JHU4	DYNC1H1	0.22111	0.20948	0.1809	0.26539	0.25699	0.27938	186	43.9
Q8R1Q8	Q8R1Q8	DYNC1LI1	0.22909	0.20286	0.16924	0.25829	0.28544	0.28695	14	37.1
Q9D0M5	Q9D0M5	DYNLL2	0.13421	0.12484	0.10335	0.15798	0.15933	0.16356	3	64
Q8BH95	Q8BH95	ECHS1	0.079931	0.081413	0.08491	0.10082	0.10534	0.098947	10	29
Q8BL66	Q8BL66	EEA1	0.20029	0.18407	0.1908	0.22727	0.25439	0.25638	28	22.5
P10126	P10126	EEF1A1	0.23574	0.2257	0.20226	0.26938	0.26816	0.25576	5	34.2
P62631	P62631	EEF1A2	0.26168	0.28491	0.30201	0.33584	0.32774	0.31882	7	38
O70251	O70251	EEF1B	0.18267	NAN	0.30877	0.36465	0.30441	0.22031	5	38.7
P57776	P57776	EEF1D	0.24776	0.23105	0.1913	0.27726	0.28678	0.31577	9	41.3
Q9D8N0	Q9D8N0	EEF1G	0.11797	0.10228	NAN	0.11503	0.10252	0.13476	10	25.6
P58252;O08810	P58252	EEF2	0.47557	0.44635	0.36743	0.49774	0.4688	0.49338	21	26.6
Q9D8Y0;Q9D4J1	Q9D8Y0	EFHD2	0.14135	0.36626	NAN	0.16731	0.1953	0.1928	15	46.7
O08810	O08810	EFTUD2	0.27649	0.30913	0.32148	0.3357	NAN	0.36529	10	14.2
P23116	P23116	EIF3A	0.36417	0.35341	0.30685	0.39086	0.41315	0.44107	24	17.4
Q91VC3	Q91VC3	EIF4A3	NAN	0.36056	0.45245	0.31304	0.40206	NAN	9	27.7
P63073	P63073	EIF4E	NAN	0.3134	0.33024	0.41707	0.56769	NAN	4	18
Q6NZJ6	Q6NZJ6	EIF4G1	0.41986	NAN	0.35908	0.54101	0.51249	0.55707	12	10.4
P59325	P59325	EIF5	0.29547	0.27831	0.2324	0.35827	0.36005	0.37545	8	21
P63242;Q8BGY2	P63242;Q8BGY2	EIF5A;EIF5A2	0.21799	0.21723	0.20247	0.2501	0.29692	0.29115	6	46.8
P17182	P17182	ENO1	0.081407	0.090017	0.082093	0.058384	0.051256	0.050827	9	30.2
P17183	P17183	ENO2	0.11692	NAN	0.097138	0.12306	0.10231	0.11992	11	46.3
Q9Z2H5	Q9Z2H5	EPB41L1	0.18549	NAN	0.1591	0.21143	0.20935	0.19635	12	23
Q9WV92	Q9WV92	EPB41L3	0.12381	0.046735	NAN	0.33973	0.054265	0.05414	25	38.1
Q9D379	Q9D379	EPHX1	0.28219	NAN	0.22088	NAN	0.27975	0.29632	7	18.2
Q8CGC7	Q8CGC7	EPRS	0.28488	NAN	0.26629	0.32763	0.3348	0.33375	22	17.8
P84089	P84089	ERH	NAN	0.31806	0.32438	NAN	0.37951	0.44237	2	21.2
Q9R0P3	Q9R0P3	ESD	0.10674	NAN	0.098099	0.13605	0.13753	0.14005	12	60.6
Q3U7R1	Q3U7R1	ESYT1	0.1812	0.21487	0.24383	0.22714	0.21684	0.24482	18	20.4
Q99LC5	Q99LC5	ETFA	0.073126	0.05389	0.079889	0.061208	0.084327	NAN	11	48
Q9DCW4	Q9DCW4	ETFB	0.082931	NAN	0.078095	0.083174	0.094636	0.081825	11	43.1
P04117	P04117	FABP4	0.59488	0.58265	0.48938	0.60725	0.47173	0.61752	10	75
Q05816	Q05816	FABP5	NAN	0.10635	0.10229	0.17246	0.17529	0.18271	11	80
Q9CYH2	Q9CYH2	FAM213A	0.22968	0.22439	0.19623	0.24302	0.24467	0.24353	7	30.3
P19096	P19096	FASN	0.41841	0.36988	0.40327	0.45227	0.36776	0.53674	86	43.6
Q8K0E8;CON__P02676	Q8K0E8	FGB	1.5329	1.6625	1.7295	1.4197	1.4243	NAN	11	29.1
P61148	P61148	FGF1	0.32491	0.28914	0.25995	0.36242	0.34178	0.36429	6	41.9
Q8VCM7	Q8VCM7	FGG	1.4115	1.687	1.6781	1.3254	1.2964	1.3744	6	14.4
P97807	P97807	FH	0.056506	0.050535	0.048746	0.062216	0.066757	0.060543	13	29.2
Q8VHX6	Q8VHX6	FLNC	0.13984	0.16799	0.17729	NAN	0.23278	0.31189	44	21.9
A2APV2;Q6ZPF4	A2APV2	FMNL2	0.10414	0.15923	0.13004	0.13388	0.14198	0.13487	14	16.4
P11276	P11276	FN1	0.61145	0.35431	NAN	0.86323	0.75387	NAN	11	4.8
Q61553	Q61553	FSCN1	0.11427	0.10597	0.11263	0.14675	0.15201	0.14791	19	47.1
P09528	P09528	FTH1	0.23558	0.20577	0.21473	0.30391	0.32195	0.34177	8	41.8
Q00612;P97324;REV__P46662	Q00612	G6PDX	0.14006	0.15155	0.15935	0.18314	0.20451	0.21721	24	49.1
P60521;Q9DCD6;Q8R3R8	P60521	GABARAPL2	0.32007	0.36173	0.32924	0.43392	0.4593	0.43594	4	28.2
P16858;Q64467	P16858	GAPDH	0.11449	0.11396	0.10452	0.14211	0.14438	0.15188	27	86.8
Q9CZD3	Q9CZD3	GARS	0.31467	NAN	0.24959	0.2909	0.29783	0.44621	20	34
P50396	P50396	GDI1	0.12632	0.12895	0.10267	0.16454	0.17785	0.15644	19	67.1
Q61598	Q61598	GDI2	0.14876	NAN	0.12359	0.17638	0.19713	0.19229	14	58.7
P03995	P03995	GFAP	0.038241	0.042389	0.040159	0.10569	0.10211	0.11299	43	74.2
P23242	P23242	GJA1	0.12321	0.123	NAN	0.17701	0.18713	0.15548	10	35.3
Q9CPV4	Q9CPV4	GLOD4	0.15863	0.14863	0.14883	0.1873	0.21177	0.2054	15	57.7
Q9JL62	Q9JL62	GLTP	0.053156	0.047575	NAN	0.071314	0.074595	0.071941	10	51.2
P26443	P26443	GLUD1	0.055166	0.050864	0.047138	0.06847	0.073801	0.064014	28	52.9
P15105	P15105	GLUL	0.18132	0.18449	0.16013	0.2121	0.2257	0.20868	15	44.8
Q9CQI3;Q9ERL7	Q9CQI3	GMFB	0.16012	0.15143	0.13195	0.19765	0.19144	0.20537	5	46.5
Q3THK7	Q3THK7	GMPS	0.32744	0.43556	NAN	0.28527	0.27607	0.2968	15	30.7
P08752;P20612;Q3V3I2;P50149	P08752	GNAI2	0.078178	NAN	0.097514	0.1332	0.13004	0.14051	11	55.5
P18872	P18872	GNAO1	0.053974	0.062068	0.063028	0.08308	0.081895	0.080425	10	39
P63094;Q6R0H7;Q8CGK7	P63094;Q6R0H7	GNAS	0.11401	NAN	0.092889	NAN	0.16187	0.13596	10	29.9
P62874;Q61011	P62874	GNB1	0.054198	0.057808	NAN	0.068328	0.073746	0.07744	7	30
P62880	P62880	GNB2	NAN	0.061306	0.062653	0.089955	0.088378	0.079288	7	58.2
P05201	P05201	GOT1	0.092545	NAN	0.078176	0.10754	0.11147	0.11447	29	74.6
P05202	P05202	GOT2	NAN	0.043703	0.037783	0.044184	0.048886	0.046184	21	47.7
P13707	P13707	GPD1	0.17544	NAN	0.23231	0.20965	0.17992	0.22995	17	52.7
Q64521	Q64521	GPD2	NAN	0.078607	0.079967	0.11043	0.11334	0.10016	29	39.2
P06745;CON__Q3ZBD7	P06745	GPI	0.11699	0.11685	0.10887	0.13567	0.14041	0.14462	25	56.8
P35802	P35802	GPM6A	0.1169	0.11636	0.10464	0.14047	0.143	0.1532	6	15.5
P24472	P24472	GSTA4	0.12999	0.13048	0.11452	0.16303	NAN	0.16345	5	16.2
Q9DCM2	Q9DCM2	GSTK1	0.15837	NAN	0.14428	0.17945	0.18952	0.17079	3	17.3
P10649;P19639;O35660	P10649	GSTM1	0.13693	0.13576	0.11673	0.15885	0.16023	0.15951	8	42.2
P48774	P48774	GSTM5	0.14187	0.13051	NAN	NAN	0.16384	0.16231	5	25
P10922	P10922	H1F0	0.030906	0.03877	0.037113	NAN	0.045784	0.042301	3	11.3
Q9QZQ8	Q9QZQ8	H2AFY	NAN	0.098955	0.088874	0.11318	0.13081	0.13291	13	51.9
Q8BMS1	Q8BMS1	HADHA	0.10808	0.10181	0.10196	0.10937	0.11107	0.12532	18	29.1
P01942	P01942	HBA	0.046142	0.040848	0.04217	0.087145	0.10775	0.083459	4	43
P02088;CON__Q3SX09;CON__P02070;P02104	P02088	HBB-B1	0.045485	0.041705	0.043226	0.088997	0.10792	0.081213	4	70.7
Q3UGR5	Q3UGR5	HDHD2	0.091141	0.086797	NAN	0.11554	0.10887	NAN	7	34.4
Q8VDJ3	Q8VDJ3	HDLBP	NAN	0.45723	0.38593	NAN	0.49893	0.46886	8	7.5
P43276	P43276	HIST1H1B	NAN	0.085138	0.068763	0.06749	0.22145	0.18782	7	22.4
P43277	P43277	HIST1H1D	NAN	0.16476	0.10373	0.1044	0.23289	0.22637	1	24.4
P43274	P43274	HIST1H1E	0.080808	0.087247	0.07662	0.080031	0.1496	0.12561	3	24.7
Q8CGP6;Q8R1M2;Q8CGP7;Q8CGP5;Q8BFU2;P22752;P27661;Q64522	Q8CGP6;Q8R1M2;Q8CGP7;Q8CGP5;Q8BFU2;P22752;P27661	HIST1H2AH;H2AFJ;HIST1H2AK;HIST1H2AF;HIST3H2A;HIST1H2AB;H2AFX	NAN	0.095667	0.059735	0.071106	0.1565	0.15426	1	35.9
Q8CGP2;Q8CGP1;Q6ZWY9;Q64525;Q64478;Q64475;P10854;P10853;P70696	Q8CGP2;Q8CGP1;Q6ZWY9;Q64525;Q64478;Q64475;P10854;P10853	HIST1H2BP;HIST1H2BK;HIST1H2BC;HIST2H2BB;HIST1H2BH;HIST1H2BB;HIST1H2BM;HIST1H2BF	0.059354	0.063442	0.046187	0.05611	0.11119	0.092063	3	46
P62806	P62806	HIST1H4A	0.054207	0.057048	0.04092	0.051433	0.11742	0.096133	9	47.6
P17710;O08528;Q91W97;Q3TRM8	P17710	HK1	0.055788	0.053771	0.051857	0.074325	0.07851	0.074882	32	32.5
O88569	O88569	HNRNPA2B1	0.16265	0.16761	0.16982	0.2251	NAN	0.23599	13	41.4
Q8BG05	Q8BG05	HNRNPA3	0.16917	0.15662	0.16384	0.1831	NAN	0.18086	11	32.5
Q60668	Q60668	HNRNPD	NAN	0.15332	0.15265	0.17865	NAN	0.18458	6	20.3
P61979	P61979	HNRNPK	0.3402	0.33964	0.30368	0.39718	0.3934	0.43062	17	44.3
Q8R081	Q8R081	HNRNPL	0.15364	0.1678	0.18047	0.20208	0.20726	0.19024	11	28.2
Q9D0E1	Q9D0E1	HNRNPM	0.22621	0.25164	0.25043	0.28768	0.30011	0.32167	18	28
Q8VEK3	Q8VEK3	HNRNPU	NAN	0.29248	0.292	0.37453	0.34861	0.38893	16	20.2
Q3TEA8	Q3TEA8	HP1BP3	0.22719	0.26039	0.26858	0.30809	0.2999	0.31821	14	25.1
Q91X72	Q91X72	HPX	1.2946	1.3617	1.1673	1.2294	0.94848	1.2454	21	45.9
P52760	P52760	HRSP12	0.085022	0.087238	0.073361	0.11019	0.12072	0.11431	8	65.2
P07901	P07901	HSP90AA1	0.23953	0.23061	0.2016	0.27708	0.26985	0.28827	31	53.3
P11499	P11499	HSP90AB1	0.36263	0.34068	0.3046	0.39533	0.39358	0.41361	27	54.8
P08113	P08113	HSP90B1	0.27312	0.32848	0.27773	0.4131	0.38007	0.41529	19	31.4
Q8K0U4	Q8K0U4	HSPA12A	0.07167	0.06782	0.057686	0.083061	0.071028	0.079748	29	55.1
P48722	P48722	HSPA4L	0.13664	0.17094	0.16175	0.21386	0.22506	0.23308	31	50.7
P20029	P20029	HSPA5	0.28863	NAN	0.18939	0.38103	0.35399	0.33308	20	39.4
P63017	P63017	HSPA8	0.20512	0.19885	0.18121	0.25232	0.24543	0.26347	21	49.4
P38647	P38647	HSPA9	0.20607	0.17896	NAN	0.13225	0.13992	0.12961	24	40.1
P63038	P63038	HSPD1	0.061578	0.060517	0.055664	0.073077	0.079456	0.067034	22	40.8
Q64433	Q64433	HSPE1	0.053715	0.053894	0.052579	0.063665	0.068737	0.067157	7	60.8
P42859	P42859	HTT	NAN	0.18581	0.18544	0.25908	0.26416	0.27997	30	11.2
Q8CAQ8	Q8CAQ8	IMMT	0.25488	NAN	0.15613	0.077717	0.083874	0.076993	23	34.5
O55091	O55091	IMPACT	0.37817	NAN	0.35914	0.50118	0.49981	NAN	12	44
P46660	P46660	INA	0.035736	0.029829	0.029804	0.037712	0.040746	0.038286	21	48.2
P33173;O35071	P33173	KIF1A	0.92151	NAN	0.74622	0.74494	0.79379	0.85829	21	19.5
Q9QXL2;Q9QXL1;B7ZNG0;Q7M6Z4	Q9QXL2	KIF21A	0.24245	0.25078	0.18646	0.27971	0.27937	0.27918	30	22.7
O88448	O88448	KLC2	0.44549	0.5364	0.43325	0.6312	0.57927	0.66372	9	27
O08677;CON__P01045-1;CON__Q2KJ62;CON__P01044-1	O08677	KNG1	NAN	1.3103	1.4218	1.4576	1.2757	1.469	9	20
O35343	O35343	KPNA4	0.28123	0.28442	0.28564	0.39269	0.35836	NAN	7	33.8
P70168	P70168	KPNB1	0.16229	0.17269	0.14607	0.21475	0.23082	0.23719	26	37.4
P02468	P02468	LAMC1	0.02608	NAN	0.02339	0.043936	0.031071	0.038236	34	24.1
P11438	P11438	LAMP1	0.6358	0.6224	0.60366	0.63476	0.62994	0.62244	3	8.4
Q9CPY7	Q9CPY7	LAP3	NAN	0.12858	0.1593	0.17328	0.1787	0.19332	19	48.9
Q61233	Q61233	LCP1	0.24887	NAN	0.15618	0.24895	0.3667	0.36223	26	55.2
P06151;P00342	P06151	LDHA	0.15353	0.15399	0.14519	0.18996	0.17355	0.19402	18	55.1
P16125	P16125	LDHB	0.10002	0.099771	0.088516	0.12658	0.12741	0.12952	20	62.3
P16045	P16045	LGALS1	0.1715	0.16827	0.14903	0.2041	0.19776	0.24414	6	57
P48678	P48678	LMNA	0.090919	0.099627	0.10881	0.11968	0.11719	0.13721	43	57.3
P14733	P14733	LMNB1	0.039745	0.040388	0.042391	0.037475	0.077803	0.058051	29	47.6
Q91ZX7	Q91ZX7	LRP1	0.65806	0.65195	NAN	0.71143	0.71631	0.70963	18	4.5
P24527	P24527	LTA4H	0.10082	NAN	0.11508	0.1292	NAN	0.17025	30	61.2
P70202	P70202	LXN	0.13048	0.12803	NAN	0.18426	0.19245	0.17753	3	17.6
Q64133	Q64133	MAOA	0.058538	0.06174	0.053725	0.071006	0.079239	0.066872	12	24.5
Q9QYR6	Q9QYR6	MAP1A	0.29224	0.25978	0.23954	0.3355	0.30054	0.31647	37	16.8
P14873	P14873	MAP1B	0.49713	0.47564	0.421	0.53338	0.51479	0.54983	57	35.8
P20357	P20357	MAP2	0.23242	0.17676	0.20095	0.26664	0.27397	0.27344	52	31.7
P27546	P27546	MAP4	0.25674	0.2207	0.20678	0.2987	0.30928	0.27296	7	7.9
Q6PER3	Q6PER3	MAPRE3	0.13755	0.12145	0.12539	0.1541	0.14231	0.16682	14	55.5
P26645	P26645	MARCKS	0.13703	0.13421	0.12871	0.19994	0.18895	0.20554	8	54.7
Q8K310	Q8K310	MATR3	0.367	0.47833	NAN	0.51072	0.42837	0.52378	19	26.4
P04370	P04370	MBP	0.013687	0.013014	0.012325	0.018395	0.019117	0.01594	9	27.2
P14152	P14152	MDH1	0.095801	0.094277	0.083887	0.11537	0.11534	0.12541	15	50.6
P08249	P08249	MDH2	0.036496	0.036327	0.037233	0.040308	0.046127	0.044732	17	61.5
Q9D023	Q9D023	MPC2	0.083734	0.088092	NAN	0.0881	0.093927	0.085953	6	42.5
P27573	P27573	MPZ	0.074461	0.017006	0.023332	0.015218	0.022901	0.022578	6	23
P26041	P26041	MSN	0.1943	0.22015	0.17944	0.24206	0.27715	0.25059	16	34
P28665;P28666	P28665;P28666	MUG1;MUG2	1.6301	1.6368	1.456	1.5078	1.3567	1.5641	17	12.9
P13541;A2AQP0;P13542;Q5SX40	P13541;A2AQP0;P13542;Q5SX40	MYH1	0.072524	0.077742	0.073916	0.12986	0.12951	0.13315	1	1.4
Q61879	Q61879	MYH10	0.18807	NAN	0.12353	0.18253	0.18657	0.19781	51	37.5
Q5SX39	Q5SX39	MYH4	0.086747	0.079297	0.086559	0.11701	0.11994	0.13642	38	58.5
Q8VDD5	Q8VDD5	MYH9	0.3909	NAN	0.36526	0.43688	0.46076	0.51186	39	30.1
P05977;P09541	P05977	MYL1	NAN	0.06114	0.06512	0.11755	0.13586	0.11595	12	76.1
Q9JMH9	Q9JMH9	MYO18A	0.22032	NAN	0.1918	0.26439	0.2712	0.28644	29	15.7
Q99104;P21271	Q99104	MYO5A	0.18572	NAN	0.16028	0.23912	0.24521	0.24828	42	26.4
Q64331	Q64331	MYO6	NAN	0.34737	0.24458	0.36016	0.32707	0.36646	16	12.8
Q60817;P70670	Q60817;P70670	NACA	0.41038	0.3981	0.34763	0.43554	0.47585	0.46238	4	25.6
Q9DB05	Q9DB05	NAPA	0.26553	0.20884	0.24018	0.33925	0.34743	0.31916	10	54.9
P28663	P28663	NAPB	0.19473	0.18702	0.16524	0.22525	0.22255	0.22023	13	60.4
Q9EPN1	Q9EPN1	NBEA	0.5207	NAN	0.22203	0.72817	0.68982	0.37315	21	10.5
P13595	P13595	NCAM1	0.11307	0.10612	0.092215	0.13573	0.1408	0.12663	22	23.3
Q9Z0E0	Q9Z0E0	NCDN	0.31488	0.34156	0.30055	0.36994	0.37186	0.37846	33	54.9
P09405	P09405	NCL	0.38304	0.39935	0.41229	0.4107	0.47597	0.48315	13	20.2
Q62433	Q62433	NDRG1	0.27205	0.27437	0.2623	0.24639	0.38266	0.40824	8	31.7
Q9QYG0	Q9QYG0	NDRG2	0.35683	NAN	0.27024	NAN	0.38635	0.43037	11	51.8
Q8BTG7	Q8BTG7	NDRG4	0.70843	NAN	0.67269	NAN	0.73171	0.69312	5	20.2
P19246;P31001	P19246	NEFH	0.038545	0.034315	0.034763	0.047841	0.043871	NAN	21	19.8
P08551	P08551	NEFL	0.031869	0.022848	0.027371	0.030553	0.062354	0.027947	36	69.4
P08553	P08553	NEFM	0.039362	0.023529	0.026158	0.040717	0.043364	0.043038	20	28.2
Q01768	Q01768	NME2	0.098097	0.087266	0.074401	0.11051	0.13499	0.12152	4	57.2
Q9D6Z1	Q9D6Z1	NOP56	0.23828	0.25965	0.23925	0.24462	NAN	0.29871	16	29.8
Q11011	Q11011	NPEPPS	NAN	0.12616	0.10604	0.13923	0.12776	0.14346	21	24.8
P46460	P46460	NSF	0.14971	0.14548	0.13402	0.17657	0.18189	0.1888	44	66.3
P58281;P58682	P58281	OPA1	NAN	0.11812	0.17442	0.10822	0.17068	0.22556	25	29.5
Q7TQI3	Q7TQI3	OTUB1	0.14515	0.14699	0.12286	0.17903	0.17013	0.19299	13	56.8
P09103	P09103	P4HB	NAN	0.25948	0.24534	0.32377	0.34633	0.37851	16	39.9
Q61644	Q61644	PACSIN1	0.18316	0.16329	0.14867	0.18918	0.20741	0.17514	15	40.1
O88643	O88643	PAK1	NAN	0.1734	0.14735	0.20777	0.21626	NAN	7	35.6
Q99LX0	Q99LX0	PARK7	0.095416	0.097838	0.087307	0.12376	0.12211	0.11791	8	42.3
P60335	P60335	PCBP1	NAN	0.18409	0.23397	0.32581	0.24415	0.33764	4	23.9
Q9D051	Q9D051	PDHB	0.04141	0.042597	NAN	0.053986	0.058862	NAN	13	42.9
P27773	P27773	PDIA3	0.2704	0.23371	0.2092	0.31423	0.30976	0.33431	28	48.3
Q8K183	Q8K183	PDXK	0.096362	0.12955	0.10076	0.13905	0.13147	0.14443	13	37.5
Q62048	Q62048	PEA15	0.30492	0.25576	0.22792	0.33647	0.31694	0.3701	5	49.2
P47857	P47857	PFKM	0.15062	0.13233	0.10823	0.17794	0.17229	0.21184	24	44.2
Q9WUA3	Q9WUA3	PFKP	NAN	0.14502	0.10274	0.18189	0.16633	0.18436	28	47.7
Q9JJV2	Q9JJV2	PFN2	0.16668	0.14019	0.12295	0.17463	0.17079	0.18067	5	36.4
Q9DBJ1	Q9DBJ1	PGAM1	NAN	0.087121	0.083026	0.11435	0.10967	0.12166	7	42.1
P09411;P09041	P09411	PGK1	0.076276	0.099754	0.101	0.1248	0.11947	0.11522	22	63.8
Q9D0F9	Q9D0F9	PGM1	0.092651	0.10364	0.095777	0.13321	0.11432	0.13295	32	71.7
Q8CAA7	Q8CAA7	PGM2L1	0.35139	0.21917	0.1954	0.25623	0.27486	0.23292	24	41.1
Q61753	Q61753	PHGDH	0.12998	0.13803	0.11151	0.17095	0.17038	0.19111	20	42.4
Q9DAK9	Q9DAK9	PHPT1	0.11899	0.10886	0.095571	0.13913	0.14334	0.14774	6	56.5
P53810	P53810	PITPNA	0.15587	0.14792	0.13752	0.17222	0.18274	0.1778	16	63.1
P52480;P53657	P52480	PKM	0.1144	0.11482	0.098528	0.13585	0.14297	0.14046	23	47.1
P27612	P27612	PLAA	NAN	0.16286	0.14219	0.20839	0.22083	0.22079	16	28.3
Q9QXS1;Q8R0W0	Q9QXS1	PLEC	0.092033	0.06615	0.061425	0.10854	0.08374	0.098847	153	36.3
P60202	P60202	PLP1	0.021241	0.022772	NAN	0.038062	NAN	0.044936	5	20.2
Q99K51	Q99K51	PLS3	0.22463	NAN	0.16855	0.29194	0.26378	0.31011	19	46.3
Q80UG2;P70207	Q80UG2;P70207	PLXNA4;PLXNA2	0.20356	0.22586	0.16651	0.25895	0.2638	0.24074	4	3.2
P37040	P37040	POR	0.29387	0.27125	NAN	0.37432	0.34377	NAN	7	11.1
Q9D819	Q9D819	PPA1	0.24572	0.23386	0.21245	0.28746	0.26191	0.26883	13	58.5
P17742	P17742	PPIA	0.15749	0.14962	0.13105	0.18103	0.18723	0.17534	9	43.3
P62137	P62137	PPP1CA	0.273	0.23863	0.24525	0.33463	0.33404	0.36323	7	54.2
P63330	P63330	PPP2CA	NAN	0.24356	0.26669	0.29159	0.33891	0.33739	1	60.8
Q76MZ3;Q7TNP2	Q76MZ3	PPP2R1A	0.23886	0.2361	0.20348	0.27593	0.2766	0.28905	28	57.7
P35700	P35700	PRDX1	0.13095	0.12857	0.11685	0.1676	0.17569	0.17653	9	45.7
Q61171	Q61171	PRDX2	0.22762	0.22057	0.172	0.24684	0.23964	0.1851	3	14.6
P99029	P99029	PRDX5	0.068611	0.073204	0.068177	0.07435	0.086497	0.083004	13	57.6
O08709	O08709	PRDX6	0.11321	0.10182	0.093201	0.16654	0.16398	0.18033	18	79.9
Q8C167	Q8C167	PREPL	0.75053	NAN	0.53244	0.62994	0.61877	0.66231	11	21.5
P05132	P05132	PRKACA	0.21307	0.18349	0.16406	0.27722	0.28399	0.22844	3	13.4
Q99PV0	Q99PV0	PRPF8	0.58993	0.64459	0.6641	0.74597	0.74861	NAN	15	6.3
Q9D7G0	Q9D7G0	PRPS1	0.16959	0.18648	0.16075	0.23147	0.23189	0.2449	7	50.9
O55103	O55103	PRX	0.019556	0.017406	0.026297	0.03501	0.029377	NAN	33	28
Q99K85	Q99K85	PSAT1	0.18333	NAN	0.16187	0.21938	0.20858	0.24576	18	52.2
Q99JF8;P51859;Q3UMU9	Q99JF8	PSIP1	NAN	0.28436	0.27711	0.30968	0.28921	NAN	8	17.6
Q9R1P4	Q9R1P4	PSMA1	0.21134	0.19735	0.17711	0.23182	0.2383	0.24227	12	54.8
Q9R1P0	Q9R1P0	PSMA4	0.21424	0.1917	0.17338	0.25233	0.24061	0.245	10	44.1
Q9Z2U1	Q9Z2U1	PSMA5	0.18834	0.19403	0.159	0.22242	0.22355	0.2393	9	43.2
Q9Z2U0;Q9CWH6	Q9Z2U0	PSMA7	0.21264	0.19355	0.17388	0.23477	0.27011	0.27763	14	64.1
P62192	P62192	PSMC1	0.34657	0.3236	NAN	0.35691	NAN	0.39356	12	34.1
Q8VDM4	Q8VDM4	PSMD2	0.30628	NAN	0.16883	0.36514	0.35615	0.38762	21	27.5
Q9R0Q7	Q9R0Q7	PTGES3	0.22727	0.21087	0.20233	0.29226	0.2651	0.29014	4	28.1
P32848	P32848	PVALB	0.058334	0.059101	0.054338	0.094908	0.093706	0.086959	9	65.5
Q8CI94	Q8CI94	PYGB	0.092311	0.10493	0.10942	0.12926	0.12673	0.14962	24	40.8
Q9WUB3	Q9WUB3	PYGM	0.11894	0.11241	0.096285	0.13257	0.13422	0.17155	41	63.7
Q8BVI4	Q8BVI4	QDPR	0.125	0.12528	0.11181	0.1665	0.16173	0.17856	12	62.7
P61027	P61027	RAB10	0.11703	0.10733	0.10914	0.12232	0.15554	0.14242	5	26
P46638;P62492;Q9WTL2	P46638;P62492	RAB11B;RAB11A	0.37485	0.33265	0.30972	0.40789	0.41746	0.40088	10	41.3
Q91V41	Q91V41	RAB14	0.24165	0.22992	0.20137	0.29612	0.32047	0.28919	5	25.1
P53994	P53994	RAB2A	0.21226	0.21425	0.18841	0.26372	0.27202	0.28259	3	45.8
P63011	P63011	RAB3A	0.19529	0.19399	0.17079	0.23719	0.23706	0.23671	4	26.8
P35276;Q9CZT8	P35276	RAB3D	0.19597	0.20192	0.1672	0.23671	NAN	0.22277	1	12.3
P61294	P61294	RAB6B	NAN	0.40605	0.43646	0.53579	0.60835	0.53648	1	30.8
P51150	P51150	RAB7A	0.3322	0.32225	0.28076	0.41196	0.4315	0.39779	8	44.9
P63001;P60764;Q05144	P63001;P60764	RAC1;RAC3	NAN	0.083475	0.086311	0.10678	0.10875	0.11016	10	54.7
P62827;Q61820	P62827	RAN	0.16605	0.15985	0.14146	0.1964	0.20484	0.21504	8	41.2
P62835	P62835	RAP1A	0.041674	0.038659	0.040551	0.066448	0.081372	0.074104	3	33.2
Q91VM5;Q9WV02	Q91VM5;Q9WV02	RBMXL1;RBMX	0.18254	0.20186	0.23041	0.24378	0.20667	NAN	4	12.4
P62746	P62746	RHOB	0.18575	0.20364	0.18629	0.24866	0.25347	0.25338	5	28.1
P47708;P70169	P47708	RPH3A	0.24336	0.21964	0.2337	0.29415	0.31883	0.26807	13	27.9
Q9CXW4	Q9CXW4	RPL11	0.11968	0.11389	0.10947	0.14938	0.18256	NAN	2	12.9
P35979	P35979	RPL12	NAN	0.16666	0.17853	0.18211	0.20536	0.34106	4	33.9
P62830	P62830	RPL23	NAN	0.15419	0.13838	0.19216	0.21789	0.22491	4	36.4
P14869	P14869	RPLP0	NAN	0.19676	0.13858	0.21822	0.24335	NAN	8	36.6
P63323	P63323	RPS12	NAN	0.12363	0.12321	0.15288	0.18784	0.18018	5	28.8
P62301	P62301	RPS13	0.16198	0.17507	0.15902	0.20406	NAN	0.23934	7	42.4
P14131	P14131	RPS16	NAN	0.15052	0.14719	0.18817	0.21077	0.21336	7	38.4
Q9CZX8	Q9CZX8	RPS19	0.11939	0.13028	NAN	0.15915	0.1871	0.1876	6	33.1
P62983;P62984;P0CG49;P0CG50	P62983;P62984;P0CG49;P0CG50	RPS27A;UBA52;UBB;UBC	0.36303	0.34208	0.30887	0.44406	0.44043	0.46184	6	42.3
Q99P72	Q99P72	RTN4	0.25541	0.25402	0.25816	0.3783	0.38698	0.34676	13	13.5
Q9D394;Q8R4C2;Q8BIJ7	Q9D394	RUFY3	0.19833	0.19696	0.16851	0.24297	0.23445	0.23057	19	47.3
Q9EP69	Q9EP69	SACM1L	NAN	0.21486	0.24839	0.27191	0.30919	0.20502	12	19.4
P26638	P26638	SARS	0.25472	0.2136	0.20184	0.27544	0.27776	0.29243	18	46.3
P32020	P32020	SCP2	0.38281	0.36729	0.36781	0.44403	0.4496	0.41362	4	7.3
Q8K2B3	Q8K2B3	SDHA	0.12605	0.13109	0.12238	0.14277	0.14798	0.13867	24	43.2
Q8C1B7	Q8C1B7	SEPT11	0.078685	0.084416	0.076178	0.11195	0.12268	0.10864	6	36.7
Q9R1T4	Q9R1T4	SEPT6	NAN	0.043835	0.047503	0.06778	0.065181	0.074365	4	26.5
Q80UG5	Q80UG5	SEPT9	0.09373	0.10615	0.11371	0.14652	0.14337	0.15101	7	12.7
P22599	P22599	SERPINA1B	1.7997	1.8795	1.6997	1.732	1.5146	1.827	4	37.8
Q00896;P07758	Q00896;P07758	SERPINA1C;SERPINA1A	1.7836	1.7907	1.6509	1.6817	1.444	1.7187	4	37.9
Q00897	Q00897	SERPINA1D	NAN	1.7859	1.621	1.6342	1.4838	1.7717	5	39.7
P07759;Q03734	P07759;Q03734	SERPINA3K;SERPINA3M	1.6846	1.5852	1.4734	1.5846	1.3875	1.6268	11	32.1
Q9D154;Q5SV42;Q9JK88	Q9D154	SERPINB1A	0.13012	NAN	0.10858	0.11517	0.14429	0.14219	15	47.2
Q60854	Q60854	SERPINB6	0.16719	NAN	0.12422	0.18649	0.17178	0.19599	16	50.8
Q8VIJ6	Q8VIJ6	SFPQ	0.17402	0.18505	NAN	0.24169	0.25065	0.26317	11	21
Q62420;Q62419	Q62420	SH3GL2	0.12207	NAN	0.1357	0.17283	0.15196	0.1214	14	42.3
Q9WTX5	Q9WTX5	SKP1	NAN	0.25292	0.21738	0.34496	0.3429	0.34913	4	20.9
Q91V14;Q9WVL3	Q91V14	SLC12A5	0.14299	0.14404	0.13646	0.16974	0.17637	0.16947	18	20.9
P43006	P43006	SLC1A2	NAN	0.10521	0.10684	0.15045	0.13962	0.15657	14	27.1
Q9CR62	Q9CR62	SLC25A11	0.050115	NAN	0.056742	0.06089	0.060849	0.062896	11	36
Q8BH59	Q8BH59	SLC25A12	0.039832	NAN	0.045322	0.053527	0.061913	NAN	21	33.8
Q8VEM8	Q8VEM8	SLC25A3	0.059293	0.051567	0.048923	0.060839	0.058985	0.065109	11	29.7
P48962	P48962	SLC25A4	0.058771	0.054743	0.049591	0.0632	0.060726	0.090326	11	54.7
P51881	P51881	SLC25A5	0.054723	0.056736	0.050731	0.060358	0.063756	0.060015	8	43.6
O35633	O35633	SLC32A1	0.081285	0.081976	NAN	NAN	0.095597	0.093454	11	23.6
P10852	P10852	SLC3A2	0.063124	0.063915	0.1288	0.088364	0.17129	0.10662	14	26.6
O88343	O88343	SLC4A4	0.073527	0.071564	0.068241	0.094554	0.10629	0.097556	16	16.1
P31650;P31651;O55192;Q61327;O35316;Q8VBW1	P31650	SLC6A11	0.065809	0.058606	0.053947	0.071181	0.097739	0.0672	8	12.4
Q761V0	Q761V0	SLC6A5	0.12365	0.105	0.10464	0.16862	NAN	0.16735	13	22.4
P60879;O09044	P60879	SNAP25	0.39356	0.41309	0.45725	0.4931	0.4323	0.42441	13	51.9
O55042	O55042	SNCA	0.095595	0.048074	NAN	NAN	0.099702	0.10433	3	42.9
Q91ZZ3	Q91ZZ3	SNCB	NAN	0.0834	0.0739	0.096873	NAN	0.096068	3	39.1
Q9Z0F7	Q9Z0F7	SNCG	0.23704	0.17564	0.14453	0.25424	0.18969	0.30268	9	69.1
Q6P4T2	Q6P4T2	SNRNP200	0.56026	0.69011	0.71754	0.72176	0.78084	NAN	13	6.7
P08228	P08228	SOD1	0.094959	0.088931	0.085201	0.077867	0.10309	0.10639	5	39
P09671	P09671	SOD2	0.048886	0.048442	0.041353	0.054345	0.060898	0.053033	6	26.6
Q64105	Q64105	SPR	0.10743	0.10234	0.15255	0.14817	0.12758	0.26986	14	66.7
P16546;P08032	P16546	SPTAN1	0.11374	NAN	0.092809	0.11941	0.11695	0.12389	133	58.1
Q62261	Q62261	SPTBN1	0.10812	0.10217	0.092	NAN	0.12126	0.12171	78	37.7
Q6P069	Q6P069	SRI	NAN	0.1428	0.12221	0.17078	NAN	0.18032	4	20.2
Q60864	Q60864	STIP1	0.15581	NAN	0.15762	0.20159	0.18967	0.20442	26	51.6
P54227;P55821	P54227	STMN1	0.34451	NAN	0.26312	0.35948	0.36465	0.38406	6	30.2
Q9Z1Z2	Q9Z1Z2	STRAP	0.30847	NAN	0.23888	0.38695	0.36373	NAN	12	44.3
P61264	P61264	STX1B	0.07464	0.077108	0.0696	0.084526	0.089231	0.083505	17	47.6
O08599	O08599	STXBP1	0.090574	0.10985	0.11765	0.1207	0.10984	0.13481	22	40.9
Q9Z2I9	Q9Z2I9	SUCLA2	0.072859	0.065772	0.063199	0.099697	0.083947	0.061868	16	36.3
Q9CX34	Q9CX34	SUGT1	0.26234	NAN	0.23469	0.32101	0.33169	0.36097	13	48.8
O88935	O88935	SYN1	0.07291	0.089976	0.090975	0.09813	0.11333	0.093803	14	38.2
Q64332	Q64332	SYN2	0.084816	0.06882	NAN	0.1116	0.092934	0.10821	10	25.6
Q8CHC4	Q8CHC4	SYNJ1	0.15006	0.14365	0.12413	0.17379	0.16462	0.18037	44	33.9
Q62277	Q62277	SYP	0.10308	0.10408	0.1029	0.12292	0.1244	0.12043	5	13.7
P46096;Q9R0N5	P46096	SYT1	0.14375	0.14311	0.12287	0.16745	NAN	0.17743	8	28.3
P46097	P46097	SYT2	0.14361	0.13998	0.12599	0.15769	0.16464	0.1732	8	27.7
Q9R1Q8	Q9R1Q8	TAGLN3	0.13024	0.11846	0.099696	0.16285	0.17189	0.15694	9	49.2
Q93092	Q93092	TALDO1	0.19283	0.15716	0.17278	0.21978	0.22457	0.24009	17	45.4
P11983	P11983	TCP1	0.19101	0.19307	0.2425	0.20913	0.19677	0.23035	24	52.7
Q921I1	Q921I1	TF	1.4127	1.4727	1.3278	1.0246	0.99597	1.1772	23	36.9
P01831	P01831	THY1	0.11739	0.11233	0.10324	0.13929	0.14109	0.1346	5	32.1
P40142	P40142	TKT	0.12589	0.12648	0.12309	0.14136	0.16287	0.1463	15	26.6
P26039	P26039	TLN1	0.46338	NAN	0.43201	0.53816	0.53281	0.59407	38	22.9
Q71LX4	Q71LX4	TLN2	0.19301	NAN	0.18132	0.23327	0.21512	0.24193	27	17.3
Q9D710	Q9D710	TMX2	NAN	0.33532	0.30323	0.39734	0.38713	NAN	7	26.1
Q9CZW5	Q9CZW5	TOMM70A	0.099741	0.097223	0.082589	0.11442	0.11635	0.1181	14	28.8
P17751	P17751	TPI1	0.094677	0.091606	0.080573	0.11467	0.12481	0.11679	11	40.1
P58771	P58771	TPM1	NAN	0.066613	0.071073	NAN	0.11958	0.10737	10	57
Q64514	Q64514	TPP2	0.13407	0.12208	0.10659	0.15122	0.17256	0.17908	32	30.5
Q7TQD2	Q7TQD2	TPPP	0.063617	0.058497	NAN	0.080459	0.080415	0.07624	3	16.5
Q9CRB6	Q9CRB6	TPPP3	0.16908	0.16315	0.13858	0.20102	0.21193	0.17751	6	33.5
A2ASS6	A2ASS6	TTN	NAN	0.060526	0.079199	0.21211	0.10762	0.11717	811	27.3
P68369;P05214	P68369;P05214	TUBA1A;TUBA3A	0.053916	0.050621	0.044769	0.061367	0.064286	0.062575	1	59.6
P05213	P05213	TUBA1B	0.067358	0.057646	0.052539	0.071568	0.069632	0.077297	22	86.5
P68368	P68368	TUBA4A	0.057643	0.050111	0.049652	0.053248	0.053485	0.059428	6	77.5
Q7TMM9	Q7TMM9	TUBB2A	0.058482	0.047098	0.046045	0.062387	0.057416	0.062825	3	78.2
Q9ERD7	Q9ERD7	TUBB3	0.042999	0.056571	NAN	NAN	0.036668	0.049558	4	47.6
Q9D6F9	Q9D6F9	TUBB4A	0.10715	0.098183	NAN	0.13523	0.14031	0.12301	7	75.7
P68372	P68372	TUBB4B	0.051607	0.059255	0.050126	0.069511	0.072318	0.066079	1	72.8
Q02053;P31254	Q02053	UBA1	0.12701	0.13559	0.10494	0.15664	0.16828	0.17233	22	25
P62983;P62984;P0CG49;P0CG50	P62983;P62984;P0CG49;P0CG50	UBA52;RPS27A;UBB;UBC	0.45752	0.51851	0.48089	0.34204	0.3214	0.34681	6	42.3
P61089;Q9CQ37	P61089	UBE2N	0.12714	0.12438	0.10685	0.15463	0.15829	0.16309	9	52.6
Q6ZPJ3	Q6ZPJ3	UBE2O	0.28561	0.26167	0.23469	0.33773	0.33472	0.34625	26	23.5
Q9D2M8;Q9CZY3	Q9D2M8;Q9CZY3	UBE2V2;UBE2V1	NAN	0.12842	0.10285	0.14877	0.16188	0.15763	7	49.7
A2AN08	A2AN08	UBR4	0.32358	NAN	0.2247	0.36134	0.35929	0.37702	39	8.5
Q9R0P9	Q9R0P9	UCHL1	0.14265	0.12531	0.11006	0.17032	0.16201	0.17438	14	80.7
Q9JKB1;P58321	Q9JKB1;P58321	UCHL3;UCHL4	0.10759	0.099662	0.096628	0.13381	0.14202	0.1422	7	46.1
Q6P5E4	Q6P5E4	UGGT1	0.22169	0.19371	NAN	NAN	0.25452	0.2496	6	3.7
Q9DB77	Q9DB77	UQCRC2	0.043252	0.044812	0.036189	0.049896	0.057858	0.050411	15	40.6
Q9JMA1	Q9JMA1	USP14	0.17239	0.17003	0.15033	0.20707	0.21831	0.223	19	47.3
P70398	P70398	USP9X	0.34179	NAN	0.27364	0.44048	0.42495	0.43991	46	20.9
Q62442	Q62442	VAMP1	0.22042	0.22586	0.19163	0.24406	0.26489	0.25504	1	14.4
P63024;P63044	P63024;P63044	VAMP3;VAMP2	NAN	0.14377	0.11575	NAN	0.18145	0.14588	1	16.5
Q64727	Q64727	VCL	0.10117	0.097534	0.10582	0.12215	0.12496	0.13675	31	34.8
Q01853	Q01853	VCP	0.21688	0.19991	0.17009	0.25701	0.25562	0.27369	41	63.3
Q8CDG3	Q8CDG3	VCPIP1	0.26372	0.2592	0.2202	NAN	0.34024	0.34772	11	10.9
Q60932	Q60932	VDAC1	0.066583	0.059135	0.056192	0.075441	0.081831	0.077288	10	36.1
Q60930	Q60930	VDAC2	0.068175	0.062689	0.069638	0.080111	0.08409	0.069017	10	38.6
P20152	P20152	VIM	0.082119	0.088896	0.1084	0.14666	0.13305	0.1623	34	68
Q9QZ88	Q9QZ88	VPS29	0.28327	0.26447	0.25135	0.32015	0.33525	0.34075	4	24.2
Q9EQH3	Q9EQH3	VPS35	0.20434	NAN	0.17149	0.24628	0.22547	0.27863	24	35.1
P62761;Q8BGZ1	P62761	VSNL1	0.21102	0.20317	0.18136	0.25089	0.25962	0.25347	11	52.4
Q99KC8	Q99KC8	VWA5A	0.26685	0.22491	0.20555	0.27258	0.26363	0.26898	24	38.6
P32921	P32921	WARS	0.33131	0.18209	0.14973	0.21813	0.22348	0.23284	23	64
O88342	O88342	WDR1	0.11314	0.10894	0.09082	0.1463	0.17808	0.15829	13	23.4
Q920I9	Q920I9	WDR7	0.19577	0.17607	0.15538	0.19455	0.2578	0.24082	29	25.4
Q9CQV8	Q9CQV8	YWHAB	0.18787	0.18056	0.17506	0.2221	0.22211	0.22809	11	65.4
P62259	P62259	YWHAE	0.14655	0.14063	0.12588	0.17468	0.17985	0.18938	24	80
P61982	P61982	YWHAG	0.17253	0.14957	0.13036	0.19762	0.20029	0.18363	4	24.7
P68510	P68510	YWHAH	0.29275	0.27312	0.24644	0.33878	0.35476	0.32505	8	36.6
P68254	P68254	YWHAQ	0.19518	0.18096	0.16693	0.22311	0.22754	0.24903	14	56.3
