# Supplementary material for: Multidimensional Dynamics of the Proteome in the Neurodegenerative and Aging Mammalian Brain
Source: Mol Cell Proteomics. 2021 Dec 31;21(2):100192. doi: 10.1016/j.mcpro.2021.100192 (PMC8816717; doi:10.1016/j.mcpro.2021.100192)
Supplement: Supplemental Table S2 [file mmc3.xlsx]

## Sheet: Sheet1
SUPPLEMENTAL TABLE S2
	The incorporation rate of heavy lysine was compared between peptides with and without missed tryptic cleavages. Examples of peptides were found in the TgCRND8 mice and their cognate controls at 113 days of age. All come from proteins with no significant difference in turnover between the genotypes. No significant difference in lysine incorporation was found between the two types of peptide as jud…
	Peptide	Gene	Protein Names	Mouse	Ratio H/L	Ttest
	AEVVLGNIIKK	Kcnab2	Voltage-gated potassium channel subunit beta-2	Tg_1_Tx	0.13282	0.602033
	AEVVLGNIIKK	Kcnab2	Voltage-gated potassium channel subunit beta-2	WT_2_Tx	0.19804
	AEVVLGNIIKK	Kcnab2	Voltage-gated potassium channel subunit beta-2	Tg_2_Tx	0.55043
	AEVVLGNIIK	Kcnab2	Voltage-gated potassium channel subunit beta-2	WT_1_Tx	0.20426
	AEVVLGNIIK	Kcnab2	Voltage-gated potassium channel subunit beta-2	WT_3_Tx	0.34052
	AEVVLGNIIK	Kcnab2	Voltage-gated potassium channel subunit beta-2	Tg_3_Tx	0.34457
	AEVVLGNIIK	Kcnab2	Voltage-gated potassium channel subunit beta-2	Tg_1_Tx	0.38405
	AEVVLGNIIK	Kcnab2	Voltage-gated potassium channel subunit beta-2	Tg_2_Tx	0.39971
	AEVVLGNIIK	Kcnab2	Voltage-gated potassium channel subunit beta-2	WT_2_Tx	0.40358
	HFCPNVPIILVANKK	Rhob	Rho-related GTP-binding protein RhoB	WT_2_Tx	0.17295	0.502641
	HFCPNVPIILVANKK	Rhob	Rho-related GTP-binding protein RhoB	Tg_2_Tx	0.2765
	HFCPNVPIILVANK	Rhob	Rho-related GTP-binding protein RhoB	Tg_3_Tx	0.18684
	HFCPNVPIILVANK	Rhob	Rho-related GTP-binding protein RhoB	Tg_2_Tx	0.19736
	HFCPNVPIILVANK	Rhob	Rho-related GTP-binding protein RhoB	WT_2_Tx	0.20112
	LMEEIMSEKENK	Ddx5	Probable ATP-dependent RNA helicase DDX5	WT_2_DOC	0.71558	0.0686559
	LMEEIMSEKENK	Ddx5	Probable ATP-dependent RNA helicase DDX5	WT_3_DOC	1.0482
	LMEEIMSEKENK	Ddx5	Probable ATP-dependent RNA helicase DDX5	Tg_1_DOC	0.79563
	LMEEIMSEKENK	Ddx5	Probable ATP-dependent RNA helicase DDX5	Tg_2_DOC	0.78732
	LMEEIMSEKENK	Ddx5	Probable ATP-dependent RNA helicase DDX5	Tg_3_DOC	0.50064
	LMEEIMSEK	Ddx5	Probable ATP-dependent RNA helicase DDX5	WT_1_DOC	0.93973
	LMEEIMSEK	Ddx5	Probable ATP-dependent RNA helicase DDX5	WT_2_DOC	0.94375
	LMEEIMSEK	Ddx5	Probable ATP-dependent RNA helicase DDX5	WT_3_DOC	1.0371
	LMEEIMSEK	Ddx5	Probable ATP-dependent RNA helicase DDX5	Tg_1_DOC	0.89399
	LMEEIMSEK	Ddx5	Probable ATP-dependent RNA helicase DDX5	Tg_2_DOC	0.89413
	LMEEIMSEK	Ddx5	Probable ATP-dependent RNA helicase DDX5	Tg_3_DOC	0.93307
	TGENVEDAFLEAAKK	Rab14	Ras-related protein Rab-14	Tg_3_Tx	0.12384	0.323136
	TGENVEDAFLEAAKK	Rab14	Ras-related protein Rab-14	Tg_3_Tx	0.30733
	TGENVEDAFLEAAKK	Rab14	Ras-related protein Rab-14	Tg_1_Tx	0.3482
	TGENVEDAFLEAAKK	Rab14	Ras-related protein Rab-14	Tg_2_Tx	0.37111
	TGENVEDAFLEAAKK	Rab14	Ras-related protein Rab-14	WT_3_Tx	0.41057
	TGENVEDAFLEAAKK	Rab14	Ras-related protein Rab-14	WT_2_Tx	0.42683
	TGENVEDAFLEAAKK	Rab14	Ras-related protein Rab-14	WT_1_Tx	0.461
	TGENVEDAFLEAAK	Rab14	Ras-related protein Rab-14	Tg_3_Tx	0.21181
	TGENVEDAFLEAAK	Rab14	Ras-related protein Rab-14	Tg_3_Tx	0.22703
	TGENVEDAFLEAAK	Rab14	Ras-related protein Rab-14	WT_1_Tx	0.24255
	TGENVEDAFLEAAK	Rab14	Ras-related protein Rab-14	Tg_1_Tx	0.32347
	TGENVEDAFLEAAK	Rab14	Ras-related protein Rab-14	WT_3_Tx	0.42835
