# Supplementary material for: Multidimensional Dynamics of the Proteome in the Neurodegenerative and Aging Mammalian Brain
Source: Mol Cell Proteomics. 2021 Dec 31;21(2):100192. doi: 10.1016/j.mcpro.2021.100192 (PMC8816717; doi:10.1016/j.mcpro.2021.100192)
Supplement: Supplemental Table S3 [file mmc4.xlsx]

## Sheet: TgCRND8_P113
SUPPLEMENTAL TABLE S3a: TgCRND8_P113
Data related to Supplementary Figure 2B for label free quantification of proteins in WT and disease model (Tg) mice.
Data plotted in supplementary figure 2B (volcano plots) is shown as a table for each protein (column 'A') with values in "log2.TG-LFQ/WT-LFQ" (column 'L', light grey) and "neg.log.Ttest" (column 'N', dark grey).
Protein ID			Wildtype - raw data			Disease model - raw data			Statistics					Peptides: Faction 1 (DOC sol.)		Fraction 2 (Triton X-100 prec.)		Fraction 3 (Triton X-100 sol.)		Fraction 4 (GDN sol.)
PROTEIN IDs	MAJORITY PROTEIN ID	GENE	WT_LFQ_1	WT_LFQ_2	WT_LFQ_3	TG_LFQ_1	TG_LFQ_2	TG_LFQ_3	WT average LFQ	TG average LFQ	log2.TG-LFQ/WT-LFQ	Ttest	neg.log.Ttest	Unique Peptides	Unique sequence coverage [%]	Unique Peptides	Unique sequence coverage [%]	Unique Peptides	Unique sequence coverage [%]	Unique Peptides	Unique sequence coverage [%]
Q9CQQ7	Q9CQQ7	Atp5f1	743000000	7.22333e+08	7.26333e+08	6.14667e+08	623000000	6.36333e+08	7.30556e+08	6.24667e+08	-0.225907	0.000290474	3.53689	8	29.3	18	48.4	10	39.5	6	22.7
P56371	P56371	Rab4a	45800000	43600000	45800000	26600000	28700000	31000000	4.50667e+07	2.87667e+07	-0.647663	0.000373317	3.42792	NAN	NAN	8	46.8	7	46.3	1	8.7
P13707	P13707	Gpd1	158200000	163150000	156800000	193500000	201100000	204000000	1.59383e+08	1.99533e+08	0.324129	0.000398954	3.39908	3	9.2	19	59.6	20	61.9	6	17.5
Q8VBZ3	Q8VBZ3	Clptm1	9192700	9283300	10000000	12500000	12600000	13000000	9492000	12700000	0.420044	0.000419683	3.37708	NAN	NAN	7	15.1	11	21.5	2	3.9
P61082	P61082	Ube2m	30700000	28200000	29100000	21000000	21100000	21700000	2.93333e+07	2.12667e+07	-0.463947	0.000452982	3.34392	NAN	NAN	5	25.7	7	41.5	3	16.4
Q9CZT8	Q9CZT8	Rab3b	4.30521e+07	4.51667e+07	45186500	31155400	3.16073e+07	3.41165e+07	4.44684e+07	3.22931e+07	-0.461557	0.000468637	3.32916	NAN	NAN	8	54.8	4	27.4	3	20.1
Q9EPR5	Q9EPR5	Sorcs2	2.44667e+07	26400000	24700000	1.76667e+07	1.77333e+07	18800000	2.51889e+07	1.80667e+07	-0.479457	0.000559409	3.25227	7	5.5	10	8.5	20	17.2	3	2.8
Q3UGY8	Q3UGY8	Arfgef3	7172100	6795400	6933400	5816800	5628800	5775200	6.96697e+06	5.74027e+06	-0.279413	0.000584581	3.23316	NAN	NAN	8	4.7	13	8.2	NAN	NAN
Q922H2	Q922H2	Pdk3	80550000	77600000	79950000	54350000	55950000	61250000	7.93667e+07	5.71833e+07	-0.472938	0.000615548	3.21074	5	19.3	15	44.1	11	28.7	4	14.9
Q62178	Q62178	Sema4a	10700000	11200000	10400000	13500000	13200000	13900000	1.07667e+07	1.35333e+07	0.329946	0.000862044	3.06447	NAN	NAN	10	17.8	3	5.4	NAN	NAN
Q9D4C9;Q8BG92	Q9D4C9;Q8BG92	Clvs1	16900000	16700000	16100000	31100000	34800000	38400000	1.65667e+07	3.47667e+07	1.06942	0.00101331	2.99426	NAN	NAN	5	23.2	5	21.2	3	8.5
Q9CWS0	Q9CWS0	Ddah1	36100000	39300000	34800000	25400000	23500000	24800000	3.67333e+07	2.45667e+07	-0.580388	0.00110353	2.95722	3	10.9	17	62.1	14	66.3	6	22.8
O35633	O35633	Slc32a1	59000000	56600000	54500000	43400000	38200000	40900000	56700000	4.08333e+07	-0.473601	0.00133084	2.87587	2	4.4	16	35.6	16	35.2	8	18.3
Q3UHD1	Q3UHD1	Bai1	28566350	27011650	27740500	31624750	31348550	32050350	2.77728e+07	31674550	0.18965	0.00138251	2.85933	9	7	26	21.7	8	5.6	9	6.3
P62204;Q9D6P8;P20801	P62204;Q9D6P8	Calm1;Calml3	301000000	353500000	310000000	444000000	460500000	440500000	321500000	4.48333e+08	0.479753	0.00185962	2.73058	NAN	NAN	NAN	NAN	9	60.4	8	45.6
O89026	O89026	Robo1	15800000	14900000	14500000	12100000	12200000	12400000	1.50667e+07	1.22333e+07	-0.300543	0.0019889	2.70139	NAN	NAN	10	9.2	12	8.7	2	1.2
Q920N7	Q920N7	Syt12	43800000	43800000	44700000	31700000	34200000	36500000	44100000	3.41333e+07	-0.369597	0.00215957	2.66563	NAN	NAN	13	28.3	13	37.1	4	10.5
Q9CYW4	Q9CYW4	Hdhd3	45300000	53400000	60500000	88400000	92100000	82900000	5.30667e+07	87800000	0.726415	0.00250195	2.60172	NAN	NAN	10	35.9	6	23.1	NAN	NAN
P25916;P23798	P25916	Bmi1	13100000	16500000	15500000	22900000	22100000	24400000	1.50333e+07	2.31333e+07	0.621808	0.00261716	2.58217	3	9.3	NAN	NAN	NAN	NAN	NAN	NAN
P62881	P62881	Gnb5	1.83833e+08	194000000	1.97533e+08	149800000	1.56033e+08	1.61867e+08	1.91789e+08	155900000	-0.298898	0.00263397	2.57939	12	35.4	13	33.9	12	35.4	10	28.4
F8VPU2	F8VPU2	Plec	48450000	47350000	42650000	58650000	59650000	57500000	46150000	58600000	0.34457	0.00271755	2.56582	49	13	NAN	NAN	73	16.7	10	11.9
Q9JKF6	Q9JKF6	Pvrl1	41800000	38700000	38900000	46400000	48250000	48600000	39800000	47750000	0.262732	0.0027948	2.55365	NAN	NAN	11	27.6	10	25.6	4	9.5
P63005	P63005	Pafah1b1	95075000	91425000	90450000	79050000	80375000	74650000	9.23167e+07	78025000	-0.242655	0.00304808	2.51597	13	36.8	17	45.9	18	46.1	8	23.7
Q05909	Q05909	Ptprg	66400000	59200000	60500000	41400000	37800000	45900000	6.20333e+07	41700000	-0.572996	0.00323354	2.49032	6	5.2	6	4.9	6	4.4	1	0.9
Q9D7X8	Q9D7X8	Ggct	4971100	5083500	5212400	3589600	4139800	4091600	5089000	3.94033e+06	-0.369065	0.00372007	2.42945	NAN	NAN	4	27.7	3	15.4	NAN	NAN
Q3UYC0;Q8BU27	Q3UYC0	Ppm1h	42100000	40000000	37200000	54100000	55700000	62600000	3.97667e+07	5.74667e+07	0.531166	0.00397542	2.40062	1	2.1	13	38.4	11	27.5	3	7
P61294	P61294	Rab6b	1700000000	1890000000	1770000000	1390000000	1260000000	1410000000	1.78667e+09	1.35333e+09	-0.400753	0.00398242	2.39985	7	31.2	5	55.8	4	50	2	40.9
Q9DCN2	Q9DCN2	Cyb5r3	99175000	93950000	95075000	157550000	156725000	130500000	9.60667e+07	1.48258e+08	0.626005	0.00443856	2.35276	7	22.9	18	77.7	15	51.2	6	20.3
Q80UP3	Q80UP3	Dgkz	77462100	8.30012e+07	7.57827e+07	60389300	6.29305e+07	5.40815e+07	7.87486e+07	5.91337e+07	-0.413273	0.00456286	2.34076	21	27.3	14	20.7	6	8	10	13.9
Q62077	Q62077	Plcg1	11100000	9968700	10600000	12300000	12600000	12700000	1.05562e+07	1.25333e+07	0.247675	0.0047715	2.32135	NAN	NAN	7	7.1	10	8.4	NAN	NAN
Q3UHC7	Q3UHC7	Dab2ip	97900000	94500000	87600000	68200000	75400000	73500000	9.33333e+07	7.23667e+07	-0.367067	0.00486661	2.31277	13	16.2	4	6.1	NAN	NAN	3	4.4
Q8CIM3	Q8CIM3	D2hgdh	12800000	9452000	10200000	20500000	18100000	23000000	1.08173e+07	2.05333e+07	0.924623	0.0050531	2.29644	NAN	NAN	9	26.4	4	11.6	NAN	NAN
Q9JMH6	Q9JMH6	Txnrd1	10300000	8268400	8765700	15800000	17600000	21000000	9.11137e+06	1.81333e+07	0.992905	0.00535493	2.27125	NAN	NAN	8	21.4	7	17.5	NAN	NAN
Q8BGD5	Q8BGD5	Cpt1c	24100000	25100000	21000000	34500000	37300000	31700000	23400000	34500000	0.560088	0.00547909	2.26129	2	3.4	16	27.9	14	20.2	3	3.5
Q99JI6	Q99JI6	Rap1b	291750000	289400000	279400000	254800000	265400000	260650000	286850000	2.60283e+08	-0.140214	0.00549434	2.26008	3	33.2	4	45.1	3	39.7	3	33.2
P55884;C9JQN7;C9JZG1	P55884	Eif3b	70550000	74050000	75550000	83750000	81150000	82400000	7.33833e+07	8.24333e+07	0.167775	0.00550875	2.25895	20	31.3	14	23.3	NAN	NAN	NAN	NAN
Q8C7K6	Q8C7K6	Pcyox1l	23950000	27350000	26900000	18600000	19950000	20400000	2.60667e+07	19650000	-0.407677	0.00581926	2.23513	NAN	NAN	10	23.8	6	11.7	2	4.4
Q8BMK4	Q8BMK4	Ckap4	24050000	25800000	26200000	46500000	36400000	41250000	25350000	4.13833e+07	0.707064	0.00583843	2.2337	24	44.7	25	45.6	18	36.5	15	28.7
Q8K2K6	Q8K2K6	Agfg1	61250000	53900000	64150000	77150000	77550000	83400000	5.97667e+07	7.93667e+07	0.409192	0.0058573	2.2323	6	20.5	8	25	7	21.7	3	9.6
P12658	P12658	Calb1	72400000	74500000	88800000	50500000	51700000	44600000	7.85667e+07	4.89333e+07	-0.6831	0.00612235	2.21308	NAN	NAN	9	40.2	11	45.6	NAN	NAN
Q9CRB9	Q9CRB9	Chchd3	232300000	2.40367e+08	2.33867e+08	1.89133e+08	181200000	2.07433e+08	2.35511e+08	1.92589e+08	-0.290271	0.00622853	2.20561	8	26.9	14	52	7	24.7	6	21.6
Q8BL86	Q8BL86	Mblac2	23607650	29278950	26962350	39470450	37722600	35199650	2.66163e+07	3.74642e+07	0.493203	0.00623781	2.20497	NAN	NAN	8	32.6	12	52.7	4	12.5
Q80Y24	Q80Y24	Prickle2	33650000	35500000	30450000	42700000	45100000	49050000	33200000	4.56167e+07	0.458378	0.00631568	2.19958	32	50.5	19	29.2	3	3.8	10	13.4
P58252	P58252	Eef2	142500000	152750000	165550000	193300000	203400000	187950000	153600000	1.94883e+08	0.343432	0.00687861	2.1625	24	29.3	46	59.3	33	44.4	16	19.5
Q8BZZ3;Q9DBH0	Q8BZZ3	Nedd4	17300000	17800000	17500000	15600000	14900000	13800000	1.75333e+07	1.47667e+07	-0.247756	0.00703609	2.15267	1	3.6	10	19.8	8	13.4	2	3.2
Q9D880	Q9D880	Timm50	89600000	86950000	99200000	65700000	49673650	42850000	9.19167e+07	5.27412e+07	-0.801396	0.00713136	2.14683	2	7.6	8	30	10	38.5	4	13.9
Q9DCP2	Q9DCP2	Slc38a3	57100000	52700000	47000000	33000000	37700000	29300000	5.22667e+07	3.33333e+07	-0.648926	0.00759855	2.11927	2	5.3	4	9.3	7	16.6	2	3.2
Q62448	Q62448	Eif4g2	45900000	49322050	46682750	57814550	54244250	60300000	47301600	5.74529e+07	0.280492	0.007614	2.11839	21	26.9	15	21.4	2	2.6	5	6.3
O08547	O08547	Sec22b	6.17667e+07	6.06667e+07	6.81667e+07	90500000	87600000	1.06833e+08	6.35333e+07	9.49778e+07	0.580076	0.00808746	2.09219	5	28.4	8	43.3	8	42.3	8	42.3
P35436	P35436	Grin2a	48600000	49600000	47300000	42450000	37600000	41600000	48500000	40550000	-0.258283	0.00829733	2.08106	31	29.2	14	14.1	8	6.2	18	14.8
O88998	O88998	Olfm1	1.17567e+08	1.05267e+08	99000000	7.15333e+07	6.85667e+07	8.21667e+07	1.07278e+08	7.40889e+07	-0.534022	0.00832577	2.07958	11	27.8	9	25.6	4	9.3	5	12.4
Q61425	Q61425	Hadh	122600000	125700000	129650000	103250000	78650000	85600000	1.25983e+08	8.91667e+07	-0.498656	0.00837705	2.07691	4	11.1	12	58.3	7	15.6	2	6.1
Q80TS3	Q80TS3	Lphn3	5.73667e+07	5.43667e+07	59000000	4.47667e+07	4.78667e+07	4.00549e+07	5.69111e+07	4.42294e+07	-0.363704	0.00868731	2.06111	10	7.7	19	16.4	19	14.4	8	5.7
Q8BTI8	Q8BTI8	Srr	67900000	73500000	65100000	83000000	84300000	91700000	6.88333e+07	8.63333e+07	0.32681	0.00881604	2.05473	NAN	NAN	11	49.6	10	39.8	13	6
Q99KV1	Q99KV1	Dnajb11	20950000	20850000	20600000	23100000	25600000	24150000	20800000	2.42833e+07	0.223383	0.00892237	2.04952	5	18.7	8	27.9	8	25.7	NAN	NAN
Q9CTY5	Q9CTY5	Micu3	58454825	58153500	56467625	52071825	47371125	45846125	5.7692e+07	4.84297e+07	-0.252479	0.009345	2.02942	11	25	21	43	17	35.2	5	10.9
O35218	O35218	Cpsf2	67788400	74387550	73051000	86573500	94618700	84894350	7.17423e+07	8.86955e+07	0.306037	0.0093737	2.02809	14	20.5	NAN	NAN	3	4.2	6	7.9
Q9JHS4	Q9JHS4	Clpx	4650600	4817500	4943800	4137200	3483600	3882800	4.80397e+06	3.83453e+06	-0.325175	0.00963344	2.01622	NAN	NAN	5	9.8	11	20.7	NAN	NAN
Q99P47	Q99P47	Cntnap4	32800000	32400000	31900000	28600000	25900000	29000000	3.23667e+07	2.78333e+07	-0.217695	0.0108352	1.96516	NAN	NAN	12	12.4	10	8.5	NAN	NAN
Q8R1S0	Q8R1S0	Coq6	36900000	32500000	29500000	44300000	42300000	42500000	3.29667e+07	4.30333e+07	0.384447	0.0108893	1.963	NAN	NAN	9	24.2	10	22.7	NAN	NAN
Q8R2Y0	Q8R2Y0	Abhd6	38600000	44000000	43900000	59800000	52700000	64100000	4.21667e+07	5.88667e+07	0.481348	0.0114466	1.94132	3	11	13	43.8	9	28.6	3	11
Q9JKF7	Q9JKF7	Mrpl39	20200000	17000000	16600000	12800000	12700000	13100000	1.79333e+07	1.28667e+07	-0.479005	0.011484	1.93991	6	19.9	NAN	NAN	NAN	NAN	NAN	NAN
P62821	P62821	Rab1A	136750000	136800000	140950000	124300000	130150000	121400000	1.38167e+08	1.25283e+08	-0.141215	0.0116574	1.9334	NAN	NAN	7	63.9	5	48.8	3	35.1
Q61165	Q61165	Slc9a1	20700000	15900000	20600000	26000000	31500000	28800000	1.90667e+07	2.87667e+07	0.593345	0.0123936	1.9068	4	6.3	10	19	8	14	4	6.3
Q8K2F0	Q8K2F0	Brd3	71327200	75345600	82276100	102236850	90584800	96256600	76316300	9.63594e+07	0.336434	0.0124634	1.90436	13	30.2	NAN	NAN	5	11	5	9
Q9CQ22	Q9CQ22	Lamtor1	11500000	10600000	10200000	16800000	25100000	22400000	1.07667e+07	2.14333e+07	0.993285	0.0125365	1.90182	NAN	NAN	6	55.9	4	32.9	3	23
O70293;Q8VEB1;O70291	O70293;Q8VEB1	Grk6	36450000	39350000	34250000	30350000	27450000	29900000	3.66833e+07	2.92333e+07	-0.32751	0.0125833	1.90021	11	25.5	8	20.8	3	5	4	7.1
Q9CQA3	Q9CQA3	Sdhb	4.15933e+08	4.80033e+08	513700000	3.43067e+08	3.51533e+08	3.08233e+08	4.69889e+08	3.34278e+08	-0.491272	0.0127148	1.89569	7	24.8	17	54.6	15	53.5	8	27.3
Q60676	Q60676	Ppp5c	51600000	51000000	50400000	61200000	75700000	70200000	51000000	6.90333e+07	0.436796	0.0131295	1.88175	NAN	NAN	17	41.7	17	40.5	3	7.2
Q9ER69	Q9ER69	Wtap	28400000	30000000	36500000	49200000	45600000	41800000	3.16333e+07	4.55333e+07	0.525477	0.0131625	1.88066	6	19.2	NAN	NAN	1	3.8	2	6.6
Q8K019	Q8K019	Bclaf1	102850000	133450000	109000000	168250000	164150000	150100000	115100000	1.60833e+08	0.482679	0.0134946	1.86984	14	20	NAN	NAN	4	5.8	5	6.6
O35678	O35678	Mgll	188500000	193000000	199000000	146850000	159500000	119342600	193500000	1.41898e+08	-0.447484	0.0135143	1.86921	NAN	NAN	18	69.6	12	45.2	3	10.9
Q80TR1	Q80TR1	Lphn1	56500000	57075000	59700000	53225000	50958650	48825000	5.77583e+07	5.10029e+07	-0.17945	0.0136673	1.86432	10	9.5	25	24.6	16	14.4	9	8.2
Q60631	Q60631	Grb2	8.58333e+07	86600000	8.11667e+07	97800000	1.01833e+08	92900000	8.45333e+07	9.75111e+07	0.206046	0.0137105	1.86295	6	29	13	50.7	11	46.1	6	27.6
O55013	O55013	App	4.76667e+07	39300000	34200000	1.26733e+08	132900000	79400000	4.03889e+07	1.13011e+08	1.48443	0.0138529	1.85846	8	13.8	17	30.4	14	23.5	2	10.6
O35604	O35604	Npc1	7077200	7770800	7315100	5682200	6352200	6356600	7387700	6.13033e+06	-0.26916	0.0142128	1.84732	NAN	NAN	4	3.3	4	3.5	NAN	NAN
Q9R0M6	Q9R0M6	Rab9a	16400000	18500000	18700000	23100000	20900000	23800000	1.78667e+07	22600000	0.339052	0.0143261	1.84387	NAN	NAN	6	32.3	5	31.3	NAN	NAN
Q8R0Y6;Q8K009	Q8R0Y6	Aldh1l1	46600000	51950000	51100000	35500000	38450000	42700000	4.98833e+07	3.88833e+07	-0.359406	0.0145912	1.83591	8	10.8	27	41.9	25	35.4	6	7.9
Q9CS84;P0DI97	Q9CS84	Nrxn1	199775000	191850000	171700000	150575000	140800000	119700000	187775000	137025000	-0.454566	0.0147914	1.82999	22	19.2	33	31.5	33	28.6	12	10.1
Q9QUR8	Q9QUR8	Sema7a	182000000	177000000	188000000	165000000	161000000	148000000	1.82333e+08	158000000	-0.206654	0.0157238	1.80344	19	31.5	4	6.8	3	5.3	5	8.6
B2RY56	B2RY56	Rbm25	164000000	195000000	205000000	253000000	277000000	323000000	188000000	2.84333e+08	0.596851	0.015858	1.79975	18	24.5	NAN	NAN	4	6.7	5	7.8
Q8C1A5	Q8C1A5	Thop1	47200000	49600000	40300000	34400000	35300000	32400000	45700000	3.40333e+07	-0.425246	0.0161222	1.79258	NAN	NAN	19	32.2	19	30.4	NAN	NAN
P99029	P99029	Prdx5	252000000	180000000	232000000	313000000	420000000	393000000	2.21333e+08	3.75333e+08	0.761952	0.016317	1.78736	NAN	NAN	11	46.2	11	56.7	6	30.5
Q922B2	Q922B2	Dars	54900000	5.71667e+07	64200000	4.51333e+07	4.65333e+07	48800000	5.87556e+07	4.68222e+07	-0.327532	0.0163706	1.78594	18	40.1	17	37.1	15	32.7	9	16.6
Q9D4H1	Q9D4H1	Exoc2	116750000	114800000	107575000	132200000	137625000	153850000	1.13042e+08	141225000	0.321141	0.0163708	1.78593	28	33.7	20	26.7	18	20.2	19	20
Q9DBS2	Q9DBS2	Tprg1l	133000000	128000000	117000000	155000000	189000000	166000000	126000000	170000000	0.432111	0.016501	1.78249	NAN	NAN	11	47.7	12	57.5	NAN	NAN
Q80WM4	Q80WM4	Hapln4	213600000	288600000	2.41333e+08	138400000	167000000	1.59867e+08	2.47844e+08	1.55089e+08	-0.67634	0.0169088	1.77189	14	37.8	14	39.8	2	6.2	9	26.2
Q80WJ7	Q80WJ7	Mtdh	1.06467e+08	1.10067e+08	109200000	9.83667e+07	86000000	8.21667e+07	1.08578e+08	8.88444e+07	-0.289375	0.0169428	1.77101	17	37.7	13	29.7	7	15.2	11	21.2
O35344;O35343	O35344;O35343	Kpna3	1.64333e+07	1.81667e+07	1.73333e+07	1.90333e+07	19900000	1.96333e+07	1.73111e+07	1.95222e+07	0.173419	0.0170697	1.76777	6	13.1	5	23.4	3	10.6	2	3.6
Q08509	Q08509	Eps8	134000000	146000000	141000000	118000000	114000000	94500000	1.40333e+08	1.08833e+08	-0.366737	0.0173505	1.76069	20	33.5	7	11.9	NAN	NAN	5	7.7
Q8VCM8	Q8VCM8	Ncln	27266700	23225000	24350000	33650000	29325000	32728100	2.49472e+07	3.1901e+07	0.354723	0.0175513	1.75569	10	20.2	15	26.3	10	18.8	6	11
Q03147;Q8BWQ5	Q03147;Q8BWQ5	Cdk7;Dclk3	6018700	6293700	6650300	7470000	7102300	7036500	6320900	7.20293e+06	0.188455	0.0178083	1.74938	2	6.6	NAN	NAN	NAN	NAN	NAN	NAN
Q8BGT8	Q8BGT8	Phyhipl	1.37841e+08	1.21299e+08	116550400	9.87402e+07	8.54921e+07	7.05476e+07	125230200	84926600	-0.560294	0.0178559	1.74822	NAN	NAN	13	40.3	11	37.9	4	17.9
Q91W90	Q91W90	Txndc5	29900000	23000000	30600000	17500000	17400000	11000000	2.78333e+07	15300000	-0.863282	0.0180386	1.7438	NAN	NAN	9	30.2	9	28.3	NAN	NAN
Q9CYZ2	Q9CYZ2	Tpd52	16500000	13400000	17400000	20300000	21500000	20300000	1.57667e+07	20700000	0.392753	0.0180437	1.74367	NAN	NAN	5	21.4	4	22.8	2	10.5
O88741	O88741	Gdap1	237375000	225950000	232275000	220075000	208900000	208950000	2.31867e+08	2.12642e+08	-0.124871	0.0180595	1.74329	11	22.1	17	47.8	13	29.6	7	18.2
Q61187	Q61187	Tsg101	17250000	18450000	18650000	19700000	20050000	20700000	1.81167e+07	20150000	0.153462	0.018089	1.74259	4	12.5	7	22	8	18.2	NAN	NAN
Q61545	Q61545	Ewsr1	370000000	504000000	516000000	700000000	673000000	621000000	4.63333e+08	6.64667e+08	0.520581	0.0182204	1.73944	8	16	4	10.2	NAN	NAN	3	4.4
P08228	P08228	Mut	84400000	105000000	75300000	54700000	51900000	35600000	8.82333e+07	47400000	-0.896437	0.0183443	1.7365	NAN	NAN	21	40.1	19	33.8	4	32.5
Q60520	Q60520	Amph	174050000	155250000	156600000	186400000	191200000	206500000	1.61967e+08	194700000	0.265556	0.0187603	1.72676	13	23.9	23	38.6	19	34.8	7	7.2
Q8R3S6	Q8R3S6	Exoc1	9.38333e+07	9.67333e+07	7.85333e+07	1.11667e+08	1.10767e+08	1.10967e+08	89700000	1.11133e+08	0.309112	0.0192366	1.71587	18	23.9	19	25.4	3	3.1	8	8.5
Q8CCS6	Q8CCS6	Pabpn1	57500000	71550000	76600000	88150000	91200000	95049050	68550000	91466350	0.416084	0.019333	1.7137	6	21.2	NAN	NAN	3	11.6	4	12.3
Q9CZ42	Q9CZ42	Carkd	121000000	121000000	121000000	137000000	165000000	153000000	121000000	1.51667e+08	0.325897	0.0194161	1.71184	2	6.4	17	64.7	12	51.9	NAN	NAN
Q60996	Q60996	Ppp2r5c	26800000	27900000	29000000	33800000	41900000	44200000	27900000	3.99667e+07	0.518532	0.0199377	1.70032	6	15.6	12	32.1	4	10.1	4	10.1
Q8VE85	Q8VE85	Slmo1	5449900	5525400	5564900	5915300	5737400	6088900	5513400	5.91387e+06	0.101159	0.0200333	1.69825	NAN	NAN	2	14.5	3	18.6	NAN	NAN
P35550	P35550	Fbl	185250000	254350000	264600000	335050000	347450000	317600000	2.34733e+08	3.33367e+08	0.506087	0.0201377	1.69599	12	43.4	NAN	NAN	5	14.7	7	30.9
Q5RJI5	Q5RJI5	Brsk1	85513850	89589525	89950000	96967250	101225000	108800000	88351125	102330750	0.211919	0.0201801	1.69508	17	32.8	17	34.4	7	13.4	7	10.7
O88746	O88746	Tom1	11500000	6947300	9679200	13900000	17000000	18600000	9375500	16500000	0.815498	0.0203452	1.69154	2	5.9	11	33.1	6	15.4	3	8.1
P46460	P46460	Fus	230150000	269802750	311125825	367675000	383324375	454700000	270359525	4.019e+08	0.571957	0.0208347	1.68121	11	17	7	12.2	5	11	30	37.5
Q62108	Q62108	Dlg4	42100000	41800000	44800000	37400000	37000000	31800000	42900000	35400000	-0.277228	0.0212841	1.67194	33	44.5	28	49.2	18	30.8	21	29.8
Q9NVK5;F5GX47	Q9NVK5	Fgfr1op2	4524400	4661300	5376000	6501700	6181000	5717500	4853900	6133400	0.337543	0.0213839	1.66991	NAN	NAN	4	16.6	NAN	NAN	NAN	NAN
Q8C079;Q8C9H6	Q8C079;Q8C9H6	Strip1	21000000	22800000	23000000	19200000	14200000	15300000	2.22667e+07	1.62333e+07	-0.455926	0.0214289	1.669	NAN	NAN	7	13.1	NAN	NAN	NAN	NAN
Q8K3J1	Q8K3J1	Ndufs8	60400000	5.27667e+07	6.10333e+07	4.67333e+07	4.85667e+07	4.88667e+07	5.80667e+07	4.80556e+07	-0.273007	0.0216676	1.66419	4	21.2	4	22.6	4	21.2	4	20.8
Q8BWZ3	Q8BWZ3	Naa25	19930800	21168100	19985800	18073300	16352150	18432350	2.03616e+07	1.76193e+07	-0.208695	0.0224289	1.64919	8	9.3	4	4.8	7	7.2	2	2.2
Q99KF1	Q99KF1	Tmed9	59700000	59300000	59200000	70800000	73000000	63900000	59400000	6.92333e+07	0.221004	0.0231343	1.63574	NAN	NAN	5	22.6	3	15.7	1	4.7
Q80U63	Q80U63	Mfn2	98250000	76600000	99800000	115100000	134600000	124700000	91550000	124800000	0.446986	0.023816	1.62313	12	16.5	27	39.2	25	35.9	9	12.7
Q8R086	Q8R086	Suox	13700000	10200000	12400000	16000000	20200000	22100000	12100000	1.94333e+07	0.683526	0.0240111	1.61959	NAN	NAN	12	35.3	7	14.1	NAN	NAN
Q9JK42	Q9JK42	Pdk2	55400000	52300000	51550000	57150000	57100000	57650000	5.30833e+07	57300000	0.110276	0.0240298	1.61925	5	22.1	12	49.4	10	35.6	4	11.3
Q7M6Z0	Q7M6Z0	Rtn4rl2	31300000	29400000	28450000	21200000	23600000	26350000	2.97167e+07	2.37167e+07	-0.325371	0.0245849	1.60933	5	12.9	6	15.5	4	11.2	2	6.2
Q8K298	Q8K298	Nln	23750000	21250000	23100000	20050000	20250000	19800000	22700000	2.00333e+07	-0.18029	0.0247114	1.6071	4	8	15	27.4	14	22	11	11.4
P32067	P32067	Ssb	193300000	223850000	237350000	275900000	256400000	285100000	2.18167e+08	2.72467e+08	0.320649	0.0250061	1.60195	15	34.7	NAN	NAN	8	17.3	10	23.4
Q99JW4	Q99JW4	Lims1	34653000	42473800	38635100	28902450	29337350	21248750	38587300	2.64962e+07	-0.542342	0.0251047	1.60025	6	29.2	NAN	NAN	1	3.7	2	5.8
Q99KG3	Q99KG3	Rbm10	57668700	71250000	70000000	90000000	91650000	78850000	6.63062e+07	8.68333e+07	0.389104	0.0255236	1.59306	13	16.5	NAN	NAN	3	3.2	10	11.4
Q8R0F5	Q8R0F5	Rbmx	3640000000	3890000000	4160000000	4590000000	4540000000	4330000000	3.89667e+09	4.48667e+09	0.203403	0.0255544	1.59253	4	46	3	9	1	30.4	2	6.4
Q9Z2X1	Q9Z2X1	Hnrnpf	58800000	84700000	82500000	106000000	105000000	102000000	7.53333e+07	1.04333e+08	0.46984	0.0257806	1.58871	9	38.1	NAN	NAN	1	9.6	3	15.4
Q7TMB8	Q7TMB8	Cyfip1	204150000	211725000	204600000	190725000	198150000	185300000	206825000	1.91392e+08	-0.111883	0.0258068	1.58827	25	38.8	26	41.4	22	34.9	13	24.3
Q3TW96;Q91YN5	Q3TW96	Uap1l1	7528100	6969900	6591300	5486100	5246800	6217300	7.02977e+06	5.65007e+06	-0.315209	0.0258772	1.58708	NAN	NAN	5	14	4	8.3	NAN	NAN
Q8BZ98	Q8BZ98	Dnm3	101450000	87700000	106950000	128950000	117700000	141400000	98700000	129350000	0.390158	0.0264149	1.57815	15	30.6	28	47.2	26	49.9	13	23.3
Q8R3T5	Q8R3T5	Stxbp6	1.1939e+07	1.47189e+07	1.59667e+07	20171100	2.23256e+07	1.79687e+07	1.42082e+07	2.01551e+07	0.504425	0.0264363	1.5778	2	9	3	19	4	19	4	18.6
P05202	P05202	Got2	935000000	727000000	916000000	1090000000	1170000000	1070000000	8.59333e+08	1110000000	0.36927	0.0265408	1.57609	22	44	36	77.7	30	66.7	19	43.5
Q8BJF9	Q8BJF9	Chmp2b	25300000	27900000	20600000	34000000	35000000	30600000	24600000	33200000	0.432525	0.026869	1.57075	3	14.6	2	13.1	1	4.7	2	9.4
Q8BJ03	Q8BJ03	Cox15	25900000	19900000	22000000	28700000	32000000	28500000	22600000	2.97333e+07	0.395758	0.0270447	1.56792	4	10.7	8	26.4	4	10.9	NAN	NAN
Q9DB72	Q9DB72	Btbd17	97200000	101700000	89900000	84650000	76150000	68209700	9.62667e+07	7.63366e+07	-0.334662	0.0272684	1.56434	10	30.8	4	11.9	1	4	3	9.6
O88737;Q8BL48	O88737	Bsn	67600000	59100000	76100000	83250000	84250000	90800000	67600000	86100000	0.34899	0.0273968	1.5623	48	16.5	77	29.5	42	13.4	71	21.3
Q9CXZ1	Q9CXZ1	Ndufs4	45100000	54800000	54350000	42550000	36050000	33500000	5.14167e+07	3.73667e+07	-0.460484	0.027714	1.5573	5	30.9	5	31.4	5	30.9	4	22.3
Q62419	Q62419	Sh3gl1	495000000	458000000	462000000	371000000	389000000	274000000	4.71667e+08	3.44667e+08	-0.452566	0.0278189	1.55566	NAN	NAN	10	40.5	11	44	2	10.9
P61027	P61027	Rab10	199350000	181900000	186000000	125204975	125402325	166875000	1.89083e+08	1.39161e+08	-0.44227	0.0281087	1.55116	4	27.5	10	45.5	11	59.5	4	25.5
Q8VEK0;Q8BHG3	Q8VEK0	Tmem30a	35950000	38450000	34250000	32350000	31250000	32250000	3.62167e+07	31950000	-0.180838	0.0282669	1.54872	5	17.6	8	30.2	8	23.9	3	11.3
Q62351	Q62351	Tfrc	28800000	33500000	31200000	35900000	38800000	42600000	3.11667e+07	39100000	0.327165	0.0285392	1.54456	NAN	NAN	15	23.6	19	27.7	11	14.4
Q80UG2	Q80UG2	Plxna4	137000000	108000000	96300000	76700000	64300000	73400000	1.13767e+08	7.14667e+07	-0.670736	0.0287543	1.5413	NAN	NAN	47	38.3	45	33.5	18	17
Q8C419	Q8C419	Gpr158	89175000	88250000	87525000	84975000	78500000	82200000	8.83167e+07	8.18917e+07	-0.108969	0.0293834	1.5319	11	12	26	30.5	19	19.4	9	8.8
Q9R226	Q9R226	Khdrbs3	95500000	91800000	73300000	135000000	121000000	108000000	8.68667e+07	1.21333e+08	0.482101	0.0294445	1.531	10	30.6	NAN	NAN	5	16.2	7	19.1
Q8VCW8	Q8VCW8	Acsf2	81900000	77900000	73500000	70500000	67300000	69600000	7.77667e+07	6.91333e+07	-0.16977	0.0295817	1.52898	NAN	NAN	21	44.7	19	33.7	NAN	NAN
Q62179	Q62179	Sema4b	4438200	4996900	5295600	3279000	2830200	4120600	4.91023e+06	3.40993e+06	-0.526048	0.0298196	1.5255	NAN	NAN	3	4.7	3	3.6	NAN	NAN
P59481	P59481	Lman2	25000000	21050000	22850000	28300000	28750000	34450000	2.29667e+07	30500000	0.409268	0.0300205	1.52258	4	11.5	14	39.9	6	17.3	2	5.5
P54227	P54227	Stmn1	39700000	40700000	33000000	52400000	57900000	75300000	37800000	6.18667e+07	0.710776	0.0301869	1.52018	NAN	NAN	2	23.5	3	30.2	2	19.5
Q6DFY8;Q499E0	Q6DFY8	Fam5b	6868200	7722900	7561000	6629300	5657700	5452600	7.38403e+06	5913200	-0.32047	0.0303431	1.51794	NAN	NAN	7	8.7	4	5.2	NAN	NAN
P59108	P59108	Cpne2	17800000	19500000	20800000	14100000	15900000	10600000	1.93667e+07	1.35333e+07	-0.517058	0.030689	1.51302	14	31.9	4	12.2	2	6.9	4	10.6
Q9WV34	Q9WV34	Mpp2	140000000	141000000	119000000	112000000	109000000	99100000	1.33333e+08	106700000	-0.321477	0.031002	1.50861	24	50.9	31	56.7	26	55.4	19	38.6
P51174	P51174	Acadl	116000000	110000000	105000000	89000000	96300000	73500000	1.10333e+08	8.62667e+07	-0.354994	0.0317831	1.4978	NAN	NAN	17	39.8	14	38.8	NAN	NAN
Q61171	Q61171	Prdx2	239900000	220500000	1.94133e+08	1.63133e+08	1.73133e+08	1.80633e+08	2.18178e+08	172300000	-0.340581	0.0319387	1.49568	3	14.6	8	37.4	9	46.5	4	18.7
O09131	O09131	Gsto1	36500000	45600000	39000000	33100000	28400000	25200000	4.03667e+07	28900000	-0.482095	0.0320853	1.49369	NAN	NAN	8	29.6	6	22.9	NAN	NAN
P97492	P97492	Rgs14	21100000	20800000	19100000	23400000	29900000	30500000	2.03333e+07	2.79333e+07	0.458141	0.0321457	1.49288	7	15.9	19	51.9	18	46.6	3	6.6
Q9R1L5	Q9R1L5	Mast1	3.78407e+07	3.71998e+07	28638700	2.60527e+07	23225300	24798400	3.45597e+07	2.46921e+07	-0.485041	0.0326851	1.48565	24	21.3	13	10.9	5	4	8	6.8
Q9JJV5	Q9JJV5	Cacng3	8332700	8810900	9392100	11900000	9872900	11900000	8.84523e+06	11224300	0.343653	0.0326887	1.4856	2	8.3	3	14.6	3	8.3	3	8.3
P11627	P11627	L1cam	9.80667e+07	7.32667e+07	7.18333e+07	58400000	4.91793e+07	4.1914e+07	8.10556e+07	49831100	-0.701865	0.0329321	1.48238	12	11.6	23	24.6	18	14.3	3	2.4
P38060	P38060	Hmgcl	65500000	68800000	73700000	59700000	42900000	53300000	6.93333e+07	5.19667e+07	-0.415963	0.0332174	1.47863	NAN	NAN	12	44	9	36.6	NAN	NAN
Q9D8W7	Q9D8W7	Ociad2	26400000	37400000	29500000	70600000	81100000	135000000	31100000	9.55667e+07	1.61959	0.0332478	1.47824	4	23.4	8	55.2	6	35.7	6	35.7
P70414	P70414	Slc8a1	126000000	139300000	127300000	114400000	119950000	113450000	1.30867e+08	1.15933e+08	-0.174802	0.0334824	1.47518	7	6.8	21	23	15	16.7	6	5.8
Q8BSZ2	Q8BSZ2	Ap3s2	7660000	6953500	7223700	10200000	16200000	12300000	7.27907e+06	12900000	0.825546	0.0336657	1.47281	NAN	NAN	3	15.5	3	16.1	NAN	NAN
P35290	P35290	Rab24	42500000	46400000	36000000	33400000	29800000	25400000	4.16333e+07	2.95333e+07	-0.495395	0.0337959	1.47114	NAN	NAN	8	51.2	8	42.9	2	9.9
Q9CR00	Q9CR00	Psmd9	10500000	9999800	9260500	13400000	22500000	19300000	9920100	18400000	0.891279	0.0344125	1.46328	NAN	NAN	9	50	3	14.9	NAN	NAN
Q9DC07	Q9DC07	Nebl	114975000	117475000	102675000	131725000	145400000	168625000	1.11708e+08	1.48583e+08	0.411535	0.0344696	1.46256	10	44.8	11	60.4	18	68.1	12	43.7
P39054	P39054	Dnm2	272000000	212000000	316000000	374000000	349000000	371000000	2.66667e+08	3.64667e+08	0.451541	0.0346574	1.4602	8	21.3	4	21.3	9	27.4	2	12.5
Q9DCT8	Q9DCT8	Crip2	48100000	61300000	66600000	37100000	44800000	36100000	5.86667e+07	3.93333e+07	-0.576789	0.0347072	1.45958	NAN	NAN	6	47.1	4	38.5	NAN	NAN
Q0PMG2	Q0PMG2	Mdga1	58100000	42600000	55000000	32500000	34800000	39600000	51900000	3.56333e+07	-0.542507	0.0347703	1.45879	9	13	8	11.7	NAN	NAN	1	1.3
O89112	O89112	Lancl1	125400000	1.21067e+08	156800000	1.65633e+08	1.76633e+08	171100000	1.34422e+08	1.71122e+08	0.348255	0.0349375	1.45671	12	32.1	16	51.6	13	36.3	5	13.3
Q8BGD9	Q8BGD9	Eif4b	3.24667e+07	2.51333e+07	30300000	3.49667e+07	38700000	3.69667e+07	29300000	3.68778e+07	0.331851	0.0354902	1.44989	3	4.7	9	19.5	12	20.5	NAN	NAN
Q9R1C6	Q9R1C6	Dgke	63531500	7.10252e+07	68410200	6.12793e+07	4.91724e+07	53520400	6.76556e+07	5.46574e+07	-0.307794	0.0355368	1.44932	15	26.2	11	21.5	4	7.3	6	11.3
Q61941	Q61941	Ntm	190000000	163000000	194000000	123000000	143000000	155000000	1.82333e+08	1.40333e+08	-0.377721	0.0357265	1.44701	10	33.4	11	32.3	8	33.4	21	19.8
Q9D819	Q9D819	Ppa1	53300000	55600000	38600000	73900000	85100000	116000000	4.91667e+07	9.16667e+07	0.898717	0.0358971	1.44494	NAN	NAN	12	55	11	47.8	3	11.4
Q91VR2	Q91VR2	Atp5c1	4.94667e+08	3.76667e+08	4.34667e+08	2.3016e+08	1.16972e+08	3.22167e+08	4.35333e+08	2.231e+08	-0.964433	0.0361578	1.4418	7	24.5	15	38.6	11	32.6	9	30.2
Q05512	Q05512	Mark2	74400000	56600000	64900000	80400000	89000000	102000000	65300000	9.04667e+07	0.470303	0.0361837	1.44149	28	50.8	15	35.6	NAN	NAN	19	42.7
Q3TLI0	Q3TLI0	Trappc10	21215000	2.3066e+07	22468700	1.97982e+07	20947300	19574600	2.22499e+07	2.01067e+07	-0.146121	0.0362586	1.44059	13	11.8	9	8.6	6	5.5	6	5.2
Q9JI46	Q9JI46	Nudt3	51700000	60100000	54300000	46700000	48100000	47900000	5.53667e+07	4.75667e+07	-0.219067	0.0364332	1.4385	NAN	NAN	4	40.5	4	32.7	NAN	NAN
P51655	P51655	Gpc4	137100000	127250000	108700000	91900000	82450000	103300000	124350000	92550000	-0.426102	0.0364387	1.43844	16	37.7	14	39.9	6	12.9	4	8.6
O88507	O88507	Cntfr	67950000	53950000	68950000	42850000	39200000	52050000	6.36167e+07	44700000	-0.50913	0.0374293	1.42679	5	15.3	7	26.1	1	2.4	NAN	NAN
Q80V86	Q80V86	Ints8	22300000	20900000	23200000	27100000	25300000	24100000	2.21333e+07	25500000	0.204277	0.037533	1.42559	7	7.2	NAN	NAN	NAN	NAN	2	2.3
Q3U0M1	Q3U0M1	Trappc9	56700000	53100000	50300000	41000000	48300000	45000000	5.33667e+07	4.47667e+07	-0.253514	0.0375651	1.42522	10	10.7	10	9.6	7	6.6	7	7.2
Q9Z1Z2	Q9Z1Z2	Strap	20000000	19300000	21450000	23150000	22100000	24850000	20250000	2.33667e+07	0.20653	0.0379514	1.42077	7	26.6	11	47.4	7	26.9	NAN	NAN
Q8R5J9	Q8R5J9	Arl6ip5	17500000	15100000	14200000	24500000	22300000	34000000	15600000	2.69333e+07	0.787847	0.0382347	1.41754	2	10.6	4	24.5	4	18.1	3	14.4
Q9QZD8	Q9QZD8	Slc25a10	29700000	35900000	30100000	40000000	52000000	42100000	31900000	44700000	0.486718	0.038321	1.41656	NAN	NAN	9	38.7	10	40.8	2	6.3
Q922P9	Q922P9	Glyr1	104600000	110550000	105450000	139050000	174150000	130450000	1.06867e+08	1.47883e+08	0.468648	0.0384201	1.41544	16	36.6	NAN	NAN	3	7	7	15.2
Q8CFI0;P46935	Q8CFI0	Nedd4l	4.37333e+07	4.52333e+07	41800000	39600000	4.10333e+07	37900000	4.35889e+07	3.95111e+07	-0.141702	0.0386683	1.41264	12	15.4	15	23.2	12	15.9	6	7.2
Q80T69	Q80T69	Rsbn1	16800000	18200000	18500000	25100000	20000000	22500000	1.78333e+07	2.25333e+07	0.337484	0.0396479	1.40178	4	4.8	NAN	NAN	NAN	NAN	NAN	NAN
Q3V1U8	Q3V1U8	Elmod1	11850000	12050000	14400000	15350000	18500000	15900000	1.27667e+07	1.65833e+07	0.377352	0.0397719	1.40042	1	4.9	6	26.1	5	20.2	NAN	NAN
Q3UQ44	Q3UQ44	Iqgap2	2.65667e+07	2.85667e+07	3.02333e+07	21500000	2.36667e+07	1.49989e+07	2.84556e+07	2.00552e+07	-0.504734	0.0404357	1.39324	33	24.9	17	13.1	22	18	17	13.3
P12970	P12970	Rpl7	189400000	2.24233e+08	229100000	2.50133e+08	269000000	249200000	2.14244e+08	2.56111e+08	0.257512	0.0408936	1.38834	18	44.8	9	29.3	6	19.6	9	33.8
O88444	O88444	Adcy1	11000000	12000000	10600000	8336800	10100000	9293900	11200000	9.24357e+06	-0.276977	0.0410204	1.387	3	3.3	6	6.5	8	8.3	NAN	NAN
Q9JME5;Q9Z1T1	Q9JME5	Ap3b2	109925000	134050000	119475000	95450000	104175000	86325000	121150000	9.53167e+07	-0.345994	0.0412261	1.38483	11	12.6	31	39.3	35	35	15	14.5
Q64010	Q64010	Crk	45400000	48700000	41900000	51000000	51900000	50800000	4.53333e+07	5.12333e+07	0.176511	0.041491	1.38205	NAN	NAN	15	60.5	10	41.8	1	3.6
Q8CH02	Q8CH02	Sugp1	21200000	18200000	23000000	25100000	31200000	26600000	20800000	2.76333e+07	0.409826	0.0415354	1.38158	7	14.5	NAN	NAN	NAN	NAN	2	4.4
Q61772;Q03145;Q8BYG9	Q61772	Epha7	23200000	22600000	22800000	27000000	23900000	25900000	2.28667e+07	25600000	0.162898	0.0416786	1.38009	NAN	NAN	6	13.5	8	15.4	NAN	NAN
P70704;P98200;Q148W0	P70704	Atp8a1	141050000	141400000	124500000	115450000	116800000	122100000	135650000	1.18117e+08	-0.199676	0.0417677	1.37916	20	19.9	34	32.8	35	33.8	21	21.2
Q3TFD2	Q3TFD2	Lpcat1	2648500	2829800	3055900	3409300	4465200	5075600	2.84473e+06	4316700	0.601635	0.0424164	1.37247	NAN	NAN	4	7.7	1	2.2	NAN	NAN
Q5SVR0	Q5SVR0	Tbc1d9b	7141300	5887300	6110100	4957700	4821900	5497600	6.37957e+06	5092400	-0.325113	0.0424217	1.37241	NAN	NAN	4	4.1	6	5.9	NAN	NAN
Q3ULD5	Q3ULD5	Mccc2	73500000	86900000	80600000	55600000	69400000	66000000	8.03333e+07	6.36667e+07	-0.335461	0.0425348	1.37126	3	8.2	19	43.5	8	16.2	NAN	NAN
P62761	P62761	Vsnl1	839000000	813000000	771000000	731000000	627000000	723000000	8.07667e+08	6.93667e+08	-0.219517	0.04261	1.37049	16	78	16	85.9	9	62.8	8	53.9
Q9CPU0	Q9CPU0	Glo1	286000000	317000000	291000000	139000000	220000000	244000000	298000000	201000000	-0.568117	0.0431188	1.36533	NAN	NAN	11	46.7	9	35.9	4	17.9
Q8CCJ4	Q8CCJ4	Amer2	79400000	75200000	73800000	68700000	63300000	71200000	7.61333e+07	6.77333e+07	-0.168662	0.0431679	1.36484	15	31.2	3	7.3	2	4.5	3	6.1
Q06890	Q06890	Clu	35175000	32225000	35300000	38925000	48650000	53350000	3.42333e+07	46975000	0.456491	0.0432774	1.36374	10	26.6	11	27.7	8	19.6	8	19.2
Q6PHN9	Q6PHN9	Rab35	1.44233e+08	1.47567e+08	134200000	1.50567e+08	160700000	162000000	142000000	1.57756e+08	0.1518	0.043423	1.36228	6	32.3	7	35.8	7	32.8	7	32.8
P56564;O35544	P56564	Slc1a3	327000000	436000000	477000000	269000000	295000000	279000000	4.13333e+08	281000000	-0.556736	0.0434558	1.36195	8	20.3	9	24.1	10	26.7	8	21.9
P21661	P21661	Pcsk2	7723900	6389800	7148200	6189500	5760600	5603100	7087300	5.85107e+06	-0.276536	0.0434925	1.36159	NAN	NAN	5	9.6	3	5.2	NAN	NAN
Q9WUR2	Q9WUR2	Eci2	35500000	32914250	37450000	30000000	26950000	19600000	3.52881e+07	2.55167e+07	-0.467741	0.0435499	1.36101	4	10	11	39.1	12	38.6	3	9
Q61411	Q61411	Hras1	2.31867e+08	241100000	245400000	2.20367e+08	221000000	231000000	2.39456e+08	2.24122e+08	-0.0954722	0.0437554	1.35897	2	31.2	6	78.8	4	47.6	2	31.2
Q60854	Q60854	Serpinb6	14750000	14750000	16300000	16450000	18850000	19000000	1.52667e+07	18100000	0.245605	0.043775	1.35877	NAN	NAN	7	22	8	22.5	NAN	NAN
O88343	O88343	Slc4a4	1.76533e+08	1.58067e+08	1.90833e+08	1.43433e+08	1.40267e+08	1.52767e+08	1.75144e+08	1.45489e+08	-0.267636	0.0437859	1.35867	11	13.7	19	21	22	21.1	11	10.7
Q921G7	Q921G7	Etfdh	86100000	65100000	63200000	54500000	46400000	43400000	7.14667e+07	48100000	-0.571234	0.0440207	1.35634	NAN	NAN	25	48.4	22	45.9	12	21.8
O08532	O08532	Ca2	196100000	151850000	146800000	122064375	111409000	121975000	1.64917e+08	1.18483e+08	-0.47706	0.0444588	1.35204	3	10.8	12	63.1	10	57.3	24	25.7
Q5SVL6	Q5SVL6	Rap1gap2	14900000	15900000	12600000	17800000	19300000	23600000	1.44667e+07	2.02333e+07	0.484001	0.0444653	1.35198	NAN	NAN	7	11.4	6	10.7	NAN	NAN
O35409;Q9CZR2	O35409	Folh1	10300000	10800000	12900000	9237100	9094100	8077100	1.13333e+07	8.80277e+06	-0.364543	0.0446533	1.35015	NAN	NAN	8	16.5	6	9	NAN	NAN
Q6P9K9;Q8C985	Q6P9K9	Nrxn3	2.84033e+08	2.31033e+08	2.71567e+08	210600000	207800000	2.23533e+08	2.62211e+08	2.13978e+08	-0.293268	0.0447715	1.349	28	24.3	36	31.6	30	25.4	14	10.8
Q8CB77	Q8CB77	Tceb3	40900000	39700000	48600000	61800000	51200000	53200000	4.30667e+07	55400000	0.363314	0.0450443	1.34636	7	10.2	NAN	NAN	NAN	NAN	2	3.5
O54901	O54901	Cd200	127800000	105100000	1.30133e+08	9.81333e+07	9.82667e+07	79800000	1.21011e+08	9.20667e+07	-0.394389	0.0452445	1.34443	NAN	NAN	8	24.1	7	24.8	5	18.7
P58281	P58281	35854	206850000	184575000	198350000	167750000	144000000	176925000	1.96592e+08	1.62892e+08	-0.271289	0.0456982	1.3401	20	49.6	51	71	46	50.7	20	22.9
P63046	P63046	Sult4a1	9734900	9328100	9419400	11100000	15000000	12300000	9.49413e+06	12800000	0.431036	0.0463807	1.33366	NAN	NAN	7	31	3	9.9	NAN	NAN
Q8K2F8	Q8K2F8	Lsm14a	74900000	80500000	55600000	98300000	102000000	86500000	7.03333e+07	95600000	0.442802	0.0465042	1.33251	7	16.9	3	7.8	NAN	NAN	3	7.1
Q80X50	Q80X50	Ubap2l	43140125	47049875	47089225	50750000	49185975	54179725	4.57597e+07	51371900	0.166901	0.0466179	1.33145	11	13.6	12	17.1	5	6.2	6	7.4
P50247	P50247	Ahcy	143500000	135500000	135500000	122000000	91050000	116850000	1.38167e+08	1.09967e+08	-0.329343	0.046994	1.32796	NAN	NAN	8	20.4	15	36.6	5	9.7
Q9Z0S1	Q9Z0S1	Bpnt1	136000000	116000000	117000000	62300000	66200000	107000000	123000000	78500000	-0.647894	0.0471822	1.32622	NAN	NAN	13	54.5	10	41.9	NAN	NAN
Q63810	Q63810	Ppp3r1	43700000	27600000	21100000	53300000	88700000	59400000	30800000	6.71333e+07	1.1241	0.0472106	1.32596	2	12.9	7	45.9	6	42.4	2	12.9
P50136	P50136	Bckdha	25900000	25500000	23500000	18100000	19100000	8613900	2.49667e+07	15271300	-0.70918	0.0472161	1.32591	NAN	NAN	10	30.1	6	16.7	NAN	NAN
Q9DB15	Q9DB15	Mrpl12	2.33929e+07	2.8986e+07	2.67696e+07	30966800	33553200	39054800	2.63828e+07	3.45249e+07	0.38804	0.0477898	1.32067	5	18.9	4	18.4	4	22.4	3	17.9
Q9CQI3;Q9ERL7	Q9CQI3;Q9ERL7	Gmfb	43100000	44300000	31500000	52400000	49900000	60600000	3.96333e+07	54300000	0.454238	0.047958	1.31914	NAN	NAN	6	47.9	5	37.3	2	14.1
Q9QZC2	Q9QZC2	Plxnc1	32550000	30350000	24050000	19060700	22850000	21663150	2.89833e+07	2.11913e+07	-0.451753	0.0487721	1.31183	8	5.8	21	15.9	16	10.1	7	4.6
Q9ES74;Q9ES70	Q9ES74;Q9ES70	Nek6;Nek7	6754700	9665700	7763300	10000000	11300000	10700000	8.06123e+06	1.06667e+07	0.404037	0.0491021	1.3089	NAN	NAN	NAN	NAN	2	5.3	NAN	NAN
Q62417	Q62417	Sorbs1	194200000	227450000	190450000	162300000	158800000	179250000	2.04033e+08	1.66783e+08	-0.29083	0.0492633	1.30748	41	40.5	13	12	4	4.7	14	13.6
P24668	P24668	M6pr	27300000	24100000	27000000	36300000	32700000	47400000	2.61333e+07	38800000	0.570165	0.0493096	1.30707	NAN	NAN	5	18	5	25.2	3	9.7
B1AXV0	B1AXV0	Frrs1l	37944800	32734000	3.09355e+07	2.77872e+07	2.72187e+07	28674200	3.38714e+07	2.78933e+07	-0.280149	0.0494016	1.30626	7	22.5	6	25.9	5	15	2	7.2
Q8K4F5	Q8K4F5	Abhd11	15700000	18900000	17000000	21400000	19300000	23300000	17200000	2.13333e+07	0.310701	0.0494078	1.3062	NAN	NAN	6	32.9	4	14	NAN	NAN
O35963	O35963	Rab33b	29900000	36700000	33900000	38600000	39600000	44300000	33500000	4.08333e+07	0.285586	0.0500491	1.3006	NAN	NAN	3	24.5	3	20.1	1	5.2
Q9QZM0;Q99NB8	Q9QZM0	Ubqln2	19200000	18200000	19900000	21900000	25500000	21400000	19100000	2.29333e+07	0.263873	0.0501819	1.29945	NAN	NAN	6	19.1	6	20.7	NAN	NAN
Q9DCM0	Q9DCM0	Ethe1	89000000	100000000	105000000	108000000	117000000	114000000	98000000	113000000	0.205469	0.0503538	1.29797	NAN	NAN	6	26.4	3	13.8	NAN	NAN
Q8BFZ9	Q8BFZ9	Erlin2	305400000	319550000	305050000	375200000	383350000	325850000	310000000	3.61467e+08	0.221594	0.0503859	1.29769	9	37.4	NAN	NAN	10	30.9	7	30.9
P54763	P54763	Ephb2	66700000	75900000	66600000	58800000	63200000	55200000	6.97333e+07	5.90667e+07	-0.239504	0.0504772	1.2969	NAN	NAN	18	32.9	17	24.7	2	4.9
Q80UW2	Q80UW2	Fbxo2	25100000	23550000	24050000	27300000	36800000	31700000	2.42333e+07	3.19333e+07	0.39807	0.0504776	1.2969	3	15.8	6	26.9	5	25.3	2	9.1
Q9ES97	Q9ES97	Rtn3	29750000	31750000	27300000	37050000	36250000	47550000	29600000	4.02833e+07	0.444586	0.0505009	1.2967	8	10.2	34	54.1	35	51.2	8	11.5
P15116;P39038	P15116	Cdh2	185800000	1.97733e+08	1.90433e+08	1.75367e+08	178100000	155900000	1.91322e+08	1.69789e+08	-0.172262	0.0508997	1.29328	16	25.8	17	32.1	12	24.1	9	10.9
Q99KN9	Q99KN9	Clint1	17800000	16500000	15300000	19400000	18000000	20200000	1.65333e+07	19200000	0.215729	0.0509216	1.2931	2	3.6	13	24.9	10	18.1	NAN	NAN
P61967	P61967	Ap1s1	15800000	16900000	15100000	19600000	18000000	17300000	1.59333e+07	18300000	0.199796	0.0510937	1.29163	1	10.1	3	25.3	2	20.3	2	15.8
O88952	O88952	Lin7c	101300000	1.07267e+08	9.33333e+07	8.69333e+07	9.11333e+07	7.84667e+07	1.00633e+08	8.55111e+07	-0.234924	0.0511978	1.29075	5	38.1	7	52.8	6	31.5	5	31.5
O35607	O35607	Bmpr2	15300000	17800000	16400000	12800000	14000000	14900000	16500000	13900000	-0.247381	0.0513297	1.28963	NAN	NAN	9	11.3	6	6.4	NAN	NAN
Q62376	Q62376	Snrnp70	201400000	218200000	239300000	280000000	388200000	289450000	2.19633e+08	3.19217e+08	0.539439	0.0517074	1.28645	14	29.5	NAN	NAN	6	12.9	8	17
P31648	P31648	Slc6a1	291800000	297675000	307000000	265600000	280650000	235750000	298825000	2.60667e+08	-0.197095	0.0518016	1.28566	6	15	9	18	8	19.7	7	17
Q8R422	Q8R422	Cd109	14500000	12300000	17300000	9567600	11100000	10900000	14700000	1.05225e+07	-0.482334	0.0519108	1.28474	5	4.5	NAN	NAN	4	3.3	NAN	NAN
P22315	P22315	Fech	117600000	113600000	1.29367e+08	105300000	1.02533e+08	1.10033e+08	1.20189e+08	1.05956e+08	-0.181844	0.0524532	1.28023	16	43.8	18	51.2	14	41.4	9	23.1
Q9R257	Q9R257	Hebp1	96800000	107000000	95300000	123000000	126000000	107000000	99700000	1.18667e+08	0.251249	0.0524736	1.28006	NAN	NAN	6	38.4	5	34.2	2	15.8
Q9WU60	Q9WU60	Atrn	9844400	9883000	9599000	10900000	10100000	11300000	9.77547e+06	1.07667e+07	0.139334	0.0527391	1.27787	NAN	NAN	8	6.7	8	7.4	2	1.8
P20108	P20108	Prdx3	723000000	694000000	681000000	594000000	668000000	564000000	6.99333e+08	6.08667e+08	-0.200328	0.0528604	1.27687	4	16	11	41.2	5	18.7	3	11.7
A2A8U2	A2A8U2	Emb	33400000	29000000	31500000	28200000	27200000	24200000	31300000	2.65333e+07	-0.238357	0.0529067	1.27649	NAN	NAN	5	17	5	17	5	8.3
P97370	P97370	Atp1b3	71700000	63725000	69400000	80300000	79000000	97275000	68275000	85525000	0.324989	0.0530851	1.27503	6	26.3	10	38.5	10	47.8	8	31.7
Q8CAL5	Q8CAL5	Gpc5	40500000	27700000	33150000	26000000	21650000	20750000	3.37833e+07	22800000	-0.567278	0.0533326	1.27301	5	9.1	5	9.4	NAN	NAN	2	3.8
Q64674	Q64674	Srm	12600000	11200000	12800000	13600000	18100000	16300000	12200000	16000000	0.391191	0.0534277	1.27223	NAN	NAN	7	31.1	6	25.8	NAN	NAN
Q922K7	Q922K7	Nop2	33683900	46456800	38979600	52358250	48695150	49345950	3.97068e+07	5.01331e+07	0.336379	0.0545451	1.26324	10	17.8	NAN	NAN	3	4.9	5	7.7
Q9Z1X4	Q9Z1X4	Ilf3	202000000	189000000	204000000	240000000	246000000	209000000	1.98333e+08	2.31667e+08	0.224123	0.0546603	1.26233	30	52.4	NAN	NAN	17	25.8	20	29.2
B0QZ43;E5RHW4;O94905;O75477	B0QZ43;E5RHW4;O94905;O75477	Erlin1	22400000	20100000	18900000	32500000	34300000	23300000	2.04667e+07	3.00333e+07	0.553288	0.0547246	1.26182	4	18.8	3	10	NAN	NAN	NAN	NAN
Q91YM4	Q91YM4	Tbrg4	17900000	18900000	17600000	16800000	17300000	16900000	1.81333e+07	17000000	-0.0931094	0.0547753	1.26142	NAN	NAN	11	23.2	8	14.9	NAN	NAN
Q8BZX4	Q8BZX4	Srek1	24800000	21600000	20100000	27700000	28100000	36600000	2.21667e+07	30800000	0.474539	0.0549846	1.25976	4	9.1	NAN	NAN	NAN	NAN	1	3.2
O08532	O08532	Cacna2d1	155000000	146000000	122000000	110000000	109000000	120000000	141000000	113000000	-0.319372	0.0553537	1.25685	32	32.6	36	39.5	29	30.5	24	25.7
Q9Z218	Q9Z218	Dpp6	144000000	134500000	120250000	99850000	97400000	120550000	1.32917e+08	1.05933e+08	-0.327365	0.0553584	1.25682	14	22.8	36	47.6	25	36.2	17	24.4
Q9DBL7	Q9DBL7	Coasy	19400000	18700000	19400000	17300000	15600000	18200000	1.91667e+07	1.70333e+07	-0.170239	0.0554602	1.25602	NAN	NAN	9	22.4	8	14	NAN	NAN
P62754	P62754	Rps6	1.07967e+08	1.38833e+08	1.27033e+08	1.59867e+08	160600000	1.41367e+08	1.24611e+08	1.53944e+08	0.304977	0.0556515	1.25452	5	23.3	9	28.1	5	22.9	5	22.9
Q07409	Q07409	Cntn3	25300000	22700000	19650000	16550000	14550000	19350000	22550000	1.68167e+07	-0.423236	0.0556823	1.25428	10	13.9	8	10.4	8	10.9	2	1.9
Q9D0L4	Q9D0L4	Adck1	32000000	32150000	33350000	28650000	31550000	29700000	32500000	2.99667e+07	-0.117081	0.0558803	1.25274	NAN	NAN	12	34.1	12	29.9	3	7.2
Q8VD04	Q8VD04	Gripap1	15200000	13100000	13900000	15200000	17100000	17800000	1.40667e+07	16700000	0.247568	0.0562091	1.25019	NAN	NAN	15	23.9	9	12.4	NAN	NAN
Q6PHZ5	Q6PHZ5	Rbm15b	96400000	110000000	112000000	144000000	116000000	135000000	1.06133e+08	1.31667e+08	0.311012	0.0563803	1.24887	16	18.7	NAN	NAN	4	4.2	5	5.4
Q9DAM5	Q9DAM5	Slc25a19	12300000	11300000	11800000	13300000	17800000	15000000	11800000	1.53667e+07	0.381017	0.0566757	1.2466	NAN	NAN	7	23.9	5	17.9	NAN	NAN
Q5DU25	Q5DU25	Iqsec2	136000000	120550000	111700000	98250000	93300000	109100000	122750000	1.00217e+08	-0.292601	0.0568557	1.24523	41	35.3	14	16.4	12	11.4	26	22.7
Q922B1	Q922B1	Macrod1	113000000	118000000	121000000	103000000	112000000	109000000	1.17333e+08	108000000	-0.119582	0.0572352	1.24234	1	3.4	6	22	4	16.1	2	6.5
Q9R118	Q9R118	Htra1	34500000	34700000	29300000	27600000	23400000	14900000	3.28333e+07	2.19667e+07	-0.579845	0.0582191	1.23493	6	13.5	1	3.3	NAN	NAN	2	4.6
Q8JZN5	Q8JZN5	Acad9	119300000	109050000	104225000	94325000	98750000	77375000	1.10858e+08	90150000	-0.298318	0.0584308	1.23336	16	30.4	29	49.9	24	43.7	11	18.7
Q91Z53	Q91Z53	Grhpr	85200000	93200000	89500000	95400000	97600000	94500000	89300000	9.58333e+07	0.101867	0.058447	1.23324	NAN	NAN	13	44.5	11	43.3	2	5.8
P46638;P62492;Q9WTL2	P46638;P62492	Rab11b;Rab11a	2.76367e+08	296300000	287100000	3.46233e+08	3.02567e+08	320300000	2.86589e+08	3.23033e+08	0.1727	0.0589882	1.22924	NAN	NAN	NAN	NAN	NAN	NAN	8	31.2
Q8BMA6	Q8BMA6	Srp68	5104200	6826900	5074600	7230900	6959000	7544400	5.66857e+06	7.24477e+06	0.353955	0.0592877	1.22704	10	20.2	8	19	3	5.1	4	6.2
Q9D898	Q9D898	Arpc5l	47350000	46550000	48700000	56950000	49650000	53200000	4.75333e+07	5.32667e+07	0.164293	0.0595915	1.22482	3	21.6	4	34	6	37.3	3	21.6
Q921J2	Q921J2	Rheb	17700000	17300000	14500000	20500000	20100000	26200000	16500000	2.22667e+07	0.43242	0.0596332	1.22451	NAN	NAN	4	29.9	5	28.3	NAN	NAN
Q9CZW5	Q9CZW5	Tomm70a	187000000	162000000	154000000	151000000	111000000	109000000	1.67667e+08	1.23667e+08	-0.439139	0.0599042	1.22254	26	47.6	38	60.1	25	45.7	15	28.5
P57759	P57759	Erp29	139000000	144000000	160000000	159000000	178000000	172000000	1.47667e+08	1.69667e+08	0.200359	0.0599999	1.22185	NAN	NAN	10	35.1	7	30.2	NAN	NAN
Q91YE7	Q91YE7	Rbm5	80100000	101000000	78900000	105000000	106000000	105000000	8.66667e+07	1.05333e+08	0.281413	0.0601233	1.22096	11	14.1	NAN	NAN	2	2.3	3	3.8
P25911	P25911	Lyn	24400000	24800000	23600000	21700000	12700000	17900000	2.42667e+07	1.74333e+07	-0.477128	0.060303	1.21966	6	16.8	2	7.8	NAN	NAN	1	4.9
Q60900	Q60900	Elavl3	86800000	83100000	99000000	99000000	105000000	106000000	8.96333e+07	1.03333e+08	0.205198	0.0603069	1.21963	11	48	3	21.3	7	33.5	9	44.1
Q99LX0	Q99LX0	Park7	206650000	253850000	218100000	154650000	202700000	150950000	226200000	1.69433e+08	-0.416881	0.0605946	1.21757	NAN	NAN	11	58.7	11	60.3	7	36
Q8K3Z9	Q8K3Z9	Pom121	62650000	64550000	64400000	60800000	59500000	53700000	6.38667e+07	58000000	-0.13901	0.0607565	1.21641	14	12.9	NAN	NAN	8	7.5	8	8.2
Q61142	Q61142	Spin1	37600000	44400000	35300000	46100000	47200000	45500000	39100000	4.62667e+07	0.242805	0.061274	1.21272	4	17.6	NAN	NAN	1	3.8	3	12.6
Q8K224	Q8K224	Nat10	162000000	198000000	205000000	232000000	217000000	263000000	1.88333e+08	2.37333e+08	0.333626	0.0613699	1.21204	23	25.7	NAN	NAN	4	4.1	9	8.9
Q9EQN3	Q9EQN3	Tsc2	6273600	8112900	6539900	5496100	5241600	5654100	6.97547e+06	5.46393e+06	-0.35235	0.0614608	1.2114	3	2.2	8	7.1	7	4.7	1	3.1
P09411;P09041	P09411	Pgk1	113700000	101350000	118900000	122750000	125700000	135550000	1.11317e+08	128000000	0.201474	0.0618235	1.20885	14	54.9	33	86.1	31	77.2	15	40.8
P57716	P57716	Ncstn	12830850	15712750	12396700	11311350	10894400	10519850	1.36468e+07	1.09085e+07	-0.323102	0.0619661	1.20785	2	2.7	8	10.9	7	10.5	4	5.6
P47740	P47740	Aldh3a2	21000000	21775000	17346200	23200000	23875000	27150000	20040400	2.47417e+07	0.304031	0.0621405	1.20663	7	18.6	12	27.5	6	15.3	4	9.7
P62911	P62911	Rpl32	23400000	23000000	28200000	30100000	36800000	29600000	2.48667e+07	3.21667e+07	0.371353	0.0631339	1.19974	4	33.3	2	17	NAN	NAN	2	20
P26040	P26040	Ezr	2.58767e+08	304400000	315000000	2.46333e+08	174500000	2.38633e+08	2.92722e+08	2.19822e+08	-0.413195	0.0631785	1.19943	14	36	21	49.7	15	43.7	12	27
Q0GA42;Q3TWN3	Q0GA42	Cnnm1	18800000	15700000	15700000	13700000	14700000	12400000	1.67333e+07	13600000	-0.299118	0.0633771	1.19807	NAN	NAN	10	11.8	10	11.6	NAN	NAN
P55264	P55264	Adk	21800000	25200000	23000000	20800000	20400000	17100000	2.33333e+07	1.94333e+07	-0.263859	0.0642738	1.19197	NAN	NAN	9	29.4	6	18.3	1	3.6
Q8BGH4	Q8BGH4	Reep1	6413500	7150800	9014200	6093400	4052800	5066100	7.52617e+06	5.07077e+06	-0.569711	0.0650319	1.18687	2	13.9	5	29.4	6	27.9	NAN	NAN
D3YZU1	D3YZU1	Shank1	138000000	129000000	151000000	118000000	98900000	125000000	1.39333e+08	1.13967e+08	-0.289929	0.0656036	1.18307	50	29.4	58	35.5	18	10.7	36	21
P62960	P62960	Ybx1	27600000	38100000	42800000	48100000	49600000	45700000	3.61667e+07	47800000	0.40235	0.0660428	1.18017	4	36	NAN	NAN	1	5.9	1	5.9
O35375	O35375	Nrp2	33400000	39100000	40150000	33450000	28850000	23400000	37550000	2.85667e+07	-0.39448	0.0662306	1.17894	NAN	NAN	13	16.8	13	13.7	NAN	NAN
P46061	P46061	Rangap1	374000000	213000000	322000000	473000000	520000000	383000000	303000000	4.58667e+08	0.598128	0.0665052	1.17714	21	37.4	1	2.2	4	7.6	13	22.9
Q8BSF4	Q8BSF4	Pisd	13600000	13800000	13200000	17700000	14700000	20200000	1.35333e+07	1.75333e+07	0.373583	0.0667278	1.17569	3	8.9	7	22.7	7	17.2	NAN	NAN
Q7TMF3	Q7TMF3	Ndufa12	6916000	8489800	8911000	14800000	15900000	29600000	8105600	20100000	1.3102	0.0668185	1.1751	8	68.3	6	54.5	9	55.9	10	71
O54941	O54941	Smarce1	74054300	87150000	101600000	119950000	115550000	100905500	8.76014e+07	1.12135e+08	0.356212	0.0668744	1.17474	11	28.7	NAN	NAN	1	4.9	5	18
Q3U214	Q3U214	Mast3	81500000	91600000	86700000	82000000	67600000	64700000	86600000	7.14333e+07	-0.27777	0.0675259	1.17053	13	16.4	3	3.1	NAN	NAN	4	3.9
Q9JHS9	Q9JHS9	Cwc15	34800000	43800000	45300000	60100000	65100000	46600000	41300000	5.72667e+07	0.471554	0.0678343	1.16855	5	20.1	NAN	NAN	NAN	NAN	1	4.8
Q9Z2Z6	Q9Z2Z6	Slc25a20	79175000	68550000	77425000	87475000	84750000	103975000	75050000	9.20667e+07	0.294827	0.0678407	1.16851	8	25.9	15	47.5	13	37.2	8	22.9
Q3UUQ7	Q3UUQ7	Pgap1	37900000	43000000	38400000	34900000	27700000	35000000	3.97667e+07	3.25333e+07	-0.289641	0.0678766	1.16828	6	6.4	3	3.3	2	2.1	6	6
Q3ULJ0	Q3ULJ0	Gpd1l	1.69333e+08	164700000	152700000	1.52367e+08	142700000	1.28833e+08	1.62244e+08	1.413e+08	-0.199408	0.0680596	1.16711	NAN	NAN	17	58.1	16	50.1	6	18.2
Q9Z2Y8	Q9Z2Y8	Prosc	19485700	25652700	22460400	29696500	30741650	44075850	2.25329e+07	34838000	0.628627	0.0681281	1.16667	NAN	NAN	10	44.2	7	29.2	3	9.5
Q9QZF2	Q9QZF2	Gpc1	266500000	219000000	233700000	165350000	181000000	217500000	2.39733e+08	187950000	-0.351082	0.0681782	1.16635	14	32.5	16	40	8	22.3	4	9.2
Q9CZR8	Q9CZR8	Tsfm	50400000	54400000	58400000	58400000	69400000	64500000	54400000	64100000	0.236718	0.0691504	1.16021	NAN	NAN	14	44.1	10	44.4	NAN	NAN
Q923S9	Q923S9	Rab30	32200000	34700000	33000000	40200000	36400000	35400000	33300000	3.73333e+07	0.164942	0.0694492	1.15833	NAN	NAN	5	37.4	8	42.9	NAN	NAN
Q3TKT4	Q3TKT4	Ca4	78300000	114300000	94200000	1.14267e+08	151800000	1.78567e+08	95600000	1.48211e+08	0.632571	0.0694623	1.15825	7	23	7	30.2	3	11.1	15	13.5
P62852	P62852	Rps25	9967000	9515000	8763200	16900000	26500000	44400000	9.41507e+06	2.92667e+07	1.63622	0.0696019	1.15738	4	24	3	24	4	28	5	29.6
Q9D0L7	Q9D0L7	Armc1	64300000	62900000	6.44667e+07	7.17667e+07	6.70667e+07	6.61667e+07	6.38889e+07	6.83333e+07	0.0970245	0.0696103	1.15733	6	19.5	13	58.2	9	36.2	2	6.5
Q8R0S4	Q8R0S4	Cacnb4	124200000	105300000	118300000	9.18333e+07	9.46667e+07	1.07267e+08	1.15933e+08	9.79222e+07	-0.243587	0.0697959	1.15617	10	35.3	9	31.2	3	14.5	5	19.3
Q3TZZ7	Q3TZZ7	Esyt2	228000000	251000000	220000000	219000000	187000000	194000000	233000000	200000000	-0.22033	0.0700572	1.15455	21	33.7	6	9.3	10	14	5	7
Q8JZP2	Q8JZP2	Syn3	2.97333e+07	3.04255e+07	3.38333e+07	3.52333e+07	35600000	42200000	3.13307e+07	3.76778e+07	0.266136	0.0706961	1.1506	8	22.8	10	33.2	12	32.5	3	10
P54830	P54830	Ptpn5	7824700	9820500	9107000	6287300	7984800	6845000	8917400	7.03903e+06	-0.341246	0.0708659	1.14956	NAN	NAN	8	22	8	16.6	NAN	NAN
Q99LF4	Q99LF4	D10Wsu52e	158100000	166025000	203775000	217175000	201800000	220550000	1.75967e+08	213175000	0.276736	0.0709324	1.14916	20	41.6	20	49.1	12	25.9	13	27.5
Q99LC5	Q99LC5	Etfa	295000000	306000000	320000000	334000000	386000000	448000000	307000000	3.89333e+08	0.342767	0.0711681	1.14771	3	10.5	15	61.3	14	59.2	1	5.4
Q9JM52;P97820	Q9JM52	Mink1	1.69733e+08	1.48267e+08	1.50067e+08	1.72333e+08	1.70433e+08	1.79833e+08	1.56022e+08	174200000	0.158993	0.0712117	1.14745	25	29.7	23	30.5	15	20.3	13	19
O35382	O35382	Exoc4	127700000	135725000	124050000	143450000	140500000	134825000	1.29158e+08	1.39592e+08	0.112072	0.0712708	1.14709	36	39.2	34	40.4	18	21	17	20.5
P50544	P50544	Acadvl	12500000	10700000	11400000	10200000	10100000	8207000	1.15333e+07	9.50233e+06	-0.279456	0.0714651	1.14591	3	7	32	63.4	28	56.7	9	16.3
O88441	O88441	Mtx2	87700000	7.19667e+07	7.39667e+07	63500000	61300000	69000000	7.78778e+07	64600000	-0.269678	0.0714724	1.14586	6	22.4	9	45.2	6	26.6	4	16.7
P19246;REV__Q7TPM1	P19246	Fh	37700000	34250000	32600000	30600000	26150000	31500000	34850000	2.94167e+07	-0.244525	0.0718554	1.14354	7	19.3	25	63.3	24	60.9	40	37.8
Q9JLM8;O88809	Q9JLM8	Dclk1	46900000	57200000	54100000	68000000	72100000	104000000	5.27333e+07	8.13667e+07	0.625723	0.0719335	1.14307	27	40.9	28	45.8	13	21	21	35.1
P55258	P55258	Rab8a	64500000	75900000	70400000	56900000	35000000	58600000	7.02667e+07	5.01667e+07	-0.486111	0.0722056	1.14143	2	22.2	3	29	5	39.6	1	18.4
Q7TN29	Q7TN29	Smap2	22900000	23000000	22950000	23400000	26600000	26500000	22950000	25500000	0.152003	0.072235	1.14125	4	11.2	7	20.3	5	13.1	NAN	NAN
Q569Z6	Q569Z6	Thrap3	164050000	203350000	192750000	244350000	258850000	203750000	1.86717e+08	235650000	0.335795	0.072965	1.13689	17	17	NAN	NAN	9	10	13	13.4
Q9JIY5	Q9JIY5	Htra2	44600000	50900000	41700000	52200000	60700000	52500000	4.57333e+07	5.51333e+07	0.269679	0.0730226	1.13654	1	2.8	11	28.8	8	23.4	1	2.8
P31324	P31324	Prkar2b	33400000	21000000	22900000	18100000	14600000	15700000	2.57667e+07	1.61333e+07	-0.675461	0.0733005	1.13489	13	46.6	17	60.8	14	51.7	9	38.7
P32883	P32883	Kras	8.12701e+07	8.19617e+07	74459800	7.32819e+07	5.19658e+07	64552100	7.92305e+07	63266600	-0.324612	0.0738383	1.13172	3	24.9	4	63.5	2	28	2	20.1
Q9QYS2	Q9QYS2	Grm3	6.94667e+07	7.62333e+07	7.91333e+07	66400000	6.53333e+07	5.02079e+07	7.49444e+07	6.06471e+07	-0.305383	0.0744996	1.12785	12	17.6	15	23.5	18	25.5	6	10.4
Q9CR67	Q9CR67	Tmem33	24750000	27200000	28500000	25300000	18300000	18900000	2.68167e+07	2.08333e+07	-0.364236	0.0745286	1.12768	5	19	7	26.7	6	22.3	3	12.6
Q80Y17	Q80Y17	Llgl1	211300000	163550000	154950000	132150000	143450000	116400000	176600000	1.30667e+08	-0.434594	0.0749941	1.12497	25	36.3	18	23.2	13	17.7	9	10.5
Q63739	Q63739	Ptp4a1	30100000	30500000	29800000	28200000	29250000	29600000	3.01333e+07	2.90167e+07	-0.0544785	0.0750591	1.1246	2	31.8	3	35.8	1	24.9	1	16.8
Q8BUK6	Q8BUK6	Hook3	7231700	7297600	6192000	7480100	9971000	10700000	6907100	9383700	0.442077	0.0755886	1.12154	2	3.6	7	13.4	5	8.2	1	1.8
Q9JL62	Q9JL62	Gltp	44000000	58300000	50400000	61600000	74100000	60100000	50900000	6.52667e+07	0.358681	0.0769595	1.11374	NAN	NAN	4	22	8	38.3	6	27.8
Q9Z1N5;Q8VDW0	Q9Z1N5;Q8VDW0	Ddx39b	734354250	791050000	799975950	1033953750	929645300	821100000	7.75127e+08	9.28233e+08	0.260055	0.0774126	1.11119	11	47.4	7	19.4	NAN	NAN	14	36.2
O35250	O35250	Exoc7	283050000	205700000	225150000	290000000	346050000	289250000	2.37967e+08	3.08433e+08	0.374199	0.0778767	1.10859	31	46.1	27	44.5	18	28.3	13	19.8
O89112	O89112	Ncl	238300000	350050000	351350000	408650000	413600000	388050000	3.13233e+08	4.03433e+08	0.365093	0.0779572	1.10814	22	28.6	NAN	NAN	11	15.7	5	13.3
Q61423;P59053	Q61423	Kcna4	5975100	6891600	6073900	7677800	7299700	9793700	6.31353e+06	8.25707e+06	0.387182	0.0788969	1.10294	NAN	NAN	4	10.1	NAN	NAN	3	6
P09671	P09671	Sod2	662100000	5.83567e+08	5.98433e+08	5.19833e+08	5.80367e+08	4.85267e+08	614700000	5.28489e+08	-0.218009	0.079015	1.10229	5	20.7	13	46.4	8	33.3	6	20.3
P70362	P70362	Ufd1l	10400000	9503300	13200000	7972500	8972800	8007800	1.10344e+07	8317700	-0.407756	0.0792958	1.10075	3	13	5	20.5	2	8.8	NAN	NAN
Q65CL1	Q65CL1	Ctnna3	46600000	43600000	36300000	49100000	50400000	60900000	4.21667e+07	5.34667e+07	0.342537	0.0793307	1.10056	9	12.3	NAN	NAN	NAN	NAN	3	4.5
O08788	O08788	Dctn1	36600000	37250000	37750000	46000000	47500000	68050000	37200000	53850000	0.533644	0.0795382	1.09942	31	31.1	42	41.8	21	22.1	16	14.8
Q3TYA6	Q3TYA6	Mphosph8	26400000	37400000	32400000	37100000	41700000	42900000	3.20667e+07	4.05667e+07	0.33922	0.0796914	1.09859	8	11.1	NAN	NAN	NAN	NAN	3	3.3
Q7JJ13	Q7JJ13	Brd2	44490800	48038700	51426700	60353000	51773350	54405050	47985400	5.55105e+07	0.210164	0.0804357	1.09455	13	21.7	NAN	NAN	2	2.8	5	6.4
Q9ERH6	Q9ERH6	Moap1	52500000	79100000	67000000	81700000	87000000	84600000	66200000	8.44333e+07	0.350981	0.0806421	1.09344	8	22.2	NAN	NAN	NAN	NAN	NAN	NAN
P12657	P12657	Chrm1	3882700	4336700	3930900	3719200	3445600	2763600	4050100	3.30947e+06	-0.291359	0.0806766	1.09325	4	11.3	3	8.9	3	8.9	2	6.1
Q922Q9	Q922Q9	Chid1	24326650	18947200	24404000	27350000	31350000	25900000	2.25593e+07	28200000	0.321974	0.0812535	1.09016	8	19.8	10	30.8	8	21.4	2	5.9
Q8CJ40	Q8CJ40	Crocc	107300000	127250000	165350000	85900000	105000000	79150000	133300000	9.00167e+07	-0.566413	0.0816766	1.0879	28	17.3	14	7.6	3	1.4	12	5.8
Q5EG47	Q5EG47	Prkaa1	16900000	17500000	14400000	13000000	14800000	13400000	1.62667e+07	1.37333e+07	-0.244237	0.0817016	1.08777	5	15	9	25.8	3	12.3	NAN	NAN
Q8BY02	Q8BY02	Nkrf	43400000	29800000	39400000	56300000	55800000	42500000	3.75333e+07	5.15333e+07	0.457333	0.0819603	1.0864	9	14.6	NAN	NAN	NAN	NAN	NAN	NAN
Q9Z0R6	Q9Z0R6	Itsn2	41600000	36950000	33750000	29800000	33300000	31900000	3.74333e+07	3.16667e+07	-0.241359	0.0819668	1.08636	12	12.1	12	11.3	2	3.2	4	4
Q9CRA5	Q9CRA5	Golph3	6907800	6173200	6656800	7372200	10000000	8034200	6.57927e+06	8468800	0.364231	0.0820393	1.08598	NAN	NAN	3	14.8	3	12.1	NAN	NAN
Q80X41	Q80X41	Vrk1	55300000	62700000	59100000	53900000	52300000	42900000	5.90333e+07	49700000	-0.248284	0.0821146	1.08558	7	20.5	NAN	NAN	NAN	NAN	NAN	NAN
Q9CYH2	Q9CYH2	Fam213a	113000000	112000000	116614000	106300000	108850000	94600000	1.13871e+08	103250000	-0.141263	0.0823767	1.0842	2	8.7	14	55	12	50	8	36.7
P27612	P27612	Plaa	14100000	13000000	12300000	14000000	15800000	14700000	1.31333e+07	1.48333e+07	0.17561	0.0834335	1.07866	NAN	NAN	17	31.7	11	15.9	1	1.9
P57776	P57776	Eef1d	65600000	79050000	84900000	88000000	89000000	93650000	7.65167e+07	9.02167e+07	0.23762	0.0835168	1.07823	9	41.3	9	41.3	6	32	2	7.5
Q91WJ8	Q91WJ8	Fubp1	2.68589e+08	3.7178e+08	3.17571e+08	415893700	408911100	3.64933e+08	3.19314e+08	3.96579e+08	0.312635	0.084241	1.07448	18	36.7	6	10.3	11	19.8	12	25.3
P62823	P62823	Rab3c	420652650	437628625	413608225	411258825	290949050	295934350	4.23963e+08	332714075	-0.349656	0.0843531	1.0739	2	18.9	10	54.2	4	31.7	3	25.6
Q3URQ0	Q3URQ0	Tex10	29300000	44100000	37000000	49500000	45100000	46400000	36800000	47000000	0.352955	0.0845352	1.07296	11	13.1	NAN	NAN	NAN	NAN	2	2.2
P62137	P62137	Ppp1ca	672000000	858000000	732000000	880000000	909000000	1130000000	754000000	973000000	0.367875	0.0849047	1.07107	8	47.6	7	63.9	5	48.5	5	27.9
P58871	P58871	Tnks1bp1	43850000	38250000	46800000	48550000	48400000	49150000	4.29667e+07	48700000	0.180704	0.0850585	1.07028	22	19.4	27	23	21	15.6	3	1.8
Q9CRB8	Q9CRB8	Mtfp1	86300000	75900000	67000000	66300000	63400000	55600000	76400000	6.17667e+07	-0.306744	0.0850939	1.0701	2	13.3	6	27.1	5	28.3	3	21.1
O88520	O88520	Shoc2	29165750	31023250	29785750	20287750	29032750	19654200	2.99916e+07	2.29916e+07	-0.383453	0.0851204	1.06997	6	9.6	5	10.7	5	7.9	2	3.6
O88741	O88741	Gda	29000000	33700000	22400000	20100000	16500000	22900000	2.83667e+07	1.98333e+07	-0.516269	0.0860379	1.06531	NAN	NAN	26	73.3	22	60.4	7	18.2
Q9EPU0;Q6ZQJ5	Q9EPU0	Upf1	116100000	1.38033e+08	127800000	143000000	1.41867e+08	1.40433e+08	1.27311e+08	1.41767e+08	0.15516	0.0861197	1.0649	29	32.1	17	19	9	8.6	13	12.7
P62270	P62270	Rps18	112000000	173300000	133700000	103550000	100200000	90700000	1.39667e+08	98150000	-0.508928	0.0864838	1.06307	9	44.1	11	48.7	7	38.2	11	53.3
Q9JHL1	Q9JHL1	Slc9a3r2	6.66877e+07	6.02095e+07	5.82361e+07	4.67064e+07	5.08328e+07	5.85079e+07	6.17111e+07	5.20157e+07	-0.246581	0.0870831	1.06007	11	43.9	5	18.1	3	11.9	4	14.5
Q6PD26	Q6PD26	Pigs	15600000	17200000	17650000	13088100	14540850	15900000	1.68167e+07	14509650	-0.212879	0.087101	1.05998	6	12.8	10	25	10	24.5	1	2.5
Q9QYB1	Q9QYB1	Clic4	34500000	2.93333e+07	24500000	22900000	2.30333e+07	2.28667e+07	2.94444e+07	2.29333e+07	-0.360549	0.0871857	1.05955	3	14.2	8	43.9	11	51.8	3	13.8
Q3U5Q7	Q3U5Q7	Cmpk2	23900000	31500000	24800000	12900000	18300000	23200000	2.67333e+07	1.81333e+07	-0.559996	0.0875418	1.05778	NAN	NAN	10	29.1	16	44.1	NAN	NAN
Q8CI03	Q8CI03	Flywch1	52500000	43300000	42600000	70100000	55400000	53900000	4.61333e+07	59800000	0.374336	0.0876158	1.05742	9	15.5	NAN	NAN	NAN	NAN	1	2.1
Q9D1J3	Q9D1J3	Sarnp	190700000	184000000	209050000	236500000	271500000	208500000	1.94583e+08	2.38833e+08	0.295616	0.0880391	1.05532	9	43.3	NAN	NAN	6	31.9	6	31.9
P52196	P52196	Tst	279000000	289000000	297000000	243000000	281000000	226000000	2.88333e+08	250000000	-0.20581	0.0880905	1.05507	3	15.2	12	45.8	13	47.5	NAN	NAN
P48758	P48758	Cbr1	157450000	154000000	154150000	158100000	192400000	187400000	155200000	179300000	0.208247	0.0885804	1.05266	3	10.1	20	74.7	15	71.5	6	22.4
O35239	O35239	Ptpn9	43300000	47600000	44300000	36100000	42100000	41500000	4.50667e+07	39900000	-0.175672	0.0887795	1.05169	NAN	NAN	16	31	18	33.9	NAN	NAN
Q6NZF1	Q6NZF1	Zc3h11a	29300000	38000000	33600000	46700000	36400000	45100000	3.36333e+07	4.27333e+07	0.34547	0.0889219	1.05099	8	13.9	NAN	NAN	NAN	NAN	4	7.6
Q8C181	Q8C181	Mbnl2	40600000	67300000	47600000	66400000	72000000	72200000	5.18333e+07	70200000	0.437591	0.0890654	1.05029	3	18.2	2	5.1	1	4.6	1	6.7
Q99JG2	Q99JG2	Gpr37l1	71700000	67200000	68300000	81500000	71700000	89300000	6.90667e+07	8.08333e+07	0.226961	0.0892805	1.04924	NAN	NAN	3	6.4	2	3.7	1	1.7
Q6PE13	Q6PE13	Prrt3	44550000	38550000	60600000	36250000	33000000	24921650	47900000	31390550	-0.609695	0.0893172	1.04907	NAN	NAN	12	20.3	12	15	NAN	NAN
Q62093	Q62093	Srsf2	8665400	14300000	14800000	22900000	18800000	15500000	1.25885e+07	1.90667e+07	0.59895	0.0897477	1.04698	4	21.7	NAN	NAN	NAN	NAN	2	11.3
Q5HZI9	Q5HZI9	Slc25a51	39100000	32650000	34600000	40500000	39100000	46400000	35450000	42000000	0.244604	0.0899141	1.04617	5	14.8	11	36.6	9	32.2	5	14.8
Q61941	Q61941	Nnt	1.66867e+08	175600000	1.69233e+08	187500000	173300000	1.90967e+08	1.70567e+08	1.83922e+08	0.10876	0.0900475	1.04553	21	23.9	30	30.2	33	33.1	21	19.8
Q08331	Q08331	Calb2	134000000	113000000	98300000	129000000	167000000	196000000	115100000	164000000	0.510808	0.0902557	1.04453	NAN	NAN	15	48	11	48	4	18.5
Q9CQF0	Q9CQF0	Mrpl1	16700000	13700000	13700000	7265200	11500000	12600000	14700000	1.04551e+07	-0.491614	0.0902572	1.04452	4	16.1	NAN	NAN	NAN	NAN	3	15.1
Q8R0A7	Q8R0A7	Kiaa0513	82000000	79500000	71450000	73100000	68150000	63000000	77650000	6.80833e+07	-0.189684	0.0909894	1.04101	NAN	NAN	16	40	14	31.2	5	12.8
Q5U4D9	Q5U4D9	Thoc6	57200000	91100000	69300000	46700000	56200000	44700000	7.25333e+07	49200000	-0.559986	0.0911119	1.04043	6	19.6	NAN	NAN	NAN	NAN	3	8.8
P59017	P59017	Bcl2l1	13700000	16400000	17200000	18500000	18300000	17700000	1.57667e+07	1.81667e+07	0.204416	0.0915833	1.03818	NAN	NAN	3	12	2	8.6	2	6.2
Q3TRM4	Q3TRM4	Pnpla6	40100000	40500000	42200000	44700000	41700000	43600000	4.09333e+07	4.33333e+07	0.0822011	0.0919019	1.03668	8	8.1	3	3.1	2	1.8	1	0.7
Q8VCL2	Q8VCL2	Sco2	37700000	39300000	43200000	47700000	55600000	43200000	4.00667e+07	4.88333e+07	0.285464	0.092103	1.03573	3	12.9	7	25.1	4	16.5	NAN	NAN
Q91VC3	Q91VC3	Eif4a3	546000000	666150000	737000000	736500000	819000000	796600000	6.49717e+08	7.84033e+08	0.271104	0.09225	1.03503	18	41.1	1	8.8	10	27.7	13	31.6
P97823	P97823	Lypla1	26800000	30500000	29900000	37200000	34500000	51800000	2.90667e+07	4.11667e+07	0.502111	0.0924231	1.03422	NAN	NAN	4	20	4	20	NAN	NAN
Q99LG2	Q99LG2	Tnpo2	19500000	18500000	16200000	15000000	14200000	16800000	1.80667e+07	1.53333e+07	-0.236659	0.0927953	1.03247	NAN	NAN	4	12.6	3	10.3	NAN	NAN
Q8CGU1	Q8CGU1	Calcoco1	8947100	7029400	5195600	9119200	10100000	13900000	7.05737e+06	1.10397e+07	0.645503	0.0934066	1.02962	5	9.1	6	10.4	2	3.9	4	7.8
Q9R1C7	Q9R1C7	Prpf40a	35185350	47740600	42615200	46326350	55735600	54133150	41847050	5.2065e+07	0.315189	0.0934902	1.02923	8	7.9	NAN	NAN	NAN	NAN	5	6.2
P17809	P17809	Slc2a1	131200000	142775000	123500000	127125000	88150000	95550000	1.32492e+08	1.03608e+08	-0.354762	0.093861	1.02752	7	12.6	5	10.6	6	12.4	5	10.6
O70251	O70251	Eef1b	5.65333e+07	7.11333e+07	6.96667e+07	7.67333e+07	88100000	7.40333e+07	6.57778e+07	7.96222e+07	0.275571	0.0941403	1.02622	4	20.9	7	44.4	5	32.4	5	27.6
Q8BUM6	Q8BUM6	Fam163b	9303200	8397300	7575100	7388100	7471300	6252600	8425200	7.03733e+06	-0.259682	0.094254	1.0257	NAN	NAN	3	41.3	1	12.6	NAN	NAN
P07356	P07356	Anxa2	136150000	236800000	226600000	424850000	346150000	238600000	199850000	3.36533e+08	0.751832	0.0949157	1.02266	23	59.9	7	22.7	8	23.9	11	32.4
Q8K4I3	Q8K4I3	Arhgef6	9416000	10400000	9843100	10700000	11700000	14100000	9.88637e+06	1.21667e+07	0.299422	0.0952506	1.02113	4	9.7	8	16.9	3	5.6	NAN	NAN
Q8C0T5	Q8C0T5	Sipa1l1	71150000	74450000	61700000	57450000	63000000	59800000	69100000	6.00833e+07	-0.201721	0.0952655	1.02106	51	37.3	38	30	12	7.7	22	15.5
Q5RJG1	Q5RJG1	Nol10	9302400	12400000	13700000	13900000	19700000	15800000	11800800	1.64667e+07	0.480664	0.0956227	1.01944	4	4.8	NAN	NAN	NAN	NAN	NAN	NAN
Q0PHV7	Q0PHV7	Dact3	47900000	57400000	57000000	46700000	31700000	46100000	54100000	41500000	-0.382517	0.0956322	1.0194	7	18	4	9	NAN	NAN	2	3.4
Q9DC33	Q9DC33	Hmg20a	60900000	60800000	40200000	76200000	67600000	66800000	5.39667e+07	70200000	0.379402	0.0967909	1.01417	6	20.5	NAN	NAN	NAN	NAN	1	3.5
Q8C0C0	Q8C0C0	Zhx2	22700000	30000000	26600000	23300000	20900000	20100000	2.64333e+07	2.14333e+07	-0.302502	0.0971922	1.01237	8	11.5	NAN	NAN	2	3.2	2	3
Q7TQK1	Q7TQK1	Ints7	41600000	47100000	53900000	59200000	53500000	55300000	4.75333e+07	56000000	0.236487	0.0978042	1.00964	13	17.1	NAN	NAN	2	2.1	4	4.7
Q9D1M0	Q9D1M0	Sec13	18300000	23000000	21950000	23250000	25550000	24600000	2.10833e+07	2.44667e+07	0.214715	0.097864	1.00938	4	18.6	7	36	5	22	2	6.8
P50580	P50580	Pa2g4	48400000	58350000	66900000	69225000	68825000	86350000	5.78833e+07	74800000	0.36989	0.0980396	1.0086	16	43.9	14	36	8	20.6	8	21.6
Q9DB60	Q9DB60	Stam	40300000	34000000	40100000	34300000	33900000	32400000	3.81333e+07	3.35333e+07	-0.185457	0.0987887	1.00529	2	4.7	10	26.3	7	20.1	2	10.9
O54865	O54865	Gucy1b3	41700000	33350000	41100000	43600000	44500000	45750000	3.87167e+07	4.46167e+07	0.204628	0.0993665	1.00276	6	11	25	49.2	14	25.8	4	6.9
P97379	P97379	G3bp2	5.59647e+07	59200000	6.23561e+07	6.08333e+07	6.79246e+07	6.93571e+07	5.91736e+07	6.60383e+07	0.158351	0.099761	1.00104	11	28	11	28.6	4	8.5	5	13.1
A2CG49	A2CG49	Kalrn	108000000	89900000	96400000	73600000	67600000	93200000	98100000	7.81333e+07	-0.328315	0.100074	0.999678	51	20.9	56	24.8	8	5.7	22	11.5
Commd3	Q63829	Commd3	8360900	8071000	11100000	11200000	11600000	11000000	9177300	1.12667e+07	0.295919	0.10022	0.999045	NAN	NAN	5	30.3	NAN	NAN	NAN	NAN
A2AG50	A2AG50	Map7d2	66961100	52210750	55226450	76500000	63150000	73250000	5.81328e+07	7.09667e+07	0.28779	0.100518	0.997757	15	24.5	6	9.7	4	5.5	5	10.6
O70152	O70152	Dpm1	14100000	14700000	15900000	15900000	18500000	16400000	14900000	1.69333e+07	0.184554	0.100623	0.997303	NAN	NAN	5	21.9	3	11.2	NAN	NAN
P70232	P70232	Chl1	5.82667e+07	63783500	5.7485e+07	5.38264e+07	41347900	1.98514e+07	5.9845e+07	3.83419e+07	-0.642309	0.100753	0.996741	NAN	NAN	20	22.8	21	20.5	3	2.6
Q6NZJ6	Q6NZJ6	Eif4g1	118500000	132300000	120150000	98250000	113050000	115500000	123650000	1.08933e+08	-0.182817	0.100783	0.996615	15	13.2	17	16.4	8	6.9	3	1.9
Q8BFY6	Q8BFY6	Pef1	20600000	24700000	20300000	28500000	33000000	23600000	2.18667e+07	2.83667e+07	0.375463	0.101106	0.995224	NAN	NAN	7	33.1	6	25.1	3	10.9
Q91W86	Q91W86	Vps11	28200000	21900000	18700000	26200000	31900000	35900000	2.29333e+07	3.13333e+07	0.450252	0.101414	0.993902	NAN	NAN	20	25.7	13	15	3	3.6
Q9CZ30	Q9CZ30	Ola1	3.23288e+07	34100600	36103500	3.63155e+07	3.79821e+07	4.3343e+07	3.41776e+07	3.92135e+07	0.198299	0.102217	0.990477	NAN	NAN	12	39.1	13	41.7	4	10.1
Q9D8S3	Q9D8S3	Arfgap3	45800000	49200000	45600000	53300000	78800000	58400000	4.68667e+07	63500000	0.438194	0.102316	0.990055	13	31.2	NAN	NAN	4	11.5	2	5
Q921M7	Q921M7	Fam49b	84346650	80530000	75307350	56450000	74050000	71300000	8.00613e+07	6.72667e+07	-0.251214	0.102405	0.989678	NAN	NAN	10	49.4	11	53.4	4	20.4
P47809	P47809	Map2k4	28192150	32180150	29796675	28912650	25236200	23206550	30056325	2.57851e+07	-0.221129	0.103477	0.985155	7	20.9	15	51.6	10	32	4	12.1
Q8R2Y2	Q8R2Y2	Mcam	7334800	8472600	6349600	4928300	6672300	3295600	7.38567e+06	4965400	-0.572818	0.103513	0.985004	NAN	NAN	3	6.6	3	6	4	6.5
B2RXS4	B2RXS4	Plxnb2	34200000	34200000	31800000	28100000	30800000	32200000	33400000	3.03667e+07	-0.13736	0.103733	0.984082	NAN	NAN	17	13.2	15	9.7	5	2.9
Q3UHH2	Q3UHH2	Slc22a23	14700000	17400000	14000000	14300000	11700000	11200000	1.53667e+07	12400000	-0.309464	0.10378	0.983886	NAN	NAN	8	13.1	8	12.5	4	5.8
P51863	P51863	Atp6v0d1	1156000000	1026500000	722500000	529000000	514500000	828000000	9.68333e+08	6.23833e+08	-0.634343	0.103804	0.983787	12	35.3	16	52.1	11	44.4	7	19.7
P22723	P22723	Abr	65004625	57513300	50099625	43777950	52615900	37073975	5.75392e+07	44489275	-0.371087	0.104138	0.982391	10	16.1	21	34.8	16	25.6	3	7
Q9WTX2	Q9WTX2	Prkra	10800000	10800000	12800000	15200000	12000000	16200000	1.14667e+07	1.44667e+07	0.335286	0.104139	0.982386	6	22.4	6	19.2	NAN	NAN	4	13.4
Q9WTU3	Q9WTU3	Scn8a	9.86567e+06	9960300	11453800	1.22426e+07	10955000	1.24619e+07	1.04266e+07	11886500	0.189057	0.104204	0.982115	5	3.7	7	5.6	4	3.3	3	2.5
Q61142	Q61142	Pin1	47300000	36400000	38700000	51900000	52000000	44500000	40800000	4.94667e+07	0.277888	0.104656	0.980236	NAN	NAN	9	72.7	5	34.5	3	12.6
F6W8I0	F6W8I0	Yjefn3	6825900	7672600	6874900	7321100	9583600	9135800	7.12447e+06	8.68017e+06	0.284941	0.104769	0.979766	NAN	NAN	6	25.1	3	14.3	NAN	NAN
Q9D710	Q9D710	Tmx2	2.52667e+07	24452400	21700000	2.29667e+07	1.71333e+07	1.81847e+07	2.38064e+07	1.94282e+07	-0.293193	0.104788	0.979687	3	9.2	9	33.2	8	29.5	6	19.3
Q02105	Q02105	C1qc	23100000	27000000	28500000	28600000	32300000	38600000	26200000	3.31667e+07	0.340167	0.104831	0.979511	3	16.7	NAN	NAN	NAN	NAN	2	12.6
O88502	O88502	Pde8a	86500000	74100000	70700000	98700000	88400000	132000000	77100000	1.06367e+08	0.464243	0.104876	0.979324	12	19	NAN	NAN	NAN	NAN	5	6.8
Q9Z1Q2	Q9Z1Q2	Abhd16a	49900000	34600000	48650000	56700000	57550000	51700000	4.43833e+07	5.53167e+07	0.317696	0.104934	0.979084	4	7	19	39.4	16	31.9	5	8.4
P61222	P61222	Abce1	25196375	27500700	27127775	23529700	25845175	21695525	2.66083e+07	2.36901e+07	-0.167589	0.104949	0.979021	9	19.2	14	28.5	15	30.7	4	7.2
Q9CYK1	Q9CYK1	Wars2	8849700	7386100	5732800	15200000	9690500	24300000	7.32287e+06	1.63968e+07	1.16294	0.105524	0.97665	NAN	NAN	6	17.8	6	18.1	NAN	NAN
A0A075B6P0;Q330K2;E5RFN5	A0A075B6P0;Q330K2;E5RFN5	Ndufaf6	7190900	9567200	7988900	9141800	11500000	10200000	8249000	10280600	0.317633	0.10583	0.97539	NAN	NAN	3	13.2	NAN	NAN	NAN	NAN
Q9CPW0	Q9CPW0	Cntnap2	183925000	156925000	164500000	151525000	155625000	138200000	168450000	148450000	-0.182343	0.105836	0.975367	20	18.7	28	24.9	24	19.6	12	9.1
Q9CQ60	Q9CQ60	Pgls	54600000	59900000	57500000	36600000	56400000	35000000	5.73333e+07	4.26667e+07	-0.426265	0.106002	0.974686	NAN	NAN	8	46.7	8	46.7	NAN	NAN
Q505D7	Q505D7	Opa3	47500000	50500000	50200000	51400000	64600000	56800000	49400000	57600000	0.221558	0.10641	0.973018	1	6.7	3	15.6	5	24.6	1	6.7
Q9ESC8	Q9ESC8	Aff4	11600000	14100000	12100000	15800000	15600000	13300000	12600000	14900000	0.241889	0.106425	0.972956	6	5.5	NAN	NAN	NAN	NAN	NAN	NAN
Q9DB41	Q9DB41	Slc25a18	7.08667e+07	74200000	8.13333e+07	49600000	53400000	7.34667e+07	7.54667e+07	5.88222e+07	-0.359478	0.106635	0.972099	6	30	11	49.4	9	40	6	30
Q99KP6	Q99KP6	Prpf19	136000000	129000000	161000000	168000000	167000000	156000000	142000000	1.63667e+08	0.20487	0.106717	0.971765	14	41.1	1	2.8	6	12.3	8	17.5
Q80VQ0;P47739	Q80VQ0	Aldh3b1	53000000	50400000	43400000	44700000	42500000	38700000	4.89333e+07	4.19667e+07	-0.221574	0.106809	0.971394	17	44	4	10	11	29.3	15	35.9
P28659	P28659	Celf1	81519150	108250000	93350000	164550000	117550000	113550000	94373050	1.31883e+08	0.482815	0.107058	0.970381	8	22.2	4	13.8	2	7.2	4	11.5
Q8BTG7	Q8BTG7	Ndrg4	59300000	50400000	58400000	69300000	78900000	122000000	5.60333e+07	9.00667e+07	0.684708	0.10737	0.969115	NAN	NAN	10	48	7	27.8	2	7.1
P70392	P70392	Rasgrf2	4.41116e+07	41343300	3.59752e+07	2.82176e+07	2.95895e+07	3.85863e+07	40476700	3.21311e+07	-0.333119	0.107419	0.968918	15	15.3	6	7.1	3	2.8	5	4.3
P25976	P25976	Ubtf	166000000	242000000	240000000	304000000	302000000	242000000	216000000	2.82667e+08	0.38807	0.107458	0.968763	15	21.6	NAN	NAN	1	1.6	3	4.8
Q8C0Q2	Q8C0Q2	Zhx3	29100000	27900000	36600000	25000000	27000000	18700000	31200000	2.35667e+07	-0.404798	0.10784	0.967218	7	10	NAN	NAN	NAN	NAN	1	1.4
Q9QYB5	Q9QYB5	Add3	2.19833e+08	200900000	203000000	2.30667e+08	3.03067e+08	2.37567e+08	2.07911e+08	257100000	0.306363	0.107995	0.966598	17	27.2	25	39	14	24.9	13	21.8
Q8BHL3	Q8BHL3	Tbc1d10b	166775000	163325000	166575000	188300000	166350000	191800000	1.65558e+08	182150000	0.137787	0.108083	0.966243	21	31.5	17	29.2	12	15.9	11	14.9
O55100	O55100	Syngr1	3.64733e+08	4.16433e+08	3.64167e+08	4.36333e+08	4.17867e+08	409100000	3.81778e+08	421100000	0.14143	0.108566	0.964304	2	10.3	4	15.4	4	17.5	3	14.5
Q99M87	Q99M87	Dnaja3	68397550	66675000	76125000	77625000	78456825	95725000	7.03992e+07	8.39356e+07	0.253724	0.108656	0.963944	10	22.7	14	32.9	5	14.2	4	10.8
Q8C167	Q8C167	Prepl	22700000	11100000	21300000	25900000	24900000	36600000	1.83667e+07	2.91333e+07	0.665581	0.108772	0.963483	2	3.9	12	21.8	8	12.6	NAN	NAN
P10493	P10493	Nid1	75200000	110000000	112000000	143000000	140000000	111000000	9.90667e+07	1.31333e+08	0.406762	0.10923	0.96166	39	39	NAN	NAN	21	19.9	23	21.5
Q8BUH8	Q8BUH8	Senp7	94100000	88100000	89000000	91400000	106000000	108000000	90400000	101800000	0.171343	0.109438	0.960832	14	17	NAN	NAN	NAN	NAN	3	3.1
O35465	O35465	Fkbp8	4.90333e+07	42500000	45600000	43700000	3.36333e+07	3.84667e+07	4.57111e+07	38600000	-0.243944	0.109442	0.960817	6	19.9	7	28.9	9	26.9	7	23.1
P47941	P47941	Crkl	8922600	12700000	9917000	15400000	16400000	11400000	10513200	14400000	0.453867	0.110274	0.957527	NAN	NAN	8	41.9	3	13.5	NAN	NAN
Q8BHZ0	Q8BHZ0	Fam49a	12800000	12600000	15300000	14100000	19300000	18700000	1.35667e+07	1.73667e+07	0.356255	0.110291	0.95746	2	6.8	7	39.6	6	29.4	2	10.5
Q8BJH1	Q8BJH1	Zc2hc1a	29800000	28700000	31200000	33200000	36300000	47800000	29900000	39100000	0.387023	0.110364	0.957174	7	21.3	4	14.5	5	18.8	3	9.6
Q9CY50	Q9CY50	Ssr1	17418900	22575000	20325000	26200000	22375000	33200000	20106300	2.72583e+07	0.43905	0.110746	0.955671	2	6.6	3	11.9	3	11.9	2	6.6
Q61191	Q61191	Hcfc1	30800000	23300000	34400000	36200000	35200000	37500000	29500000	36300000	0.299255	0.111201	0.953892	30	19.1	NAN	NAN	9	5.3	16	9.3
P70663	P70663	Rcl1	12200000	16500000	14600000	17700000	20700000	16100000	1.44333e+07	1.81667e+07	0.331889	0.111574	0.952438	5	15.8	NAN	NAN	NAN	NAN	NAN	NAN
P15532	P15532	Nme1	24400000	23200000	16200000	45000000	78400000	171000000	2.12667e+07	9.81333e+07	2.20615	0.111589	0.952379	NAN	NAN	2	44.1	5	61.2	3	48
P52912	P52912	Tia1	27500000	30700000	34800000	37400000	40900000	33300000	31000000	37200000	0.263034	0.111637	0.952191	4	21.5	NAN	NAN	1	9.3	1	11.7
Q920E5	Q920E5	Fdps	18300000	15100000	19300000	18800000	23200000	21700000	1.75667e+07	2.12333e+07	0.27349	0.112599	0.948466	NAN	NAN	8	27.5	5	21	NAN	NAN
Q9CXI0	Q9CXI0	Coq5	21500000	20700000	17600000	21000000	30300000	26400000	1.99333e+07	25900000	0.377769	0.112892	0.947338	NAN	NAN	8	33.6	6	22.3	NAN	NAN
Q91WM1	Q91WM1	Strbp	623000000	418000000	642000000	840000000	793000000	631000000	561000000	7.54667e+08	0.427839	0.112898	0.947312	28	49.7	NAN	NAN	1	6.1	14	25.4
Q60899	Q60899	Elavl2	260900000	3.52367e+08	3.66433e+08	3.63867e+08	4.18667e+08	444100000	3.26567e+08	4.08878e+08	0.324292	0.113066	0.946667	7	48.9	4	37.2	2	26.9	2	27.2
P59016	P59016	Vps33b	18600000	17600000	15900000	19100000	20700000	26200000	1.73667e+07	22000000	0.341183	0.113082	0.946607	6	13	14	27.4	15	25.6	3	4.5
Q6PAM0	Q6PAM0	Prkab2	3587600	4123900	3829700	3978600	4558100	4930100	3.84707e+06	4.48893e+06	0.222614	0.113131	0.946417	3	14.4	3	21.4	1	4.4	NAN	NAN
Q8BFZ3	Q8BFZ3	Tbl2	31400000	43300000	43200000	42700000	54800000	54200000	39300000	5.05667e+07	0.363657	0.113478	0.945088	9	23.1	4	10.4	1	2.9	1	18.4
O88569	O88569	Hnrnpa2b1	64600000	74900000	70900000	77200000	84400000	74400000	7.01333e+07	7.86667e+07	0.165652	0.113594	0.944645	22	57.8	13	39.1	14	46.5	14	46.5
P70211	P70211	Dcc	24900000	24700000	23200000	21400000	23100000	17200000	2.42667e+07	2.05667e+07	-0.238668	0.113776	0.943948	NAN	NAN	17	14.8	15	12.3	3	2.6
P26638	P26638	Sars	48729100	5.53306e+07	5.13281e+07	4.8721e+07	4.62034e+07	3.84378e+07	5.17959e+07	4.44541e+07	-0.220523	0.114024	0.943004	3	6.8	20	48.8	16	39.3	7	14.8
Q9CR57	Q9CR57	Rpl14	5.67333e+07	85900000	7.72333e+07	8.84667e+07	98900000	88700000	7.32889e+07	9.20222e+07	0.328388	0.114417	0.941511	6	29.5	4	20.3	3	13.8	4	20.3
Q62318	Q62318	Trim28	46900000	50100000	68400000	65900000	78500000	67800000	5.51333e+07	7.07333e+07	0.359465	0.114798	0.940067	23	39.4	3	5.2	10	14.4	13	22.1
Q9D6R2	Q9D6R2	Idh3a	112800000	112050000	81550000	64650000	64850000	92950000	1.02133e+08	74150000	-0.461935	0.115142	0.938767	10	28.1	26	56	20	50	10	27.9
Q8R5M8	Q8R5M8	Cadm1	161000000	147000000	202000000	140000000	141000000	97300000	170000000	126100000	-0.430966	0.115559	0.937197	1	2.9	10	39.3	10	30	5	14.3
Q9JMA1	Q9JMA1	Usp14	45100000	39300000	37000000	30900000	31400000	38500000	4.04667e+07	33600000	-0.268273	0.116604	0.933288	NAN	NAN	11	31.4	8	17.6	NAN	NAN
A2AP18	A2AP18	Plch2	4.90333e+07	5.34667e+07	4.12667e+07	4.23333e+07	4.04333e+07	3.88667e+07	4.79222e+07	4.05444e+07	-0.241191	0.117174	0.931169	12	9.9	15	11.9	13	13.5	2	1.7
Q9QYE3	Q9QYE3	Bcl11a	49000000	60700000	63300000	75600000	64800000	65900000	5.76667e+07	6.87667e+07	0.253972	0.117462	0.930102	10	19.4	NAN	NAN	NAN	NAN	NAN	NAN
Q9D4J7	Q9D4J7	Phf6	33100000	43500000	51200000	29800000	33600000	32400000	42600000	3.19333e+07	-0.41579	0.11759	0.929628	7	26.1	NAN	NAN	NAN	NAN	NAN	NAN
Q8BX09	Q8BX09	Rbbp5	33900000	41800000	40600000	42800000	43400000	49400000	3.87667e+07	45200000	0.221506	0.117833	0.928733	10	23.2	NAN	NAN	2	4.3	2	4.3
Q8BU03	Q8BU03	Pwp2	18700000	21500000	22200000	25000000	23400000	22100000	20800000	23500000	0.176077	0.117872	0.928591	5	6.1	NAN	NAN	NAN	NAN	NAN	NAN
Q9QYR9;O55137;Q32Q92;Q6Q2Z6;Q8BWN8;Q9QYR7	Q9QYR9;O55137	Acot2	75900000	65200000	74600000	75200000	85000000	82000000	71900000	8.07333e+07	0.167173	0.117886	0.928536	NAN	NAN	5	36.2	NAN	NAN	NAN	NAN
Q8BGR2	Q8BGR2	Lrrc8d	16200000	19000000	16100000	18800000	19000000	19200000	17100000	19000000	0.152003	0.118194	0.927406	7	10.4	NAN	NAN	NAN	NAN	NAN	NAN
Q8BTG3	Q8BTG3	Tcp11l1	1626200	1817600	1622000	1763600	2086600	1893000	1688600	1914400	0.181065	0.11844	0.926501	NAN	NAN	5	10	5	10.2	NAN	NAN
Q8C1B1	Q8C1B1	Camsap2	72650000	109850000	44500000	38950000	33500000	41300000	7.56667e+07	3.79167e+07	-0.996826	0.118801	0.92518	18	13.3	6	4.9	9	6.5	9	7.1
Q8BRG8	Q8BRG8	Tmem209	20000000	20800000	22500000	24000000	28000000	39800000	21100000	30600000	0.536289	0.118895	0.924835	6	14.3	NAN	NAN	NAN	NAN	2	4.6
Q8C729	Q8C729	Fam126b	51725000	57275000	55325000	46389150	49400000	53275000	54775000	49688050	-0.140619	0.119084	0.924145	12	24	16	32.3	11	22.8	8	17.5
Q9R0H0	Q9R0H0	Acox1	6544400	12600000	10800000	5479200	5227500	7653300	9.98147e+06	6120000	-0.70572	0.11926	0.923504	NAN	NAN	8	17.1	11	20.7	NAN	NAN
A2AF47	A2AF47	Dock11	15000000	17300000	10300000	9725400	10900000	9528300	14200000	1.00512e+07	-0.498518	0.119911	0.921141	10	7.8	1	2.6	NAN	NAN	1	1.1
P97461	P97461	Rps5	84400000	99400000	1.10067e+08	1.09367e+08	1.17667e+08	1.13067e+08	9.79556e+07	1.13367e+08	0.210797	0.120137	0.920323	7	28.9	7	25	6	21.6	8	28.4
Q9CPR4	Q9CPR4	Rpl17	4.75667e+07	61800000	58000000	6.51333e+07	6.81667e+07	61600000	5.57889e+07	6.49667e+07	0.219722	0.120174	0.920188	6	27.2	4	18.5	2	13	2	13
P97798	P97798	Neo1	8.86667e+07	9.21989e+07	1.02667e+08	8.44848e+07	7.72931e+07	44015600	9.45108e+07	6.85979e+07	-0.462315	0.120193	0.920121	6	4.3	23	21.6	24	20.6	6	4
Q80TL1	Q80TL1	Adcy2	5632300	4873700	4423200	5722300	5608800	5692400	4976400	5674500	0.189391	0.120215	0.92004	NAN	NAN	6	8	6	5.8	1	1.6
Q9DCW4	Q9DCW4	Etfb	251133400	271351300	282819400	228933200	261706800	209532450	268434700	2.33391e+08	-0.201823	0.12067	0.918402	3	11.4	15	57.3	12	52.2	5	20.8
Q921G8	Q921G8	Tubgcp2	6172250	7761050	6708300	7258000	8670550	8526650	6.88053e+06	8.15173e+06	0.244586	0.121082	0.916922	5	7.2	3	3.6	NAN	NAN	NAN	NAN
Q9D154	Q9D154	Serpinb1a	7.46553e+06	8.50933e+06	7.53493e+06	9273700	9.11893e+06	1.317e+07	7836600	1.05209e+07	0.424957	0.121147	0.916687	3	9.2	5	17.7	7	21.9	5	15.3
Q99LD8	Q99LD8	Ddah2	17400000	14900000	14200000	16100000	23200000	20700000	15500000	20000000	0.367732	0.121436	0.915652	NAN	NAN	8	44.9	6	33.3	4	16.8
Q9CPY7	Q9CPY7	Lap3	51550000	49700000	43100000	42750000	43350000	32250000	4.81167e+07	39450000	-0.286511	0.121659	0.914857	3	6.7	19	53.2	18	42.6	6	13.3
Q8CAK1	Q8CAK1	Iba57	27650000	23905500	22070400	27667050	27694200	34095550	2.4542e+07	2.98189e+07	0.280978	0.12192	0.913926	5	15.9	7	22.1	5	15.6	1	3.6
P14824	P14824	Anxa6	150000000	197000000	157000000	146000000	140000000	123000000	168000000	1.36333e+08	-0.301323	0.121945	0.913836	47	69.7	55	78.6	39	65.1	30	43.2
Q99K85	Q99K85	Psat1	8.53667e+07	83400000	7.34667e+07	8.37333e+07	9.63333e+07	1.06633e+08	8.07444e+07	9.55667e+07	0.243144	0.122085	0.913336	4	12.4	18	57.6	15	42.7	9	25.7
B9EJA2	B9EJA2	Cttnbp2	83400000	81400000	71600000	81500000	96950000	92200000	78800000	9.02167e+07	0.195198	0.12252	0.911794	16	11.8	19	14.4	12	8.7	6	4.8
F8VPU2	F8VPU2	Rhog	2.46333e+08	2.17667e+08	209000000	2.37667e+08	2.61333e+08	3.01667e+08	2.24333e+08	2.66889e+08	0.250595	0.122971	0.910196	8	50.8	9	51.8	9	55	10	11.9
Q499X9	Q499X9	Mars2	10700000	12600000	11500000	15200000	11900000	14300000	11600000	13800000	0.250543	0.12301	0.91006	NAN	NAN	11	21.3	5	8.9	NAN	NAN
Q8BM55	Q8BM55	Tmem214	22119650	27929700	23462700	22009450	14463350	20233350	2.4504e+07	18902050	-0.374476	0.123283	0.909098	12	21.5	NAN	NAN	4	6.1	5	9.2
P08228	P08228	Sod1	80100000	75300000	68000000	98300000	92700000	160000000	7.44667e+07	117000000	0.651842	0.123384	0.908742	NAN	NAN	5	32.5	7	49.4	4	32.5
Q9DCT1	Q9DCT1	Akr1e2	39800000	29100000	29100000	30000000	15200000	19900000	3.26667e+07	21700000	-0.590124	0.123635	0.90786	NAN	NAN	7	28.6	4	14	NAN	NAN
A6H5Z3	A6H5Z3	Exoc6b	115450000	128700000	119050000	131250000	131000000	126050000	1.21067e+08	1.29433e+08	0.0964075	0.123739	0.907494	18	25.1	15	25.8	5	8.5	10	14.1
P0C7L0	P0C7L0	Wipf3	74425000	56500000	79475000	94075000	99225000	75525000	7.01333e+07	8.96083e+07	0.353533	0.123844	0.907124	8	29.3	8	22.7	8	26.4	5	13.2
P43274	P43274	Hist1h1e	6036000000	8715000000	7575000000	8865000000	11275000000	8765000000	7442000000	9635000000	0.372594	0.124151	0.906051	4	34.7	NAN	NAN	3	24.7	3	24.7
Q9R1Q9	Q9R1Q9	Atp6ap1	126700000	98200000	88600000	76300000	81500000	86800000	104500000	8.15333e+07	-0.358041	0.124306	0.905507	5	7.1	4	7.1	4	6.3	NAN	NAN
Q921H8;Q8VCH0	Q921H8;Q8VCH0	Acaa1a;Acaa1b	132000000	120000000	118000000	130000000	143000000	170000000	1.23333e+08	1.47667e+08	0.259781	0.124873	0.90353	1	4.7	NAN	NAN	NAN	NAN	NAN	NAN
Q61644	Q61644	Pacsin1	108300000	90650000	89550000	68800000	74650000	91750000	9.61667e+07	78400000	-0.294683	0.125108	0.902715	10	27.9	26	59	25	57.1	9	26.8
Q6KAR6	Q6KAR6	Exoc3	236350000	166550000	184550000	231400000	268300000	229500000	1.95817e+08	2.43067e+08	0.311848	0.125316	0.901994	23	29	19	27.9	10	14.7	11	15.2
Q91X56	Q91X56	S1pr5	36700000	31900000	27200000	24100000	22700000	29300000	3.19333e+07	2.53667e+07	-0.332129	0.125523	0.901276	5	11	NAN	NAN	3	8.8	5	19.8
Q8VH51	Q8VH51	Rbm39	116600000	137400000	116300000	139700000	176700000	137750000	1.23433e+08	1.51383e+08	0.294474	0.125549	0.901186	12	27	NAN	NAN	8	18.5	8	18.5
Q8BGP6	Q8BGP6	Slc25a40	5794100	4656700	6195600	8089000	10500000	6011900	5548800	8200300	0.563501	0.126308	0.89857	NAN	NAN	6	18.1	5	16	NAN	NAN
Q8VDM6	Q8VDM6	Hnrnpul1	83300000	138000000	124000000	138000000	156000000	151000000	115100000	1.48333e+08	0.365955	0.126481	0.897973	13	17.7	NAN	NAN	NAN	NAN	3	4.3
O88545	O88545	Cops6	36500000	39600000	34100000	38900000	41800000	48800000	3.67333e+07	4.31667e+07	0.232828	0.126541	0.897769	2	6.8	9	39.2	7	25.9	1	4.6
Q8CGP6;Q8R1M2;Q8CGP7;Q8CGP5;Q8BFU2;P22752	Q8CGP6;Q8R1M2;Q8CGP7;Q8CGP5;Q8BFU2;P22752	Hist1h2ah;H2afj;Hist2h2ac;Hist1h2ak;Hist1h2af;Hist3h2a;Hist2h2aa1;Hist1h2ab;H2afv;H2afz;H2afx	11800000	9938700	13600000	14000000	14800000	13200000	1.17796e+07	14000000	0.24914	0.126545	0.897756	NAN	NAN	NAN	NAN	NAN	NAN	1	35.9
Q9CQI6	Q9CQI6	Cotl1	23800000	29400000	24900000	33100000	27600000	39400000	2.60333e+07	3.33667e+07	0.358048	0.126957	0.896343	NAN	NAN	5	35.9	7	47.2	NAN	NAN
O88704;O70507	O88704	Hcn1	4.58973e+07	4.63255e+07	47405200	4.07192e+07	4.35123e+07	2.82623e+07	4.65427e+07	3.7498e+07	-0.311742	0.12717	0.895614	2	5.8	14	28.1	13	20	5	10.7
O70161;P70181	O70161	Pip5k1c	8.28667e+07	9.43667e+07	7.86333e+07	97700000	1.19833e+08	9.30667e+07	8.52889e+07	1.03533e+08	0.279666	0.127291	0.895203	10	23.8	21	40.4	15	35.2	8	18
Q8CG76	Q8CG76	Akr7a2	68000000	59800000	59100000	64200000	73700000	73200000	62300000	7.03667e+07	0.17566	0.127586	0.894198	NAN	NAN	8	30.5	9	23.7	2	6.3
Q6A065	Q6A065	Cep170	5.85667e+07	5.18667e+07	4.40667e+07	3.71667e+07	3.68667e+07	48200000	51500000	4.07444e+07	-0.337969	0.127619	0.894085	25	21	16	15.5	8	7.4	11	10
Q8CBW3	Q8CBW3	Abi1	222825000	227850000	247750000	252375000	240525000	260625000	2.32808e+08	251175000	0.10955	0.127943	0.892983	15	36.4	15	36.8	11	35.1	9	25.6
Q3TVI8	Q3TVI8	Pbxip1	19200000	11100000	14000000	5543300	13300000	4438100	1.47667e+07	7.76047e+06	-0.928129	0.128033	0.892677	9	15.7	11	20.4	8	13.9	3	4.1
Q9R1Q8;Q9WVA4	Q9R1Q8	Tagln3	2.29333e+08	233000000	2.05367e+08	2.14833e+08	196200000	194300000	2.22567e+08	2.01778e+08	-0.14147	0.128179	0.892182	13	60.3	14	81.4	11	65.3	10	53.8
P97494	P97494	Gclc	11700000	13300000	11400000	13600000	15900000	13000000	1.21333e+07	1.41667e+07	0.223524	0.128192	0.892138	NAN	NAN	11	23.9	12	22.1	NAN	NAN
O35350	O35350	Capn1	57500000	40700000	42200000	63700000	94600000	56200000	46800000	71500000	0.611435	0.128462	0.891225	10	15.4	13	23.8	14	20.2	5	7.9
P57746	P57746	Atp6v1d	92800000	9.46667e+07	8.51333e+07	91800000	1.07333e+08	1.10967e+08	9.08667e+07	1.03367e+08	0.185948	0.129489	0.887769	7	24.7	12	51	10	40.9	4	17.8
Q8C7Q4;Q8VE92	Q8C7Q4;Q8VE92	Rbm4	140000000	169000000	178000000	199000000	209000000	171000000	1.62333e+08	193000000	0.249642	0.130385	0.884772	2	46.8	NAN	NAN	NAN	NAN	8	23.8
Q3TJZ6	Q3TJZ6	Fam98a	30500000	40800000	37200000	41400000	41600000	42900000	3.61667e+07	4.19667e+07	0.214583	0.130397	0.884732	4	12.2	2	4.9	NAN	NAN	1	2.9
Q61624	Q61624	Znf148	57100000	78100000	74800000	82700000	82500000	81900000	70000000	8.23667e+07	0.234706	0.130924	0.882979	9	16	NAN	NAN	3	4.7	5	7.8
Q80U87	Q80U87	Usp8	5401100	4939000	3872400	3841800	3821800	3966500	4737500	3876700	-0.289297	0.13141	0.881371	NAN	NAN	5	5.8	4	4.1	NAN	NAN
P62984;P62983;P0CG49;P0CG50	P62984;P62983;P0CG49;P0CG50	Uba52;Rps27a;Ubb;Ubc	635250000	668000000	703225000	718750000	713000000	847250000	668825000	7.59667e+08	0.183738	0.131471	0.881172	NAN	NAN	NAN	NAN	NAN	NAN	5	36.7
Q5NCE8	Q5NCE8	Mrs2	48336400	32490450	48116550	30740250	31290450	35799400	4.29811e+07	3.261e+07	-0.398388	0.13163	0.880644	8	20	4	12	1	2.3	NAN	NAN
Q6ZQ08	Q6ZQ08	Cnot1	8815000	9912450	9203600	10379850	9728500	9944400	9310350	1.00176e+07	0.105627	0.131633	0.880636	8	3.9	16	7.7	16	6.6	NAN	NAN
P97371	P97371	Psme1	23900000	19000000	19400000	21800000	26800000	30400000	2.07667e+07	2.63333e+07	0.34262	0.131926	0.879669	NAN	NAN	7	33.3	5	22.9	NAN	NAN
O08709	O08709	Rdx	210800000	237850000	206275000	202025000	200775000	194950000	2.18308e+08	199250000	-0.131787	0.132098	0.879105	17	39.3	18	48	13	40.1	8	37.9
Q8K4Z3	Q8K4Z3	Apoa1bp	172000000	145000000	134000000	155000000	208000000	233000000	1.50333e+08	1.98667e+08	0.402185	0.132241	0.878633	NAN	NAN	9	33.7	8	35.8	NAN	NAN
P29533	P29533	Vcam1	48900000	55000000	44800000	37200000	44600000	44900000	4.95667e+07	4.22333e+07	-0.230988	0.132392	0.878137	NAN	NAN	19	30.6	16	27.9	4	6.9
O70172	O70172	Pip4k2a	34750000	35900000	37175000	40375000	38850000	51500000	3.59417e+07	43575000	0.277843	0.1324	0.878111	4	24.7	3	20.7	7	32.6	4	18
Q7TPB0	Q7TPB0	Lppr3	7152800	6781900	6835700	9766900	9498100	6836300	6.92347e+06	8.70043e+06	0.329593	0.132432	0.878007	4	7	7	11.6	4	7.5	2	3.8
Q6P5B0	Q6P5B0	Rrp12	33800000	48100000	45700000	60200000	49600000	49700000	4.25333e+07	5.31667e+07	0.321928	0.132941	0.87634	8	7.3	NAN	NAN	2	1.4	4	3.1
Q641P0	Q641P0	Actr3	297000000	286050000	336950000	321100000	347050000	370700000	3.06667e+08	3.46283e+08	0.175282	0.1334	0.874845	13	44.7	19	63.4	15	58.4	6	23.9
Q9D0F9	Q9D0F9	Pgm1	135744000	1.37767e+08	123441000	102092300	1.23571e+08	55648900	1.32317e+08	9.37708e+07	-0.49679	0.133768	0.873647	NAN	NAN	32	68.7	25	51.4	10	20.3
Q8K394	Q8K394	Plcl2	3.75333e+07	3.75667e+07	4.0914e+07	4.15333e+07	3.97333e+07	4.31568e+07	3.86713e+07	41474500	0.10096	0.134048	0.87274	5	6.8	16	18.5	16	17.3	7	6.9
O70325;Q91XR9	O70325;Q91XR9	Gpx4	55750000	56850000	56650000	58000000	74500000	63900000	5.64167e+07	6.54667e+07	0.214639	0.134794	0.870328	3	18.8	11	54.3	9	47.2	3	16.2
Q91X20	Q91X20	Ash2l	55700000	61200000	55300000	57400000	38700000	42200000	57400000	46100000	-0.316284	0.135037	0.869549	9	16.1	NAN	NAN	NAN	NAN	3	4.2
Q8C129	Q8C129	Lnpep	52700000	47750000	44450000	42550000	39550000	18750000	48300000	3.36167e+07	-0.522847	0.135061	0.86947	NAN	NAN	13	16.8	15	18	3	3.3
Q60738	Q60738	Slc30a1	15500000	15700000	17200000	14900000	15100000	11900000	1.61333e+07	1.39667e+07	-0.208057	0.136612	0.864511	NAN	NAN	6	15.7	6	13.9	3	6.8
Q6NS60	Q6NS60	Fbxo41	2.52667e+08	241200000	2.41833e+08	1.97871e+08	201600000	2.46633e+08	2.45233e+08	2.15368e+08	-0.187351	0.137294	0.862347	28	38.5	22	33.4	4	5.5	7	9.4
Q5RL79	Q5RL79	Cap2	83100000	82950000	72650000	64950000	77950000	65000000	7.95667e+07	69300000	-0.199309	0.137366	0.862121	2	8.6	18	53.2	16	40.5	1	12.5
P21300	P21300	Akr1b7	14400000	14200000	17200000	16400000	18700000	23500000	1.52667e+07	1.95333e+07	0.355553	0.1378	0.860752	NAN	NAN	4	11.7	2	8.2	NAN	NAN
Q6PGC1	Q6PGC1	Dhx29	15122050	15944400	14572700	14582200	14514150	14267450	15213050	14454600	-0.0737807	0.137929	0.860344	9	8.1	6	5.6	NAN	NAN	5	3.9
A2ASZ8	A2ASZ8	Slc25a25	4.16667e+07	3.85667e+07	44000000	40900000	3.40667e+07	32700000	4.14111e+07	3.58889e+07	-0.206481	0.137985	0.860168	6	14.5	7	18.8	9	25.2	4	10.7
Q8CH09	Q8CH09	Ugp2	51750000	48750000	43850000	45500000	41000000	31250000	4.81167e+07	39250000	-0.293844	0.138104	0.859795	2	4.1	12	29.5	15	32.3	24	25.6
Q9QYA2	Q9QYA2	Tomm40	69450000	56950000	66750000	44850000	44600000	63350000	6.43833e+07	5.09333e+07	-0.338077	0.138305	0.859161	5	19.4	8	37.4	6	27.4	1	3
Q63943	Q63943	Mef2d	53400000	43700000	46700000	37800000	45600000	27900000	4.79333e+07	37100000	-0.36961	0.138679	0.857988	6	21.2	NAN	NAN	NAN	NAN	3	6
Q8C0E2	Q8C0E2	Vps26b	74100000	75050000	82900000	54500000	75750000	35100000	77350000	5.51167e+07	-0.488913	0.139155	0.8565	2	8.6	10	40.2	10	37.8	1	5.4
Q6P069	Q6P069	Sri	83900000	94500000	75000000	67900000	69300000	79300000	8.44667e+07	7.21667e+07	-0.227049	0.139485	0.855473	NAN	NAN	9	40.9	8	39.9	2	11.1
Q9Z280	Q9Z280	Pld1	83800000	62200000	57800000	79900000	84200000	84800000	6.79333e+07	8.29667e+07	0.288412	0.139997	0.853882	16	19.1	NAN	NAN	2	3.3	4	3.9
Q9JKF1	Q9JKF1	Iqgap1	34300000	28000000	35900000	38900000	35900000	37500000	3.27333e+07	3.74333e+07	0.193563	0.14053	0.85223	20	16	NAN	NAN	2	1.8	3	3
Q8BKT7	Q8BKT7	Thoc5	125000000	122000000	122000000	190000000	178000000	120000000	123000000	1.62667e+08	0.40326	0.140676	0.851781	13	20.5	NAN	NAN	NAN	NAN	6	8.2
A2BE28	A2BE28	Las1l	31500000	44700000	41800000	42700000	50400000	52000000	3.93333e+07	4.83667e+07	0.298261	0.140708	0.851681	8	10.8	NAN	NAN	NAN	NAN	3	4.8
O70310	O70310	Nmt1	2.76333e+07	2.81402e+07	23100000	28200000	2.97127e+07	3.42667e+07	2.62912e+07	3.07265e+07	0.224904	0.141664	0.84874	7	22.2	6	22.8	6	20	4	9.1
Q9QXT0	Q9QXT0	Cnpy2	25400000	22500000	19000000	27400000	32800000	24000000	22300000	2.80667e+07	0.331814	0.1421	0.847406	NAN	NAN	3	24.2	4	25.8	NAN	NAN
Q3UHK1	Q3UHK1	Slc2a13	22800000	17000000	19400000	16900000	17400000	14300000	1.97333e+07	16200000	-0.284641	0.142293	0.846816	NAN	NAN	6	12.9	8	14.4	1	2
P18052	P18052	Ptpra	1.28533e+08	1.13033e+08	1.1005e+08	108000000	108405900	91100000	1.17206e+08	1.02502e+08	-0.19339	0.143033	0.844564	3	4.3	26	41.4	18	27.4	8	12.5
Q9CQI7	Q9CQI7	Snrpb2	29300000	35300000	39450000	48450000	47050000	35750000	3.46833e+07	43750000	0.33504	0.143038	0.844549	3	23.1	NAN	NAN	3	21.8	3	20.4
Q8CI51	Q8CI51	Pdlim5	10600000	11000000	9646800	11000000	12700000	11200000	10415600	1.16333e+07	0.159519	0.143282	0.843808	2	3.6	7	15.6	3	4.6	NAN	NAN
P60202	P60202	Plp1	21140000000	18807500000	17372500000	19960000000	25070000000	31622500000	1.91067e+10	2.55508e+10	0.419294	0.143606	0.842826	10	28.5	9	27.8	11	35	11	35
Q8QZS1	Q8QZS1	Hibch	209500000	192500000	251000000	195500000	184500000	137000000	2.17667e+08	1.72333e+08	-0.336919	0.143759	0.842365	NAN	NAN	23	63.6	19	61	NAN	NAN
P70236;O09110	P70236	Map2k6	6421500	6554000	5200600	7235000	7274600	11200000	6058700	8.56987e+06	0.500264	0.143775	0.842315	NAN	NAN	3	10.5	8	27.2	NAN	NAN
Q8BH66;Q91YH5	Q8BH66	Atl1	19890850	21950000	17457900	16559900	18395900	16530650	19766250	17162150	-0.203809	0.144263	0.840847	4	8.1	23	49.1	19	42.1	9	18.1
Q60632;P43135	Q60632;P43135	Nr2f1	92800000	108000000	112000000	122000000	129000000	108000000	1.04267e+08	1.19667e+08	0.198743	0.144389	0.840466	2	22.3	NAN	NAN	NAN	NAN	3	11.4
Q99LH2	Q99LH2	Ptdss1	35000000	40900000	45300000	39200000	26600000	28800000	40400000	3.15333e+07	-0.357478	0.144571	0.839919	6	14.4	4	10.4	NAN	NAN	1	2.5
P85094	P85094	Isoc2a	31700000	28700000	33600000	30600000	22800000	26100000	3.13333e+07	26500000	-0.241706	0.144839	0.839115	NAN	NAN	3	21.4	3	17	NAN	NAN
P63044	P63044	Vamp2	85300000	65400000	59500000	92400000	89600000	160000000	7.00667e+07	114000000	0.702234	0.144911	0.838898	NAN	NAN	6	68.1	3	60.3	2	59.5
Q71LX4	Q71LX4	Tln2	17100000	20500000	21200000	22100000	25900000	21200000	19600000	2.30667e+07	0.234956	0.144939	0.838814	28	20.1	68	42.8	55	34.1	17	11.7
Q9JL56	Q9JL56	Gde1	29400000	27200000	26600000	28900000	30500000	35500000	2.77333e+07	3.16333e+07	0.189825	0.145622	0.836774	NAN	NAN	6	18.1	9	23.9	NAN	NAN
P62984;P62983;P0CG49;P0CG50	P62984;P62983;P0CG49;P0CG50	Rps2	192400000	302200000	2.74033e+08	315100000	338500000	3.01967e+08	2.56211e+08	3.18522e+08	0.314061	0.146222	0.834987	10	32.1	9	29	7	22.5	5	36.7
P41242	P41242	Matk	36500000	35100000	32900000	32100000	32600000	24400000	3.48333e+07	29700000	-0.230006	0.14639	0.834489	5	13.5	3	9.7	2	5.5	1	4
Q3TC33	Q3TC33	Ccdc127	29000000	2.76333e+07	28900000	2.86333e+07	3.18333e+07	3.06333e+07	2.85111e+07	3.03667e+07	0.0909643	0.14651	0.834132	4	15	7	33.1	5	20.8	4	15
P97496	P97496	Smarcc1	26900000	35400000	39400000	25600000	30400000	21500000	33900000	2.58333e+07	-0.392051	0.147108	0.832365	5	13.2	NAN	NAN	1	7.5	1	6.2
P05532	P05532	Kit	48600000	47350000	45300000	45900000	39000000	28250000	4.70833e+07	3.77167e+07	-0.320014	0.147473	0.831287	NAN	NAN	16	19.7	17	18.2	3	3.4
Q9QY76	Q9QY76	Vapb	1.80233e+08	1.71067e+08	184700000	1.52933e+08	1.73967e+08	1.68833e+08	1.78667e+08	1.65244e+08	-0.112669	0.147848	0.830184	5	27.2	10	42	10	39.9	6	30.9
Q8NE35;H0Y9D9;E5RFP2;Q7Z5Q1;J3KN18;E5RJM0;B7ZLQ8;Q17RY0	Q8NE35;H0Y9D9;E5RFP2;Q7Z5Q1;J3KN18;E5RJM0;B7ZLQ8;Q17RY0	Cpeb4	19100000	22400000	17200000	20500000	29900000	25000000	1.95667e+07	2.51333e+07	0.361204	0.148019	0.829684	5	17.6	4	7.1	NAN	NAN	NAN	NAN
Q80U19	Q80U19	Daam2	83250000	75525000	65180850	83050000	81825000	93062100	74651950	8.5979e+07	0.203805	0.148038	0.829628	23	26.1	10	15	7	6.7	9	8.3
Q91YJ2	Q91YJ2	Snx4	22400000	19000000	18600000	18700000	17600000	15800000	20000000	1.73667e+07	-0.203679	0.148203	0.829144	2	4.2	9	22.7	11	24.2	NAN	NAN
Q8CGB6;Q5SSZ5	Q8CGB6	Tenc1	209650000	128076450	122450000	108300000	67750000	114000000	153392150	9.66833e+07	-0.665886	0.148286	0.828899	19	17.3	NAN	NAN	NAN	NAN	3	2.5
P62141	P62141	Ppp1cb	124600000	111000000	103400000	122000000	150300000	125100000	113000000	1.32467e+08	0.229307	0.14859	0.828012	5	43.7	7	63.6	4	46.8	5	32.1
Q9Z2W9	Q9Z2W9	Gria3	9.11333e+07	8.61667e+07	8.81667e+07	7.70667e+07	7.89333e+07	88700000	8.84889e+07	8.15667e+07	-0.117517	0.149372	0.82573	14	22.3	16	27.9	18	25.6	12	18.4
Q7M6Z0	Q7M6Z0	Rtn4r	26800000	19300000	27100000	16000000	22100000	18500000	24400000	1.88667e+07	-0.371042	0.149378	0.825713	6	16.7	3	7.6	2	4.4	2	6.2
Q5M8N4	Q5M8N4	Sdr39u1	50300000	43600000	44400000	51800000	70100000	51300000	46100000	5.77333e+07	0.324638	0.149699	0.824782	NAN	NAN	10	37.3	8	32.8	NAN	NAN
Q8R0S2	Q8R0S2	Iqsec1	98550000	112550000	97450000	93150000	94950000	94350000	102850000	94150000	-0.127509	0.149777	0.824554	27	36.5	18	29.2	13	20.5	19	25.5
Q14BB9	Q14BB9	Map6d1	21100000	20900000	19100000	28900000	20300000	35200000	2.03667e+07	2.81333e+07	0.466071	0.149797	0.824496	4	38.2	4	38.2	2	19.4	NAN	NAN
P59325	P59325	Eif5	12200000	9577100	10500000	8853800	6965800	10100000	1.0759e+07	8.63987e+06	-0.316468	0.149983	0.823959	NAN	NAN	7	18.4	7	19.8	NAN	NAN
Q8VDJ3	Q8VDJ3	Hdlbp	143700000	151050000	155125000	155725000	159775000	154250000	1.49958e+08	1.56583e+08	0.062369	0.150254	0.823174	29	25.4	36	34.1	15	13.3	18	15.8
Q920R0	Q920R0	Als2	7133900	8438000	7246900	8507400	8017000	9446700	7.60627e+06	8.65703e+06	0.186684	0.150338	0.822932	NAN	NAN	5	3.5	13	9.4	NAN	NAN
O54829	O54829	Rgs7	134350000	134700000	122700000	135750000	142825000	165700000	1.30583e+08	1.48092e+08	0.18152	0.150457	0.822588	9	24.7	15	38.6	13	31.3	4	14.1
O08529	O08529	Capn2	32050000	40100000	30400000	28250000	30300000	27400000	3.41833e+07	28650000	-0.254758	0.150582	0.822226	4	6.1	16	26.6	12	19.7	2	2.9
Q9JL04	Q9JL04	Fmn2	58924100	6.69754e+07	34919900	31612900	3.28911e+07	42143500	5.36065e+07	3.55492e+07	-0.592591	0.150881	0.821365	20	16.9	15	12.6	6	5.3	6	5.3
P61922	P61922	Abat	16950000	14250000	13600000	12850000	11810700	13850000	1.49333e+07	12836900	-0.218239	0.150959	0.821142	7	20.4	35	79	27	67	7	16.8
P08775	P08775	Polr2a	42550000	50750000	78150000	87350000	77550000	69800000	57150000	7.82333e+07	0.45303	0.151168	0.820541	29	17.6	NAN	NAN	11	6.8	16	9.5
P04370	P04370	Mbp	1342750000	1346950000	894800000	1307950000	1997200000	2990000000	1.19483e+09	2.09838e+09	0.812469	0.15159	0.81933	7	23.2	7	23.2	5	21.6	7	23.2
Q9CZX7	Q9CZX7	Tmem55a	8711900	14700000	11900000	5224000	9261200	9226100	1.17706e+07	7.90377e+06	-0.57458	0.151927	0.818364	NAN	NAN	4	31.9	4	26.5	NAN	NAN
P20060	P20060	Hexb	42250000	43650000	50850000	47550000	55450000	52400000	4.55833e+07	51800000	0.184446	0.152108	0.817849	12	24.8	9	18.3	9	18.1	4	7.5
Q9D1G5	Q9D1G5	Lrrc57	1.81733e+08	1.88433e+08	1.59067e+08	210200000	1.81867e+08	2.01933e+08	1.76411e+08	198000000	0.166559	0.152431	0.816927	11	37.2	14	60.3	6	26.4	6	28.5
Q91ZS8	Q91ZS8	Adarb1	109000000	139000000	140000000	164000000	153000000	138000000	1.29333e+08	1.51667e+08	0.22981	0.152436	0.816913	11	22.1	NAN	NAN	NAN	NAN	6	11
Q6PAL7	Q6PAL7	Ahdc1	52800000	80300000	54300000	55200000	38400000	37700000	6.24667e+07	4.37667e+07	-0.513254	0.152554	0.816576	17	15.8	NAN	NAN	2	1.4	5	3.9
Q9CXY6	Q9CXY6	Ilf2	1032500000	1243000000	1206100000	1457500000	1249250000	1267000000	1.16053e+09	1.32458e+09	0.190751	0.152608	0.816422	15	43.3	2	6.2	7	23.8	9	26.7
Q7TME0	Q7TME0	Lppr4	111000000	138000000	129000000	101000000	91500000	122000000	126000000	1.04833e+08	-0.265326	0.152735	0.816062	13	22.1	27	37.7	23	37.7	15	20.5
Q9CWZ3	Q9CWZ3	Rbm8a	57651450	75505250	76026400	86098150	92181200	73767000	69727700	84015450	0.268923	0.153027	0.815233	6	27	NAN	NAN	3	20.7	4	21.8
Q9CPQ3	Q9CPQ3	Tomm22	65600000	50650000	57450000	52400000	47800000	49600000	57900000	4.99333e+07	-0.21356	0.153045	0.815182	2	16.2	6	66.2	5	48.6	2	23.2
P46978	P46978	Stt3a	55500000	44800000	46500000	45100000	43000000	37700000	4.89333e+07	4.19333e+07	-0.22272	0.153716	0.813282	9	14	4	6	5	6.8	5	7.4
Q08943	Q08943	Ssrp1	363000000	299000000	392000000	462000000	584000000	368000000	3.51333e+08	4.71333e+08	0.423907	0.153751	0.813182	18	28.8	NAN	NAN	NAN	NAN	8	12.1
E7EQI7;Q12768	E7EQI7;Q12768	Kiaa0196	4955200	5468400	4931700	4251100	4849700	4855500	5.11843e+06	4652100	-0.13782	0.154701	0.810507	NAN	NAN	6	6.2	NAN	NAN	NAN	NAN
Q9DCC4	Q9DCC4	Pycrl	21219250	24571000	23459300	22558100	31927150	32258800	2.30832e+07	2.89147e+07	0.32496	0.154704	0.810498	2	10.6	6	32.1	5	24.5	2	8.8
Q99LI7	Q99LI7	Cstf3	217000000	140000000	225000000	309000000	337000000	199000000	194000000	2.81667e+08	0.537932	0.154926	0.809874	17	21.5	NAN	NAN	NAN	NAN	12	17.7
Q62433	Q62433	Ndrg1	5.25667e+07	43700000	3.88667e+07	5.16667e+07	5.99333e+07	9.28667e+07	4.50444e+07	6.81556e+07	0.597482	0.155052	0.809522	3	11.7	9	37.3	8	32.2	5	19.8
Q9WTS6	Q9WTS6	Tenm3	16100000	14800000	14000000	17500000	15100000	18600000	1.49667e+07	1.70667e+07	0.189428	0.155261	0.808939	NAN	NAN	14	8	14	7.3	2	0.8
Q99L27	Q99L27	Gmpr	17000000	21700000	18400000	20000000	22700000	25800000	1.90333e+07	2.28333e+07	0.262613	0.15615	0.806459	NAN	NAN	7	34.2	7	21.2	NAN	NAN
Q8K2C9	Q8K2C9	ptplad1	45525000	43050000	48600000	52600000	46650000	60450000	45725000	5.32333e+07	0.219347	0.15621	0.80629	9	20.7	8	24.3	9	26.8	6	15.7
REV__Q922J3	REV__Q922J3	Clip1	42900000	37100000	38200000	41400000	43000000	43800000	39400000	4.27333e+07	0.117166	0.156454	0.805613	1	2	20	21.2	27	23.9	2	0
Q69ZK9	Q69ZK9	Nlgn2	67750000	71525000	69550000	67675000	58475000	66525000	6.96083e+07	64225000	-0.116125	0.156708	0.804908	5	15.8	16	27.6	9	21.7	1	7.2
Q80W00	Q80W00	Ppp1r10	82400000	104000000	102000000	119000000	105000000	107000000	9.61333e+07	1.10333e+08	0.19876	0.156826	0.804582	14	17.5	NAN	NAN	NAN	NAN	4	4.5
Q6P5E8	Q6P5E8	Dgkq	5188200	5878600	5886400	7952500	6377800	5984800	5.65107e+06	6771700	0.260995	0.156922	0.804315	NAN	NAN	8	13.3	5	5.2	NAN	NAN
P54754	P54754	Ephb3	19650000	22700000	22950000	21350000	17550000	18100000	2.17667e+07	19000000	-0.196121	0.15702	0.804044	NAN	NAN	12	25.1	11	21.5	3	7
Q69ZU6	Q69ZU6	Thsd7a	20050000	38150000	16597100	11845950	14727350	13105550	2.49324e+07	1.32263e+07	-0.914612	0.157206	0.803531	11	9.2	12	10.5	12	8.4	4	2.8
Q80Y84	Q80Y84	Kdm5b	16200000	24800000	8510300	9164300	6533900	8928800	1.65034e+07	8209000	-1.00749	0.157669	0.802254	10	9.7	NAN	NAN	NAN	NAN	4	2.7
Q62283	Q62283	Tspan7	78400000	49200000	67650000	82500000	96800000	73050000	6.50833e+07	8.41167e+07	0.370104	0.157775	0.801962	NAN	NAN	4	18.1	4	18.1	2	10
Q9WUM4;Q920M5	Q9WUM4	Coro1c	212900000	1.91367e+08	2.09433e+08	1.97367e+08	191100000	187400000	2.04567e+08	1.91956e+08	-0.0917988	0.15833	0.800438	10	27.4	17	40.9	6	12.4	9	19.6
O55142	O55142	Rpl3	306700000	381550000	393700000	380950000	428800000	497200000	360650000	435650000	0.27257	0.158546	0.799843	12	25.1	5	15.6	4	8.4	3	25.5
Q8R5C5	Q8R5C5	Actr1b	77400000	65100000	6.6217e+07	7.2931e+07	7.96667e+07	93500000	6.95723e+07	8.20325e+07	0.237682	0.159312	0.797752	5	31.4	8	62.8	3	30.6	2	16.5
Q8BGN8	Q8BGN8	Synpr	9.32667e+07	1.13367e+08	1.07667e+08	1.24667e+08	1.25833e+08	107459800	1.04767e+08	1.1932e+08	0.187655	0.159323	0.797722	2	9.1	6	30.6	5	18.9	3	12.1
J3QR50;J3QRW3;J3KRG1;Q9BZE9;C9JAL9;J3QL04	J3QR50;J3QRW3;J3KRG1;Q9BZE9;C9JAL9;J3QL04	Aspscr1	3762500	4563200	5875000	3478500	3806600	3688000	4.73357e+06	3657700	-0.371991	0.159346	0.797659	NAN	NAN	8	19.8	NAN	NAN	NAN	NAN
Q9D2P8	Q9D2P8	Mobp	698000000	629500000	389500000	488500000	369000000	129500000	5.72333e+08	329000000	-0.798768	0.159528	0.797164	5	25.3	NAN	NAN	4	22.4	7	33.5
Q9WU01	Q9WU01	Khdrbs2	48927900	64859650	67409950	73400000	65000000	83277250	6.03992e+07	7.38924e+07	0.290898	0.160013	0.795845	10	23.8	NAN	NAN	3	12.9	3	12.9
P97351	P97351	Rps3a	2.93667e+08	370000000	3.40333e+08	371000000	3.96667e+08	3.62667e+08	3.34667e+08	3.76778e+08	0.170989	0.160238	0.795234	16	50	14	51.5	7	23.9	12	41.7
P02088	P02088	Hbb-b1	1.16271e+08	1.28533e+08	1.54933e+08	9.04667e+07	1.30333e+08	67209000	1.33246e+08	96003000	-0.472938	0.160893	0.793463	NAN	NAN	5	78.9	5	84.4	3	69.4
Q3UQ84	Q3UQ84	Tars2	27300000	18300000	21800000	28400000	25300000	39200000	2.24667e+07	3.09667e+07	0.46293	0.161785	0.791063	7	11.1	11	15.9	9	12.2	NAN	NAN
Q8R480	Q8R480	Nup85	36532350	38457950	38589250	38676900	29154250	28693700	37859850	32174950	-0.234731	0.16209	0.790243	14	21.3	NAN	NAN	NAN	NAN	6	9.6
Q7SIG6	Q7SIG6	Asap2	13400000	11800000	13900000	11800000	12400000	11200000	1.30333e+07	11800000	-0.143419	0.162726	0.788543	NAN	NAN	9	17	9	13.9	NAN	NAN
P58389	P58389	Ppp2r4	57200000	57500000	49700000	53800000	71900000	76400000	54800000	6.73667e+07	0.297859	0.163056	0.787664	NAN	NAN	11	47.4	8	28.8	4	13.3
O08967	O08967	Cyth3	20600000	21600000	23100000	14100000	19200000	20900000	2.17667e+07	1.80667e+07	-0.26879	0.16315	0.787412	5	21.3	NAN	NAN	NAN	NAN	3	10.8
O35609	O35609	Scamp3	61500000	59800000	49900000	50900000	51500000	50200000	5.70667e+07	5.08667e+07	-0.165928	0.163384	0.786792	NAN	NAN	6	26.4	6	27.2	1	4.6
P18572	P18572	Bsg	1.81133e+08	1.71933e+08	1.79067e+08	1.75167e+08	1.70267e+08	1.70133e+08	1.77378e+08	1.71856e+08	-0.0456288	0.163685	0.78599	5	15.9	9	22.6	10	25.7	7	21.3
Q8VHR5	Q8VHR5	Gatad2b	155800000	157500000	161750000	157350000	29800000	99300000	158350000	9.54833e+07	-0.729796	0.163753	0.785812	17	42.4	NAN	NAN	7	15.7	12	28.3
Q8BGB8	Q8BGB8	Coq4	9312700	11600000	10600000	12200000	11200000	11800000	1.05042e+07	1.17333e+07	0.159642	0.164351	0.784228	NAN	NAN	5	22.9	3	12.8	NAN	NAN
P04919	P04919	Slc4a1	21600000	29400000	30400000	16100000	24700000	21500000	2.71333e+07	2.07667e+07	-0.385797	0.164469	0.783915	9	11.8	6	7.8	NAN	NAN	5	5.8
P22723	P22723	Gabrg2	33050000	40200000	36750000	31250000	29300000	35450000	3.66667e+07	32000000	-0.196397	0.164765	0.783135	5	10.5	7	17.3	6	13.3	3	7
Q9JHW2	Q9JHW2	Nit2	45200000	44300000	35700000	41200000	58300000	59500000	4.17333e+07	53000000	0.344792	0.165005	0.782502	NAN	NAN	16	62.7	9	38.8	NAN	NAN
Q91XU3	Q91XU3	Pip4k2c	28100000	3.02333e+07	2.66333e+07	30800000	3.22667e+07	2.90333e+07	2.83222e+07	30700000	0.116304	0.165166	0.782078	8	21.9	7	20.9	6	14.7	NAN	NAN
Lysmd1	Q9D0E3	Lysmd1	10900000	9132200	7589600	9400500	12900000	15300000	9.20727e+06	12533500	0.444945	0.16522	0.781938	NAN	NAN	3	19.9	NAN	NAN	NAN	NAN
Q8C1D8	Q8C1D8	Iws1	35300000	47000000	44900000	45500000	49800000	53900000	42400000	4.97333e+07	0.230149	0.166486	0.778624	7	9	NAN	NAN	NAN	NAN	3	4.6
P62897;CON__P62894;P00015	P62897;CON__P62894	Cycs	46450000	42750000	38250000	52700000	42650000	53400000	4.24833e+07	4.95833e+07	0.222958	0.166571	0.778401	5	39	8	59	5	61.9	6	45.7
O35638	O35638	Stag2	68700000	84700000	78400000	90800000	88000000	80900000	7.72667e+07	8.65667e+07	0.163965	0.166581	0.778374	13	15.7	NAN	NAN	NAN	NAN	4	4.6
P47757	P47757	Capzb	2.12133e+08	223100000	209500000	2.15667e+08	2.80333e+08	3.57667e+08	2.14911e+08	2.84556e+08	0.40497	0.16667	0.778142	20	58.1	20	59.6	16	52.3	14	50.2
Q9D903	Q9D903	Ebna1bp2	27800000	35800000	40000000	43800000	54300000	36800000	3.45333e+07	4.49667e+07	0.380866	0.168674	0.772952	5	14.7	NAN	NAN	NAN	NAN	2	6.5
REV__Q8JZW5	REV__Q8JZW5	Sh2d5	19300000	29100000	21500000	17900000	15200000	20200000	23300000	1.77667e+07	-0.391157	0.169064	0.77195	7	24.1	NAN	NAN	NAN	NAN	1	0
Q6PAK3	Q6PAK3	Ak3	283000000	283000000	287000000	284000000	323000000	303000000	2.84333e+08	3.03333e+08	0.0933208	0.169097	0.771864	7	37.4	15	67	15	67.4	4	17.3
Q80VD1	Q80VD1	Fam98b	6.76667e+07	85408300	9.36333e+07	89800000	98400000	127600000	82236100	1.05267e+08	0.356205	0.169695	0.770332	10	27.7	6	19.3	6	17.5	6	17.5
Q99L13	Q99L13	Hibadh	126000000	131000000	131000000	129000000	152000000	177000000	1.29333e+08	1.52667e+08	0.239291	0.169959	0.769655	NAN	NAN	14	46.6	9	33.7	2	8.7
Q8BZZ3;Q9DBH0	Q8BZZ3	Wwp1	79600000	82800000	65800000	71300000	66200000	53900000	7.60667e+07	63800000	-0.253708	0.169996	0.76956	9	12.9	0	2.1	NAN	NAN	2	3.2
Q9CZN8	Q9CZN8	Qrsl1	6106500	7312000	6083100	7093300	7431200	10000000	6.50053e+06	8.17483e+06	0.330631	0.170545	0.768161	NAN	NAN	11	30.1	9	20.2	NAN	NAN
P70452	P70452	Stx4	13836250	12804475	11713250	14798675	17314650	30125000	1.27847e+07	2.07461e+07	0.698427	0.171462	0.765831	7	28.9	7	28.9	6	22.1	7	27.5
Q91ZR1	Q91ZR1	Rab4b	53802850	48553550	59575200	66157750	57508100	58994250	53977200	60886700	0.173777	0.171627	0.765415	1	6.1	10	60.6	5	37.6	2	15
Q9QYJ0	Q9QYJ0	Dnaja2	91365200	105700000	98275000	97075000	121725000	129700000	9.84467e+07	1.16167e+08	0.238781	0.171671	0.765304	11	32.5	11	33	12	34.7	7	14.8
A2APY7	A2APY7	Ndufaf5	16900000	15200000	15500000	16300000	17900000	21500000	1.58667e+07	1.85667e+07	0.226716	0.171831	0.764899	NAN	NAN	7	26.5	5	16.6	NAN	NAN
P21447;P06795;P21440	P21447;P06795	Abcb1a;Abcb1b	299000000	296000000	284000000	299000000	235000000	204000000	293000000	246000000	-0.252242	0.172607	0.762943	NAN	NAN	NAN	NAN	NAN	NAN	24	19.7
O70439	O70439	Stx7	50550000	41825000	43725000	46475000	54600000	65675000	4.53667e+07	5.55833e+07	0.29302	0.172695	0.76272	4	20.7	6	36	7	33.7	6	28.4
Q03137;Q03145;P29319;P54761	Q03137	Epha4	28350000	34050000	28950000	24800000	26300000	29200000	30450000	2.67667e+07	-0.186005	0.172742	0.762602	7	11.3	23	35	16	25.7	8	14
Q8CFQ3	Q8CFQ3	Aqr	31800000	50300000	36050000	34000000	29250000	22650000	3.93833e+07	2.86333e+07	-0.45989	0.173018	0.761908	14	10.2	NAN	NAN	NAN	NAN	3	2.2
Q5U458	Q5U458	Dnajc11	104400000	88475000	93275000	89725000	70250000	87625000	9.53833e+07	8.25333e+07	-0.20876	0.1734	0.760952	17	34.5	23	45.4	15	32.6	10	18.8
Q8R3N6	Q8R3N6	Thoc1	198000000	142000000	229000000	276000000	344000000	196000000	1.89667e+08	272000000	0.52014	0.173441	0.760849	18	32.3	NAN	NAN	NAN	NAN	11	17
Q3UDE2	Q3UDE2	Ttll12	6970800	8934600	11800000	12300000	10200000	15200000	9.23513e+06	1.25667e+07	0.444397	0.173886	0.759735	NAN	NAN	15	30.5	6	9.9	NAN	NAN
P63038	P63038	Hspd1	262000000	180000000	265000000	217000000	174000000	134000000	2.35667e+08	175000000	-0.429393	0.174027	0.759383	18	35.3	54	78.7	43	77.5	19	36
Q8K411	Q8K411	Pitrm1	53400000	5.49667e+07	51300000	5.02667e+07	49700000	3.59667e+07	5.32222e+07	4.53111e+07	-0.232164	0.174261	0.758799	5	5.9	29	39.6	24	25.3	4	4.1
Q9WVJ2	Q9WVJ2	Psmd13	13800000	13450000	12950000	14750000	15300000	22400000	13400000	1.74833e+07	0.383747	0.174428	0.758385	4	10.1	12	36.7	4	9.3	4	9.8
Q8K0L9	Q8K0L9	Zbtb20	162000000	146000000	166000000	246000000	195000000	160000000	158000000	2.00333e+08	0.342478	0.174934	0.757127	15	28.1	NAN	NAN	NAN	NAN	6	8.1
O08810	O08810	Eftud2	78000000	89700000	90200000	111000000	103000000	85700000	8.59667e+07	99900000	0.216707	0.175051	0.756835	36	43.2	NAN	NAN	15	18.2	23	27.4
Q9Z1Q9	Q9Z1Q9	Vars	67900000	80000000	82800000	85625000	83700000	84125000	76900000	8.44833e+07	0.135683	0.175258	0.756323	18	17.4	28	28.3	15	14.5	11	11.2
O70378	O70378	Emc8	16550000	17100000	16550000	16434950	12150000	15250000	1.67333e+07	14611650	-0.195606	0.175521	0.75567	3	15.9	4	25.1	2	9.2	3	15
P97927	P97927	Lama4	66450000	87850000	69650000	71050000	58400000	49550000	74650000	5.96667e+07	-0.323217	0.176075	0.754303	25	16.2	NAN	NAN	8	5.7	13	9
Q8R001	Q8R001	Mapre2	36750000	46450000	42650000	42450000	51700000	53700000	41950000	4.92833e+07	0.232429	0.176141	0.75414	5	21.8	11	39.6	8	27.3	NAN	NAN
P58158	P58158	B3gat3	6009700	4992100	5750900	5864800	6704900	8933800	5.58423e+06	7.16783e+06	0.360178	0.176222	0.753939	NAN	NAN	4	17.9	3	9.9	NAN	NAN
Q6NVE8	Q6NVE8	Wdr44	19800000	11800000	7689900	19600000	16300000	24100000	1.30966e+07	20000000	0.610804	0.176663	0.752855	NAN	NAN	13	18	15	19.7	NAN	NAN
Q8K4G5	Q8K4G5	Ablim1	37900000	31900000	29150000	43000000	39600000	34200000	3.29833e+07	3.89333e+07	0.239269	0.17732	0.751242	34	45.6	19	28.7	7	9.6	15	19.7
Q9ES56	Q9ES56	Trappc4	13144250	15301600	13355550	12971550	13100950	11805500	13933800	12626000	-0.142191	0.177745	0.750204	3	14.2	7	31.5	8	35.6	NAN	NAN
Q8K386	Q8K386	Rab15	58100000	59200000	57200000	69800000	69800000	56600000	5.81667e+07	65400000	0.169098	0.178451	0.74848	1	12.3	7	53.8	4	32.1	NAN	NAN
Q9QX60	Q9QX60	Dguok	15900000	9110000	15000000	14000000	22800000	19500000	1.33367e+07	1.87667e+07	0.492774	0.178804	0.747622	NAN	NAN	5	22.7	3	13	NAN	NAN
Q8VHE0	Q8VHE0	Sec63	19300000	18000000	21900000	22800000	26400000	20300000	1.97333e+07	2.31667e+07	0.231416	0.178906	0.747375	7	10.3	5	8.7	5	6.8	2	2.4
O35730	O35730	Ring1	34100000	43900000	38800000	41900000	43300000	49200000	3.89333e+07	44800000	0.202493	0.179187	0.746694	4	21.4	NAN	NAN	NAN	NAN	NAN	NAN
Q9CRD2	Q9CRD2	Emc2	29041125	30222800	29875000	28925000	37100000	35350000	29712975	3.37917e+07	0.185574	0.179469	0.74601	6	22.2	7	32.3	4	14.5	5	17.8
Q8CAY6	Q8CAY6	Acat2	16100000	14700000	18800000	25000000	22800000	16100000	1.65333e+07	21300000	0.365476	0.179621	0.745644	NAN	NAN	8	35.3	10	38.3	NAN	NAN
Q61792	Q61792	Lasp1	171500000	200000000	196000000	162000000	177500000	90287250	1.89167e+08	1.43262e+08	-0.400998	0.180128	0.744418	3	14.8	8	40.3	14	44.9	2	8.7
Q99NE5	Q99NE5	Rims1	150000000	112000000	113000000	95600000	93300000	116000000	125000000	1.01633e+08	-0.298554	0.180817	0.742761	50	43.4	45	41.1	13	10.8	29	23.8
P59281	P59281	Arhgap39	44600000	38050000	29650000	40950000	46500000	48600000	3.74333e+07	45350000	0.276779	0.180883	0.742602	36	41.7	22	25.8	11	10.4	19	17.9
P24472;P30115;P13745	P24472	Gsta4	123000000	151000000	122000000	95700000	132000000	87300000	132000000	105000000	-0.330149	0.180971	0.74239	NAN	NAN	8	29.3	7	28.8	NAN	NAN
P63037	P63037	Dnaja1	5.43941e+07	69500000	5.11333e+07	64100000	7.86333e+07	1.24233e+08	5.83425e+07	8.89889e+07	0.609078	0.181642	0.740785	8	23.4	8	27.2	5	14.6	6	16.4
Q9CQW2	Q9CQW2	Arl8b	43079800	31924250	47463550	55444600	45858800	47700000	4.08225e+07	49667800	0.282945	0.181755	0.740514	1	15.1	4	27.4	3	34.4	1	15.1
Q99K28	Q99K28	Arfgap2	28163600	36880900	28851450	18425400	25330350	29483850	31298650	24413200	-0.358439	0.182125	0.73963	10	24.6	3	7.1	2	3.5	2	3.5
Q9R0Q7	Q9R0Q7	Ptges3	109000000	116000000	94000000	109000000	143000000	124000000	1.06333e+08	1.25333e+08	0.237176	0.182212	0.739424	NAN	NAN	6	36.9	5	23.8	2	12.5
Q6PHS9	Q6PHS9	Cacna2d2	90350000	78400000	79800000	62650000	64350000	83900000	82850000	70300000	-0.236977	0.182526	0.738676	14	13.1	17	17.4	11	12	7	8.1
Q5SNZ0	Q5SNZ0	Ccdc88a	21712600	18585100	16361250	15814900	14776600	17594850	1.88863e+07	1.60621e+07	-0.233679	0.183201	0.737073	16	10.8	11	7.1	8	5.3	7	4.1
P21836	P21836	Ache	14200000	19500000	20200000	14500000	15600000	14500000	1.79667e+07	1.48667e+07	-0.273242	0.183376	0.736658	NAN	NAN	10	22.5	7	13.7	NAN	NAN
P47936	P47936	Cnr2	43800000	42900000	32600000	30400000	21100000	38300000	3.97667e+07	2.99333e+07	-0.409807	0.18413	0.734875	NAN	NAN	1	3.2	1	3.2	2	6.1
Q921T2	Q921T2	Tor1aip1	107000000	119000000	124000000	118000000	57000000	86900000	1.16667e+08	87300000	-0.418339	0.184172	0.734776	11	28.6	1	2.9	3	7.4	5	12.3
Q8BP71	Q8BP71	Rbfox2	279000000	284000000	334000000	386000000	293000000	401000000	299000000	360000000	0.267851	0.184348	0.734363	4	29.4	NAN	NAN	NAN	NAN	1	18.7
Q3UHB1	Q3UHB1	Nt5dc3	48500000	42200000	42350000	45250000	29950000	33500000	44350000	3.62333e+07	-0.291617	0.184499	0.734006	11	22.2	30	55.3	19	38.3	5	9
Q9QZ88	Q9QZ88	Vps29	150000000	173000000	163000000	131000000	141000000	161000000	162000000	1.44333e+08	-0.166589	0.185124	0.732536	NAN	NAN	5	28	6	33	2	12.6
O35144	O35144	Terf2	19900000	24100000	21900000	21200000	29400000	30600000	2.19667e+07	2.70667e+07	0.301201	0.185456	0.73176	9	23.7	NAN	NAN	2	4.1	3	6.3
Q3U0S6	Q3U0S6	Rasip1	28400000	39300000	37900000	32600000	28700000	24200000	35200000	28500000	-0.304614	0.185625	0.731364	10	15	NAN	NAN	NAN	NAN	NAN	NAN
Q9DB60	Q9DB60	Fam213b	84000000	89400000	87800000	67600000	67500000	89800000	8.70667e+07	7.49667e+07	-0.215871	0.186007	0.730471	NAN	NAN	10	38.8	6	27.9	2	10.9
Q61418;P51791	Q61418	Clcn4	7957300	4815700	5132100	7352200	7266900	11500000	5.96837e+06	8.70637e+06	0.544735	0.186074	0.730314	NAN	NAN	5	9.9	4	7.2	3	4.7
O55222	O55222	Ilk	66671350	75286550	60911150	66050000	55519550	54830950	6.7623e+07	5.88002e+07	-0.201694	0.186105	0.730242	15	31.2	2	4.9	5	10.6	6	13.9
Q8BHC1;Q8R1M8	Q8BHC1	Rab39b	75400000	83400000	85300000	105000000	82800000	90600000	8.13667e+07	92800000	0.189687	0.186273	0.729851	NAN	NAN	10	46	7	36.2	NAN	NAN
Q3UHX2	Q3UHX2	Pdap1	18400000	19200000	24500000	21900000	25600000	25400000	20700000	24300000	0.231326	0.186365	0.729635	2	14.4	4	22.1	3	21.5	NAN	NAN
O88951	O88951	Lin7b	30850000	30200000	27300000	31050000	34100000	46750000	29450000	37300000	0.340908	0.18644	0.729461	4	28	5	48.3	4	28	1	14
P49615	P49615	Cdk5	6.23667e+07	5.96667e+07	58500000	5.83667e+07	7.89333e+07	7.28667e+07	6.01778e+07	7.00556e+07	0.219269	0.186774	0.728684	8	36.6	15	63	15	58.2	7	32.2
Q8BH74	Q8BH74	Nup107	92150000	93150000	85250000	114050000	113400000	87100000	9.01833e+07	104850000	0.217394	0.186794	0.728637	21	25.9	NAN	NAN	8	10	14	16.4
Q8C522	Q8C522	Endod1	45475000	40000000	37075000	45250000	42800000	49600000	40850000	4.58833e+07	0.167634	0.186919	0.728346	6	14.6	13	35.9	11	32.3	6	14.8
Q9D554	Q9D554	Sf3a3	50600000	48400000	68500000	75600000	82300000	56900000	5.58333e+07	71600000	0.358833	0.186947	0.728281	14	28.1	NAN	NAN	6	11.2	8	15.8
Q6PDY2	Q6PDY2	Ado	26200000	20900000	19200000	14300000	18400000	20400000	22100000	17700000	-0.320297	0.18724	0.727602	NAN	NAN	8	33.6	5	17.2	2	7.8
Q9Z1L5	Q9Z1L5	Cacna2d3	210100000	179800000	179725000	138175000	147125000	191775000	189875000	159025000	-0.255796	0.187329	0.727395	25	24.6	31	31.8	17	17.5	14	13.8
Q8BTV1	Q8BTV1	Tusc3	32300000	39950000	37550000	32838000	34600000	26850000	36600000	3.14293e+07	-0.219732	0.187509	0.726977	6	15	3	9.5	2	6.9	5	12.7
Q9D6S7	Q9D6S7	Mrrf	23627400	24400000	2.33442e+07	3.03333e+07	2.27333e+07	32800000	2.37905e+07	2.86222e+07	0.266749	0.187836	0.726221	4	21.8	6	37.4	4	24.8	3	17.2
Q9WTM5	Q9WTM5	Ruvbl2	308850000	330600000	370050000	436100000	422550000	330400000	336500000	396350000	0.236168	0.187854	0.72618	23	52.7	7	17.7	8	21.4	16	39.1
Q9CY27	Q9CY27	Tecr	2.91589e+07	2.99561e+07	3.03667e+07	2.79333e+07	27600000	30000000	2.98272e+07	2.85111e+07	-0.0651054	0.188061	0.7257	9	26.6	8	25.3	8	23.7	4	11.7
P48036	P48036	Anxa5	27550000	35350000	35400000	33150000	41100000	48536700	3.27667e+07	40928900	0.320891	0.188285	0.725185	6	18.2	23	64.3	19	65.5	7	20.4
Q9QYC0	Q9QYC0	Add1	118000000	152000000	132000000	137000000	164000000	165000000	134000000	1.55333e+08	0.213134	0.188423	0.724867	25	42.3	25	52.1	18	32.2	16	27.8
O55126	O55126	Gba	12000000	10100000	11600000	11700000	12900000	12300000	1.12333e+07	12300000	0.130872	0.188746	0.724123	NAN	NAN	6	13	4	8.2	9	23.8
Q91VA6	Q91VA6	Poldip2	19000000	21200000	20500000	19400000	26100000	28700000	2.02333e+07	2.47333e+07	0.289723	0.188907	0.723752	NAN	NAN	12	43.8	5	14.4	NAN	NAN
Q8K274	Q8K274	Fn3k	28500000	33500000	31100000	46500000	45700000	28900000	3.10333e+07	4.03667e+07	0.379346	0.189834	0.721626	5	16.8	2	8.1	3	10	1	2.6
Q5SUC9	Q5SUC9	Sco1	30500000	45000000	43500000	44000000	59000000	46800000	3.96667e+07	4.99333e+07	0.332076	0.189993	0.721263	NAN	NAN	4	20.1	3	11.3	NAN	NAN
Q9UBJ2	Q9UBJ2	Abcd2	21700000	30400000	22100000	14800000	20200000	22200000	2.47333e+07	1.90667e+07	-0.375404	0.190114	0.720986	4	5.5	5	7	NAN	NAN	NAN	NAN
P35235	P35235	Ptpn11	53450000	57900000	55550000	49700000	55750000	42950000	5.56333e+07	4.94667e+07	-0.169493	0.190249	0.720677	NAN	NAN	21	44.7	19	35.5	2	3.9
Q8R5L3	Q8R5L3	Vps39	7853800	4791900	6641800	7643000	8048600	7836100	6.42917e+06	7.84257e+06	0.286694	0.19059	0.719901	2	3.3	8	11.3	4	5.2	NAN	NAN
Q2VPQ9	Q2VPQ9	Meaf6	10900000	13900000	12100000	13600000	16500000	13200000	12300000	1.44333e+07	0.230746	0.190997	0.718973	2	8.9	NAN	NAN	NAN	NAN	NAN	NAN
Q4ACU6	Q4ACU6	Shank3	242000000	200500000	225500000	177000000	201500000	213500000	2.22667e+08	1.97333e+08	-0.174251	0.191858	0.717021	60	38	55	38.3	11	7.8	30	20.5
Q4V9Z5	Q4V9Z5	Sez6l2	79400000	78700000	83400000	80300000	95300000	87400000	80500000	8.76667e+07	0.12304	0.192132	0.7164	NAN	NAN	12	18	9	12.3	3	4.9
P08414	P08414	Camk4	16900000	19000000	15200000	12700000	14600000	16500000	1.70333e+07	14600000	-0.222392	0.192161	0.716334	NAN	NAN	8	18.8	6	13.4	NAN	NAN
Q9EPA7	Q9EPA7	Nmnat1	8479500	8296700	8394600	10400000	11500000	8053900	8.39027e+06	9.98463e+06	0.250993	0.192236	0.716165	2	7.7	NAN	NAN	NAN	NAN	1	3.9
Q8C4J7	Q8C4J7	Tbl3	22200000	23700000	28700000	30900000	33200000	25100000	2.48667e+07	2.97333e+07	0.257868	0.192611	0.715318	10	16.1	NAN	NAN	NAN	NAN	3	4.5
Q9CWE0	Q9CWE0	Mtfr1l	72000000	7.34333e+07	6.62667e+07	75000000	7.19333e+07	77600000	7.05667e+07	7.48444e+07	0.0849084	0.192734	0.715041	8	32.5	13	54	9	35.3	3	12.5
Q8BY89	Q8BY89	Slc44a2	4.79333e+07	5.56333e+07	5.18971e+07	5.19333e+07	4.25667e+07	4.35667e+07	5.18213e+07	4.60222e+07	-0.171214	0.193029	0.714376	3	4.1	11	19.1	8	11	4	6.2
P80316	P80316	Cct5	1.30767e+08	1.30667e+08	1.42233e+08	1.28633e+08	194200000	1.73267e+08	1.34556e+08	1.65367e+08	0.297466	0.193088	0.714246	23	40.9	30	64.3	12	26.4	11	21.1
Q6ZQ82	Q6ZQ82	Arhgap26	51900000	50050000	53350000	49000000	71150000	67600000	5.17667e+07	6.25833e+07	0.273755	0.193818	0.712605	13	19.5	12	18.2	NAN	NAN	3	4.1
Q9WV32	Q9WV32	Arpc1b	11400000	13500000	17800000	16700000	17600000	17300000	1.42333e+07	17200000	0.273135	0.193838	0.712562	6	21	NAN	NAN	NAN	NAN	NAN	NAN
Q9JIK5	Q9JIK5	Ddx21	74935150	99300000	90150000	108150000	96650000	97150000	8.81284e+07	100650000	0.191669	0.194184	0.711787	20	27.6	NAN	NAN	NAN	NAN	8	10.6
P35288	P35288	Rab23	40050000	39066500	38526300	42841300	38698750	43006550	3.92143e+07	4.15155e+07	0.0822726	0.194482	0.711121	4	21.5	10	47.7	8	42.6	4	21.9
P08556	P08556	Nras	110000000	121000000	113000000	89800000	114000000	104000000	1.14667e+08	102600000	-0.160415	0.19449	0.711103	NAN	NAN	2	67.7	1	31.2	0	26.5
Q9DCL9	Q9DCL9	Paics	36800000	27800000	24800000	27100000	23500000	17400000	29800000	2.26667e+07	-0.39474	0.194671	0.710698	1	3.3	8	22.4	11	32.5	3	8
P27546	P27546	Map4	353500000	292700000	354750000	377000000	344250000	409500000	333650000	3.76917e+08	0.17591	0.194913	0.710158	27	33.4	13	14.8	18	19.6	20	23
Q9D1G1	Q9D1G1	Rab1b	562500000	598500000	567700000	551150000	569950000	510850000	5.76233e+08	5.43983e+08	-0.0830907	0.194914	0.710157	3	21.5	8	71.6	4	45.8	4	45.8
O54784	O54784	Dapk3	8917000	9786700	7953500	10300000	9009500	11400000	8.88573e+06	10236500	0.20416	0.195617	0.708593	2	4.9	NAN	NAN	NAN	NAN	2	5.8
Q9DCS9	Q9DCS9	Ndufb10	1.02633e+08	92300000	101600000	8.90333e+07	85700000	9.84333e+07	9.88444e+07	9.10556e+07	-0.118413	0.196633	0.706344	7	41.5	9	51.1	7	43.2	7	41.5
Q91ZP9	Q91ZP9	Necab2	31800000	34200000	29300000	29000000	29400000	17200000	3.17667e+07	25200000	-0.33409	0.196733	0.706122	3	11.1	14	45.8	8	22.4	NAN	NAN
Q9WV54	Q9WV54	Asah1	37200000	52800000	48100000	41800000	39050000	25145850	4.60333e+07	35331950	-0.381706	0.197015	0.705501	NAN	NAN	10	21.8	13	29.9	2	5.1
Q99JB8	Q99JB8	Pacsin3	107000000	89700000	96500000	98900000	121000000	111000000	9.77333e+07	110300000	0.17451	0.197198	0.705098	12	36.1	2	5.4	2	4.7	6	17.5
Q8BK64	Q8BK64	Ahsa1	34300000	33000000	31300000	37800000	36100000	58900000	3.28667e+07	4.42667e+07	0.429596	0.197514	0.704402	1	3.6	10	30.5	11	41.1	2	6.2
Q8C015	Q8C015	Pak7	107000000	101000000	91200000	96300000	161000000	131000000	9.97333e+07	1.29433e+08	0.376062	0.197781	0.703815	16	30.3	5	8.5	NAN	NAN	2	3.9
Q01097;Q01098;Q03391	Q01097	Grin2b	125000000	140500000	137000000	123700000	131700000	120500000	1.34167e+08	125300000	-0.0986399	0.198247	0.702794	39	32.9	28	24.4	9	7.2	19	15
Q9QYR6	Q9QYR6	Map1a	1.18367e+08	119600000	1.09133e+08	1.20167e+08	1.94667e+08	1.37333e+08	115700000	1.50722e+08	0.381503	0.198771	0.701647	36	18.5	31	18.2	48	20.1	52	20.6
Q8R0F8	Q8R0F8	Fahd1	101000000	86500000	97500000	70700000	71400000	97500000	95000000	7.98667e+07	-0.250334	0.198945	0.701266	NAN	NAN	8	42.7	7	31.7	NAN	NAN
O35405	O35405	Pld3	6.66333e+07	5.12333e+07	5.11333e+07	52900000	46100000	4.23333e+07	5.63333e+07	4.71111e+07	-0.257921	0.199516	0.700022	4	9.2	7	20.9	6	15	3	6.4
P63001;Q05144	P63001;Q05144	Rac1;Rac2	415000000	356000000	428000000	352000000	342000000	386000000	3.99667e+08	360000000	-0.1508	0.199666	0.699696	4	54.7	5	74	NAN	NAN	3	42.7
O54991	O54991	Cntnap1	191100000	199000000	2.05467e+08	1.73667e+08	1.71967e+08	2.01667e+08	1.98522e+08	1.82433e+08	-0.121931	0.199773	0.699463	46	36.8	39	35.2	21	15.7	29	21.2
P97427	P97427	Crmp1	255000000	380000000	330000000	337000000	584000000	418000000	3.21667e+08	4.46333e+08	0.472555	0.199801	0.699403	12	33	26	76.4	25	68	9	28.5
Q9CQR6	Q9CQR6	Ppp6c	18164300	17200000	14182000	17500000	18450000	22200000	1.65154e+07	1.93833e+07	0.231002	0.199921	0.699142	5	18	8	35.4	4	18.4	NAN	NAN
Q8CGZ0	Q8CGZ0	Cherp	83600000	90900000	94200000	103000000	103000000	88800000	8.95667e+07	9.82667e+07	0.13374	0.200076	0.698804	11	13.8	NAN	NAN	3	3.4	5	5.6
Q8K1R3	Q8K1R3	Pnpt1	53700000	43300000	41800000	50100000	56700000	51500000	4.62667e+07	5.27667e+07	0.189654	0.200594	0.697682	5	6.1	19	30.4	23	32.6	NAN	NAN
Q3UU96	Q3UU96	Cdc42bpa	3.08667e+07	2.34333e+07	18331000	17039600	1.57885e+07	2.13859e+07	2.42103e+07	1.80713e+07	-0.42192	0.201026	0.696747	20	17.5	12	11.3	12	10.3	9	7.9
Q9CZ04	Q9CZ04	Cops7a	34100000	43100000	37400000	37700000	48800000	49100000	38200000	45200000	0.24275	0.201173	0.69643	1	4.4	9	43.3	6	28.7	2	8
Q5DTX6	Q5DTX6	Jcad	34800000	27900000	33300000	25700000	31200000	26800000	32000000	27900000	-0.197807	0.201574	0.695565	16	16.2	NAN	NAN	NAN	NAN	NAN	NAN
Q00PI9	Q00PI9	Hnrnpu	75400000	82200000	80900000	72000000	79000000	58800000	79500000	6.99333e+07	-0.184975	0.20223	0.694155	36	39.8	15	21.5	21	24.4	24	30.5
Q6VNS1	Q6VNS1	Ntrk3	56300000	63000000	65192700	6.02266e+07	55216200	54100000	6.14976e+07	5.65143e+07	-0.121914	0.202378	0.693836	3	4.6	11	24.6	10	20.1	3	4.6
Q8BWF0	Q8BWF0	Aldh5a1	41300000	31500000	38150000	36900000	26100000	27700000	3.69833e+07	3.02333e+07	-0.290735	0.202657	0.693238	9	23.3	25	57.9	20	51.2	7	18
Q62059	Q62059	Vcan	1.13967e+08	9.35667e+07	9.50333e+07	9.87333e+07	1.27067e+08	1.42767e+08	1.00856e+08	1.22856e+08	0.284673	0.202863	0.692797	9	3.4	10	4.2	4	1.5	10	3.8
Q9WTQ8	Q9WTQ8	Timm23	8245300	8800200	7201300	6494000	7719600	7333600	8.08227e+06	7182400	-0.170294	0.20319	0.692097	NAN	NAN	2	12.9	1	4.8	NAN	NAN
P60335	P60335	Pcbp1	218600000	209675000	256650000	239750000	274225000	394125000	2.28308e+08	302700000	0.406905	0.203206	0.692064	7	43.8	7	41	7	43.3	6	33.1
O35954	O35954	Pitpnm1	3.45667e+07	3.28333e+07	2.76667e+07	2.61667e+07	3.12333e+07	2.43667e+07	3.16889e+07	2.72556e+07	-0.217427	0.203436	0.691572	6	6.4	16	17.6	18	18.3	5	5
Q9QX66	Q9QX66	Dpf1	15600000	18100000	21700000	18800000	23100000	27500000	1.84667e+07	2.31333e+07	0.32505	0.203457	0.691526	5	12.7	NAN	NAN	NAN	NAN	NAN	NAN
O54984	O54984	Asna1	55400000	52800000	54850000	67850000	74100000	51700000	54350000	64550000	0.248137	0.203671	0.69107	2	5.5	11	48.6	9	31.6	2	5.5
Q99KK2	Q99KK2	Cmas	166000000	177000000	210000000	179000000	149000000	84300000	1.84333e+08	1.37433e+08	-0.423585	0.203816	0.690761	17	38.2	4	12.7	11	24.1	14	28.7
P82933	P82933	Mrps9	48500000	40200000	50000000	35000000	40700000	44400000	4.62333e+07	4.00333e+07	-0.207732	0.204504	0.689298	8	27.4	4	13.8	NAN	NAN	NAN	NAN
Q3V3R4	Q3V3R4	Itga1	11000000	11100000	10900000	11000000	9476800	6447200	11000000	8.97467e+06	-0.293573	0.205013	0.688218	4	4.2	NAN	NAN	4	3.6	6	5.5
O88958	O88958	Gnpda1	5566900	6060900	5501600	5839700	7214300	6133500	5709800	6.39583e+06	0.163692	0.205046	0.688148	NAN	NAN	3	14.2	4	21.1	NAN	NAN
Q61584	Q61584	Fxr1	132000000	174000000	149000000	153000000	185000000	209000000	1.51667e+08	1.82333e+08	0.265674	0.205304	0.687602	15	28.4	10	18	NAN	NAN	5	9.3
P63094;Q6R0H7	P63094;Q6R0H7	Gnas	426875000	384925000	390800000	279350000	314725000	415050000	4.00867e+08	336375000	-0.253052	0.205516	0.687155	10	41.9	12	50	12	43.4	10	32.5
Q3TRR0	Q3TRR0	Map9	18300000	29600000	27300000	33100000	26100000	39100000	2.50667e+07	3.27667e+07	0.386459	0.205526	0.687132	5	9.6	NAN	NAN	NAN	NAN	NAN	NAN
Q99JG2	Q99JG2	Gpr37	18300000	19400000	14200000	20900000	21200000	41500000	17300000	2.78667e+07	0.687768	0.20559	0.686999	4	6.3	4	6.3	3	5.7	1	1.7
Q91YP0	Q91YP0	L2hgdh	63400000	56200000	71900000	59800000	57500000	46200000	6.38333e+07	54500000	-0.228054	0.205779	0.6866	NAN	NAN	18	46.1	15	36.4	NAN	NAN
Q60870	Q60870	Reep5	44400000	40600000	40800000	50500000	50100000	40700000	4.19333e+07	47100000	0.16763	0.206654	0.684755	NAN	NAN	3	16.2	2	10.3	2	10.3
Q04750;Q8R4U6	Q04750	Top1	560400000	605350000	660650000	695650000	671450000	622350000	608800000	663150000	0.123367	0.206958	0.684118	32	40.3	NAN	NAN	10	13.8	19	26.6
Q9WV69	Q9WV69	Dmtn	1.41167e+08	1.65833e+08	128600000	140000000	192100000	218800000	145200000	1.83633e+08	0.338787	0.20757	0.682835	12	35.3	7	17.5	5	13.6	8	22
Q8K1M6	Q8K1M6	Dnm1l	193000000	275000000	197000000	242000000	306000000	264000000	2.21667e+08	2.70667e+08	0.288125	0.207616	0.682739	22	33.7	44	72.2	40	67	17	26.8
B7ZMP1	B7ZMP1	Xpnpep3	9683450	9258750	8589600	9228350	7258400	8105350	9.17727e+06	8.19737e+06	-0.162904	0.208052	0.681828	NAN	NAN	7	19	3	6.9	NAN	NAN
O70274	O70274	Ptp4a2	5670300	2643800	3482900	2410700	2661600	2650100	3.93233e+06	2.57413e+06	-0.611299	0.20814	0.681644	1	22.8	2	30.5	2	30.5	2	22.2
P53986	P53986	Slc16a1	45175000	49325000	49300000	52150000	56475000	91400000	4.79333e+07	66675000	0.476117	0.208214	0.68149	4	10.5	4	10.1	8	19.3	7	16
Q9D7X1	Q9D7X1	Kctd4	37500000	36700000	39400000	33400000	38400000	28700000	3.78667e+07	33500000	-0.176767	0.208215	0.681489	3	12	9	39	8	35.5	2	8.5
Q922V4	Q922V4	Plrg1	8289000	12100000	11200000	13800000	13500000	10900000	1.05297e+07	1.27333e+07	0.27415	0.209035	0.679781	15	39.6	NAN	NAN	3	6.8	8	21.8
P29387	P29387	Gnb4	66900000	55300000	53400000	51600000	54200000	28200000	5.85333e+07	4.46667e+07	-0.39006	0.20949	0.678837	5	28.8	8	57.1	3	35	3	22.6
Q6ZQ38;Q6ZQ73	Q6ZQ38	Cand1	158250000	139700000	149200000	126500000	123000000	151200000	149050000	1.33567e+08	-0.158236	0.209531	0.678752	21	21.1	50	41	43	37.6	26	22.9
O54774	O54774	Ap3d1	98300000	90750000	90125000	75477000	96124700	70925000	9.30583e+07	8.08422e+07	-0.203026	0.209913	0.67796	13	13.1	32	34.4	27	26.7	10	8.7
P97797	P97797	Sirpa	153200000	84750000	90200000	30450000	64100000	100300000	1.09383e+08	64950000	-0.751992	0.210456	0.676838	9	24.6	18	40.4	16	40.2	10	23.2
Q8BMJ2	Q8BMJ2	Lars	6520300	7917000	7529100	5169000	7457700	5756100	7.32213e+06	6127600	-0.256942	0.210923	0.675875	3	2.7	9	9.8	2	1.9	NAN	NAN
Q8R3F5	Q8R3F5	Mcat	10568700	12450350	13750000	13034300	13750000	17900000	12256350	1.48948e+07	0.281276	0.211522	0.674645	4	13.1	7	30.2	8	25.7	2	6.8
P10518	P10518	Alad	12300000	16600000	11100000	16500000	14600000	25100000	1.33333e+07	1.87333e+07	0.49057	0.211707	0.674265	NAN	NAN	11	40	8	28.5	4	15.5
P17742	P17742	Ppia	38700000	12000000	12100000	8645700	8240400	6207100	2.09333e+07	7.69773e+06	-1.4433	0.211824	0.674025	6	29.9	14	81.7	10	68.9	6	31.7
Q9JLB0	Q9JLB0	Mpp6	1.19133e+08	109600000	1.23333e+08	118200000	1.03533e+08	9.77333e+07	1.17356e+08	1.06489e+08	-0.140183	0.211895	0.67388	15	34.5	30	55.7	20	41.2	9	17.7
Q9CPV4	Q9CPV4	Glod4	71350000	77950000	71000000	69696450	96250000	92745500	7.34333e+07	86230650	0.231766	0.212254	0.673145	NAN	NAN	15	58.1	14	56	5	18.1
Q80TN4	Q80TN4	Dnajc16	53300000	79600000	66600000	59500000	55100000	48000000	66500000	54200000	-0.295061	0.212427	0.672791	9	12.7	1	2.1	NAN	NAN	3	4.5
Q8K274	Q8K274	Fn3krp	53600000	49700000	44200000	55400000	53000000	81800000	4.91667e+07	63400000	0.366802	0.213106	0.671403	3	6.8	12	42.1	6	25.2	1	2.6
Q7TNC4	Q7TNC4	Luc7l2	29900000	43300000	39800000	39900000	56600000	44800000	3.76667e+07	47100000	0.322439	0.21315	0.671316	6	24.5	NAN	NAN	1	3.8	1	9.4
Q3TRM4	Q3TRM4	Pnp	11100000	11100000	14800000	11700000	7348600	10100000	1.23333e+07	9716200	-0.344099	0.2135	0.670603	NAN	NAN	8	34.3	6	26.6	1	0.7
Q8BJU2	Q8BJU2	Tspan9	6995000	6008200	6735100	6432700	7809800	8721500	6.57943e+06	7.65467e+06	0.218376	0.213665	0.670267	1	6.3	2	10.9	2	10.9	NAN	NAN
P21107	P21107	Tpm3	90350000	99900000	69450000	87250000	119850000	111450000	8.65667e+07	1.06183e+08	0.294674	0.213675	0.670247	6	33.3	14	56.8	10	45.3	4	26.7
O55126	O55126	Gbas	2.43333e+08	205200000	232400000	2.34067e+08	2.81233e+08	246000000	2.26978e+08	2.53767e+08	0.160952	0.213752	0.67009	7	23.1	12	40.9	10	29.5	9	23.8
Q9ERK4	Q9ERK4	Cse1l	30850000	31500000	19900000	33000000	34600000	31700000	2.74167e+07	33100000	0.271778	0.214453	0.668668	NAN	NAN	12	16	14	16.4	2	1.9
Q9R0N5	Q9R0N5	Syt5	13100000	15500000	11900000	13600000	16300000	17600000	13500000	1.58333e+07	0.230006	0.214633	0.668304	4	16.3	2	12.7	2	11.7	1	7.5
Q8CHT0	Q8CHT0	Aldh4a1	33900000	34200000	29400000	27200000	30500000	31100000	32500000	29600000	-0.134843	0.214934	0.667695	NAN	NAN	10	23.3	9	16.9	NAN	NAN
Q62205;Q9ER60	Q62205	Scn9a;Scn4a	6967800	5377600	7678100	9725300	6672900	8567100	6674500	8.32177e+06	0.31823	0.215251	0.667054	3	2.8	5	5.7	6	5.8	3	2.7
O88384	O88384	Vti1b	32600000	40600000	45900000	28700000	17500000	39800000	39700000	2.86667e+07	-0.469765	0.215671	0.666208	2	9.9	8	40.9	5	24.6	3	14.7
Q8BMS1	Q8BMS1	Hadha	130000000	106000000	140000000	3364300	107000000	107000000	1.25333e+08	7.24548e+07	-0.790618	0.215677	0.666195	24	39.3	41	63.2	26	43.1	18	25.4
Q80TV8	Q80TV8	Clasp1	8.18667e+07	4.87667e+07	4.96539e+07	4.27568e+07	4.15408e+07	4.7385e+07	6.00958e+07	4.38942e+07	-0.453233	0.215901	0.665746	36	33.2	10	11.5	4	4.8	12	11.1
Q9JLV5	Q9JLV5	Cul3	50550000	55150000	54550000	46650000	53400000	49500000	5.34167e+07	49850000	-0.0996964	0.216301	0.664942	11	16.8	19	30.1	15	21.4	7	11.3
Q810U4	Q810U4	Nrcam	139400000	131050000	122100000	104450000	118450000	130250000	130850000	1.17717e+08	-0.152595	0.217225	0.66309	16	15.1	26	29.7	25	23	16	15.8
Q3V3R1	Q3V3R1	Mthfd1	56025725	66614900	56384850	47702925	51172925	59016700	5.96752e+07	52630850	-0.181222	0.217823	0.661895	17	23.3	28	36.1	11	13.3	6	7
Q9QXV0	Q9QXV0	Pcsk1n	118000000	105000000	114000000	159000000	157000000	103000000	1.12333e+08	1.39667e+08	0.314202	0.218461	0.660627	2	10.5	11	54.7	8	44.6	4	21.3
P62717	P62717	Rpl18a	22071850	34466800	31916450	32962450	34050000	43985500	2.9485e+07	3.69993e+07	0.327516	0.218721	0.660109	5	30.1	3	17.6	2	13.1	2	13.1
Q8VD37	Q8VD37	Sgip1	85850000	93700000	70800000	79100000	67100000	71000000	83450000	72400000	-0.204922	0.219213	0.659134	15	27.8	23	38.2	21	33.5	7	12.3
Q6ZPQ6	Q6ZPQ6	Pitpnm2	7.94315e+07	83615300	78928600	69197600	6.65149e+07	8.30166e+07	8.06585e+07	72909700	-0.145715	0.21924	0.65908	21	18.1	11	10.2	13	11.6	4	4.7
Q640R3	Q640R3	Hepacam	1.02167e+08	84300000	98800000	1.01833e+08	1.00933e+08	108700000	9.50889e+07	1.03822e+08	0.126767	0.219534	0.658499	8	27.3	12	38.3	11	31.6	8	23.7
Q9Z1W9;Q6P9R2	Q9Z1W9;Q6P9R2	Oxsr1	4922200	5615100	5962000	5316900	4470600	4998300	5.49977e+06	4928600	-0.158193	0.219638	0.658293	NAN	NAN	3	10.1	6	16.3	2	4
Q8BGZ4	Q8BGZ4	Cdc23	4120200	5781200	4938000	5646700	5289900	7152600	4.94647e+06	6.02973e+06	0.285696	0.219854	0.657866	3	5.5	NAN	NAN	NAN	NAN	NAN	NAN
D3YXK2	D3YXK2	Chm	8617700	7470500	7677000	7696100	9478500	9985100	7.92173e+06	9.05323e+06	0.192617	0.2199	0.657774	NAN	NAN	4	7.7	5	8	15	27.1
P80560	P80560	Ptprn2	24200000	21600000	25400000	31500000	25300000	24900000	2.37333e+07	2.72333e+07	0.198459	0.220527	0.656538	NAN	NAN	13	18.6	8	12	NAN	NAN
P97333	P97333	Nrp1	33100000	3.86667e+07	3.19667e+07	26100000	31300000	3.33333e+07	3.45778e+07	3.02444e+07	-0.193175	0.220541	0.65651	6	9.3	13	22.4	12	16.6	2	2.4
Q5U4C3	Q5U4C3	Scaf1	7845300	14900000	10500000	9063300	7660100	7270800	1.10818e+07	7.99807e+06	-0.470465	0.220893	0.655817	5	4.9	NAN	NAN	NAN	NAN	NAN	NAN
Q8C0C7	Q8C0C7	Farsa	6.30667e+07	7.49667e+07	79200000	84300000	8.03667e+07	76000000	7.24111e+07	8.02222e+07	0.147791	0.220986	0.655635	15	28.5	16	36	4	7.9	8	14
P55288	P55288	Cdh11	28396800	2.53563e+07	2.28875e+07	26605000	2.81688e+07	3.49052e+07	2.55469e+07	29893000	0.226661	0.221479	0.654668	8	15.3	11	25.6	7	11.7	3	4
Q80ZJ1;Q8BU31	Q80ZJ1	Rap2a	97300000	1.09157e+08	108500000	8.7523e+07	9.86784e+07	1.02833e+08	1.04986e+08	9.63449e+07	-0.12391	0.22166	0.654312	2	25.7	8	43.7	4	36.1	4	33.3
Q99JP7	Q99JP7	Ggt7	48800000	37450000	47800000	42200000	39400000	31150000	4.46833e+07	3.75833e+07	-0.249644	0.22214	0.653374	NAN	NAN	8	17.1	8	15.6	2	3.2
P31938;Q63932	P31938	Map2k1	1.32967e+08	1.62867e+08	121200000	1.47167e+08	6.19667e+07	8.53667e+07	1.39011e+08	9.81667e+07	-0.501895	0.222142	0.653369	10	23.9	17	56.5	9	35.9	8	20.6
O54724	O54724	Ptrf	14900000	26800000	26400000	31900000	33100000	24000000	22700000	2.96667e+07	0.386151	0.223005	0.651686	15	33.4	NAN	NAN	5	17.1	9	28.8
Q6URW6	Q6URW6	Myh14	15000000	16800000	16200000	9801500	15400000	14800000	16000000	1.33338e+07	-0.26298	0.223358	0.650999	54	37.2	19	14.6	16	12.2	29	20.6
Q91VJ5	Q91VJ5	Pqbp1	46200000	73100000	48100000	72300000	59900000	81100000	55800000	71100000	0.349584	0.223365	0.650985	7	36.1	NAN	NAN	NAN	NAN	2	9.1
Q9BXF6	Q9BXF6	Rab11fip5	48900000	66700000	52100000	44600000	43450000	52800000	55900000	46950000	-0.251723	0.223531	0.650663	12	25.6	11	22.8	NAN	NAN	NAN	NAN
Q9H019;C9JF50;E9PPF9;E9PLU1;E9PRK5;E9PLD2;E9PPQ0;E9PRW1;E9PSD6;E9PNJ0	Q9H019;C9JF50;E9PPF9;E9PLU1;E9PRK5;E9PLD2;E9PPQ0;E9PRW1;E9PSD6	Pld2	15100000	11900000	10900000	10600000	9089700	11800000	1.26333e+07	1.04966e+07	-0.267318	0.224786	0.648231	7	9.5	3	3.6	NAN	NAN	NAN	NAN
Q9CQF0	Q9CQF0	Mrpl11	18600000	19000000	21800000	19600000	23100000	23700000	19800000	2.21333e+07	0.16072	0.224888	0.648033	8	37	NAN	NAN	NAN	NAN	3	15.1
Q9DC70	Q9DC70	Ndufs7	6.47667e+07	5.20667e+07	58700000	50300000	4.07667e+07	5.79333e+07	5.85111e+07	4.96667e+07	-0.236433	0.225216	0.647401	4	14.7	4	14.7	6	22.3	5	22.3
Q8CBY8	Q8CBY8	Dctn4	1.85395e+07	21294000	17794100	1.62509e+07	18126500	1.79961e+07	1.92092e+07	1.74578e+07	-0.137924	0.225753	0.646366	4	12.2	10	33.2	3	7.7	7	16.5
Q7TMI3	Q7TMI3	Uhrf2	36400000	47500000	38400000	46700000	45200000	45200000	4.07667e+07	45700000	0.164804	0.226201	0.645506	9	15.8	NAN	NAN	NAN	NAN	4	6.2
Q9QYB8	Q9QYB8	Add2	92200000	108000000	96650000	107800000	108500000	167000000	98950000	1.27767e+08	0.36874	0.226364	0.645192	22	41	26	46.3	20	35.7	17	27.6
P70372	P70372	Elavl1	143550000	139250000	147924350	163750000	207350000	142300000	1.43575e+08	1.71133e+08	0.253318	0.226521	0.644892	14	51.5	7	23.9	6	18.1	8	27.9
Q9D666	Q9D666	Sun1	84894200	99205500	104080350	125646800	106690600	98326500	9.606e+07	110221300	0.198395	0.226714	0.644522	13	19.7	NAN	NAN	NAN	NAN	6	8
P35980	P35980	Rpl18	71400000	89400000	89650000	107300000	149350000	81850000	8.34833e+07	1.12833e+08	0.434633	0.227117	0.64375	6	33.5	3	18.6	3	18.1	6	33.5
P04370	P04370	36950	56100000	55800000	54400000	55600000	53600000	51100000	5.54333e+07	5.34333e+07	-0.0530137	0.22719	0.64361	12	38.8	20	37.4	18	21.1	7	23.2
P31650	P31650	Slc6a11	433000000	3.27333e+08	4.12333e+08	3.52667e+08	3.63333e+08	2.62667e+08	3.90889e+08	3.26222e+08	-0.260904	0.227782	0.642481	4	7.3	12	17.7	10	17.7	9	15
Q6ZWR6	Q6ZWR6	Syne1	1.05592e+08	1.05998e+08	1.07316e+08	9.2451e+07	8.73802e+07	1.09888e+08	1.06302e+08	9.65731e+07	-0.138475	0.227792	0.642461	30	4.1	21	3	19	2.4	64	7.6
Q9JHI5	Q9JHI5	Ivd	36100000	89800000	33500000	148000000	82700000	63200000	5.31333e+07	9.79667e+07	0.882674	0.228121	0.641836	NAN	NAN	16	44.6	12	29.2	2	5
P97390	P97390	Vps45	55625000	54975000	53525000	51850000	53075000	36979875	5.47083e+07	47301625	-0.209871	0.228195	0.641694	10	19.3	26	43.2	20	36.8	8	13.5
P70207	P70207	Plxna2	31400000	45800000	29100000	29700000	27800000	26100000	3.54333e+07	2.78667e+07	-0.346567	0.228593	0.640937	1	1	18	18.7	23	20.6	3	7.1
Q9WUR9	Q9WUR9	Ak4	537000000	476000000	507000000	500000000	585000000	569000000	5.06667e+08	5.51333e+08	0.121888	0.228781	0.640579	NAN	NAN	11	66.4	10	55.2	NAN	NAN
Q3TC72	Q3TC72	Fahd2	6.71894e+07	58205000	7.43171e+07	5.82333e+07	62685400	2.68263e+07	6.65705e+07	4.92483e+07	-0.434809	0.228964	0.640232	4	17.6	14	62.6	10	42.2	3	11.5
Q99MN1	Q99MN1	Kars	28800000	26200000	21900000	27100000	28300000	32800000	2.56333e+07	29400000	0.197795	0.229218	0.639751	7	13.4	14	24.5	NAN	NAN	3	6.4
O55028	O55028	Oat	105000000	94400000	105000000	95200000	96900000	62800000	1.01467e+08	8.49667e+07	-0.256037	0.229408	0.639392	NAN	NAN	20	64.5	13	38.5	1	2.2
Q6ZPS6	Q6ZPS6	Ankib1	16000000	14300000	13600000	11600000	12700000	14700000	1.46333e+07	13000000	-0.170747	0.229799	0.638653	6	9.2	2	2.9	NAN	NAN	NAN	NAN
Q8BMF3	Q8BMF3	Me3	11300000	8597900	5024100	7471500	4673900	3692200	8.30733e+06	5279200	-0.654066	0.230217	0.637863	NAN	NAN	29	63.4	24	47.2	4	7.8
Q497V5	Q497V5	Srbd1	23400000	29900000	24400000	29000000	33600000	27000000	25900000	2.98667e+07	0.205584	0.231027	0.636336	7	6.9	NAN	NAN	NAN	NAN	1	1.1
Q8R4H2	Q8R4H2	Arhgef12	1.10693e+07	1.17908e+07	7.72673e+06	8.13907e+06	8590700	8.52617e+06	1.01956e+07	8.41864e+06	-0.276288	0.231209	0.635995	9	7.5	13	9	17	12.4	5	4.1
Q9Z1N5;Q8VDW0	Q9Z1N5;Q8VDW0	Ddx39b;Ddx39a	101000000	66600000	93800000	85200000	123000000	122000000	8.71333e+07	1.10067e+08	0.337081	0.231242	0.635934	11	47.4	7	19.4	NAN	NAN	14	36.2
Q3U186	Q3U186	Rars	6502100	7001600	5769800	5319400	5709200	6305700	6424500	5778100	-0.152989	0.231382	0.635671	2	3.5	8	13.9	7	12.1	NAN	NAN
Q9Z127	Q9Z127	Slc7a5	5.17667e+07	4.73667e+07	5.04333e+07	6.19667e+07	48000000	58000000	4.98556e+07	5.59889e+07	0.167386	0.231778	0.634928	NAN	NAN	4	9.8	6	11.5	4	8.4
Q8C031	Q8C031	Lrrc4c	7552100	10800000	8345700	7770100	8057000	5607900	8.89927e+06	7145000	-0.316752	0.232005	0.634502	NAN	NAN	5	12.8	5	11.7	NAN	NAN
Q61937	Q61937	Npm1	130500000	222700000	198000000	188500000	265500000	249950000	1.83733e+08	234650000	0.352897	0.232512	0.633554	6	23.6	NAN	NAN	5	16.4	5	16.4
Q9D1E6	Q9D1E6	Tbcb	9914500	11700000	9082600	8339300	9286300	9490400	1.02324e+07	9.03867e+06	-0.178958	0.232741	0.633128	NAN	NAN	5	23.4	6	25	NAN	NAN
Q8CIC2	Q8CIC2	Nupl2	14400000	15600000	15600000	14900000	14700000	13400000	15200000	1.43333e+07	-0.0846972	0.233033	0.632583	6	21.7	NAN	NAN	NAN	NAN	NAN	NAN
Q8CJH3;Q9QY40	Q8CJH3	Plxnb1	67400000	6.92922e+07	72139200	6.24267e+07	68804600	3.896e+07	6.96105e+07	5.67304e+07	-0.295182	0.233169	0.63233	NAN	NAN	32	21.7	23	12.9	8	4.2
Q91WK1	Q91WK1	Spryd4	9422800	11600000	11000000	10100000	7792100	9970600	1.06743e+07	9.28757e+06	-0.200764	0.234289	0.630249	NAN	NAN	7	32.4	5	22.2	NAN	NAN
E9PGP6;Q9UGJ0;F8WDA1	E9PGP6;Q9UGJ0	Prkag2	3587500	4076200	5022500	4427000	5632900	4922000	4.22873e+06	4.99397e+06	0.239961	0.234832	0.629242	5	13.6	5	11.1	NAN	NAN	NAN	NAN
Q8VEH3	Q8VEH3	Arl8a	93400000	108950000	103050000	88600000	93800000	99750000	101800000	94050000	-0.114238	0.235818	0.627422	NAN	NAN	4	31.2	5	43	3	22.6
Q9Z2U1	Q9Z2U1	Psma5	14100000	20600000	15600000	17600000	20200000	22900000	1.67667e+07	2.02333e+07	0.271138	0.236326	0.626489	4	20.3	4	21.2	3	14.9	2	9.5
Q9QYF1	Q9QYF1	Rdh11	9228500	8879700	7507800	8333400	11800000	10200000	8.53867e+06	1.01111e+07	0.243862	0.236801	0.625616	NAN	NAN	4	15.2	3	11.1	NAN	NAN
Q8CDN6	Q8CDN6	Txnl1	49400000	53800000	49800000	51100000	57200000	74500000	51000000	6.09333e+07	0.256734	0.236955	0.625335	NAN	NAN	11	50.9	9	46.4	2	8.3
B0F2B4	B0F2B4	Nlgn4l	12500000	14200000	16150000	16800000	16200000	14850000	1.42833e+07	15950000	0.159224	0.237796	0.623795	NAN	NAN	9	20	5	10.8	2	5.7
Q9CR39	Q9CR39	Wdr45b	6457000	5071500	8082200	7438600	7303400	10100000	6536900	8.28067e+06	0.34114	0.238387	0.622718	NAN	NAN	4	14.5	3	9.9	NAN	NAN
Q3TUH1	Q3TUH1	Tamm41	40200000	44900000	44400000	45450000	44150000	53350000	4.31667e+07	47650000	0.142559	0.238398	0.622698	4	13.6	13	41.8	6	16.6	2	6.5
P14873	P14873	Map1b	264000000	302000000	274000000	278000000	313000000	322000000	280000000	3.04333e+08	0.120226	0.238773	0.622014	35	20.3	31	20.1	40	21.3	45	23.8
P51410	P51410	Rpl9	3.35333e+07	4.20333e+07	4.41667e+07	3.96333e+07	6.12667e+07	48200000	3.99111e+07	49700000	0.316455	0.238902	0.62178	4	20.8	4	15.1	NAN	NAN	4	20.8
Protein IDs	Majority protein IDs	Cat	31900000	33900000	25800000	28000000	28100000	23900000	3.05333e+07	2.66667e+07	-0.195348	0.239653	0.620417	NAN	NAN	16	36.8	13	30	Unique peptides	Sequence coverage [%]
O35682	O35682	Myadm	82800000	82300000	78100000	7.80333e+07	9.29333e+07	9.61333e+07	8.10667e+07	8.90333e+07	0.135237	0.239687	0.620356	5	19.1	4	13.4	2	8.4	2	8.4
Q9D883;Q8BGJ9	Q9D883;Q8BGJ9	U2af1;U2af1l4	105300000	141400000	129950000	143400000	138200000	139600000	125550000	140400000	0.161281	0.239799	0.620153	NAN	NAN	NAN	NAN	3	12.1	4	15.9
Q70IV5	Q70IV5	Synm	27550000	81500000	60150000	75100000	89500000	72700000	56400000	79100000	0.487983	0.241865	0.616426	16	12.8	NAN	NAN	3	1.6	4	2.3
Q2WF71	Q2WF71	Lrfn1	12400000	13100000	10100000	12700000	13100000	19100000	1.18667e+07	1.49667e+07	0.334838	0.241991	0.616201	NAN	NAN	8	18.1	5	7	NAN	NAN
Q93092	Q93092	Taldo1	125000000	123000000	104000000	118000000	138000000	133000000	1.17333e+08	1.29667e+08	0.144195	0.242175	0.61587	NAN	NAN	14	42.4	11	33.5	5	17.2
Q8VDS4	Q8VDS4	Rprd1a	41265300	59953600	44154350	61964050	53742450	55644550	48457750	5.7117e+07	0.237193	0.242348	0.615561	12	39.4	NAN	NAN	NAN	NAN	6	20.8
Q9D6E4	Q9D6E4	Ttc9b	11500000	8027300	7695300	8038900	7816700	4546300	9074200	6.80063e+06	-0.416101	0.242613	0.615087	NAN	NAN	5	27.6	3	19.7	NAN	NAN
Q8CE90	Q8CE90	Map2k7	21022850	21744500	27184900	24182050	29080800	26530900	2.33174e+07	2.65979e+07	0.189905	0.244256	0.612155	10	20.6	3	7.7	6	10.7	4	6.5
Q9CXD6	Q9CXD6	Mcur1	10400000	11700000	8304600	10200000	5725700	7832400	1.01349e+07	7.91937e+06	-0.35587	0.245039	0.610765	NAN	NAN	6	18.2	3	8.2	NAN	NAN
Q9DBE8	Q9DBE8	Alg2	65625000	67127900	72800000	74975000	45156475	40150000	6.85176e+07	5.34272e+07	-0.358902	0.245144	0.610578	9	28.7	20	56.6	15	44.8	4	10.6
P68181	P68181	Prkacb	86200000	63700000	66100000	63100000	39900000	67500000	72000000	5.68333e+07	-0.34126	0.245151	0.610566	5	32.5	5	48.4	4	30.2	2	20.8
Q8R4E6	Q8R4E6	Purg	39453600	52517800	50565600	4.63575e+07	58573900	6.84231e+07	4.75123e+07	5.77849e+07	0.282389	0.24623	0.608659	9	28.3	5	15.7	2	6.9	5	13.7
Q8C7M3	Q8C7M3	Trim9	34150000	40850000	45950000	46100000	54550000	41300000	4.03167e+07	4.73167e+07	0.230972	0.246789	0.607674	6	9.4	6	10.4	5	7.2	3	4.4
Q99JX4	Q99JX4	Eif3m	15100000	15800000	16200000	21700000	19400000	14600000	15700000	1.85667e+07	0.24195	0.246973	0.60735	6	17.4	3	13.4	NAN	NAN	NAN	NAN
O54988	O54988	Slk	29700000	21200000	20500000	18000000	17900000	22200000	23800000	1.93667e+07	-0.297386	0.24774	0.606003	NAN	NAN	20	18.2	24	23.3	2	1.9
Q9Z2A0	Q9Z2A0	Pdpk1	21100000	22000000	27800000	24900000	26900000	28700000	2.36333e+07	2.68333e+07	0.183203	0.248124	0.605331	4	9.5	15	37	5	11.3	2	4.8
Q8BLE7	Q8BLE7	Slc17a6	16800000	10900000	14400000	16100000	15900000	29200000	1.40333e+07	20400000	0.539711	0.248855	0.604054	NAN	NAN	7	23.7	7	23.7	NAN	NAN
Q9DBS1	Q9DBS1	Tmem43	37100000	38300000	45600000	41600000	45300000	46300000	4.03333e+07	44400000	0.138587	0.248864	0.604037	4	11.2	4	11.5	4	9.8	1	3
P84244;P84228;P68433;P02301	P84244;P84228;P68433;P02301	Ist1	2.61667e+07	2.0282e+07	2.28667e+07	22800000	2.76333e+07	3.65209e+07	23105100	2.89847e+07	0.327082	0.24915	0.60354	6	14.9	6	18	6	13.8	7	27.9
Q7TPS5	Q7TPS5	C2cd5	10800000	15500000	13600000	10300000	11800000	11900000	13300000	1.13333e+07	-0.230854	0.249178	0.603491	6	7.2	8	8.9	7	6.8	2	2.2
Q3TMH2	Q3TMH2	Scrn3	5643300	5687900	5734800	5730500	4330000	5322600	5.68867e+06	5127700	-0.149779	0.249471	0.60298	NAN	NAN	4	13.9	4	12.4	NAN	NAN
P11983	P11983	Tcp1	157150000	162850000	153300000	140075000	215025000	238125000	1.57767e+08	1.97742e+08	0.325824	0.249861	0.602301	22	39.7	28	55.8	14	28.4	18	34.4
Q9Z0U1;Q9QXY1	Q9Z0U1	Tjp2	2.41633e+08	1.86467e+08	1.75833e+08	2.08267e+08	2.35167e+08	268400000	2.01311e+08	2.37278e+08	0.23715	0.250725	0.600802	40	36.5	10	9.4	11	9.4	19	17.6
Q61466	Q61466	Smarcd1	142350000	138650000	186000000	202600000	185050000	159000000	1.55667e+08	1.82217e+08	0.227195	0.250803	0.600667	18	41.6	NAN	NAN	6	14	8	19
Q9JII5	Q9JII5	Dazap1	250500000	262585550	292050000	382200000	267700000	300800000	2.68379e+08	316900000	0.239758	0.251061	0.600221	10	29.6	3	11.6	2	7.6	7	20.2
Q6A0D4	Q6A0D4	Rftn1	75306350	61827500	50418700	46572050	60840550	44680500	6.25175e+07	50697700	-0.30234	0.251166	0.600038	15	29.6	4	10.1	2	5.1	4	10.6
P45952	P45952	Acadm	70800000	68950000	75750000	75500000	57000000	56700000	7.18333e+07	6.30667e+07	-0.187776	0.251177	0.60002	6	16.9	15	42	12	29.5	4	10
Q8BJS4	Q8BJS4	Sun2	73400000	70300000	83100000	99700000	128000000	69100000	75600000	9.89333e+07	0.38807	0.251892	0.598786	12	18.7	NAN	NAN	NAN	NAN	5	7.5
O35927	O35927	Ctnnd2	87900000	78600000	85200000	70000000	75000000	85400000	83900000	76800000	-0.127564	0.252215	0.598229	32	37.9	40	44.5	28	31.8	23	25.7
Q9JIG7	Q9JIG7	Ccdc22	18600000	17500000	15800000	18100000	19100000	18200000	17300000	1.84667e+07	0.0941514	0.252981	0.596913	NAN	NAN	15	30.5	4	7.2	NAN	NAN
Q8BR63	Q8BR63	Fam177a1	2.23705e+07	1.64218e+07	9.73937e+06	1.75642e+07	29965300	21654300	1.61772e+07	2.30613e+07	0.511507	0.253019	0.596846	2	10.1	4	25.1	6	37.2	5	30
Q9D0B0	Q9D0B0	Srsf9	13900000	19100000	21600000	27500000	39300000	16100000	18200000	2.76333e+07	0.602471	0.253071	0.596758	5	24.3	NAN	NAN	3	14.4	3	14.4
Q9DC28	Q9DC28	Csnk1d	7.26967e+07	8.77366e+07	7.90333e+07	79397900	9.08333e+07	1.16651e+08	7.98222e+07	95627500	0.260635	0.253127	0.596662	6	34.7	3	24.8	2	6.3	5	22.2
Q80UM7	Q80UM7	Mogs	86000000	93250000	121450000	113600000	106450000	154050000	1.00233e+08	124700000	0.315099	0.253176	0.596578	14	20.6	15	23.4	NAN	NAN	7	9.6
Q91ZX7	Q91ZX7	Lrp1	31700000	20000000	27800000	28700000	32800000	32800000	26500000	3.14333e+07	0.246303	0.253401	0.596191	1	0.2	12	4.1	49	11.4	35	7.9
P51791	P51791	Clcn3	15450000	16200000	14750000	13195850	12133450	16074750	1.54667e+07	13801350	-0.164353	0.253474	0.596067	NAN	NAN	5	8.4	4	6.1	NAN	NAN
Q6PGF3	Q6PGF3	Med16	31800000	33600000	28700000	32000000	33400000	36500000	3.13667e+07	3.39667e+07	0.114887	0.253972	0.595214	8	12	NAN	NAN	NAN	NAN	2	2.5
Q6X893	Q6X893	Slc44a1	189150000	151250000	151225000	175950000	174175000	225775000	163875000	1.91967e+08	0.22826	0.254108	0.594982	15	25.6	13	20.7	13	24.7	9	17.3
Q9D6J6	Q9D6J6	Ndufv2	71300000	96300000	87400000	91800000	131000000	91900000	85000000	104900000	0.30348	0.254245	0.594747	10	50	10	46	8	40.7	8	36.7
REV__Q8BR07	REV__Q8BR07	Bicd1	5143300	4891600	4108600	4517200	4266200	3962300	4714500	4.24857e+06	-0.150129	0.254396	0.594489	NAN	NAN	2	2.9	NAN	NAN	NAN	NAN
Q9CX34	Q9CX34	Sugt1	13800000	12500000	9117700	12100000	15000000	25600000	11805900	1.75667e+07	0.573332	0.254509	0.594297	NAN	NAN	11	47.3	13	47.6	NAN	NAN
Q9D7X3	Q9D7X3	Dusp3	47900000	47900000	50500000	47800000	64600000	53800000	4.87667e+07	55400000	0.183991	0.254578	0.594179	NAN	NAN	6	47	6	44.3	1	9.2
P53810	P53810	Pitpna	198000000	181000000	185000000	179000000	182000000	120000000	188000000	1.60333e+08	-0.229658	0.254773	0.593846	NAN	NAN	18	73.1	14	56.8	3	12.9
Q8K0T0	Q8K0T0	Rtn1	67600000	71950000	62550000	65750000	63400000	60650000	6.73667e+07	6.32667e+07	-0.0905893	0.255248	0.593038	8	14	20	38.8	25	41.4	11	15.1
O54983	O54983	Crym	67600000	74400000	54000000	48200000	47500000	66200000	6.53333e+07	5.39667e+07	-0.275751	0.25532	0.592915	3	10.9	12	59.4	15	53.7	9	27.8
Q9D2X5	Q9D2X5	Mau2	16500000	21500000	22000000	20900000	22400000	25600000	20000000	2.29667e+07	0.199541	0.255447	0.592699	8	14.2	NAN	NAN	NAN	NAN	NAN	NAN
Q9WUA3	Q9WUA3	Pfkp	645000000	861000000	554000000	646000000	508000000	497000000	6.86667e+08	5.50333e+08	-0.319304	0.255778	0.592136	21	31.9	37	54.1	24	41.6	14	24.1
Q9CSU0	Q9CSU0	Rprd1b	17000000	21700000	22200000	23500000	33600000	20700000	20300000	2.59333e+07	0.353328	0.255961	0.591826	5	15	NAN	NAN	NAN	NAN	1	4.9
Q64707;Q62377	Q64707;Q62377	Zrsr1;Zrsr2	17700000	20300000	29700000	26400000	27400000	28600000	2.25667e+07	2.74667e+07	0.283489	0.255981	0.591793	2	4.4	NAN	NAN	NAN	NAN	NAN	NAN
B1AXH1	B1AXH1	Nhsl2	105000000	94400000	105000000	63300000	88100000	104000000	1.01467e+08	8.51333e+07	-0.25321	0.256804	0.590398	12	22	NAN	NAN	NAN	NAN	NAN	NAN
P27048;P63163	P27048;P63163	Snrpb;Snrpn	155250000	208800000	178650000	183350000	130600000	139900000	180900000	1.51283e+08	-0.257939	0.257742	0.588814	NAN	NAN	NAN	NAN	NAN	NAN	6	25.5
Q920P5	Q920P5	Ak5	20160350	20273300	13527150	19882850	20773750	22726350	1.79869e+07	21127650	0.232183	0.257921	0.588513	4	9.8	10	23.3	11	25.4	NAN	NAN
Q8BTX9	Q8BTX9	Hsdl1	118000000	109000000	148000000	180000000	152000000	123000000	125000000	1.51667e+08	0.278976	0.258119	0.58818	3	9.4	14	52.1	15	45.2	3	10.9
Q9CPX6	Q9CPX6	Atg3	9066600	12800000	9117900	14300000	9930200	14300000	1.03282e+07	12843400	0.314443	0.258329	0.587828	NAN	NAN	3	13.1	4	13.7	NAN	NAN
Q8BIG7	Q8BIG7	Comtd1	45000000	37100000	32900000	77900000	32300000	58800000	3.83333e+07	5.63333e+07	0.555389	0.258846	0.586958	2	8	6	30.9	5	27.5	2	8
P84086	P84086	Cplx2	88600000	72800000	95500000	128000000	107000000	81300000	8.56333e+07	1.05433e+08	0.300087	0.259521	0.585827	1	11.2	5	38.1	3	36.6	1	11.2
J3QQY2;Q9UM00;J9JIE6;J3KS45	J3QQY2;Q9UM00;J9JIE6	Tmco1	1663500	8821000	6493700	8755100	8101300	8445700	5659400	8.43403e+06	0.575574	0.260035	0.584968	NAN	NAN	3	19.7	NAN	NAN	NAN	NAN
P14869	P14869	Rplp0	426400000	586000000	500000000	556500000	569000000	569000000	5.04133e+08	5.64833e+08	0.16402	0.260108	0.584846	11	42.3	3	14.5	7	24.6	9	36.6
Q8K093	Q8K093	Trhde	23300000	18750000	17250000	18406000	17569000	15302250	1.97667e+07	1.70924e+07	-0.209713	0.2604	0.584358	2	2	14	14.1	8	8.4	4	3.9
O88485	O88485	Dync1i1	62800000	42500000	46600000	44500000	46100000	28000000	5.06333e+07	3.95333e+07	-0.357018	0.260583	0.584054	4	8.6	15	40.8	4	7.5	3	6.7
Q9Z0H8;Q922J3	Q9Z0H8	Clip2	1157175000	894925000	645025000	1035850000	1038775000	1292275000	8.99042e+08	1122300000	0.319998	0.260645	0.583951	29	34.1	32	45.6	27	32.9	19	20.6
Q99PP7	Q99PP7	Trim3	321150000	210550000	286000000	326800000	439350000	278350000	2.72567e+08	3.48167e+08	0.353169	0.26086	0.583592	23	37.2	15	30	6	11.7	2	2.1
Q8BZA9	Q8BZA9	Tigar	18600000	21200000	19600000	15600000	20900000	14900000	19800000	1.71333e+07	-0.208695	0.261203	0.583022	NAN	NAN	3	13	5	25.3	NAN	NAN
O35387	O35387	Hax1	6539100	5874500	7563500	8669600	9647700	6162700	6.65903e+06	8160000	0.293256	0.26121	0.58301	NAN	NAN	4	19.3	4	14.6	NAN	NAN
A2RTL5	A2RTL5	Coil	37400000	48600000	36600000	37200000	23200000	38000000	4.08667e+07	32800000	-0.317229	0.261314	0.582837	5	10.7	NAN	NAN	NAN	NAN	1	3.2
Q9QYX7;REV__Q9Z2I0	Q9QYX7	Pclo	21008575	24218300	24581800	24590075	37242250	24892975	2.32696e+07	2.89084e+07	0.313047	0.261783	0.582059	17	4.4	25	8.3	28	7.4	68	15.7
P06745;CON__Q3ZBD7	P06745	Gpi	83600000	85850000	64900000	67750000	65700000	73450000	7.81167e+07	6.89667e+07	-0.179731	0.263155	0.579788	11	24.2	29	60.8	23	41.9	13	24.6
P28028;Q99N57	P28028	Braf	7288500	7966400	5981700	7253000	7941100	10400000	7.07887e+06	8.53137e+06	0.269258	0.26398	0.578429	NAN	NAN	3	4.6	2	5.2	NAN	NAN
Q9WVA4	Q9WVA4	Tagln2	10400000	11400000	12400000	8126500	12100000	8603600	11400000	9.61003e+06	-0.24642	0.264137	0.578171	NAN	NAN	5	45.2	3	29.6	NAN	NAN
Q64012	Q64012	Raly	250550000	383650000	355500000	374000000	416150000	367850000	329900000	386000000	0.226572	0.26435	0.577821	12	34.9	NAN	NAN	9	29.5	11	35.6
Q8C5W0	Q8C5W0	Clmn	98000000	101700000	97600000	79100000	96550000	97700000	99100000	9.11167e+07	-0.12117	0.264528	0.577528	19	23.2	16	20.9	7	6.9	8	7.7
Q9DD18	Q9DD18	Dtd1	57200000	60300000	60400000	55700000	44300000	59600000	59300000	53200000	-0.156606	0.264875	0.576959	3	18.7	4	24.4	3	18.7	3	18.7
P97441	P97441	Slc30a3	19650300	20049850	23018750	19660150	20239200	17802500	20906300	19233950	-0.120283	0.265183	0.576454	NAN	NAN	6	20.1	8	24.2	5	15.2
Q8K0E8;CON__P02676	Q8K0E8	Fgb	70300000	64500000	73450000	86650000	99650000	63806650	6.94167e+07	8.33689e+07	0.264227	0.265961	0.575182	10	36	NAN	NAN	4	9.8	7	16.2
Q64727	Q64727	Vcl	58400000	68700000	7.88333e+07	6.80667e+07	8.06667e+07	95300000	6.86444e+07	8.13444e+07	0.244901	0.266138	0.574893	42	45.2	20	24.5	25	26.3	28	28.3
Q8CGP2;Q8CGP1;Q6ZWY9;Q64525;Q64478;Q64475;P10854;P10853;P70696	Q8CGP2;Q8CGP1;Q6ZWY9;Q64525;Q64478;Q64475;P10854;P10853;P70696	Hist1h2bp;Hist1h2bk;Hist1h2bc;Hist2h2bb;Hist1h2bh;Hist1h2bb;Hist1h2bm;Hist1h2bf	3590000000	5030000000	4100000000	3990000000	3790000000	2560000000	4240000000	3.44667e+09	-0.298862	0.266238	0.574729	NAN	NAN	2	19	NAN	NAN	3	56.3
O55135	O55135	Eif6	9120000	13900000	11100000	10600000	15800000	17100000	1.13733e+07	14500000	0.350398	0.266279	0.574663	2	9.8	3	17.1	NAN	NAN	2	9.8
P98200	P98200	Atp8a2	5688200	5758200	6597700	5828600	4831600	5718400	6014700	5.45953e+06	-0.139715	0.26631	0.574612	NAN	NAN	5	6.3	10	11.2	NAN	NAN
Q68FM6	Q68FM6	Elfn2	114600000	96975000	102025000	78225000	83650000	109375000	1.04533e+08	9.04167e+07	-0.209302	0.266601	0.574138	13	21.9	15	26.1	12	16.5	8	9.7
Q2M3X8	Q2M3X8	Phactr1	28250000	44900000	27650000	29250000	52150000	70100000	33600000	50500000	0.587822	0.266651	0.574056	10	19.7	11	22.4	6	12.2	3	5
Q8BX10	Q8BX10	Pgam5	94700000	9.60667e+07	89800000	9.06667e+07	1.02967e+08	109800000	9.35222e+07	1.01144e+08	0.113036	0.266831	0.573763	7	22.2	16	58	4	14.2	7	23.6
Q9CR16	Q9CR16	Ppid	66300000	72600000	63800000	71900000	68000000	84600000	6.75667e+07	7.48333e+07	0.147369	0.268089	0.571721	NAN	NAN	15	49.2	16	41.6	NAN	NAN
Q9D1T0	Q9D1T0	Lingo1	119000000	139000000	121000000	126000000	115000000	99900000	1.26333e+08	1.13633e+08	-0.152849	0.268153	0.571617	3	6.2	14	29.3	13	28.7	7	12.5
Q9Z0H4	Q9Z0H4	Celf2	214388650	282303950	307300000	342831500	274575000	318200000	2.67998e+08	3.11869e+08	0.21872	0.26871	0.570717	13	31.3	7	19.5	4	11.8	8	21.5
Q8CHY6	Q8CHY6	Gatad2a	26200000	35700000	34800000	27700000	30700000	25100000	3.22333e+07	2.78333e+07	-0.21174	0.269207	0.569914	7	13.2	NAN	NAN	NAN	NAN	3	7.5
P12815	P12815	Pdcd6	67050000	48850000	68200000	54850000	56650000	44350000	6.13667e+07	51950000	-0.240331	0.26923	0.569877	4	19.9	9	50.8	5	26.2	2	9.9
Q10471	Q10471	Galnt2	7321900	6950000	7605700	6090300	7463100	6628700	7.29253e+06	6.72737e+06	-0.116378	0.270334	0.568099	NAN	NAN	5	10.4	NAN	NAN	NAN	NAN
P07901	P07901	Hsp90aa1	175000000	140000000	139000000	134000000	228000000	212000000	1.51333e+08	1.91333e+08	0.338358	0.271122	0.566835	13	27	35	56.2	24	54.4	12	24.7
Q9EQK5	Q9EQK5	Mvp	32379800	31358700	28230850	31428550	32106250	40047500	30656450	3.45274e+07	0.171552	0.271247	0.566635	14	18.2	NAN	NAN	4	4.9	7	8.2
E9PR38;H0YDK8;H0YEH2;Q14671;Q5T1Z4;Q5T1Z8	E9PR38;H0YDK8;H0YEH2;Q14671;Q5T1Z4;Q5T1Z8	Pum1	18100000	20600000	24700000	20300000	17600000	17300000	2.11333e+07	18400000	-0.199815	0.272009	0.565417	6	8.1	3	3.4	NAN	NAN	NAN	NAN
O09106;O88895	O09106	Hdac1	41700000	50300000	41200000	48200000	55800000	45500000	44400000	4.98333e+07	0.166551	0.272131	0.565222	6	29	NAN	NAN	2	10.4	3	17
P60487	P60487	Pdxp	132000000	140000000	137000000	127000000	182000000	162000000	1.36333e+08	157000000	0.203626	0.272139	0.565209	NAN	NAN	15	55.5	14	59.2	4	17.5
Q99N28	Q99N28	Cadm3	78900000	60500000	55100000	68500000	72700000	95300000	6.48333e+07	7.88333e+07	0.28207	0.272322	0.564917	8	32.8	13	42.2	15	41.9	8	27
P70333	P70333	Hnrnph2	45200000	43000000	46600000	45400000	42100000	40500000	4.49333e+07	4.26667e+07	-0.0746767	0.272516	0.564608	8	46.8	4	25.8	3	24.9	4	31.2
P32848	P32848	Parva	42200000	67300000	64100000	52800000	46300000	42200000	5.78667e+07	47100000	-0.297005	0.272556	0.564544	6	21.2	2	8.1	3	9.9	1	11.8
Q80ZF8	Q80ZF8	Bai3	3.61333e+07	3.15333e+07	2.86667e+07	2.64333e+07	29100000	3.10667e+07	3.21111e+07	2.88667e+07	-0.153668	0.27311	0.563662	12	9.7	12	10.4	6	4.3	3	2.6
Q80V42	Q80V42	Cpm	2.12333e+08	1.89033e+08	1.83267e+08	2.04967e+08	203900000	2.10467e+08	1.94878e+08	2.06444e+08	0.083184	0.27327	0.563407	19	43.3	5	13.8	3	7	8	19
Q02257	Q02257	Jup	123900000	102350000	101800000	107750000	129400000	130350000	109350000	122500000	0.163829	0.273325	0.563321	19	37.3	10	26.6	5	15.4	9	17.6
P35279	P35279	Rab6a	83050000	89450000	65650000	93300000	79900000	100350000	7.93833e+07	9.11833e+07	0.199934	0.273422	0.563167	NAN	NAN	4	51	4	50.5	2	40.4
Q6IMP4	Q6IMP4	Panx2	10500000	14200000	15100000	13000000	17200000	17100000	1.32667e+07	1.57667e+07	0.249072	0.274016	0.562224	3	5.3	NAN	NAN	NAN	NAN	NAN	NAN
Q6NXK7	Q6NXK7	Dpp10	47500000	49000000	48200000	38400000	41100000	50800000	4.82333e+07	4.34333e+07	-0.151228	0.274039	0.562187	NAN	NAN	21	33.5	19	27.7	6	11.5
Q5SSM3	Q5SSM3	Arhgap44	52100000	55450000	58850000	79900000	73200000	49300000	5.54667e+07	6.74667e+07	0.282554	0.274678	0.561176	13	24.3	9	16.8	10	16.6	5	6.8
Q8VCT3	Q8VCT3	Rnpep	32750000	35500000	28600000	31000000	29350000	28350000	3.22833e+07	2.95667e+07	-0.126818	0.274852	0.560901	NAN	NAN	18	39.7	17	32	2	3.4
Q7TMK9	Q7TMK9	Syncrip	7.89333e+07	97300000	8.84667e+07	9.19667e+07	93000000	1.20867e+08	8.82333e+07	1.01944e+08	0.208387	0.274976	0.560705	22	44.6	13	27.3	15	27.1	13	20.1
Q9EPL2	Q9EPL2	Clstn1	62000000	57300000	51700000	52500000	56500000	39300000	57000000	4.94333e+07	-0.205478	0.275055	0.560581	NAN	NAN	10	12.5	8	7.9	NAN	NAN
G5E8K5	G5E8K5	Ank3	27200000	59400000	68300000	60500000	63100000	135000000	5.16333e+07	86200000	0.739385	0.275939	0.559187	49	35.2	53	40.4	26	18.8	32	23.4
Q9DBP5	Q9DBP5	Cmpk1	90100000	88800000	81200000	82800000	84000000	82700000	86700000	8.31667e+07	-0.0600266	0.276535	0.55825	NAN	NAN	11	55.1	6	28.1	3	14.8
Q8BI84	Q8BI84	Mia3	33400000	28100000	29100000	28400000	29400000	24400000	30200000	27400000	-0.140373	0.277757	0.556335	NAN	NAN	17	10.9	20	12.7	NAN	NAN
Q8BU11;Q66JW3;Q80W03	Q8BU11	Tox4	24900000	33200000	47700000	45000000	45000000	41300000	3.52667e+07	4.37667e+07	0.311527	0.277964	0.556012	8	17	NAN	NAN	NAN	NAN	4	7.4
P43406	P43406	Itgav	5.83667e+07	6.53667e+07	6.20333e+07	6.44667e+07	5.29333e+07	3.29667e+07	6.19222e+07	5.01222e+07	-0.305007	0.278598	0.555021	NAN	NAN	27	34.3	27	27.8	13	13.9
Q80X85	Q80X85	Mrps7	8429000	7756450	9289000	7062150	8840150	6250550	8.49148e+06	7.38428e+06	-0.201559	0.278629	0.554974	3	16.5	3	19.4	NAN	NAN	1	5
Q69ZH9	Q69ZH9	Arhgap23	40500000	40200000	34150000	37300000	46000000	44150000	3.82833e+07	4.24833e+07	0.150181	0.279275	0.553968	14	12.1	9	8	4	3	4	3.3
P63011	P63011	Rab3a	189500000	155100000	168450000	133350000	150500000	172500000	1.71017e+08	1.52117e+08	-0.168959	0.279463	0.553675	5	32.7	9	52.3	7	53.6	4	26.8
Q99MI1	Q99MI1	Erc1	5.49646e+07	5.72848e+07	54368300	4.24718e+07	5.30276e+07	5.56667e+07	5.55392e+07	5.03887e+07	-0.140407	0.280203	0.552528	15	21.2	11	21.2	5	10.7	7	14.1
Q9JKY5	Q9JKY5	Hip1r	79700000	79650000	83500000	79800000	72350000	19150000	80950000	57100000	-0.50354	0.28071	0.551742	7	9.7	28	36.3	28	29	6	6.6
Q8QZY1	Q8QZY1	Eif3l	2.36974e+07	2.7819e+07	21124400	2.52843e+07	3.0949e+07	2.62114e+07	2.42136e+07	2.74816e+07	0.182645	0.280759	0.551666	16	32.3	12	25.5	3	4.8	4	7.6
Q2TBE6	Q2TBE6	Pi4k2a	21800000	16500000	21200000	15300000	20900000	9500000	1.98333e+07	1.52333e+07	-0.380696	0.2809	0.551448	NAN	NAN	6	16.1	11	23.8	NAN	NAN
A2AF47	A2AF47	Dock1	45350000	27140200	26548850	21022100	24284850	29089300	3.3013e+07	24798750	-0.412768	0.281267	0.550881	28	17.7	2	1	NAN	NAN	1	1.1
O08756	O08756	Hsd17b10	50200000	49100000	63100000	80650000	48300000	73850000	5.41333e+07	67600000	0.320506	0.281402	0.550673	7	28	14	61.7	8	35.6	6	27.6
P46097	P46097	Syt2	59350000	53100000	50350000	38750000	36350000	59050000	5.42667e+07	4.47167e+07	-0.279254	0.28141	0.55066	9	38.9	5	24.2	9	40.8	3	17.1
Q91WQ3	Q91WQ3	Yars	106925000	111575000	106000000	100025000	147650000	128900000	1.08167e+08	125525000	0.214719	0.281558	0.550432	24	45.8	25	49.8	22	43.9	14	27.1
Q8R502	Q8R502	Lrrc8c	20900000	18000000	19300000	19700000	17100000	16700000	19400000	1.78333e+07	-0.12148	0.281646	0.550297	7	10	2	3.7	NAN	NAN	1	1.7
Q91YQ5	Q91YQ5	Rpn1	227750000	224500000	227250000	220000000	242750000	258000000	226500000	240250000	0.0850254	0.282675	0.548712	25	44.6	25	53.3	21	37.7	20	34.9
Q61136	Q61136	Prpf4b	46810350	48953750	48001300	60841400	54207950	45453650	47921800	53501000	0.158884	0.282717	0.548648	15	17.2	NAN	NAN	4	4.3	6	6
Q8VED9	Q8VED9	Lgalsl	60400000	73100000	71000000	54400000	57500000	69800000	6.81667e+07	6.05667e+07	-0.170542	0.282732	0.548626	1	7	7	53.5	5	29.7	3	18.6
Q61753	Q61753	Phgdh	53750000	51500000	41850000	34350000	45550000	47050000	4.90333e+07	4.23167e+07	-0.212537	0.283001	0.548213	6	12.2	20	41.7	18	37.5	10	22.5
O88544	O88544	Cops4	59700000	59400000	54900000	53800000	59000000	49300000	58000000	5.40333e+07	-0.102203	0.283377	0.547635	NAN	NAN	19	62.3	10	31	4	12.3
O35658	O35658	C1qb	24485000	32264100	33700100	36422650	30102050	37643850	3.01497e+07	34722850	0.20374	0.28358	0.547324	5	21.7	NAN	NAN	1	4.7	1	5.4
A2A8U2	A2A8U2	Tmem201	227000000	276000000	287000000	282000000	290000000	287000000	2.63333e+08	2.86333e+08	0.120805	0.283652	0.547214	10	13.1	NAN	NAN	3	5	5	8.3
Q99104;P21271	Q99104	Myo5a	32200000	50500000	30600000	30500000	31300000	27400000	3.77667e+07	2.97333e+07	-0.345032	0.283685	0.547163	76	41.8	20	12.3	33	18.5	55	31.5
Q62443	Q62443	Nptx1	23100000	23050000	25100000	24400000	21550000	18200000	23750000	2.13833e+07	-0.151441	0.284065	0.546582	5	14.6	15	36.8	14	33.1	9	19.2
Q99P58	Q99P58	Rab27b	53300000	57100000	45600000	55000000	58400000	55700000	52000000	5.63667e+07	0.116331	0.284681	0.545641	NAN	NAN	7	44	4	28.4	NAN	NAN
Q5GH67	Q5GH67	Xkr4	30750000	25150000	27750000	29450000	28700000	37050000	2.78833e+07	3.17333e+07	0.186596	0.284694	0.545622	7	13.6	7	12.7	3	7.1	1	2
Q3UCQ1	Q3UCQ1	Foxk2	27100000	44600000	41200000	28500000	37100000	21100000	3.76333e+07	28900000	-0.380942	0.284695	0.54562	4	6.9	NAN	NAN	NAN	NAN	NAN	NAN
Q6P4S6	Q6P4S6	Sik3	12000000	14600000	11400000	12000000	10300000	11600000	1.26667e+07	11300000	-0.164714	0.284951	0.545229	NAN	NAN	9	8.7	8	6.3	NAN	NAN
P20444	P20444	Prkca	24600000	29900000	23300000	26800000	21300000	15700000	2.59333e+07	2.12667e+07	-0.286214	0.285336	0.544643	12	34.2	19	46.1	8	29.2	9	25.6
P47791	P47791	Gsr	53800000	48000000	45700000	44600000	48300000	44600000	4.91667e+07	4.58333e+07	-0.101283	0.285659	0.544153	NAN	NAN	10	25.8	7	19.6	4	9.4
P61620	P61620	Sec61a1	27300000	39000000	42000000	44400000	45300000	37500000	36100000	42400000	0.232065	0.285662	0.544147	3	10.9	2	9	2	9	2	11.3
Q69ZR9	Q69ZR9	Fam208a	22300000	36100000	13900000	18900000	15900000	12700000	24100000	1.58333e+07	-0.606068	0.285699	0.544091	14	10.7	NAN	NAN	NAN	NAN	NAN	NAN
Q64213	Q64213	Sf1	49450000	56000000	62650000	61750000	32950000	37540300	5.60333e+07	44080100	-0.346158	0.285854	0.543856	7	11.9	NAN	NAN	3	5.7	5	8.3
Q02819	Q02819	Nucb1	28700000	18300000	27700000	27500000	33700000	27800000	24900000	2.96667e+07	0.252697	0.286498	0.542879	NAN	NAN	13	37	14	38.1	NAN	NAN
Q8K2M0	Q8K2M0	Mrpl38	31700000	20700000	25500000	15500000	19400000	26400000	2.59667e+07	2.04333e+07	-0.345736	0.286783	0.542447	5	18.7	NAN	NAN	NAN	NAN	NAN	NAN
O35691	O35691	Pnn	196400000	201950000	221700000	289150000	225800000	203600000	2.06683e+08	2.39517e+08	0.212704	0.287054	0.542037	20	27.3	NAN	NAN	8	11.2	11	13.5
Q99LP6	Q99LP6	Grpel1	133000000	123000000	149000000	135000000	162000000	148000000	135000000	1.48333e+08	0.135883	0.287151	0.54189	NAN	NAN	8	45.6	7	31.8	NAN	NAN
Q80X82	Q80X82	Sympk	29850000	30750000	32450000	28850000	31300000	20200000	3.10167e+07	2.67833e+07	-0.211708	0.287326	0.541626	10	9.3	NAN	NAN	5	4.4	8	6.7
Q9CY57	Q9CY57	Chtop	49950000	56750000	55450000	62150000	92750000	52500000	54050000	6.91333e+07	0.355087	0.287685	0.541083	4	20.9	NAN	NAN	3	16.9	5	20.9
Q3UNH4	Q3UNH4	Gprin1	139000000	81200000	164000000	123000000	76600000	78700000	1.28067e+08	9.27667e+07	-0.465217	0.287704	0.541054	38	50.3	38	58.6	31	38.4	23	27.6
Q61595	Q61595	Ktn1	93600000	9.84333e+07	9.40333e+07	95400000	92400000	7.97333e+07	9.53556e+07	8.91778e+07	-0.0966327	0.287782	0.540936	19	17.6	19	20.9	7	5.6	17	13.9
Q80TE7	Q80TE7	Lrrc7	193000000	128000000	150000000	133000000	119000000	144000000	157000000	132000000	-0.250227	0.287864	0.540812	65	53.8	55	48.7	24	19.1	33	27.8
Q9R0Q6	Q9R0Q6	Arpc1a	361500000	342500000	396500000	380000000	386200000	394200000	3.66833e+08	386800000	0.0764631	0.288818	0.539376	15	42.4	18	68.1	15	53.2	9	25.9
Q9D517	Q9D517	Agpat3	28175000	26975000	28500000	29125000	27625000	32932625	2.78833e+07	2.98942e+07	0.100463	0.289	0.539102	7	18.1	6	18.6	11	23.1	4	9.8
O35127	O35127	Rcc1	223950000	284850000	320250000	315850000	370750000	282250000	276350000	322950000	0.224814	0.289071	0.538996	14	42.5	NAN	NAN	7	19.5	3	34.9
Q505F5	Q505F5	Lrrc47	60075000	61750000	53976350	58325000	37275000	54825000	58600450	5.01417e+07	-0.224902	0.289109	0.538939	17	36.8	19	40.8	11	25.1	9	18.2
P35564	P35564	Canx	267000000	189300000	234400000	211300000	195400000	199750000	2.30233e+08	202150000	-0.187671	0.289503	0.538347	11	21.3	23	35.4	27	40.9	10	20.8
Q61137	Q61137	Astn1	34190600	33172400	41007800	3.27098e+07	3.48214e+07	3.09614e+07	36123600	32830900	-0.137887	0.289795	0.537909	12	14.1	26	33.6	17	18.9	10	9.3
P39447	P39447	Tjp1	63300000	56550000	54800000	51450000	49550000	59250000	5.82167e+07	5.34167e+07	-0.124142	0.290054	0.537521	47	31.5	15	10.4	14	9.6	27	17.8
Q3UMB5	Q3UMB5	Smcr8	3386700	5542800	5434500	3972400	3944400	3883100	4788000	3933300	-0.283683	0.290225	0.537266	NAN	NAN	6	7.4	11	12.5	NAN	NAN
Q9DB27	Q9DB27	Mcts1	22829500	28207450	27720300	34950000	42500000	22985400	2.62524e+07	3.34785e+07	0.350783	0.29032	0.537123	6	29.8	NAN	NAN	5	32	3	14.9
Q5SUF2	Q5SUF2	Luc7l3	47800000	49000000	57200000	72100000	60500000	48500000	5.13333e+07	6.03667e+07	0.233856	0.290672	0.536597	6	19	NAN	NAN	2	7.4	5	13
P39688;P14234	P39688	Fyn	1.13667e+08	91400000	9.96667e+07	1.06233e+08	106200000	1.26433e+08	1.01578e+08	1.12956e+08	0.15317	0.291061	0.536016	12	31.8	10	34.5	7	23.5	5	19.6
Q9QYR9;O55137;Q32Q92;Q6Q2Z6;Q8BWN8;Q9QYR7	Q9QYR9;O55137	Acot2;Acot1	42200000	84500000	81000000	83600000	18500000	3551500	6.92333e+07	3.52172e+07	-0.975188	0.292169	0.534366	NAN	NAN	5	36.2	NAN	NAN	NAN	NAN
Q9DB34	Q9DB34	Chmp2a	14893000	13765550	13918950	12628750	18830950	18600000	14192500	1.66866e+07	0.233558	0.292744	0.533512	3	10.4	6	23.4	2	11.3	NAN	NAN
P98203	P98203	Arvcf	34550000	31450000	31550000	27300000	29500000	33350000	3.25167e+07	30050000	-0.113814	0.29312	0.532955	8	13.6	22	38.4	6	9.6	5	8.8
Q3UEB3	Q3UEB3	Puf60	81850000	111200000	116450000	122600000	157950000	100750000	1.03167e+08	127100000	0.300987	0.294156	0.531423	17	34.6	1	2.1	6	11.3	11	22.2
Q8CH72	Q8CH72	Trim32	16700000	20800000	13300000	20400000	19500000	18900000	1.69333e+07	19600000	0.210988	0.294351	0.531134	NAN	NAN	11	20.6	4	6.6	NAN	NAN
P47746	P47746	Cnr1	64886450	71000000	74577000	71175550	60750000	13200000	7.01545e+07	4.83752e+07	-0.536268	0.294434	0.531012	NAN	NAN	5	11.2	6	15.4	3	6.3
P16460	P16460	Ass1	97125000	85775000	110500000	118200000	102600000	104025000	97800000	108275000	0.146794	0.295405	0.529582	12	23.1	18	41	16	32.3	9	19.7
O08600	O08600	Endog	19700000	18800000	22200000	20000000	24800000	22100000	2.02333e+07	22300000	0.14031	0.296238	0.528359	NAN	NAN	6	23.1	3	11.2	NAN	NAN
P62908	P62908	Rps3	325000000	4.46333e+08	3.93333e+08	4.35333e+08	5.15333e+08	394000000	3.88222e+08	4.48222e+08	0.207331	0.296492	0.527986	16	59.3	20	77	8	33.3	12	46.1
Q8R326	Q8R326	Pspc1	130000000	175000000	248000000	257000000	210000000	220000000	1.84333e+08	229000000	0.313031	0.296494	0.527983	20	44.2	3	9.2	10	23.5	12	28.1
Q80YA9;Q8BMA3	Q80YA9	Cnksr2	47811950	60800000	49320250	54123300	60050000	115000000	5.26441e+07	76391100	0.537134	0.296775	0.527572	33	38.7	27	33.3	15	16.9	19	22.5
P60229	P60229	Eif3e	36050000	34450000	35400000	27141650	30805900	37226050	35300000	3.17245e+07	-0.154069	0.296906	0.52738	11	24.9	9	18.7	NAN	NAN	6	12.8
Q9QUI0;Q62159	Q9QUI0;Q62159	Rhoa;Rhoc	157150000	134050000	131850000	128650000	180250000	185600000	1.41017e+08	1.64833e+08	0.225142	0.297016	0.527221	NAN	NAN	2	40.4	3	38.9	5	21.8
Q3UHD6	Q3UHD6	Snx27	46746300	5.29138e+07	4.90616e+07	43749200	5.11152e+07	41769300	49573900	4.55446e+07	-0.122301	0.297194	0.52696	5	9.5	19	45.8	15	35.1	9	19.3
Q8K2T1	Q8K2T1	Nmral1	10200000	9035500	7761800	30100000	9705200	11000000	8999100	1.69351e+07	0.912161	0.297439	0.526602	NAN	NAN	5	19.7	4	12.9	NAN	NAN
P40237	P40237	Cd82	29000000	2.21396e+07	2.62667e+07	34700000	2.34667e+07	3.42333e+07	25802100	30800000	0.255442	0.297456	0.526577	3	12.8	4	13.2	4	16.2	4	16.2
P62821	P62821	Rab1A;Rab1b	19500000	19400000	19300000	18100000	19900000	14500000	19400000	17500000	-0.148702	0.297712	0.526204	NAN	NAN	7	63.9	5	48.8	3	35.1
Q9JKC6	Q9JKC6	Cend1	712000000	783000000	629000000	688000000	455000000	669000000	708000000	604000000	-0.229201	0.297724	0.526186	1	12.8	6	59.1	7	51	4	28.9
P24527	P24527	Lta4h	44300000	40500000	28300000	42400000	41000000	49300000	37700000	4.42333e+07	0.230569	0.297982	0.52581	NAN	NAN	22	46	20	39.6	4	8.5
Q6IRU5	Q6IRU5	Cltb	141825000	114400000	102250000	94125000	123975000	71950000	1.19492e+08	9.66833e+07	-0.305571	0.298031	0.525738	3	12.2	11	37.6	10	37.6	7	23.6
Q99N89	Q99N89	Rpl4	528250000	702650000	642850000	673300000	706700000	680650000	6.24583e+08	6.86883e+08	0.137171	0.298307	0.525336	22	47	9	25.8	10	22.9	2	9.8
Q9CPS6	Q9CPS6	Hint3	57300000	54800000	51900000	49200000	56600000	43600000	5.46667e+07	49800000	-0.134516	0.298376	0.525236	NAN	NAN	5	53.9	2	15.2	1	6.1
Q60759	Q60759	Gcdh	6610600	8278600	12400000	12800000	8291100	17800000	9096400	12963700	0.51111	0.298667	0.524813	4	12.3	7	27.2	7	23.3	NAN	NAN
Q9WU40	Q9WU40	Lemd3	19800000	20500000	25600000	32000000	27200000	20400000	2.19667e+07	2.65333e+07	0.27249	0.298978	0.524361	31	48.8	NAN	NAN	8	13.2	17	23.9
O35593	O35593	Psmd1	48000000	53600000	41200000	43800000	44200000	41700000	47600000	4.32333e+07	-0.138817	0.299684	0.523337	3	6.1	21	31.7	NAN	NAN	1	4.2
Q9D2R0	Q9D2R0	Aacs	9336900	9744200	5100200	5669800	6170800	6900400	8.06043e+06	6247000	-0.367694	0.300744	0.521803	NAN	NAN	6	8.5	4	6.4	NAN	NAN
P61087	P61087	Ube2k	22200000	28700000	24300000	27400000	25300000	37200000	2.50667e+07	2.99667e+07	0.257588	0.30182	0.520251	NAN	NAN	8	42.5	6	33	NAN	NAN
Q8CI32	Q8CI32	Bag5	33600000	33500000	25300000	28800000	39300000	41000000	30800000	3.63667e+07	0.239686	0.302087	0.519868	8	25.1	5	16.6	2	5.1	3	6.9
O88342	O88342	Wdr1	48550000	48650000	33950000	31200000	38750000	40950000	4.37167e+07	3.69667e+07	-0.241958	0.302371	0.51946	9	23.8	26	60.2	26	47.5	11	20
Q64737	Q64737	Gart	10100000	10200000	9177800	10300000	9803300	12000000	9.82593e+06	10701100	0.123093	0.302668	0.519034	NAN	NAN	11	15.9	9	10.6	NAN	NAN
O08992	O08992	Sdcbp	19600000	12600000	13000000	9975800	14800000	10800000	1.50667e+07	11858600	-0.345427	0.302796	0.51885	2	9.7	5	25.4	3	13	1	3.3
Q60865	Q60865	Caprin1	29100000	42050000	33600000	38050000	36600000	54050000	3.49167e+07	42900000	0.297062	0.302887	0.518719	5	7.5	8	17	NAN	NAN	4	5.9
Q9JKK1	Q9JKK1	Stx6	1.61867e+07	13584500	1.47382e+07	1.43067e+07	2.13476e+07	16654600	1.48365e+07	17436300	0.232946	0.303229	0.518229	4	21.2	7	35.7	7	33.7	3	13.7
Q60972	Q60972	Rbbp4	390700000	447000000	473550000	439750000	399900000	257550000	4.37083e+08	3.65733e+08	-0.257116	0.303307	0.518117	6	27.8	NAN	NAN	4	19.5	4	19.8
P49446	P49446	Ptpre	35300000	38800000	35400000	41800000	34300000	48000000	36500000	4.13667e+07	0.180572	0.303399	0.517986	2	2.7	12	22.3	9	15.5	3	5.2
Q8K0D5	Q8K0D5	Gfm1	31550000	32450000	29800000	25400000	32950000	26800000	3.12667e+07	2.83833e+07	-0.139581	0.303787	0.517431	NAN	NAN	14	22.6	18	23.6	NAN	NAN
Q60714	Q60714	Slc27a1	30850000	29900000	25850000	27150000	28600000	19900000	2.88667e+07	2.52167e+07	-0.195027	0.303913	0.517251	7	15.8	10	24.3	10	21.2	6	11.5
Q7TSZ8	Q7TSZ8	Nacc1	25600000	34500000	24300000	17900000	25700000	26100000	2.81333e+07	2.32333e+07	-0.276084	0.305264	0.515325	5	12.5	NAN	NAN	NAN	NAN	3	8.9
Q8K406	Q8K406	Lgi3	27598300	26079100	2.19007e+07	2.77667e+07	25663400	4.89333e+07	2.51927e+07	3.41211e+07	0.43766	0.306545	0.513505	13	30.8	10	24.6	8	13.3	12	22.8
Q9ESU6	Q9ESU6	Brd4	39900000	83900000	36800000	38850000	29600000	37750000	5.35333e+07	35400000	-0.596688	0.306641	0.51337	10	9.6	NAN	NAN	3	2.9	6	5.5
Q8BHL5	Q8BHL5	Elmo2	224900000	253850000	210350000	205200000	194050000	230900000	229700000	210050000	-0.129018	0.30727	0.51248	13	28.4	14	29.6	12	21.4	9	18.6
Q9QYI5	Q9QYI5	Dnajb2	17125000	19775000	17525000	17750000	19875000	26750000	1.81417e+07	2.14583e+07	0.242231	0.307509	0.512142	5	27.4	4	19.9	5	24.2	4	18.8
Q99K51;Q61233	Q99K51	Pls3	6.55333e+07	9.18667e+07	6.58333e+07	5.51333e+07	56500000	74200000	7.44111e+07	6.19444e+07	-0.264543	0.307607	0.512003	NAN	NAN	13	37.6	11	26.5	3	8.6
Q9JJF3	Q9JJF3	No66	45600000	57800000	58700000	53500000	75100000	60300000	5.40333e+07	6.29667e+07	0.220739	0.307703	0.511868	6	12.4	NAN	NAN	NAN	NAN	NAN	NAN
P55937	P55937	Golga3	13200000	10300000	9680300	10600000	9451900	8967900	11060100	9.67327e+06	-0.193289	0.307856	0.511652	2	1.5	9	8.4	3	2.8	NAN	NAN
Q99KB8	Q99KB8	Hagh	52800000	62700000	59300000	63600000	57400000	70500000	5.82667e+07	6.38333e+07	0.131639	0.307993	0.511459	NAN	NAN	6	23.6	8	29.8	2	6.5
Q3UMU9	Q3UMU9	Hdgfrp2	8233400	8358600	8753700	14800000	9810300	7926400	8.44857e+06	1.08456e+07	0.360327	0.308578	0.510635	2	5.2	NAN	NAN	NAN	NAN	NAN	NAN
Q61768	Q61768	Kif5b	21490500	26644000	22847250	20633200	21504150	22957600	2.36606e+07	2.16983e+07	-0.124903	0.308849	0.510254	NAN	NAN	22	42.1	15	27.5	2	8.5
P11499	P11499	Hsp90ab1	427000000	391000000	410000000	378000000	586000000	477000000	4.09333e+08	4.80333e+08	0.23076	0.308873	0.51022	13	31.8	31	57.9	23	55.2	13	28.3
Q6ZQK5	Q6ZQK5	Acap2	10700000	13600000	10600000	11400000	13200000	17300000	1.16333e+07	1.39667e+07	0.263723	0.308973	0.510079	5	7.7	6	9	6	8.2	NAN	NAN
P21279	P21279	Gnaq	404000000	371500000	364000000	291500000	345000000	392500000	3.79833e+08	343000000	-0.147158	0.309214	0.509741	6	36.5	11	59.9	13	65.7	10	45.7
Q6RI63	Q6RI63	Fam120b	99100000	119000000	135000000	136000000	176000000	114000000	117700000	142000000	0.270777	0.309764	0.508968	15	20.5	NAN	NAN	NAN	NAN	4	5.2
Q3THW5;P0C0S6;P27661	Q3THW5;P0C0S6;P27661	H2afv;H2afz	63900000	65700000	52300000	93900000	52500000	80400000	6.06333e+07	75600000	0.318275	0.310255	0.508281	NAN	NAN	3	27.3	NAN	NAN	2	31.2
Q7TQK5	Q7TQK5	Ccdc93	9177400	13400000	8527500	8464700	8702100	8622300	10368300	8.59637e+06	-0.27038	0.310977	0.507272	NAN	NAN	11	20.3	7	12.6	NAN	NAN
O35098	O35098	Dpysl4	37700000	38200000	37350000	40200000	51200000	36900000	37750000	4.27667e+07	0.18001	0.311081	0.507126	12	30.9	28	80.1	20	49.7	7	17
Q99L43	Q99L43	Cds2	23550000	27300000	29950000	31550000	29050000	27734100	2.69333e+07	29444700	0.128615	0.311118	0.507075	1	4.3	6	22.5	4	12.2	3	8.3
P09242	P09242	Alpl	19300000	36000000	67300000	37700000	13000000	16100000	4.08667e+07	2.22667e+07	-0.876039	0.311522	0.506512	6	13	3	6.5	NAN	NAN	4	8.2
Q8VCM7	Q8VCM7	Fgg	57522550	64840800	73853750	72343850	120100000	65546450	65405700	8.59968e+07	0.394866	0.311782	0.506149	10	25.2	NAN	NAN	3	6.9	5	10.8
P61963	P61963	Ddb1	97600000	111625000	102550000	104200000	110700000	114575000	103925000	109825000	0.0796638	0.311839	0.506069	28	25.3	23	26.6	21	18.3	2	7
Q9Z0R4;CON__ENSEMBL:ENSBTAP00000001528	Q9Z0R4	Itsn1	99325000	78525000	82550000	75775000	81100000	80650000	86800000	79175000	-0.13265	0.311872	0.506023	25	21.4	30	24.9	20	15.6	14	11.6
Q3TZX3;Q922G0	Q3TZX3;Q922G0	Slc25a36	17500000	17300000	18900000	15400000	16800000	18200000	17900000	16800000	-0.0914984	0.312306	0.505419	NAN	NAN	3	15.8	4	17.4	2	8.1
Q61097	Q61097	Ksr1	6.93333e+07	7.73333e+07	6.33362e+07	6.97333e+07	6.31668e+07	5.97982e+07	7.0001e+07	6.42328e+07	-0.124065	0.312446	0.505225	23	36	10	14.3	6	6.4	7	8.8
Q5U3K5	Q5U3K5	Rabl6	7507200	6928100	8802700	8216600	7925200	10700000	7746000	8.94727e+06	0.207996	0.312483	0.505173	NAN	NAN	6	9.5	4	6.9	NAN	NAN
P11531	P11531	Dmd	30732000	27810975	27263325	28706575	13278175	26660425	28602100	22881725	-0.321925	0.312698	0.504875	10	3.2	7	2.4	9	2.7	16	4.8
Q8CC88	Q8CC88	Vwa8	45600000	43000000	37600000	30600000	39700000	41600000	4.20667e+07	37300000	-0.173502	0.312916	0.504573	NAN	NAN	30	19.4	27	15.7	NAN	NAN
Q9D6J5	Q9D6J5	Ndufb8	130000000	136550000	163200000	133300000	123150000	135750000	143250000	1.30733e+08	-0.131908	0.313311	0.504024	5	33.9	4	27.4	4	27.4	4	27.4
P42125	P42125	Eci1	167000000	190000000	210000000	180000000	220000000	246000000	189000000	2.15333e+08	0.188185	0.31359	0.503637	NAN	NAN	8	32.5	9	35.6	NAN	NAN
Q6PCP5	Q6PCP5	Mff	92900000	105150000	109100000	99950000	99250000	74450000	1.02383e+08	9.12167e+07	-0.166612	0.313813	0.503329	6	27.5	14	53.6	12	59.8	4	16.8
Q9Z0E0	Q9Z0E0	Ncdn	69900000	82450000	68500000	54800000	64500000	75700000	7.36167e+07	65000000	-0.179593	0.314193	0.502804	11	18.8	34	55.3	29	49.2	13	18.5
Q8CC21	Q8CC21	Ttc19	18700000	18700000	15200000	20300000	20600000	17200000	1.75333e+07	1.93667e+07	0.143475	0.314283	0.502679	NAN	NAN	9	28.5	8	23	NAN	NAN
P80315	P80315	Cpd	70550000	58050000	60200000	64550000	55700000	23233650	6.29333e+07	4.78279e+07	-0.395972	0.314346	0.502592	NAN	NAN	16	14.2	20	16	18	38.4
Q99MR8	Q99MR8	Mccc1	62000000	76400000	62200000	52400000	65600000	61400000	6.68667e+07	59800000	-0.161142	0.314916	0.501805	4	7.5	23	35.6	9	15.8	NAN	NAN
O55017	O55017	Cacna1b	1.60333e+07	3.14622e+07	1.89687e+07	1.83536e+07	1.59321e+07	1.56273e+07	2.21547e+07	1.66377e+07	-0.413162	0.315169	0.501456	8	5.7	9	6.2	8	4.2	7	3.7
P63137	P63137	Gabrb2	3.12667e+07	3.53333e+07	3.57333e+07	29600000	30100000	3.49667e+07	3.41111e+07	3.15556e+07	-0.112348	0.315396	0.501144	3	19.5	4	19.7	3	19.5	3	16.2
P62242	P62242	Rps8	1.50067e+08	194500000	200000000	2.08333e+08	2.20333e+08	1.82467e+08	1.81522e+08	2.03711e+08	0.166378	0.315596	0.500868	12	58.2	12	58.2	5	25.5	8	41.3
P63242;Q8BGY2	P63242;Q8BGY2	Eif5a;Eif5a2	34400000	32700000	29000000	41900000	29000000	40100000	3.20333e+07	37000000	0.207951	0.316012	0.500297	NAN	NAN	2	27.6	NAN	NAN	NAN	NAN
Q9EQ06;Q8VCR2	Q9EQ06;Q8VCR2	Hsd17b11	15000000	12100000	13000000	12400000	20000000	15800000	1.33667e+07	1.60667e+07	0.265431	0.316254	0.499965	2	7.6	7	28.5	6	21.8	2	6.4
Q9WUD1	Q9WUD1	Stub1	29750000	32250000	23300000	30000000	30000000	39600000	2.84333e+07	33200000	0.2236	0.31628	0.499928	12	45.7	6	25	6	20.7	5	18.4
P02089;CON__Q3SX09;CON__P02070;P02104	P02089	Hbb-b2	12100000	17000000	15700000	11300000	16000000	8362800	1.49333e+07	11887600	-0.329079	0.316627	0.499452	8	63.9	3	68	5	80.3	4	66
Q6NZB0	Q6NZB0	Dnajc8	25000000	36400000	26600000	30600000	40300000	32900000	2.93333e+07	34600000	0.238231	0.317097	0.498807	4	19.8	1	3.6	NAN	NAN	1	3.6
Q80YN3	Q80YN3	Bcas1	23350000	30750000	21000000	44000000	41300000	416700000	2.50333e+07	1.67333e+08	2.7408	0.31756	0.498174	17	30.8	7	14.5	9	16	12	21.6
Q921H9	Q921H9	Selrc1	44300000	41200000	52200000	52900000	56400000	44700000	45900000	5.13333e+07	0.161402	0.318183	0.497323	NAN	NAN	7	45.9	3	13.9	NAN	NAN
O15371;B0QYA4;B0QYA5	O15371	Eif3d	35300000	36900000	32200000	32000000	45900000	41200000	34800000	39700000	0.190052	0.318962	0.496261	9	19.2	9	21.9	NAN	NAN	NAN	NAN
Q62311	Q62311	Taf6	31500000	44300000	41500000	39900000	31600000	27800000	39100000	33100000	-0.240337	0.319101	0.496072	10	17.7	NAN	NAN	NAN	NAN	2	3.7
O35114	O35114	Scarb2	15400000	10200000	14600000	13900000	17600000	15300000	13400000	15600000	0.219313	0.320875	0.493664	NAN	NAN	4	11.7	6	13.8	NAN	NAN
P50171	P50171	Hsd17b8	66200000	5.02667e+07	57000000	5.78333e+07	6.43667e+07	7.26333e+07	5.78222e+07	6.49444e+07	0.167582	0.321303	0.493085	6	30.1	9	53.3	10	56	4	20.5
Q3TCH7;A2A432	Q3TCH7;A2A432	Cul4a	14200000	24000000	19300000	23300000	19200000	27700000	1.91667e+07	23400000	0.287909	0.321589	0.492699	1	5	2	8.8	NAN	NAN	NAN	NAN
Q9QXX4	Q9QXX4	Slc25a13	198000000	169000000	151000000	190000000	191000000	184000000	1.72667e+08	1.88333e+08	0.125299	0.321649	0.492617	4	12.9	7	18.9	4	12	1	7.2
P57784	P57784	Snrpa	195250000	291500000	258500000	299000000	283000000	264600000	2.48417e+08	282200000	0.183956	0.32221	0.491861	4	22	NAN	NAN	3	17.4	7	28.6
Q9WV60	Q9WV60	Gsk3b	163050000	174550000	188025000	174725000	188525000	193125000	1.75208e+08	1.85458e+08	0.0820237	0.322604	0.49133	12	53.1	11	48.3	11	47.9	9	37.9
Q9WU78	Q9WU78	Pdcd6ip	52087100	4.82206e+07	3.47896e+07	5.54125e+07	54534600	4.57271e+07	4.50325e+07	51891400	0.20453	0.322766	0.491112	5	5.6	33	43.6	23	29	7	7.9
O88543	O88543	Cops3	18700000	13400000	18100000	17600000	17900000	35800000	1.67333e+07	2.37667e+07	0.506215	0.323146	0.490601	NAN	NAN	6	18.4	6	15.8	NAN	NAN
P15864;Q07133	P15864	Hist1h1c	1423000000	1823000000	1968500000	1965000000	2150500000	1765500000	1.73817e+09	1.96033e+09	0.173533	0.323283	0.490417	2	34	NAN	NAN	2	28.8	3	33
Q9ET80	Q9ET80	Jph1	90000000	88500000	100000000	91400000	66600000	90500000	9.28333e+07	8.28333e+07	-0.164431	0.323428	0.490222	13	23.2	3	6.4	3	5.6	5	9.1
P53026	P53026	Rpl10a	145000000	182500000	143450000	191150000	142300000	276300000	1.56983e+08	203250000	0.372644	0.324099	0.489322	7	26.3	NAN	NAN	4	19.8	6	29
Q3USH5	Q3USH5	Sfswap	12600000	17800000	18200000	19700000	19000000	16700000	16200000	1.84667e+07	0.18893	0.324308	0.489043	3	3.2	NAN	NAN	2	2	2	2
Q8BIH0	Q8BIH0	Sap130	34300000	33300000	34400000	35900000	33100000	37400000	34000000	3.54667e+07	0.060929	0.324954	0.488178	6	6.1	NAN	NAN	2	2	3	3.1
Q9WV80	Q9WV80	Snx1	43871300	4.70743e+07	4.8908e+07	4.44382e+07	47098800	3.43462e+07	4.66179e+07	4.19611e+07	-0.151832	0.324982	0.488141	NAN	NAN	18	40.6	17	41.4	3	8.8
Q8VIJ6	Q8VIJ6	Sfpq	18900000	22300000	19600000	19200000	23000000	26500000	2.02667e+07	22900000	0.176239	0.325021	0.488088	28	39.5	10	23.3	11	19.5	19	29.3
Q01063	Q01063	Pde4d	27300000	41100000	27200000	19100000	15600000	35300000	3.18667e+07	2.33333e+07	-0.449656	0.325731	0.487141	7	10.4	5	8.6	6	9.6	2	2.9
Q920I9	Q920I9	Wdr7	79400000	59300000	52700000	41700000	40900000	68300000	63800000	50300000	-0.342998	0.325761	0.487101	33	28.3	49	42.9	32	25.8	21	16
P43277	P43277	Hist1h1d	2460000000	3690000000	2890000000	4620000000	4190000000	2610000000	3.01333e+09	3.80667e+09	0.337168	0.326074	0.486684	1	32.6	NAN	NAN	1	24.4	1	24.4
Q80ZW2	Q80ZW2	Them6	5908300	6863750	7971450	6457200	6764050	3464750	6914500	5562000	-0.314021	0.326079	0.486677	3	13.5	4	17.4	5	22.2	NAN	NAN
P63166	P63166	Sumo1	79000000	62900000	92600000	117000000	98400000	71700000	7.81667e+07	95700000	0.291965	0.326662	0.485901	3	27.7	NAN	NAN	NAN	NAN	3	27.7
A2AHC3	A2AHC3	Camsap1	2.14288e+07	11860500	1.83815e+07	1.51242e+07	13534600	1.3388e+07	1.72236e+07	14015600	-0.297351	0.32721	0.485174	15	11.6	10	7.3	6	4.6	6	4.6
Q3UJU9	Q3UJU9	Rmdn3	9.43333e+07	67900000	94000000	7.07667e+07	6.85667e+07	8.36667e+07	8.54111e+07	7.43333e+07	-0.200414	0.327623	0.484625	11	30.4	15	42.1	10	29.4	7	19.4
O70293;Q8VEB1;O70291	O70293;Q8VEB1	Grk6;Grk5	4445100	4781800	4546600	4014200	4899300	2831500	4.59117e+06	3915000	-0.229848	0.327877	0.484289	11	25.5	8	20.8	3	5	4	7.1
Q5DTM8	Q5DTM8	Rnf20	9086000	8462800	9036000	8295700	9088700	7702500	8861600	8362300	-0.0836674	0.328038	0.484075	4	5.9	NAN	NAN	NAN	NAN	NAN	NAN
Q60611;Q8VI24	Q60611;Q8VI24	Satb2	25000000	23200000	31200000	31000000	25700000	34400000	2.64667e+07	3.03667e+07	0.198312	0.328092	0.484004	6	14.6	NAN	NAN	NAN	NAN	2	2.7
Q5SFM8	Q5SFM8	Rbm27	43100000	49400000	46800000	46900000	42500000	41800000	4.64333e+07	4.37333e+07	-0.0864275	0.328227	0.483825	8	9.9	NAN	NAN	1	2.1	2	3.3
P47934	P47934	Crat	65200000	5.64667e+07	5.98667e+07	64400000	7.01333e+07	5.99667e+07	6.05111e+07	6.48333e+07	0.0995357	0.328636	0.483284	13	23.6	15	28.3	16	27.8	5	8.1
O70318	O70318	Epb41	15800000	24900000	21400000	21200000	23000000	32900000	20700000	25700000	0.312138	0.32884	0.483016	6	13.9	NAN	NAN	NAN	NAN	16	20.9
Q3TDK6	Q3TDK6	Rogdi	48050975	48032900	39199875	41425000	53050000	72800000	4.50946e+07	5.57583e+07	0.306233	0.329827	0.481714	7	28.9	16	59.9	7	29.3	5	19.2
Q9D5R2	Q9D5R2	Wdr20	31700000	25600000	33400000	27500000	39800000	38600000	3.02333e+07	35300000	0.223528	0.330275	0.481124	7	14.5	4	9.2	3	5.8	NAN	NAN
Q9JJR9	Q9JJR9	Nrip3	15700000	20300000	15300000	17800000	14100000	10900000	17100000	1.42667e+07	-0.261348	0.330281	0.481116	4	18.8	NAN	NAN	4	20.8	3	14.6
Q922P8	Q922P8	Tmem132a	8768400	10600000	9868100	8232600	7199400	10300000	9745500	8.57733e+06	-0.184207	0.330499	0.48083	NAN	NAN	8	11	9	11.5	2	2.3
Q8K411	Q8K411	Prep	31900000	33900000	29900000	31800000	33300000	37000000	31900000	3.40333e+07	0.093392	0.330799	0.480436	NAN	NAN	18	32.5	16	29.3	4	4.1
Q8BIP0	Q8BIP0	Dars2	19500000	17500000	15800000	17000000	12900000	17100000	17600000	1.56667e+07	-0.167877	0.330915	0.480283	NAN	NAN	9	17.5	9	17.3	NAN	NAN
Q8BVI5	Q8BVI5	Stx16	22100000	22300000	22800000	20600000	23400000	15100000	22400000	19700000	-0.185303	0.331731	0.479213	2	8.3	9	35	6	19.6	2	5.8
Q8C437	Q8C437	Pex5l	51100000	48400000	48650000	41300000	48500000	49400000	4.93833e+07	46400000	-0.0898994	0.331816	0.479103	9	20.1	18	37.2	10	22.4	5	9.2
Q14BI2	Q14BI2	Grm2	170500000	170000000	140500000	123450000	113300000	174000000	1.60333e+08	1.36917e+08	-0.227776	0.331937	0.478945	14	18.1	14	19.6	11	17.4	6	9.6
P97315	P97315	Csrp1	1.1378e+08	107300000	108500000	1.41867e+08	121900000	1.03267e+08	1.0986e+08	1.22344e+08	0.155281	0.332033	0.478819	5	36.8	7	50.3	9	46.6	5	29.5
O70435	O70435	Psma3	9989100	9364250	6036800	7516000	7699100	5498650	8.46338e+06	6.90458e+06	-0.29368	0.332385	0.478359	2	8.6	3	12.2	2	8.6	2	8.6
Q8BYR5	Q8BYR5	Cadps2	37500000	37100000	34000000	32500000	30300000	37700000	36200000	33500000	-0.111829	0.333503	0.4769	NAN	NAN	19	26.6	20	25.4	1	5.2
P67871	P67871	Csnk2b	4.43993e+07	54582500	4.55333e+07	4.73333e+07	6.73562e+07	5.23179e+07	4.81717e+07	5.56691e+07	0.208691	0.333739	0.476593	5	23.3	5	24.2	4	20	3	12.6
Q3UKJ7	Q3UKJ7	Smu1	37900000	52300000	63800000	67400000	62200000	52800000	5.13333e+07	60800000	0.244175	0.334012	0.476237	16	32	NAN	NAN	10	21.2	11	22.8
Adrm1	Q9JKV1	Adrm1	2582400	2280000	2807100	1820800	3943000	5141500	2556500	3635100	0.507825	0.334073	0.476159	NAN	NAN	2	5.9	NAN	NAN	NAN	NAN
Q8K4Q0	Q8K4Q0	Rptor	19700000	20400000	17450000	17500000	19050000	17650000	1.91833e+07	1.80667e+07	-0.0865231	0.33412	0.476098	5	4.2	16	15.1	14	12.7	NAN	NAN
Q61205	Q61205	Pafah1b3	27800000	29400000	26100000	21000000	26200000	28300000	2.77667e+07	2.51667e+07	-0.14184	0.334179	0.476021	NAN	NAN	7	31.5	5	27.6	NAN	NAN
O08784	O08784	Tcof1	77600000	207950000	67350000	77900000	58400000	66550000	1.17633e+08	6.76167e+07	-0.798846	0.334369	0.475774	17	16.4	NAN	NAN	10	11.2	11	12.5
Q9DBC3	Q9DBC3	Ftsjd2	14700000	16900000	19400000	19400000	17300000	19300000	17000000	1.86667e+07	0.13493	0.334511	0.47559	5	7	NAN	NAN	NAN	NAN	NAN	NAN
Q3U186	Q3U186	Rars2	11950000	12962000	12142250	15250000	15350000	11133750	1.23514e+07	13911250	0.171576	0.33466	0.475396	5	10.2	14	26.6	12	22.5	NAN	NAN
Q9D7B6	Q9D7B6	Acad8	87350000	82000000	85600000	74400000	90750000	61650000	8.49833e+07	75600000	-0.168794	0.334955	0.475014	6	18.4	16	43.1	19	51.1	3	8
P28658	P28658	Atxn10	6990300	11900000	10300000	8471500	7808100	8120500	9730100	8.13337e+06	-0.258602	0.335057	0.474881	NAN	NAN	8	21.1	10	24.8	1	2.3
Q6P9K8;Q8VHK1	Q6P9K8	Caskin1	32400000	35600000	26500000	36100000	30700000	83800000	31500000	50200000	0.672336	0.335119	0.474801	40	41	43	44.3	20	19.6	27	27.3
Q9JLV1	Q9JLV1	Bag3	74600000	58700000	76000000	96100000	84600000	64200000	6.97667e+07	8.16333e+07	0.22662	0.33564	0.474127	7	17	NAN	NAN	NAN	NAN	1	2.3
P50396	P50396	Gdi1	26800000	30000000	21500000	26000000	35300000	29100000	26100000	3.01333e+07	0.20731	0.335814	0.473901	6	28.4	33	82.3	26	80.5	11	41.2
Q61234	Q61234	Snta1	44925000	49854925	45075000	47975000	38850000	42875000	4.66183e+07	4.32333e+07	-0.108753	0.335817	0.473897	6	14.1	10	26.6	9	24.5	6	15.7
Q921C1	Q921C1	Gjc3	60400000	41900000	33200000	44100000	54500000	84100000	4.51667e+07	60900000	0.431184	0.336513	0.472998	7	26.8	2	11.9	3	14.5	5	21.2
O35551	O35551	Rabep1	14100000	16800000	13200000	12400000	12300000	14900000	14700000	13200000	-0.155278	0.336927	0.472464	NAN	NAN	11	15.1	9	11.1	NAN	NAN
Q8BWG8	Q8BWG8	Arrb1	20400000	16400000	18400000	16600000	16100000	18200000	18400000	1.69667e+07	-0.117003	0.337626	0.471564	NAN	NAN	8	24.2	3	9.3	NAN	NAN
Q9DBD5	Q9DBD5	Pelp1	47639550	67628450	76029750	81180500	69733750	70417350	6.37659e+07	73777200	0.21039	0.337684	0.471489	13	15	NAN	NAN	3	2.8	4	3.9
Q01147;P81269	Q01147;P81269	Creb1;Atf1	8957900	4632900	12800000	11400000	17800000	8814800	8.79693e+06	12671600	0.526526	0.338002	0.47108	4	15	NAN	NAN	NAN	NAN	3	8.8
Q9WV55	Q9WV55	Vapa	225500000	238000000	227000000	251000000	218300000	327500000	2.30167e+08	265600000	0.206576	0.338144	0.470898	6	34.5	10	49	8	37.3	3	19.7
O08917	O08917	Flot1	28000000	26900000	24800000	32800000	23700000	77800000	2.65667e+07	4.47667e+07	0.752808	0.338339	0.470648	25	68	26	59.3	10	29	17	50
Q8BL03	Q8BL03	Slc25a29	18300000	12200000	14500000	13000000	19900000	24200000	15000000	1.90333e+07	0.343566	0.338719	0.47016	NAN	NAN	6	21.2	4	13.1	NAN	NAN
P55088	P55088	Aqp4	7.01013e+07	6.95453e+07	6.69124e+07	6.59882e+07	5.19575e+07	70300000	6.8853e+07	6.27486e+07	-0.133936	0.338768	0.470098	4	9.6	3	9	2	6.8	6	14.2
Q6P5E4	Q6P5E4	Uggt1	83700000	91600000	95600000	92400000	82700000	77800000	90300000	84300000	-0.0991934	0.339263	0.469463	NAN	NAN	34	30	30	22.1	NAN	NAN
Q9Z351	Q9Z351	Kcnq2	195000000	207000000	171000000	177000000	220000000	267000000	191000000	2.21333e+08	0.212648	0.340533	0.467841	14	23.7	3	4.3	NAN	NAN	4	6.6
Q07076	Q07076	Anxa7	1.41067e+08	1.26867e+08	1.24067e+08	1.26933e+08	1.30033e+08	89300000	1.30667e+08	1.15422e+08	-0.17897	0.340749	0.467565	14	30.2	17	34.8	18	35.2	10	21.8
Q8JZX4	Q8JZX4	Rbm17	53700000	66800000	81700000	88000000	83600000	65200000	67400000	7.89333e+07	0.227886	0.341187	0.467007	8	25.7	NAN	NAN	1	4	4	12.6
Q9ERR1;Q9CZA6	Q9ERR1	Ndel1	13000000	12600000	12900000	13500000	12500000	18300000	1.28333e+07	1.47667e+07	0.202448	0.341867	0.466142	3	18	6	19.1	5	16.8	4	12.8
P62748	P62748	Hpca	4.00833e+08	3.34567e+08	3.15767e+08	3.59867e+08	390600000	3.90333e+08	3.50389e+08	3.80267e+08	0.118054	0.342118	0.465824	4	54.9	7	69.9	5	63.2	2	39.4
Q3URE1	Q3URE1	Acsf3	34800000	34900000	32800000	29300000	29200000	36200000	3.41667e+07	3.15667e+07	-0.114188	0.342381	0.465491	NAN	NAN	14	34.1	10	18.2	1	2.6
Q3UH66	Q3UH66	Wnk2	17200000	21300000	19000000	26500000	19700000	19600000	1.91667e+07	2.19333e+07	0.194526	0.34285	0.464895	NAN	NAN	13	9.7	17	10.7	NAN	NAN
Q3U213	Q3U213	Serac1	5421800	6404100	2222800	5516700	6184800	6521000	4682900	6.07417e+06	0.375284	0.343608	0.463937	NAN	NAN	5	8.3	8	12.2	NAN	NAN
Q9CQJ6	Q9CQJ6	Denr	4.31333e+07	4.29333e+07	42900000	5.10333e+07	6.34333e+07	3.80667e+07	4.29889e+07	5.08444e+07	0.242126	0.343843	0.46364	6	26.8	5	31.3	6	34.3	5	25.8
O35344;O35343	O35344;O35343	Por	64494075	58785225	58904925	60155375	59827750	43353625	60728075	5.44456e+07	-0.157549	0.343891	0.463579	4	5.9	26	50	19	29.4	2	3.6
Q02248	Q02248	Ctnnb1	150000000	203000000	127000000	2537500	131000000	169000000	160000000	1.00846e+08	-0.66592	0.343939	0.463518	25	50.2	28	57.6	24	47.9	17	28
Q60973	Q60973	Rbbp7	66700000	77600000	54000000	99200000	67800000	70400000	66100000	7.91333e+07	0.259635	0.343973	0.463476	4	24	NAN	NAN	1	12.9	2	16
Q9CZJ2	Q9CZJ2	Hspa12b	131437350	206175200	136500000	141600000	145000000	93000000	1.58038e+08	1.26533e+08	-0.32075	0.344057	0.46337	17	32	1	8.3	5	12.6	8	14.2
P48774	P48774	Gstm5	286000000	316000000	263000000	254000000	273000000	282000000	2.88333e+08	2.69667e+08	-0.0965604	0.344334	0.46302	3	17	16	70.5	9	46	4	25
Q8BQM8;Q5SQM0	Q8BQM8;Q5SQM0	Eml5	27100000	13400000	19400000	17700000	9606100	17300000	1.99667e+07	14868700	-0.425315	0.344495	0.462817	12	7.5	NAN	NAN	NAN	NAN	2	1
Q8K1S4	Q8K1S4	Unc5a	18900000	23900000	16700000	17200000	17300000	18100000	1.98333e+07	1.75333e+07	-0.177827	0.344815	0.462413	NAN	NAN	12	19.5	4	4.5	3	3.6
Q60771	Q60771	Cldn11	2159800000	1860600000	1.53773e+09	2.09797e+09	2709000000	1.79003e+09	1.85271e+09	2199000000	0.24721	0.345807	0.461166	3	22.2	1	6.8	3	15	3	15
Q91YR7	Q91YR7	Prpf6	118568500	149300000	128350000	146850000	149800000	132971650	1.32073e+08	1.43207e+08	0.11677	0.346464	0.460342	30	34.6	NAN	NAN	7	7.3	12	13.1
Q9WVA3	Q9WVA3	Bub3	201000000	261700000	288850000	278250000	337200000	251850000	2.50517e+08	289100000	0.206662	0.346629	0.460135	11	33.1	5	16.6	9	28.8	9	28.8
Q9D8N0	Q9D8N0	Eef1g	200000000	2.78267e+08	2.98433e+08	288700000	2.82367e+08	3.03567e+08	258900000	2.91544e+08	0.171321	0.347149	0.459485	17	36.6	19	56.5	13	28.6	12	25.2
Q99N94	Q99N94	Mrpl9	6326000	9173300	8979300	8797700	8532300	11000000	8.15953e+06	9.44333e+06	0.21081	0.347213	0.459404	4	17	NAN	NAN	NAN	NAN	NAN	NAN
B9EJA2	B9EJA2	Cttn	130000000	1.27133e+08	99100000	1.20133e+08	128400000	1.50333e+08	1.18744e+08	1.32956e+08	0.163084	0.347249	0.459359	17	33.5	17	29.9	16	33.2	6	4.8
Q5SRX1	Q5SRX1	Tom1l2	4.33333e+07	3.64333e+07	4.09667e+07	4.57667e+07	40500000	4.25667e+07	4.02444e+07	4.29444e+07	0.0936819	0.347484	0.459065	8	18.9	20	50.5	15	40.4	1	2.6
Q14C51	Q14C51	Ptcd3	34600000	23000000	30800000	19400000	21800000	31300000	2.94667e+07	2.41667e+07	-0.286065	0.347696	0.4588	7	12.8	5	8.8	NAN	NAN	NAN	NAN
Q9QXS6	Q9QXS6	Dbn1	41650000	35650000	40700000	44700000	36200000	71150000	3.93333e+07	5.06833e+07	0.365759	0.34808	0.458321	21	42.8	22	37.3	9	17.8	11	20.3
Q91W50	Q91W50	Csde1	28350000	33150000	30000000	33250000	29150000	41450000	30500000	3.46167e+07	0.182658	0.348542	0.457745	11	15.2	19	25.7	12	18.9	2	3.5
P35762	P35762	Cd81	81800000	11900000	40200000	39200000	14000000	9792500	4.46333e+07	20997500	-1.0879	0.348559	0.457724	3	21.2	5	32.2	4	30.9	3	21.2
B0V2N1	B0V2N1	Ptprs	221000000	132000000	189000000	180000000	239000000	223000000	1.80667e+08	214000000	0.24428	0.348668	0.457588	21	20.8	40	43.6	28	24.6	16	10.9
P23242	P23242	Gja1	18500000	13200000	19300000	23000000	18000000	193000000	17000000	78000000	2.19794	0.348928	0.457264	21	51.8	13	42.9	7	22.5	9	31.4
Q6NXI6	Q6NXI6	Rprd2	18600000	56700000	12500000	14400000	17300000	11900000	2.92667e+07	1.45333e+07	-1.00989	0.34945	0.456615	9	9.1	NAN	NAN	NAN	NAN	2	1.6
Q91VJ2	Q91VJ2	Prkcdbp	23300000	45200000	33700000	37300000	13200000	21600000	3.40667e+07	2.40333e+07	-0.503324	0.349595	0.456434	5	21.5	NAN	NAN	NAN	NAN	2	7.3
D3YZU1	D3YZU1	Ank1	3.19924e+07	23728700	2.94058e+07	24210000	26510700	2.63277e+07	2.83756e+07	2.56828e+07	-0.143851	0.350473	0.455346	15	12.7	25	20.2	23	17.3	36	21
Q8BWT5	Q8BWT5	Dip2a	43161725	37764450	36152700	40853450	33817725	30910400	3.90263e+07	3.51939e+07	-0.149123	0.351062	0.454616	15	12.9	22	19.5	20	15.3	8	6.5
P17182	P17182	Eno1	120000000	118000000	120000000	109000000	135000000	169000000	1.19333e+08	1.37667e+08	0.206182	0.351104	0.454564	11	37.3	30	80	25	79.3	14	40.3
Q64133	Q64133	Maoa	187550000	145950000	197600000	182850000	131150000	147750000	1.77033e+08	1.53917e+08	-0.201872	0.351864	0.453625	13	26	18	40.5	14	31.4	9	19.4
Q99PU8	Q99PU8	Dhx30	6.84547e+07	76468200	6.96818e+07	6.57335e+07	64457900	72944000	7.15349e+07	6.77118e+07	-0.0792398	0.351872	0.453616	32	28.3	13	11.8	NAN	NAN	11	9.2
Q8BKZ9	Q8BKZ9	Pdhx	1.34033e+08	1.12833e+08	117700000	1.12433e+08	1.15633e+08	1.15967e+08	1.21522e+08	1.14678e+08	-0.0836343	0.352378	0.452991	10	26.9	12	33.3	12	34.1	5	11.6
Q8K370	Q8K370	Acad10	13000000	17200000	15600000	12100000	10600000	16400000	1.52667e+07	1.30333e+07	-0.228179	0.352723	0.452567	3	3.2	2	2.6	NAN	NAN	2	2.3
Q9ER00	Q9ER00	Stx12	33100000	30550000	28000000	23750000	29800000	30100000	30550000	2.78833e+07	-0.131769	0.352839	0.452424	6	29.9	9	48.2	8	37.6	6	26.3
Q6PB44	Q6PB44	Ptpn23	56200000	56200000	44800000	43500000	50600000	49300000	52400000	47800000	-0.132556	0.353086	0.45212	2	1.5	22	16.3	25	16.3	2	1.4
Q60668	Q60668	Hnrnpd	2.77333e+08	2.49367e+08	2.08033e+08	2.61562e+08	267600000	1.43823e+09	2.44911e+08	6.55798e+08	1.42099	0.353425	0.451703	17	37.5	9	30.4	9	29.6	13	32.1
Q8R4R6	Q8R4R6	Nup35	36750000	42650000	46050000	48450000	68250000	37950000	4.18167e+07	51550000	0.301894	0.353866	0.451161	5	22.2	NAN	NAN	4	18.2	5	20.6
O35218	O35218	Cit	7.11333e+07	4.94667e+07	4.97667e+07	4.03667e+07	34800000	61300000	5.67889e+07	4.54889e+07	-0.320094	0.354277	0.450657	31	15.3	12	6.2	4	2.3	6	7.9
Q8BRT1	Q8BRT1	Clasp2	31000000	20600000	26800000	27200000	32400000	264000000	2.61333e+07	1.07867e+08	2.04529	0.354606	0.450253	45	47.9	35	41.2	23	24.1	31	30.2
Q9D287	Q9D287	Bcas2	24500000	31300000	28800000	26400000	32300000	38500000	28200000	32400000	0.200299	0.354923	0.449866	5	22.2	NAN	NAN	NAN	NAN	3	10.7
Q9EP97	Q9EP97	Senp3	10400000	17600000	15300000	14500000	22400000	16400000	1.44333e+07	1.77667e+07	0.299769	0.35503	0.449735	5	10.9	NAN	NAN	NAN	NAN	NAN	NAN
O54946;Q9QYI8	O54946	Dnajb6	76700000	84450000	78300000	84350000	125850000	77300000	7.98167e+07	9.58333e+07	0.263838	0.355065	0.449692	8	26.8	3	9.9	2	9.3	3	14
Q9JHU4	Q9JHU4	Dync1h1	12200000	22200000	23600000	27300000	373000000	21900000	1.93333e+07	1.40733e+08	2.8638	0.355113	0.449634	4	0.9	3	0.6	99	21.6	80	17.9
P28571	P28571	Slc6a9	1.51837e+07	1.60333e+07	12700000	1.47827e+07	1.51161e+07	2.28757e+07	14639000	1.75915e+07	0.265062	0.355207	0.449519	3	5.9	5	9	6	10	5	8.5
Rab39a	Q8BHD0	Rab39a	90600000	51700000	77600000	235000000	45000000	117000000	73300000	1.32333e+08	0.852291	0.355454	0.449216	NAN	NAN	1	11.1	NAN	NAN	NAN	NAN
Q9CY57	Q9CY57	Prmt1	78700000	76800000	73700000	77200000	76500000	96400000	76400000	8.33667e+07	0.125898	0.355912	0.448658	10	31.3	9	35.6	6	25.6	5	20.9
Q8VHQ3	Q8VHQ3	Ppp1r16b	22000000	15900000	17200000	16700000	23300000	24800000	1.83667e+07	21600000	0.233941	0.3563	0.448184	7	14.3	2	4	NAN	NAN	2	4
Q61627	Q61627	Grid1	4777800	6110500	4511600	3940400	5537900	3391600	5133300	4.28997e+06	-0.25892	0.357562	0.446648	NAN	NAN	7	9.5	7	7.3	NAN	NAN
Q99JR5	Q99JR5	Tinagl1	139000000	217250000	250500000	196700000	170350000	108750000	202250000	158600000	-0.350747	0.35826	0.445802	12	29.6	NAN	NAN	3	7.7	7	18.9
P00397	P00397	Mtco1	45500000	45100000	56900000	72700000	99100000	34900000	4.91667e+07	68900000	0.486823	0.358268	0.445792	1	1.6	3	10.5	2	4.3	NAN	NAN
Q9EQF6	Q9EQF6	Dpysl5	47450000	48900000	56600000	59450000	74100000	46050000	5.09833e+07	5.98667e+07	0.231727	0.359152	0.444721	16	32.8	33	69.3	23	52	8	15.1
Q9Z204	Q9Z204	Hnrnpc	1771500000	2371500000	2047500000	2353500000	2455000000	2043000000	2063500000	2.28383e+09	0.146364	0.359627	0.444148	15	33.2	1	3.5	13	36.1	17	44.1
P14094	P14094	Atp1b1	1470000000	1020000000	1290000000	1280000000	1340000000	1860000000	1260000000	1.49333e+09	0.245112	0.359922	0.443791	12	33.6	24	56.9	19	55.9	13	37.8
A2AR02	A2AR02	Ppig	96500000	111000000	149000000	111000000	112000000	65800000	1.18833e+08	9.62667e+07	-0.303831	0.359934	0.443777	7	9.8	NAN	NAN	NAN	NAN	3	4.1
Q61166	Q61166	Mapre1	68750000	51900000	56100000	54850000	67288700	91100000	5.89167e+07	7.10796e+07	0.270759	0.36013	0.44354	5	16.4	17	55.2	8	34	5	28.7
Q80VP0	Q80VP0	Tecpr1	113000000	109000000	69000000	103000000	112000000	123000000	97000000	1.12667e+08	0.216004	0.360678	0.442881	NAN	NAN	24	30.4	23	24.8	NAN	NAN
P27773	P27773	Pdia3	52800000	47750000	51250000	53250000	59700000	49300000	50600000	5.40833e+07	0.0960467	0.360851	0.442672	12	26.7	41	64.4	35	61	15	33.1
Q8K341	Q8K341	Atat1	4.51333e+07	44500000	47400000	4.69169e+07	4.26441e+07	41964900	4.56778e+07	4.3842e+07	-0.0591799	0.361247	0.442196	11	26.6	8	25.2	3	8.1	4	10.7
Q8JZS0	Q8JZS0	Lin7a	199500000	204600000	2.09267e+08	2.03933e+08	2.06433e+08	2.50633e+08	2.04456e+08	2.20333e+08	0.107901	0.361543	0.44184	5	43.8	8	55.4	4	26.6	4	26.6
Q7M6Z0	Q7M6Z0	Rtn4	127000000	98200000	60450000	56900000	72150000	90200000	9.52167e+07	7.30833e+07	-0.381672	0.362216	0.441032	18	18.1	38	54	33	43.1	2	6.2
Q8CHX7	Q8CHX7	Rftn2	3.05306e+07	3.08466e+07	3.78667e+07	3.55881e+07	27843500	20479800	3.30813e+07	2.79705e+07	-0.242112	0.362412	0.440798	2	7.2	11	35.4	10	26.6	3	7.8
P10630	P10630	Eif4a2	43028500	50361350	53722850	51028200	48700000	75450000	4.90376e+07	5.83927e+07	0.251901	0.362931	0.440176	4	31.2	4	38.8	5	36.4	3	28.5
Q61216	Q61216	Mre11a	11500000	8182900	9760100	8180400	15500000	13000000	9.81433e+06	12226800	0.317085	0.363002	0.440091	5	7.8	NAN	NAN	1	1.7	NAN	NAN
Q6A0A9	Q6A0A9	FAM120A	153400000	1.90933e+08	1.74267e+08	1.83967e+08	1.80867e+08	187700000	1.72867e+08	1.84178e+08	0.0914393	0.363323	0.439708	28	31.8	21	27.1	8	8.2	15	17.8
Q9Z130	Q9Z130	Hnrpdl	398200000	528500000	571500000	756500000	705500000	407300000	499400000	623100000	0.319268	0.363438	0.43957	12	36.2	2	11	4	19.3	6	28.2
Q8VIM9	Q8VIM9	Irgq	6330200	8808200	8880500	4630000	4980100	9208400	8006300	6.27283e+06	-0.352018	0.363845	0.439084	NAN	NAN	6	12.5	8	16.6	NAN	NAN
Q5SVQ0	Q5SVQ0	Kat7	39400000	54400000	35200000	44300000	58800000	48200000	43000000	5.04333e+07	0.230041	0.363855	0.439072	5	14.4	NAN	NAN	1	2.4	2	4.2
Q9DBC7	Q9DBC7	Prkar1a	100700000	90600000	108750000	102250000	101150000	127900000	1.00017e+08	1.10433e+08	0.142935	0.364673	0.438097	12	37	13	55.4	10	34.4	4	18.4
Q9WVL0	Q9WVL0	Gstz1	69400000	55100000	71200000	55900000	65800000	55200000	6.52333e+07	5.89667e+07	-0.14571	0.364884	0.437845	NAN	NAN	8	50.9	7	33.3	NAN	NAN
Q0VGY8	Q0VGY8	Tanc1	24150000	32800000	19750000	18700000	23450000	22050000	2.55667e+07	21400000	-0.256653	0.365303	0.437346	17	10.1	17	11.3	9	6.2	5	3.3
Q2PFD7	Q2PFD7	Psd3	98200000	108000000	112000000	94200000	133000000	1260000000	1.06067e+08	4.95733e+08	2.22459	0.365729	0.43684	39	34	33	26.9	24	23.3	22	19.1
Q810B6	Q810B6	Ankfy1	14500000	13700000	8016000	13100000	14600000	15000000	12072000	1.42333e+07	0.237609	0.365906	0.436631	NAN	NAN	10	10.3	9	8.7	NAN	NAN
Q9QX11	Q9QX11	Cyth1	23700000	22900000	22500000	13300000	18900000	25800000	2.30333e+07	1.93333e+07	-0.252633	0.365951	0.436577	4	24.9	4	18	NAN	NAN	2	11.3
Q91Z67	Q91Z67	Srgap2	41150000	53600000	42850000	40900000	47300000	29650000	4.58667e+07	3.92833e+07	-0.223529	0.366162	0.436326	12	16	10	14.1	5	5.9	4	4.7
Q5DTL9	Q5DTL9	Slc4a10	141900000	117375000	135450000	125625000	121700000	124700000	131575000	1.24008e+08	-0.0854483	0.366369	0.436081	7	7.2	19	25.2	18	23.3	13	17.3
Q921F2	Q921F2	Tardbp	1552500	5001800	1571800	7644800	5943900	716000000	2708700	2.43196e+08	6.48838	0.366551	0.435866	12	31.6	3	9.4	7	18.8	11	25.4
Q9Z0V2	Q9Z0V2	Kcnd2	25600000	28100000	26950000	20300000	23500000	28900000	2.68833e+07	2.42333e+07	-0.149719	0.367612	0.434611	7	18.9	5	11.6	4	12.7	4	10.3
Q7TQG1	Q7TQG1	Plekha6	55800000	52400000	54731550	44728750	42975250	59242350	5.43105e+07	4.89821e+07	-0.148976	0.367689	0.434519	15	15.3	8	9	2	2.1	3	3.1
E9PUL5	E9PUL5	Prrt2	112000000	91500000	97900000	109000000	84100000	66600000	1.00467e+08	8.65667e+07	-0.214833	0.368036	0.43411	3	16.2	8	39.9	8	46.8	5	21.4
Q8K4B0	Q8K4B0	Mta1	330000000	406000000	364000000	438000000	555000000	322000000	3.66667e+08	4.38333e+08	0.257559	0.368446	0.433627	18	37.6	NAN	NAN	NAN	NAN	10	22.7
Q9JI44	Q9JI44	Dmap1	40700000	53900000	53300000	60300000	60200000	46500000	49300000	5.56667e+07	0.175226	0.368503	0.433559	7	19.9	NAN	NAN	1	2.6	3	9.8
Q91W43	Q91W43	Gldc	29950000	34750000	31200000	32650000	29850000	26350000	3.19667e+07	2.96167e+07	-0.110159	0.368611	0.433432	3	4	19	27.5	11	12.1	NAN	NAN
Q60770	Q60770	Stxbp3	44900000	39975000	33150000	38600000	42700000	54575000	3.93417e+07	4.52917e+07	0.203188	0.368677	0.433353	14	23.1	18	35.3	12	19.8	10	16.6
P15209	P15209	Ntrk2	68000000	52400000	61400000	58800000	69800000	71400000	60600000	6.66667e+07	0.137648	0.369898	0.431918	NAN	NAN	10	26.9	7	17.8	2	4.9
Q8VDP6	Q8VDP6	Cdipt	21050000	21700000	18157750	20800000	21100000	22800000	2.03026e+07	2.15667e+07	0.0871399	0.370537	0.431168	3	15	5	27.2	3	15	3	15
P57784	P57784	Snrpa1	184500000	225900000	224550000	254450000	293500000	188400000	211650000	245450000	0.213749	0.370634	0.431055	13	41.2	NAN	NAN	7	28.6	7	28.6
Q6ZPK0	Q6ZPK0	Phf2	58050000	63200000	69100000	73100000	68900000	62050000	63450000	6.80167e+07	0.100268	0.37086	0.43079	11	11.3	NAN	NAN	3	3.6	2	4.6
Q91ZS8	Q91ZS8	Adar	140800000	161000000	157100000	164200000	134650000	105950000	1.52967e+08	1.34933e+08	-0.180971	0.371143	0.430459	25	27.2	NAN	NAN	4	3.7	6	11
Q8BZN6	Q8BZN6	Dock10	28100000	43598950	61555650	49947050	54937850	58483350	44418200	5.44561e+07	0.293942	0.371356	0.43021	37	21.2	8	4.6	2	1.2	7	4.3
Q6ZQ93	Q6ZQ93	Usp34	19400000	14600000	17400000	17200000	16300000	9089600	1.71333e+07	1.41965e+07	-0.271267	0.371415	0.430141	2	0.6	3	1.2	NAN	NAN	NAN	NAN
Q8C7V3	Q8C7V3	Utp15	10700000	13200000	12500000	12900000	12300000	13800000	1.21333e+07	13000000	0.0995357	0.371987	0.429472	4	8.7	NAN	NAN	NAN	NAN	NAN	NAN
Q9CQF3	Q9CQF3	Nudt2	13800000	8767900	11600000	14700000	9297900	22600000	11389300	1.55326e+07	0.447623	0.372305	0.429101	NAN	NAN	5	40.1	5	36.7	6	26.4
Q4KUS2;Q9Z1N9;Q8K0T7	Q4KUS2	Unc13a	165400000	193750000	151850000	146050000	158550000	165500000	1.70333e+08	156700000	-0.120356	0.372625	0.428728	38	28.2	37	33.1	6	6.5	21	13.1
Q9D8B7	Q9D8B7	Jam3	54375000	49925000	44425000	47350000	52675000	89379475	49575000	63134825	0.348823	0.372696	0.428646	9	26.8	7	29.4	8	29	8	29
P68254	P68254	Ywhaq	113000000	112000000	84300000	86700000	87000000	103000000	103100000	9.22333e+07	-0.160684	0.37271	0.428629	6	38	18	66.5	12	66.1	8	41.2
Q03141	Q03141	Mark3	73050000	83250000	84000000	79400000	60850000	78900000	80100000	73050000	-0.132918	0.373905	0.427239	12	38.8	8	29.9	NAN	NAN	6	24.7
P48318	P48318	Gad1	71150000	69650000	63200000	60000000	74250000	29450000	68000000	5.45667e+07	-0.317515	0.374052	0.427068	2	5.1	15	36.4	11	27.5	2	5.7
Q8K221	Q8K221	Arfip2	16800000	16200000	14300000	11900000	20200000	47700000	1.57667e+07	26600000	0.754549	0.374358	0.426713	NAN	NAN	12	30.2	9	23.5	NAN	NAN
O08989	O08989	Mras	67650000	72650000	65100000	68500000	62650000	65900000	6.84667e+07	6.56833e+07	-0.0598744	0.37483	0.426165	7	33.2	10	52.4	7	38	5	26.4
O08579	O08579	Emd	31573300	3.29997e+07	28289100	3.34333e+07	30300000	35000000	3.0954e+07	3.29111e+07	0.0884478	0.375231	0.425701	8	41.7	9	55.6	3	12	5	21.2
P63073	P63073	Eif4e	21800000	26050000	28900000	22600000	20650000	25850000	2.55833e+07	2.30333e+07	-0.151481	0.375645	0.425222	4	23.5	4	18	5	21.7	1	5.1
Q8VDM4	Q8VDM4	Psmd2	26900000	33900000	24300000	24900000	27300000	23800000	2.83667e+07	2.53333e+07	-0.16316	0.375862	0.424972	6	8.5	19	25.3	8	10.9	2	2.3
Q99MJ9	Q99MJ9	Ddx50	204000000	294000000	226000000	328000000	268000000	240000000	2.41333e+08	2.78667e+08	0.207513	0.376013	0.424798	21	32.2	NAN	NAN	NAN	NAN	7	9.8
P13705	P13705	Msh3	10600000	12100000	13100000	12400000	10700000	9172100	1.19333e+07	1.07574e+07	-0.149672	0.37606	0.424743	5	5.3	NAN	NAN	NAN	NAN	NAN	NAN
P61979	P61979	Hnrnpk	44100000	44800000	43200000	45100000	34800000	2340000000	4.40333e+07	8.06633e+08	4.19525	0.376197	0.424585	22	51.4	21	53.6	16	41	17	40.4
Q8BH55	Q8BH55	Thnsl1	77300000	84800000	69500000	69500000	70800000	76600000	77200000	72300000	-0.0946052	0.376242	0.424532	NAN	NAN	22	39.5	17	29.3	NAN	NAN
Q8BYP3	Q8BYP3	Rhof	6382900	8094500	7729500	8409200	6498100	19000000	7402300	1.13024e+07	0.610588	0.376389	0.424363	3	14.7	2	9.5	3	14.2	NAN	NAN
Q03059	Q03059	Chat	5226200	5026400	4212500	4904100	4900300	6469000	4821700	5.42447e+06	0.169939	0.377152	0.423484	NAN	NAN	6	11.5	4	7.5	NAN	NAN
Q69ZF7;Q3TWN3	Q69ZF7;Q3TWN3	Cnnm2	2947900	3744900	3301400	3246000	4271200	3604200	3331400	3.70713e+06	0.154175	0.377248	0.423373	NAN	NAN	7	10.2	NAN	NAN	2	3.6
Q9Z2H5	Q9Z2H5	Epb41l1	35600000	43700000	40300000	42500000	39200000	48800000	3.98667e+07	43500000	0.125832	0.377822	0.422713	27	39.2	31	45.4	32	42.7	16	23.8
Q9WVK4	Q9WVK4	Ehd1	82700000	7.38667e+07	74600000	7.78333e+07	7.54667e+07	51500000	7.70556e+07	6.82667e+07	-0.174718	0.378063	0.422436	6	29.6	23	71.2	15	51.9	6	20.2
P08249	P08249	Mdh2	2840000000	1810000000	3600000000	4040000000	2820000000	3260000000	2750000000	3.37333e+09	0.294743	0.378131	0.422357	15	55.6	28	72.5	19	66.3	16	53.6
Q9DBR7	Q9DBR7	Ppp1r12a	51700000	57844000	48912750	51250000	56050000	67250000	5.28189e+07	5.81833e+07	0.139551	0.378728	0.421673	13	17.4	7	8.9	NAN	NAN	3	2.6
Q78PY7	Q78PY7	Snd1	75800000	87100000	85000000	83900000	90900000	85200000	8.26333e+07	8.66667e+07	0.0687534	0.379044	0.421311	35	47.3	43	55.2	16	20.4	22	28.8
P01872	P01872	Igh-6	6379200	7396500	7402400	6216600	21100000	7858000	7.05937e+06	1.17249e+07	0.731961	0.379224	0.421104	2	6.2	NAN	NAN	NAN	NAN	1	3.5
P19246;REV__Q7TPM1	P19246	Tpm1	25150000	30150000	19550000	27350000	27100000	29800000	24950000	2.80833e+07	0.170674	0.380309	0.419864	4	30.6	9	44.4	3	28.5	40	37.8
Q60649	Q60649	Clpb	60550000	61950000	66900000	66250000	51350000	57850000	6.31333e+07	5.84833e+07	-0.110376	0.380633	0.419494	14	27.2	19	34	7	15.4	4	6.5
P84244;P84228;P68433;P02301	P84244;P84228;P68433;P02301	38230	90100000	92400000	81500000	87400000	90700000	103000000	88000000	93700000	0.0905455	0.380685	0.419434	15	42.3	33	55.1	36	53.6	7	27.9
Q8K377	Q8K377	Lrrtm1	62900000	65558375	58374750	44714650	46142825	70503175	6.22777e+07	5.37869e+07	-0.211461	0.380733	0.419379	10	17.8	9	15.7	7	12.1	4	6.9
O35593	O35593	Psmd14	12817500	14110850	10268050	11851150	13416450	20150000	12398800	15139200	0.288088	0.380815	0.419286	2	6.5	5	24.5	NAN	NAN	1	4.2
Q78ZA7	Q78ZA7	Nap1l4	46000000	36850000	38000000	36700000	47900000	52450000	4.02833e+07	4.56833e+07	0.181485	0.381285	0.418751	4	19.2	6	26.9	4	17.3	NAN	NAN
Q91V41	Q91V41	Rab14	22500000	25100000	38000000	27100000	13300000	26000000	2.85333e+07	2.21333e+07	-0.366428	0.382204	0.417705	4	17.7	16	78.6	10	53	9	43.3
Q8VDN4	Q8VDN4	Ccdc92	8872400	10300000	7458800	7569200	8025100	8499200	8.87707e+06	8.03117e+06	-0.144473	0.382499	0.41737	4	14.6	5	18.2	2	8.3	2	8.3
P84084	P84084	Arf5	17100000	19700000	13600000	11500000	11100000	18800000	16800000	13800000	-0.283793	0.38293	0.416881	1	17.2	4	36.1	4	33.9	2	25.6
P80314	P80314	Cct2	1.69067e+08	1.55933e+08	1.87167e+08	1.72633e+08	173500000	2.14667e+08	1.70722e+08	1.86933e+08	0.130873	0.383114	0.416672	24	57.2	29	66.5	13	30.1	14	26.5
Q8VBT0	Q8VBT0	Tmx1	15400000	12800000	14500000	16000000	14600000	14700000	1.42333e+07	15100000	0.085275	0.383221	0.416551	NAN	NAN	4	17.3	3	12.2	1	4.3
Q8R5H6	Q8R5H6	Wasf1	374450000	473900000	307500000	364400000	559500000	449350000	3.85283e+08	457750000	0.24864	0.384855	0.414703	15	30.9	17	38.5	13	31.5	8	15.2
A2RT62	A2RT62	Fbxl16	24300000	29000000	24500000	28400000	24600000	33800000	2.59333e+07	2.89333e+07	0.157925	0.385028	0.414508	NAN	NAN	12	32.6	9	21.3	4	9.2
Q91VL8	Q91VL8	Terf2ip	48700000	41000000	66300000	65100000	64300000	51800000	52000000	60400000	0.216037	0.385869	0.41356	9	33.1	NAN	NAN	NAN	NAN	2	6.4
Q8BPQ7	Q8BPQ7	Sgsm1	16500000	14800000	11800000	14000000	16800000	17300000	1.43667e+07	1.60333e+07	0.158349	0.386244	0.413138	NAN	NAN	7	8.3	6	6.6	NAN	NAN
Q9JLT4	Q9JLT4	Txnrd2	43900000	35500000	41200000	41700000	32400000	35800000	40200000	3.66333e+07	-0.134039	0.386831	0.412479	NAN	NAN	8	25	6	13.7	1	2.3
Q921N6	Q921N6	Ddx27	31300000	35300000	33200000	29800000	37400000	50600000	3.32667e+07	3.92667e+07	0.239228	0.386961	0.412332	7	10.3	NAN	NAN	NAN	NAN	NAN	NAN
P62334	P62334	Psmc6	14800000	13400000	13000000	12200000	15700000	20300000	1.37333e+07	1.60667e+07	0.226389	0.387436	0.4118	3	9.8	11	31.6	3	9	NAN	NAN
Q9WV18	Q9WV18	Gabbr1	117900000	1.03767e+08	1.03533e+08	9.94667e+07	8.98667e+07	112400000	108400000	1.00578e+08	-0.108053	0.387495	0.411734	20	23.9	15	20.1	7	9.2	6	6.8
Q9JKK7	Q9JKK7	Tmod2	45100000	60200000	48950000	43250000	57550000	185650000	5.14167e+07	9.54833e+07	0.893013	0.387621	0.411593	16	45.6	14	45.6	12	42.5	11	32.8
Q8CHT1	Q8CHT1	Ngef	38221750	37730075	34390725	22108625	31235825	40888825	36780850	3.14111e+07	-0.227681	0.388383	0.41074	12	17.6	13	21.4	8	10.6	3	3.7
Q8BHF7	Q8BHF7	Pgs1	36200000	37500000	37600000	41200000	38300000	36200000	37100000	3.85667e+07	0.0559353	0.388677	0.410411	NAN	NAN	14	29.8	11	22.8	1	2.5
Q8K212;Q3V3Q7	Q8K212	Pacs1	7.68333e+07	7.46333e+07	8.19667e+07	7.52333e+07	8.11333e+07	96100000	7.78111e+07	8.41556e+07	0.113082	0.389509	0.409483	26	33.8	24	31.7	17	22.6	18	21.9
Q8BJI1;Q8BG16	Q8BJI1	Slc6a17	1.41733e+08	1.50133e+08	148400000	163600000	1.23767e+08	9.46333e+07	1.46756e+08	1.27333e+08	-0.204805	0.389731	0.409235	NAN	NAN	16	26.8	13	22.4	6	8.9
Q6P5F9	Q6P5F9	Xpo1	15626100	17800000	15950000	15233200	19000000	19500000	16458700	1.79111e+07	0.122001	0.389847	0.409106	5	4.7	18	21.6	16	15	NAN	NAN
A2A5R2	A2A5R2	Arfgef2	24300000	19800000	18900000	17200000	19800000	20400000	21000000	1.91333e+07	-0.134301	0.389916	0.409029	NAN	NAN	13	13.8	11	10.4	NAN	NAN
P19253	P19253	Rpl13a	9.54333e+07	1.36767e+08	1.22967e+08	135300000	1.60967e+08	1.12467e+08	1.18389e+08	1.36244e+08	0.202664	0.39012	0.408802	8	34	5	24.6	5	23.6	6	27.6
Q6P5F7	Q6P5F7	Ttyh3	24000000	21200000	31200000	25900000	32400000	28300000	2.54667e+07	2.88667e+07	0.180794	0.390199	0.408714	NAN	NAN	9	21.9	8	19.7	2	5
Q7TPM9	Q7TPM9	Mtmr10	24700000	27900000	48200000	32700000	64700000	38800000	33600000	45400000	0.434231	0.390397	0.408493	10	15.8	NAN	NAN	NAN	NAN	NAN	NAN
REV__Q8BGC4	REV__Q8BGC4	Zadh2	23200000	22800000	23800000	19500000	25400000	18800000	2.32667e+07	2.12333e+07	-0.131934	0.390432	0.408454	NAN	NAN	8	26	5	15.9	1	0
P80315	P80315	Cct4	50100000	63150000	46500000	54100000	51550000	125200000	53250000	76950000	0.53114	0.39095	0.407879	24	47.5	28	59.2	11	22.6	18	38.4
Q8BTH8	Q8BTH8	Csnk1g1;Csnk1g2	27700000	20400000	18500000	19200000	17400000	21300000	22200000	19300000	-0.201959	0.391605	0.407152	2	12.9	NAN	NAN	1	6.5	NAN	NAN
Q9Z2Y3	Q9Z2Y3	Homer1	27100000	32400000	30300000	34600000	13200000	479000000	2.99333e+07	175600000	2.55247	0.391694	0.407053	23	66.1	22	66.4	17	49.5	21	63.7
O88487	O88487	Dync1i2	36450000	46200000	34750000	34900000	28600000	39950000	3.91333e+07	3.44833e+07	-0.182499	0.391802	0.406933	7	20.1	8	27.3	3	7.2	4	9.5
O35621	O35621	Pmm1	27100000	28100000	21300000	21800000	32800000	35300000	25500000	2.99667e+07	0.232861	0.391809	0.406925	NAN	NAN	8	38.9	6	34.4	NAN	NAN
Q8R570	Q8R570	Snap47	50210325	57489675	49246200	45240925	63034750	73694875	52315400	60656850	0.213435	0.391857	0.406872	13	40.4	12	39.2	13	41.9	6	20.8
Q8K1N1	Q8K1N1	Pnpla8	28850000	29650000	24350000	33600000	28200000	28100000	2.76167e+07	2.99667e+07	0.117819	0.392487	0.406175	4	5.4	14	24	17	24.1	NAN	NAN
Q6P542	Q6P542	Abcf1	61535000	76441350	76250000	93450000	92600000	61495800	7.14088e+07	8.25153e+07	0.20856	0.393083	0.405516	16	23.2	2	3.5	3	4.5	7	10.2
Q6P4S8	Q6P4S8	Ints1	21606350	13881750	32500000	29600000	29050000	25300000	22662700	2.79833e+07	0.304248	0.393319	0.405255	23	12.5	NAN	NAN	5	2.5	13	6.7
Q9QY81	Q9QY81	Nup210	181500000	102600000	154500000	140000000	127000000	95000000	146200000	1.20667e+08	-0.276916	0.393636	0.404905	32	21.5	NAN	NAN	14	9.3	27	16.4
Q9DB96	Q9DB96	Ngdn	9333700	10600000	10700000	7433000	16600000	14700000	1.02112e+07	12911000	0.338444	0.393778	0.404749	3	11.4	NAN	NAN	NAN	NAN	NAN	NAN
Q922J6	Q922J6	Tspan2	1.62467e+08	1.48967e+08	8.71333e+07	1.42067e+08	131900000	2.58667e+08	1.32856e+08	1.77544e+08	0.418322	0.393843	0.404677	4	19	3	13.6	3	15.8	3	15.8
P83510	P83510	Tnik	98750000	96225000	74375000	69550000	68250000	96850000	8.97833e+07	7.82167e+07	-0.198972	0.393853	0.404666	21	25.5	24	33.8	8	12.5	8	11.7
Q8BFT9	Q8BFT9	Svop	26900000	24700000	19400000	23000000	19800000	21300000	2.36667e+07	2.13667e+07	-0.147495	0.393976	0.404531	NAN	NAN	5	11.9	6	13.5	5	11.5
Q8BHJ7	Q8BHJ7	Gabra5	18200000	19900000	19600000	21300000	17800000	23800000	1.92333e+07	2.09667e+07	0.124489	0.394175	0.404311	4	13.4	NAN	NAN	3	13	NAN	NAN
Q8C5H8	Q8C5H8	Nadk2	80700000	70800000	69700000	69900000	81000000	89100000	7.37333e+07	80000000	0.117683	0.394379	0.404086	NAN	NAN	17	49.8	14	37.4	NAN	NAN
Q8BG32	Q8BG32	Psmd11	28400000	28900000	24400000	24700000	31900000	34300000	2.72333e+07	30300000	0.153944	0.394408	0.404054	5	14	13	36.3	5	12.1	3	7.8
Q9R1V6	Q9R1V6	Adam22	296100000	215600000	237550000	197002000	159900000	274400000	249750000	210434000	-0.247117	0.396172	0.402116	17	21.7	21	30.1	16	22.7	14	18.8
P59017	P59017	Bcl2l13	78900000	87500000	79200000	81500000	84500000	6834600	8.18667e+07	5.76115e+07	-0.506918	0.396366	0.401904	1	3.7	8	30.9	11	35.5	2	6.2
Q9QXY6	Q9QXY6	Ehd3	63800000	57100000	64700000	57500000	67750000	80400000	6.18667e+07	68550000	0.147994	0.396409	0.401856	11	38.3	25	83	16	51.2	5	18.1
Q9QUP5	Q9QUP5	Hapln1	912400000	751900000	8.43667e+08	8.03633e+08	865700000	1.32433e+09	8.35989e+08	9.97889e+08	0.255395	0.396501	0.401756	19	55.6	17	59.6	11	32.6	11	29.2
Q9Z1J3	Q9Z1J3	Nfs1	5.71748e+07	5.20533e+07	53756400	4.86242e+07	6.27404e+07	6.98685e+07	5.43282e+07	6.04111e+07	0.153112	0.397131	0.401066	7	17.9	18	52.7	13	29.6	8	20
O35737	O35737	Hnrnph1	70200000	52100000	34800000	27200000	59600000	582000000	5.23667e+07	2.22933e+08	2.08989	0.397154	0.401041	7	46.1	2	19.2	5	30.1	5	34.5
Q8CIB5	Q8CIB5	Fermt2	2.06622e+07	25500000	2.19918e+07	2.19003e+07	2.31179e+07	14260000	2.2718e+07	19759400	-0.201298	0.397392	0.400781	9	15.3	11	23.1	14	22.8	7	10.7
Q9JKD3	Q9JKD3	Scamp5	195000000	205000000	173000000	164000000	205000000	150000000	191000000	173000000	-0.142801	0.397491	0.400673	2	8.5	4	26.4	3	25.1	2	8.5
O88630	O88630	Gosr1	14100000	13800000	16900000	14400000	14700000	12000000	1.49333e+07	13700000	-0.12436	0.398308	0.39978	2	9.2	6	21.6	5	22	NAN	NAN
Q8K3G9	Q8K3G9	Appl2	14500000	15500000	11900000	12500000	13200000	13100000	1.39667e+07	1.29333e+07	-0.110894	0.39874	0.39931	7	13.7	12	24.3	5	8.3	NAN	NAN
Q8BI72	Q8BI72	Aip	11600000	13400000	9990000	11200000	13000000	14900000	1.16633e+07	1.30333e+07	0.160226	0.399122	0.398894	NAN	NAN	6	25.2	2	7.6	9	22.6
Q8BHF7	Q8BHF7	Gps1	16911500	10313250	11155600	11371000	16686800	18985000	12793450	1.56809e+07	0.293606	0.39923	0.398777	2	4.5	13	33.8	9	18.9	1	2.5
Q8C0L0	Q8C0L0	Tmx4	57000000	37600000	44700000	34500000	50200000	31800000	4.64333e+07	3.88333e+07	-0.257865	0.399301	0.3987	2	7.5	9	26.6	6	23.9	2	9
P45376	P45376	Akr1b1	156000000	151000000	139000000	147500000	148000000	124150000	1.48667e+08	1.39883e+08	-0.0878571	0.400537	0.397358	NAN	NAN	15	49.4	13	37	4	13.6
Q3U7R1	Q3U7R1	Esyt1	126000000	126000000	108000000	123000000	113000000	96300000	120000000	1.10767e+08	-0.115511	0.400814	0.397057	14	14	2	2.7	4	3.9	5	4.6
Q6PHZ8	Q6PHZ8	Kcnip4	26600000	24250000	20950000	16550000	24200000	22950000	2.39333e+07	2.12333e+07	-0.17269	0.401695	0.396104	4	20	6	27.6	3	14.8	NAN	NAN
P46660	P46660	36403	554850000	437650000	564000000	500250000	543200000	797700000	5.18833e+08	6.13717e+08	0.242302	0.402155	0.395607	38	44.1	23	14.3	18	21	28	59.9
Q9DCX2	Q9DCX2	Atp5h	383000000	252000000	307000000	233000000	156000000	357000000	314000000	2.48667e+08	-0.336551	0.40219	0.395568	10	42.9	19	87	15	68.3	9	35.4
Q6P1F6;Q8BG02;Q6ZWR4;Q925E7	Q6P1F6	Ppp2r2a	78700000	85050000	84900000	73150000	72150000	87900000	8.28833e+07	7.77333e+07	-0.0925486	0.402455	0.395283	4	13.9	9	40.5	6	24.8	5	11
Q8BHG9	Q8BHG9	Cggbp1	16400000	24000000	20600000	25600000	29700000	17500000	2.03333e+07	2.42667e+07	0.255129	0.402503	0.395231	4	30.5	NAN	NAN	NAN	NAN	3	19.8
Q99JP6	Q99JP6	Homer3	6.39333e+07	57000000	5.35667e+07	5.65333e+07	60700000	75600000	5.81667e+07	6.42778e+07	0.144127	0.403083	0.394606	12	40.7	14	46.1	3	14.6	8	28.4
Q9CR26	Q9CR26	Vta1	19600000	15800000	15200000	14600000	17800000	51200000	1.68667e+07	2.78667e+07	0.724366	0.403422	0.394241	NAN	NAN	6	27.8	7	27.2	NAN	NAN
Q8CJG1;Q8CJF9;Q8CJF8	Q8CJG1;Q8CJF9;Q8CJF8	Ago1	28900000	46600000	51900000	49900000	46900000	50300000	4.24667e+07	4.90333e+07	0.207432	0.403503	0.394153	6	21.8	NAN	NAN	NAN	NAN	3	10.4
P62702	P62702	Rps4x	1.76667e+08	283900000	2.48333e+08	2.67367e+08	314200000	236100000	236300000	2.72556e+08	0.205931	0.403559	0.394092	12	38	10	40.7	6	21.7	8	24.7
Q8R4U7	Q8R4U7	Luzp1	99852400	128750000	106148700	120475300	113350000	128278800	111583700	1.20701e+08	0.113316	0.40377	0.393866	29	33.5	2	2.2	8	10.3	12	14.6
P17183	P17183	Eno2	39300000	39600000	44450000	41150000	40150000	67900000	4.11167e+07	4.97333e+07	0.27449	0.403843	0.393787	5	22.8	22	80.6	16	72.8	9	32.9
P51150	P51150	Rab7a	44500000	28900000	29600000	36450000	36750000	47050000	3.43333e+07	4.00833e+07	0.223393	0.403866	0.393762	6	33.3	13	65.7	12	61.8	10	50.2
Q8VCD6	Q8VCD6	Reep2	22000000	24400000	21500000	24900000	21650000	25550000	2.26333e+07	2.40333e+07	0.0865877	0.404091	0.393521	5	18.9	5	29.1	2	7.5	1	3.9
Q91YM2	Q91YM2	Arhgap35	2.10667e+07	2.17837e+07	21000000	19500000	2.27667e+07	1.63919e+07	2.12834e+07	1.95529e+07	-0.122352	0.404232	0.393369	10	7.9	20	18.1	22	15.8	4	2.4
Q8R310	Q8R310	Tmcc3	9840200	12000000	9393700	7782800	10300000	9998000	10411300	9.36027e+06	-0.153529	0.405028	0.392515	6	16.1	NAN	NAN	NAN	NAN	NAN	NAN
O35295	O35295	Purb	147650000	212200000	200700000	205150000	197900000	214550000	186850000	2.05867e+08	0.13983	0.405162	0.392371	7	31.5	10	49.1	7	28.1	6	22.2
Q9D3R6;Q3UMC0	Q9D3R6;Q3UMC0	Atl2	22600000	21250000	21600000	19300000	23850000	15400000	2.18167e+07	1.95167e+07	-0.160724	0.405337	0.392183	NAN	NAN	9	22.3	8	18.5	2	4.1
Q5SQX6	Q5SQX6	Fmr1	31950000	49050000	32050000	32100000	23400000	37850000	3.76833e+07	3.11167e+07	-0.276239	0.405384	0.392133	7	14.5	8	14.2	NAN	NAN	19	27.4
Q9Z0G0	Q9Z0G0	Gipc1	25800000	31600000	26800000	16400000	22400000	31900000	2.80667e+07	2.35667e+07	-0.25211	0.406402	0.391044	7	22.8	6	16.5	7	27.6	1	4.5
Q8BH57	Q8BH57	Wdr48	247850000	136550000	195950000	198550000	232000000	247850000	193450000	2.26133e+08	0.225213	0.406731	0.390693	23	42.5	16	27.4	12	21.3	11	17.9
P19137	P19137	Lama1	9830600	24200000	18400000	16300000	13000000	10700000	1.74769e+07	1.33333e+07	-0.390409	0.407265	0.390123	11	4.2	NAN	NAN	NAN	NAN	24	8.9
Q9D906	Q9D906	Atg7	12700000	12700000	10500000	12500000	11700000	15500000	1.19667e+07	1.32333e+07	0.145155	0.407363	0.390019	NAN	NAN	13	24.4	13	19.6	NAN	NAN
Q6V4S5;Q3UH53	Q6V4S5	Sdk2	20400000	21400000	18900000	27400000	20400000	19900000	2.02333e+07	2.25667e+07	0.157459	0.408182	0.389146	NAN	NAN	16	9.3	19	9.6	NAN	NAN
Q80VC9	Q80VC9	Camsap3	9.40333e+07	1.12933e+08	1.04233e+08	1.10767e+08	9.49333e+07	6.72333e+07	1.03733e+08	9.09778e+07	-0.189293	0.409011	0.388265	29	29.2	19	22	6	5.4	9	8.4
P35278	P35278	Rab5c	1.11067e+08	1.01867e+08	1.01108e+08	9.63667e+07	8.88333e+07	1.09767e+08	1.0468e+08	9.83222e+07	-0.0904024	0.409427	0.387823	2	26.9	6	45.8	4	39.8	3	28.7
Q5FWK3	Q5FWK3	Arhgap1	102150000	72250000	66350000	66000000	82600000	53900000	80250000	67500000	-0.249614	0.409571	0.387671	NAN	NAN	15	39	11	31.2	1	2.7
Q99L47	Q99L47	St13	96200000	104150000	87950000	98700000	94350000	53300000	96100000	8.21167e+07	-0.226861	0.409663	0.387573	NAN	NAN	11	31	10	25.3	3	10
Q6DFW4	Q6DFW4	Nop58	64000000	93500000	109000000	140000000	123000000	71200000	8.88333e+07	111400000	0.326576	0.409853	0.387372	19	42.9	NAN	NAN	9	20.5	13	27.8
Q3UTH8;Q7TNR9;Q5DU57	Q3UTH8	Tnr	104000000	93200000	88400000	89800000	93800000	227000000	95200000	1.36867e+08	0.523738	0.409889	0.387334	38	34.5	38	36.7	20	18.8	3	5.8
Q9CQJ8	Q9CQJ8	Ndufb9	9.33333e+07	76400000	7.81333e+07	83100000	35800000	8.30667e+07	8.26222e+07	6.73222e+07	-0.295447	0.410231	0.386972	7	41.3	8	57	4	27.9	4	27.9
Q99MR6	Q99MR6	Srrt	45700000	61600000	62750000	88000000	56300000	57900000	5.66833e+07	67400000	0.249824	0.411019	0.386138	14	15.7	NAN	NAN	5	5.6	9	10.7
Q60780	Q60780	Gas7	7.52333e+07	69600000	7.39667e+07	70600000	73700000	105800000	7.29333e+07	8.33667e+07	0.192892	0.411151	0.385999	10	27.6	7	18.5	7	20.2	5	15.7
Q9D7S9	Q9D7S9	Chmp5	10700000	11800000	8537300	8933100	13800000	13300000	1.03458e+07	1.2011e+07	0.21532	0.411668	0.385453	NAN	NAN	4	29.7	2	10.5	NAN	NAN
P09925	P09925	Surf1	10700000	6787000	8919500	8347400	10900000	11100000	8.80217e+06	10115800	0.20068	0.412314	0.384772	2	6.2	4	13.7	NAN	NAN	1	2.3
Q810A7	Q810A7	Ddx42	74317750	80853750	86065350	94202500	91664600	74629750	8.04123e+07	8.68323e+07	0.110816	0.412314	0.384772	19	30.5	NAN	NAN	5	6.5	8	9.7
P43276	P43276	Hist1h1b	472500000	592500000	577000000	686500000	705000000	476500000	5.47333e+08	6.22667e+08	0.18604	0.412314	0.384772	9	32.3	NAN	NAN	5	18.4	7	22.4
O70443	O70443	Gnaz	6.36967e+08	6.18167e+08	6.39633e+08	4.97667e+08	522400000	6.99567e+08	6.31589e+08	5.73211e+08	-0.139919	0.412875	0.384181	17	47.9	17	47.9	16	49.9	11	31.8
P24638	P24638	Acp2	6014800	5719800	5251700	4688500	4613700	6170700	5662100	5.15763e+06	-0.134628	0.413664	0.383353	NAN	NAN	3	6.1	3	5.4	NAN	NAN
O35855	O35855	Bcat2	11000000	11000000	9436800	10000000	11300000	12700000	1.04789e+07	1.13333e+07	0.11308	0.413754	0.383258	NAN	NAN	5	14.5	3	7.9	NAN	NAN
Q61103	Q61103	Dpf2	70400000	63900000	70200000	91100000	89600000	55800000	6.81667e+07	7.88333e+07	0.209739	0.414266	0.382721	10	38.1	NAN	NAN	2	6.1	6	18.2
Q3UVK0	Q3UVK0	Ermp1	13500000	14700000	11000000	11200000	12700000	12100000	1.30667e+07	12000000	-0.122857	0.414889	0.382068	3	4	8	11.4	4	4.7	4	4.7
Q5SSI6	Q5SSI6	Utp18	14200000	19000000	16000000	16400000	22800000	16800000	16400000	1.86667e+07	0.186769	0.415673	0.381249	9	20.8	NAN	NAN	NAN	NAN	NAN	NAN
P21952;P31360	P21952;P31360	Pou3f1;Pou3f2	15100000	16900000	20000000	16000000	14900000	16900000	1.73333e+07	1.59333e+07	-0.121501	0.415676	0.381245	1	7.8	NAN	NAN	NAN	NAN	NAN	NAN
Q6P3A8	Q6P3A8	Bckdhb	31300000	31100000	29800000	29400000	32200000	35800000	3.07333e+07	3.24667e+07	0.079155	0.415709	0.38121	NAN	NAN	5	19.2	2	6.4	NAN	NAN
P08003	P08003	Pdia4	166000000	140000000	150000000	154500000	151500000	84627600	152000000	130209200	-0.22324	0.415815	0.3811	NAN	NAN	27	40.3	26	41.8	NAN	NAN
Q62420	Q62420	Sh3gl2	35350000	41650000	30750000	26950000	27250000	39450000	3.59167e+07	3.12167e+07	-0.202337	0.416365	0.380526	4	23.6	15	50	12	48.6	7	31.5
Q8BKY8	Q8BKY8	Mterfd3	5289100	5733200	5530500	5032600	7808800	5950400	5517600	6.26393e+06	0.183028	0.417656	0.379181	NAN	NAN	6	21.6	4	13	NAN	NAN
P63085	P63085	Mapk1	326500000	359000000	320000000	361000000	380500000	321350000	3.35167e+08	3.54283e+08	0.0800249	0.417679	0.379157	15	45.8	18	67.9	17	65.9	10	32.7
P62192	P62192	Psmc1	13750000	8641450	11250000	10381550	12529150	18200000	1.12138e+07	1.37036e+07	0.289274	0.417918	0.378908	4	9.1	8	22.5	5	12.3	1	2.7
Q9CZX9	Q9CZX9	Emc4	6599100	9936400	7751100	6188900	7473500	7688500	8.09553e+06	7.11697e+06	-0.185864	0.418059	0.378762	4	26.2	4	27.9	3	20.8	2	12
Q60931	Q60931	Vdac3	608000000	492000000	597000000	5.30333e+08	4.60667e+08	5.72667e+08	5.65667e+08	5.21222e+08	-0.118054	0.4185	0.378305	9	27.2	11	36.4	11	35.7	8	29
Q8R4N0	Q8R4N0	Clybl	153000000	188500000	180000000	169500000	168500000	149800000	1.73833e+08	162600000	-0.0963775	0.41871	0.378087	NAN	NAN	17	55.9	13	37	2	6.2
P19157;P46425	P19157;P46425	Gstp1;Gstp2	620000000	549000000	456000000	468000000	548000000	460000000	5.41667e+08	492000000	-0.138747	0.418915	0.377874	4	24.3	NAN	NAN	NAN	NAN	8	41
Q9CXW3	Q9CXW3	Cacybp	19900000	26400000	26200000	20700000	28400000	38300000	2.41667e+07	2.91333e+07	0.269652	0.419342	0.377432	2	7.9	10	43.2	7	29.7	2	7.9
Q61029	Q61029	Tmpo	332600000	401500000	429000000	456500000	573500000	334500000	387700000	4.54833e+08	0.230397	0.419721	0.377039	8	37.8	NAN	NAN	11	30.1	8	39.8
Q9DB27	Q9DB27	Mcts1;Mcts2	8757300	12900000	13000000	7751300	11300000	10800000	1.15524e+07	9.95043e+06	-0.215366	0.420044	0.376705	6	29.8	NAN	NAN	5	32	3	14.9
O88602	O88602	Cacng2	13700000	19000000	16200000	18000000	15300000	22800000	16300000	18700000	0.198166	0.420265	0.376477	2	6.5	5	26.3	2	6.5	1	3.7
Q60790	Q60790	Rasa3	1.95467e+08	1.65033e+08	1.74867e+08	1.87633e+08	1.72867e+08	2.17933e+08	1.78456e+08	1.92811e+08	0.111623	0.420616	0.376114	33	47.8	21	33.6	8	9.7	13	15.2
Q91ZW3	Q91ZW3	Smarca5	59400000	59700000	62800000	63900000	76200000	57100000	6.06333e+07	6.57333e+07	0.116514	0.421057	0.375659	29	38.1	NAN	NAN	14	21.9	19	24.7
Q8BJU0	Q8BJU0	Sgta	31800000	42600000	30100000	32900000	39600000	47400000	3.48333e+07	3.99667e+07	0.198329	0.421239	0.375471	NAN	NAN	8	33	5	20	NAN	NAN
Q6ZQL4	Q6ZQL4	Wdr43	39700000	33400000	61000000	62000000	56100000	43000000	44700000	53700000	0.264647	0.421655	0.375042	6	10.3	NAN	NAN	NAN	NAN	NAN	NAN
Q80UU9	Q80UU9	Pgrmc2	72900000	77600000	79200000	77500000	100000000	74400000	7.65667e+07	8.39667e+07	0.1331	0.422244	0.374436	2	17.1	8	42.9	6	38.7	3	28.1
Q8BNY6	Q8BNY6	Ncs1	1.46233e+08	1.54567e+08	133600000	1.49367e+08	1.42433e+08	1.70467e+08	144800000	1.54089e+08	0.0897012	0.42235	0.374328	9	40.5	10	46.3	5	30.5	5	30.5
Q9Z1S3	Q9Z1S3	Rasgrp1	47600000	42200000	43300000	40500000	50400000	53700000	4.43667e+07	48200000	0.119557	0.422531	0.374142	11	21	1	3.1	NAN	NAN	1	1.6
Q8R149	Q8R149	Bud13	26600000	37000000	32800000	39600000	40900000	28900000	3.21333e+07	3.64667e+07	0.182508	0.422612	0.374058	6	11.6	NAN	NAN	NAN	NAN	2	4.1
Q60611;Q8VI24	Q60611;Q8VI24	Satb1	51300000	54400000	72500000	69500000	58300000	71100000	59400000	66300000	0.158546	0.423087	0.37357	7	14.8	NAN	NAN	NAN	NAN	2	2.7
Q8C008	Q8C008	Dzank1	58700000	79500000	78600000	69900000	98400000	77600000	7.22667e+07	8.19667e+07	0.181707	0.42331	0.373342	13	21.6	NAN	NAN	NAN	NAN	3	4.5
Q8CCT4;Q8R0A5	Q8CCT4;Q8R0A5	Tceal5;Tceal3	16300000	17600000	23900000	15900000	13000000	20400000	1.92667e+07	1.64333e+07	-0.229482	0.423913	0.372723	NAN	NAN	4	20.5	NAN	NAN	NAN	NAN
Q3UUG6	Q3UUG6	Tbc1d24	62325000	71625000	50975000	34675000	57925000	63775000	6.16417e+07	52125000	-0.24193	0.424299	0.372328	19	41.2	17	38	12	23.2	7	15.3
P46735;O88329	P46735	Myo1b	114000000	138000000	138000000	123000000	126000000	119000000	130000000	1.22667e+08	-0.0837684	0.42444	0.372184	21	18.5	NAN	NAN	NAN	NAN	NAN	NAN
Q9JIA1	Q9JIA1	Lgi1	3.33333e+08	3.40333e+08	3.13333e+08	2.56667e+08	2.66333e+08	3.67333e+08	329000000	2.96778e+08	-0.148705	0.424884	0.37173	19	35.2	20	39.5	18	35	17	32.3
Q99M71	Q99M71	Epdr1	48900000	55000000	59400000	57100000	52800000	27700000	5.44333e+07	4.58667e+07	-0.247044	0.425279	0.371327	3	15.2	6	28.6	4	21	2	9.8
B1AZP2	B1AZP2	Dlgap4	31350000	28150000	28200000	27350000	31900000	34950000	2.92333e+07	31400000	0.10315	0.426234	0.370352	22	32.6	9	11.2	10	13.3	13	16.7
Q9DCT2	Q9DCT2	Ndufs3	243000000	1.69033e+08	194000000	191000000	1.48367e+08	1.96333e+08	2.02011e+08	1.78567e+08	-0.177972	0.426325	0.370259	5	19.4	12	36.1	7	33.1	7	26.6
Q60803	Q60803	Traf3	107700000	107000000	109550000	91300000	117050000	94250000	1.08083e+08	1.00867e+08	-0.0996946	0.427055	0.369516	25	46.9	2	3	7	12.3	11	21.3
P58404	P58404	Strn4	53450000	47550000	37150000	43000000	48600000	77600000	46050000	56400000	0.292494	0.42755	0.369013	8	17	14	32.9	3	6.8	4	6.7
Q00612	Q00612	G6pdx	31100000	39300000	33500000	29900000	32800000	34000000	3.46333e+07	3.22333e+07	-0.103608	0.427626	0.368936	NAN	NAN	17	33.2	6	22.1	NAN	NAN
Q14CH0	Q14CH0	Fam171b	12200000	16200000	12300000	13100000	14600000	18500000	1.35667e+07	15400000	0.182864	0.427779	0.368781	NAN	NAN	10	17.2	8	13	NAN	NAN
Q9CXJ1	Q9CXJ1	Ears2	4699300	3639200	4814000	4756500	3825500	2739000	4.38417e+06	3.77367e+06	-0.216336	0.427854	0.368704	NAN	NAN	6	15.5	12	26.4	NAN	NAN
P32921	P32921	Wars	29500000	35700000	27000000	26300000	23700000	32500000	3.07333e+07	27500000	-0.160373	0.42857	0.367978	NAN	NAN	8	23.3	10	27.2	NAN	NAN
Q9Z315	Q9Z315	Sart1	71231900	77145300	67913650	88952450	79855550	66263850	72096950	7.83573e+07	0.120129	0.429134	0.367407	19	32.9	NAN	NAN	5	9.4	8	13.3
Q5RKR3	Q5RKR3	Islr2	21000000	26300000	24500000	24700000	21900000	19500000	2.39333e+07	2.20333e+07	-0.119334	0.429335	0.367203	NAN	NAN	12	21.6	10	16.4	NAN	NAN
P27671	P27671	Rasgrf1	64300000	64400000	55500000	47900000	58950000	63100000	61400000	56650000	-0.116163	0.429597	0.366939	15	14.7	14	15.5	13	12.3	5	3.8
P70280	P70280	Vamp7	14900000	15400000	14500000	17900000	9906900	9984300	1.49333e+07	1.25971e+07	-0.245448	0.430062	0.366469	NAN	NAN	3	11.8	6	30	NAN	NAN
Q9JJ43	Q9JJ43	Rbfox1	12000000	12800000	15800000	16300000	14800000	13300000	1.35333e+07	14800000	0.12908	0.430176	0.366353	2	17.2	NAN	NAN	1	10.6	1	19.2
Q76MZ3;Q7TNP2	Q76MZ3	Ppp2r1a	277000000	251500000	220000000	220500000	296500000	323000000	249500000	280000000	0.166387	0.431023	0.365499	23	45.5	33	61.1	27	54.7	15	28
P58742	P58742	Aaas	22900000	19400000	21200000	19400000	23200000	11400000	2.11667e+07	18000000	-0.233797	0.431242	0.365279	5	12.3	NAN	NAN	2	4.6	6	14.3
A2A4P0	A2A4P0	Dhx8	13700000	18700000	16500000	20300000	16900000	16600000	16300000	1.79333e+07	0.137772	0.431979	0.364537	7	7.9	NAN	NAN	NAN	NAN	NAN	NAN
P61965	P61965	Wdr5	97100000	135000000	113000000	138000000	138000000	108000000	1.15033e+08	128000000	0.154092	0.432056	0.36446	9	31.7	NAN	NAN	2	7.8	3	12
P83917	P83917	Cbx1	13600000	23400000	21900000	23200000	27000000	18800000	1.96333e+07	23000000	0.228329	0.43235	0.364164	2	10.3	NAN	NAN	NAN	NAN	NAN	NAN
Q80VL1	Q80VL1	Tdrkh	18115400	2.18388e+07	1.88158e+07	2.32766e+07	2.13665e+07	1.87025e+07	1.959e+07	2.11152e+07	0.108165	0.43278	0.363732	5	13	13	33	15	33.9	3	5.4
Q99LM9	Q99LM9	Tada1	15400000	13200000	14200000	17000000	15100000	13700000	1.42667e+07	1.52667e+07	0.0977368	0.433028	0.363484	5	19.7	NAN	NAN	NAN	NAN	NAN	NAN
Q8BWS5	Q8BWS5	Gprin3	27322550	17442150	23673150	12985850	12537550	27802000	2.28126e+07	1.77751e+07	-0.359972	0.433048	0.363464	11	19.5	9	18.7	3	5.4	NAN	NAN
Q8R2Y8	Q8R2Y8	Ptrh2	12600000	13500000	15400000	23500000	13000000	14000000	1.38333e+07	1.68333e+07	0.283172	0.433127	0.363385	NAN	NAN	5	34.3	5	39.8	NAN	NAN
P97386	P97386	Lig3	34900000	44200000	38300000	54100000	40700000	37600000	3.91333e+07	4.41333e+07	0.173471	0.433306	0.363206	12	13.7	NAN	NAN	3	3.1	5	5
P49117	P49117	Nr2c2	32900000	34100000	32400000	27900000	38100000	18800000	3.31333e+07	2.82667e+07	-0.229182	0.433648	0.362863	10	25.7	NAN	NAN	NAN	NAN	2	4
Q8BGA9	Q8BGA9	Oxa1l	5529900	6384000	5660900	4896200	6134000	5379600	5.85827e+06	5.46993e+06	-0.0989506	0.434465	0.362046	2	4.2	4	8.3	2	4.2	NAN	NAN
Q61001	Q61001	Lama5	10000000	16000000	22500000	14300000	14300000	9686100	1.61667e+07	1.2762e+07	-0.341164	0.434478	0.362032	11	3.7	NAN	NAN	NAN	NAN	27	8.7
Q9ERE7	Q9ERE7	Mesdc2	37600000	36700000	39800000	41600000	34300000	50900000	3.80333e+07	4.22667e+07	0.152256	0.435573	0.360939	NAN	NAN	7	40.6	7	33	NAN	NAN
Q8R322	Q8R322	Gle1	51500000	67700000	66000000	79600000	82500000	51800000	6.17333e+07	71300000	0.207852	0.435601	0.360911	14	23	NAN	NAN	NAN	NAN	3	6.3
P29341	P29341	Pabpc1	189075000	232400000	212650000	196300000	68850000	234850000	211375000	1.66667e+08	-0.342839	0.435931	0.360582	27	40.4	27	40.7	17	27.4	18	28.8
Q8R2K4	Q8R2K4	Taf6l	9757500	13100000	11000000	14600000	13700000	10000000	1.12858e+07	1.27667e+07	0.177869	0.435962	0.360552	8	16.9	NAN	NAN	NAN	NAN	NAN	NAN
Q8K298	Q8K298	Anln	70970000	54700000	5.24333e+07	6.20667e+07	6.57667e+07	6.5726e+07	5.93678e+07	6.45198e+07	0.120061	0.436492	0.360024	17	18.1	12	12.2	8	7.8	11	11.4
P39087	P39087	Grik2	37400000	32100000	28700000	27900000	16300000	37100000	3.27333e+07	27100000	-0.272468	0.436866	0.359652	8	10.2	3	4.3	3	4.1	3	4.1
P30999	P30999	Ctnnd1	3.45667e+07	3.39836e+07	39700000	3.76667e+07	35000000	43800000	3.60834e+07	3.88222e+07	0.105546	0.4371	0.35942	24	31.8	24	30.9	11	13.3	11	12.8
P49813;Q9JHJ0	P49813	Tmod1	89824950	127147300	89100150	93070600	117234550	148385050	1.02024e+08	119563400	0.228865	0.437381	0.359141	15	54.6	7	34.8	2	8.4	6	22.8
P97384	P97384	Anxa11	161475000	133425000	143650000	150275000	136100000	122625000	1.46183e+08	1.36333e+08	-0.10064	0.437817	0.358707	18	37.2	18	36.2	17	37.8	9	18.7
E9Q634;P70248	E9Q634;P70248	Myo1e;Myo1f	15600000	13200000	12700000	16100000	11500000	22300000	1.38333e+07	1.66333e+07	0.265928	0.438118	0.358408	5	5.4	NAN	NAN	NAN	NAN	NAN	NAN
P35486	P35486	Atic	58700000	57800000	57400000	46800000	51900000	62900000	5.79667e+07	5.38667e+07	-0.105831	0.43816	0.358368	NAN	NAN	20	45.8	21	52.7	18	40
O55033	O55033	Nck2	31650000	40050000	40650000	35200000	42350000	45800000	37450000	4.11167e+07	0.134758	0.438345	0.358184	7	20	10	33.9	6	19.5	4	11.8
Q0P678	Q0P678	Zc3h18	67400000	79300000	77000000	98900000	87300000	64900000	7.45667e+07	83700000	0.166697	0.438405	0.358125	7	12.1	NAN	NAN	NAN	NAN	NAN	NAN
Q8CAA7	Q8CAA7	Pgm2l1	107050000	147000000	120000000	129000000	118000000	74480450	1.24683e+08	107160150	-0.2185	0.438475	0.358055	NAN	NAN	26	51.5	21	33.5	6	9.2
Q61990	Q61990	Pcbp2	550950000	654800000	601675000	602550000	647400000	643050000	602475000	631000000	0.0667386	0.438791	0.357743	7	43.9	5	41.2	5	37.6	4	33.1
Q9JIZ9	Q9JIZ9	Plscr3	8109900	8717400	8679700	10700000	8110000	8762500	8.50233e+06	9.19083e+06	0.112337	0.439122	0.357415	2	8.1	4	10.5	5	22	NAN	NAN
Q921S7	Q921S7	Mrpl3	17000000	22000000	17700000	14000000	23700000	35500000	18900000	24400000	0.368495	0.439238	0.3573	4	11.2	NAN	NAN	NAN	NAN	2	4.5
Q80TJ1	Q80TJ1	Cadps	63600000	67500000	48050000	43800000	49050000	64300000	5.97167e+07	5.23833e+07	-0.189026	0.439385	0.357155	9	11.4	44	46.1	38	40.8	18	19.1
Q8VHK5	Q8VHK5	Mlc1	20500000	24200000	18800000	24700000	28100000	18800000	2.11667e+07	2.38667e+07	0.173203	0.439678	0.356865	2	5.8	5	18.6	3	12	NAN	NAN
Q91WN1	Q91WN1	Dnajc9	9852900	18200000	14100000	14800000	19000000	15400000	1.4051e+07	16400000	0.223026	0.440139	0.356411	3	12.7	NAN	NAN	2	8.5	2	8.5
P0C7M9	P0C7M9	Clec2l	26400000	32300000	28800000	24900000	30800000	25200000	2.91667e+07	2.69667e+07	-0.113143	0.440571	0.355984	NAN	NAN	8	34.1	5	21.8	NAN	NAN
P63330;P62715	P63330;P62715	Ppp2ca;Ppp2cb	16600000	21600000	15500000	12300000	22400000	41400000	17900000	2.53667e+07	0.502974	0.440813	0.355745	1	43.4	1	58.9	1	49.5	7	27.2
Q8C052	Q8C052	Map1s	28142000	3.0194e+07	27463700	3.07782e+07	2.76037e+07	30886000	2.85999e+07	2.9756e+07	0.0571694	0.441246	0.355319	13	15.4	12	12.6	5	5.8	3	3.9
O08583;Q9JJW6	O08583	Alyref	62300000	43000000	61600000	79900000	40000000	88600000	5.56333e+07	69500000	0.321063	0.441361	0.355206	NAN	NAN	NAN	NAN	NAN	NAN	7	29
P13864	P13864	Dnmt1	59100000	22100000	41700000	37600000	31000000	25500000	4.09667e+07	3.13667e+07	-0.385218	0.441378	0.35519	18	12.2	NAN	NAN	2	1.5	4	3.1
Q9D1H6	Q9D1H6	Ndufaf4	26400000	23900000	19200000	24400000	26200000	24500000	2.31667e+07	2.50333e+07	0.1118	0.442019	0.354559	3	22.5	7	43.4	5	26	NAN	NAN
P63087	P63087	Ppp1cc	136000000	78400000	74200000	47100000	317000000	134000000	96200000	1.66033e+08	0.787364	0.442421	0.354164	2	36.5	2	55.7	2	44.6	2	23.5
P58021	P58021	Tm9sf2	25800000	28400000	22300000	30400000	29600000	23600000	25500000	2.78667e+07	0.128043	0.44254	0.354048	NAN	NAN	5	7.6	6	8.8	NAN	NAN
Q9D2V7	Q9D2V7	Coro7	21200000	35300000	22100000	21200000	25600000	19200000	26200000	22000000	-0.252063	0.442589	0.354	NAN	NAN	14	22.8	9	10.4	NAN	NAN
O35381;Q64G17	O35381	Anp32a	25050000	27600000	28750000	27700000	25450000	24600000	2.71333e+07	2.59167e+07	-0.0661861	0.443387	0.353217	NAN	NAN	8	27.5	6	30	2	11.7
Q60864	Q60864	Stip1	19000000	14500000	8431800	9415000	10200000	13800000	1.39773e+07	1.11383e+07	-0.327549	0.444018	0.352599	8	17.7	30	52.3	28	50.6	9	18.8
P54923	P54923	Adprh	13700000	15000000	13000000	14100000	12900000	22600000	13900000	1.65333e+07	0.250293	0.444664	0.351968	NAN	NAN	7	24.6	7	21.3	NAN	NAN
Q9D4H8	Q9D4H8	Cul2	15000000	9487200	14400000	14600000	12400000	17900000	12962400	1.49667e+07	0.20742	0.444857	0.351779	NAN	NAN	14	22.6	15	18.9	2	2.6
Q9CQU1	Q9CQU1	Mfap1	49272100	47458000	61879150	67784600	79462350	41832100	52869750	63026350	0.253513	0.445339	0.35131	8	23.5	NAN	NAN	2	5	2	5
Q9QZ06	Q9QZ06	Tollip	65400000	74000000	67900000	66800000	73200000	77500000	69100000	72500000	0.0692953	0.445649	0.351007	2	9.1	8	35.8	7	33.2	NAN	NAN
Q2NL51	Q2NL51	Gsk3a	47887625	49475000	51925000	51950000	49851175	50836850	4.97625e+07	5.08793e+07	0.0320198	0.445667	0.350989	7	27.6	10	32	10	42.2	5	19.8
Q9EPW0	Q9EPW0	Inpp4a	39000000	61300000	45500000	37400000	40300000	49100000	48600000	4.22667e+07	-0.201436	0.445847	0.350814	3	3.4	26	33.9	19	20.2	3	3.4
P21981	P21981	Tgm2	46600000	70100000	99700000	133000000	101000000	53000000	7.21333e+07	9.56667e+07	0.40735	0.445913	0.35075	13	23.5	NAN	NAN	2	3.2	6	9.8
Q96MT3	Q96MT3	Prickle1	26300000	20400000	15900000	18300000	23700000	35600000	2.08667e+07	2.58667e+07	0.309894	0.446705	0.349979	6	8.3	2	3	NAN	NAN	NAN	NAN
Q91YT0	Q91YT0	Ndufv1	182500000	171000000	186000000	186000000	153500000	375000000	1.79833e+08	2.38167e+08	0.405311	0.446736	0.349949	21	46.6	16	48.5	18	46.6	16	30.2
P70122	P70122	Sbds	11564150	9429650	10091450	13495400	12836750	8794200	10361750	1.17088e+07	0.176323	0.447056	0.349638	4	11.2	2	6.4	5	17.6	6	21.6
Q64331	Q64331	Myo6	132050000	132150000	111800000	109900000	118300000	126750000	1.25333e+08	1.18317e+08	-0.0831168	0.447199	0.349499	37	33.2	24	24.7	13	11.7	22	18.8
Q9EPL8	Q9EPL8	Ipo7	47400000	30000000	32300000	34700000	31100000	29600000	3.65667e+07	31800000	-0.201502	0.447335	0.349367	4	5	16	18	11	12.7	5	5.5
P70288	P70288	Hdac2	158150000	251600000	226650000	212650000	193150000	142550000	2.12133e+08	1.82783e+08	-0.214837	0.447487	0.349219	7	32.2	NAN	NAN	1	8.4	3	14.5
Q61578	Q61578	Fdxr	33173900	30900900	32450000	28134250	26341300	35100000	3.21749e+07	2.98585e+07	-0.107795	0.447661	0.349051	5	10.7	15	44.5	15	35	1	2.8
O08688	O08688	Capn5	4.07667e+07	43400000	3.88333e+07	4.27333e+07	3.81333e+07	5.61667e+07	41000000	4.56778e+07	0.155869	0.448236	0.348494	22	39.2	22	40.6	17	30.3	12	20
Q99ME9	Q99ME9	Gtpbp4	25400000	35000000	21700000	25000000	47800000	29500000	2.73667e+07	34100000	0.317352	0.448391	0.348343	6	10.7	NAN	NAN	NAN	NAN	9	14
Q8CDG3	Q8CDG3	Vcpip1	22200000	23800000	21300000	20800000	25100000	25700000	2.24333e+07	2.38667e+07	0.0893531	0.448467	0.34827	NAN	NAN	9	10.7	8	8	2	2.5
O08914	O08914	Faah	22350600	2.65003e+07	2.34914e+07	2.31089e+07	26344600	2.73796e+07	2.41141e+07	2.5611e+07	0.0868886	0.448884	0.347866	3	6.6	17	43.4	16	38.7	5	8.5
Q6PE15	Q6PE15	Abhd10	74400000	80300000	80600000	73200000	85000000	91500000	7.84333e+07	8.32333e+07	0.0856945	0.448884	0.347866	NAN	NAN	11	40.1	7	24.6	NAN	NAN
Q6A4J8	Q6A4J8	Usp7	40100000	39300000	37700000	31800000	34300000	42600000	3.90333e+07	3.62333e+07	-0.107389	0.448959	0.347794	4	3.6	19	20.8	6	5.7	3	2.5
P00405	P00405	Mtco2	8.77667e+08	615000000	800000000	6.11667e+08	4.80667e+08	8.59333e+08	7.64222e+08	6.50556e+08	-0.23232	0.449165	0.347594	5	23.3	6	27.8	6	32.2	5	23.3
P61022	P61022	Chp1	1.94921e+07	17457000	14924000	1.48359e+07	14937900	1.79178e+07	1.7291e+07	1.58972e+07	-0.121252	0.449246	0.347515	3	15.9	11	65.1	7	44.6	3	15.9
O35841	O35841	Api5	138986600	1.52965e+08	163731500	164511300	2.19448e+08	1.35862e+08	1.51895e+08	1.73274e+08	0.189983	0.44978	0.347	15	30.2	3	7.7	8	15.5	11	22.8
Q9WTR5	Q9WTR5	Cdh13	120450000	101250000	109750000	98550000	165950000	118950000	1.10483e+08	1.27817e+08	0.210247	0.44979	0.346991	5	9.2	7	15.7	3	6	3	6
Q91VT4	Q91VT4	Cbr4	57250000	54900000	57050000	53850000	70700000	57600000	56400000	6.07167e+07	0.106397	0.450131	0.346661	4	19.1	10	44.9	6	27.5	2	8.9
Q8BP40	Q8BP40	Acp6	62600000	58600000	53300000	61700000	54900000	41700000	5.81667e+07	5.27667e+07	-0.140566	0.450199	0.346595	NAN	NAN	13	38.5	11	37.6	NAN	NAN
Q9ET77	Q9ET77	Jph3	49200000	59700000	42600000	42500000	56000000	92400000	50500000	6.36333e+07	0.333499	0.450239	0.346557	8	11.7	NAN	NAN	NAN	NAN	1	1.7
Q3V0I2	Q3V0I2	Prr7	67700000	63700000	57600000	52600000	39800000	72000000	63000000	54800000	-0.201176	0.450247	0.34655	6	27.1	4	16.7	NAN	NAN	4	16.7
Q8C996	Q8C996	Tmem163	21100000	15800000	16000000	15400000	16000000	17000000	1.76333e+07	1.61333e+07	-0.128261	0.450589	0.34622	NAN	NAN	4	17.7	4	19.8	NAN	NAN
P70441	P70441	Slc9a3r1	1.01867e+08	1.17467e+08	1.30533e+08	1.20733e+08	1.16133e+08	5.94667e+07	1.16622e+08	9.87778e+07	-0.239584	0.450716	0.346097	NAN	NAN	17	50.1	15	45.6	8	29.6
Q3UQU0	Q3UQU0	Brd9	27300000	39600000	41900000	40600000	23200000	27700000	3.62667e+07	30500000	-0.249835	0.450844	0.345973	4	9.9	NAN	NAN	NAN	NAN	NAN	NAN
Q6PHZ2	Q6PHZ2	Camk2d	1.34033e+08	140500000	110000000	1.22133e+08	1.37167e+08	163100000	1.28178e+08	140800000	0.135501	0.451367	0.34547	10	38.5	9	36.3	4	21.2	6	26.1
Q80TL0	Q80TL0	Ppm1e	122000000	109000000	106000000	109000000	116000000	86800000	1.12333e+08	1.03933e+08	-0.112128	0.451475	0.345366	1	2	14	22.6	9	15.4	3	4.4
Q9D2G2	Q9D2G2	Dlst	6.15333e+07	7.08333e+07	6.24333e+07	67100000	56800000	1.22067e+08	6.49333e+07	8.19889e+07	0.336469	0.451666	0.345182	10	27.5	8	18.7	9	21.1	8	20.7
Q8R3V5	Q8R3V5	Sh3glb2	7275100	10700000	7900800	7364900	8636500	6956000	8625300	7.65247e+06	-0.17265	0.451818	0.345036	3	8.8	16	45.8	17	48.5	7	20.5
Q9Z103	Q9Z103	Adnp	109150000	132550000	126600000	146050000	134000000	116100000	1.22767e+08	132050000	0.105165	0.453046	0.343858	18	24	NAN	NAN	11	15.9	13	19
Q9D3E6	Q9D3E6	Stag1	144000000	161000000	165000000	162000000	151000000	126000000	1.56667e+08	1.46333e+08	-0.0984398	0.453056	0.343848	13	15.7	NAN	NAN	4	3.8	4	4.8
Q8BVL9;Q5DTN8	Q8BVL9;Q5DTN8	Jakmip3	64900000	63300000	47300000	55500000	61400000	85100000	58500000	6.73333e+07	0.202884	0.453431	0.343489	10	14	3	3.6	NAN	NAN	1	1.4
Q91VM5	Q91VM5	Rbmxl1	251000000	273000000	279500000	299500000	298000000	251000000	2.67833e+08	2.82833e+08	0.0786166	0.454022	0.342923	3	44.1	NAN	NAN	3	35.8	3	39.9
Q91YJ5	Q91YJ5	Mtif2	6786400	9013900	5338600	6668900	6482200	5045000	7046300	6.06537e+06	-0.216271	0.454541	0.342427	4	7.8	5	9.5	4	6.9	NAN	NAN
Q61035;Q99KK9	Q61035	Hars	17900000	12800000	20600000	14000000	14000000	17100000	17100000	1.50333e+07	-0.185831	0.456476	0.340582	2	3.8	5	17.7	NAN	NAN	3	6.1
Q6ZPE2	Q6ZPE2	Sbf1	135550000	141350000	116150000	113250000	131050000	125850000	1.31017e+08	1.23383e+08	-0.0866028	0.456637	0.340429	52	33.5	50	32	32	19.2	30	19.1
Q8CI71	Q8CI71	Ccdc132	32300000	43200000	35800000	33500000	29800000	38100000	37100000	33800000	-0.134396	0.456857	0.34022	3	3.3	24	30	15	17.7	NAN	NAN
Q6ZWX6	Q6ZWX6	Eif2s1	85950000	109350000	76150000	80250000	105225000	127400000	9.04833e+07	1.04292e+08	0.2049	0.457458	0.339649	18	60.6	7	24.1	9	29.2	12	38.1
Q8R4F1	Q8R4F1	Ntng2	34600000	28900000	23650000	26700000	20900000	29550000	29050000	2.57167e+07	-0.175835	0.457633	0.339483	9	20.7	11	20.2	5	8.8	4	8.3
Q9D1P0	Q9D1P0	Mrpl13	10900000	10900000	9426500	9252800	11100000	15900000	1.04088e+07	1.20843e+07	0.215322	0.457808	0.339317	6	37.6	NAN	NAN	NAN	NAN	3	15.7
P08226	P08226	Apoe	68899000	5.75667e+07	55391200	54000000	9.88667e+07	64000000	6.0619e+07	7.22889e+07	0.254005	0.458187	0.338957	3	11.6	12	41.5	14	44.7	8	30.5
Q8R516	Q8R516	Mib2	16000000	20100000	15700000	13600000	13300000	19100000	1.72667e+07	1.53333e+07	-0.171318	0.458642	0.338526	8	8.4	NAN	NAN	NAN	NAN	NAN	NAN
Q5SWU9	Q5SWU9	Acaca	17000000	18100000	15700000	17100000	13800000	16800000	1.69333e+07	15900000	-0.0908392	0.458673	0.338497	NAN	NAN	20	10.7	23	10.2	4	1.8
P84244;P84228;P68433;P02301	P84244;P84228;P68433;P02301	H3f3a;Hist1h3b;Hist1h3a;H3f3c	1285500000	2253000000	1483500000	1516000000	1645000000	980000000	1674000000	1.38033e+09	-0.278283	0.45871	0.338461	NAN	NAN	NAN	NAN	NAN	NAN	7	27.9
Q9WU79	Q9WU79	Prodh	48200000	51050000	52200000	48350000	53900000	35500000	5.04833e+07	4.59167e+07	-0.136789	0.458886	0.338296	NAN	NAN	21	45.9	19	38.4	2	4.3
Q7TSC1	Q7TSC1	Prrc2a	30600000	67100000	29600000	28000000	29200000	38700000	4.24333e+07	3.19667e+07	-0.40863	0.45919	0.338008	8	5	12	9.1	2	1.1	2	1.1
Q9Z0Y1	Q9Z0Y1	Dctn3	36900000	46750000	37850000	38100000	44850000	49950000	40500000	44300000	0.129385	0.45965	0.337573	5	23.7	9	43.5	5	23.7	4	19.4
Q3TCJ1	Q3TCJ1	Fam175b	2284400	2006400	2109300	2486600	2058900	2219100	2.13337e+06	2.25487e+06	0.0799102	0.460103	0.337145	NAN	NAN	3	9.2	2	5.5	NAN	NAN
Q9CRY7	Q9CRY7	Gdpd1	79400000	62650000	67350000	62200000	70850000	62250000	69800000	65100000	-0.100569	0.460124	0.337125	NAN	NAN	11	39.5	13	46.2	2	4.8
Q9Z0N1;Q9Z0N2	Q9Z0N1;Q9Z0N2	Eif2s3x;Eif2s3y	102457600	120700750	142587025	155593225	130022275	119000000	121915125	1.34872e+08	0.145712	0.460233	0.337023	NAN	NAN	NAN	NAN	NAN	NAN	12	29.4
P97772	P97772	Grm1	48950000	43950000	41300000	46500000	41450000	63400000	4.47333e+07	50450000	0.173504	0.460308	0.336951	12	11.1	6	4.8	4	3.8	1	0.8
Q80TQ2	Q80TQ2	Cyld	22000000	26550000	22550000	16050000	18400000	27450000	23700000	2.06333e+07	-0.19991	0.460436	0.336831	9	10.7	12	13.6	5	5.9	4	4.5
Q7TMS5	Q7TMS5	Abcg2	10600000	18000000	7107400	9886700	9306300	8614300	1.19025e+07	9269100	-0.360759	0.460946	0.33635	3	4.9	6	11.4	3	4.4	NAN	NAN
O35129	O35129	Phb2	246600000	1.96767e+08	2.54567e+08	2.42667e+08	203500000	422000000	2.32644e+08	2.89389e+08	0.314883	0.460974	0.336324	13	46.8	20	64.5	12	41.5	11	38.5
Q9CVB6	Q9CVB6	Arpc2	355300000	414450000	344650000	392000000	313500000	330000000	3.71467e+08	3.45167e+08	-0.10594	0.461019	0.336281	15	42.7	24	75	14	47	9	28.3
Q8C0P5	Q8C0P5	Coro2a	47050000	48850000	43500000	33900000	40150000	51900000	4.64667e+07	4.19833e+07	-0.146379	0.461154	0.336154	7	13.2	10	20	NAN	NAN	3	5.9
P62631	P62631	Eef1a2	2100000000	2390000000	2270000000	2350000000	2250000000	1380000000	2.25333e+09	1.99333e+09	-0.176878	0.461188	0.336122	12	39.7	11	64.8	10	48.8	8	29.6
Q9EQ61	Q9EQ61	Pes1	16700000	19100000	17100000	17900000	15000000	17200000	1.76333e+07	16700000	-0.0784571	0.461286	0.33603	7	12	NAN	NAN	NAN	NAN	NAN	NAN
Q9QUM9	Q9QUM9	Psma6	9351300	17500000	12100000	13500000	17000000	14800000	1.29838e+07	15100000	0.21784	0.461729	0.335613	2	8.9	4	17.5	4	17.5	2	9.3
Q68FF6;Q9JLQ2	Q68FF6	Git1	116550000	120950000	101200000	101750000	122400000	155053200	112900000	1.26401e+08	0.162963	0.462464	0.334922	20	32.2	30	54.3	16	23.2	9	12.5
Q8BYB9	Q8BYB9	Poglut1	18000000	16900000	22900000	20500000	20800000	21000000	1.92667e+07	2.07667e+07	0.108163	0.462942	0.334474	5	13.3	2	6.9	4	10.2	NAN	NAN
P11438	P11438	Lamp1	30050000	36200000	33550000	33300000	33550000	24550000	3.32667e+07	3.04667e+07	-0.126846	0.463017	0.334403	NAN	NAN	3	8.4	3	8.4	3	7.6
P61963	P61963	Dcaf7	22500000	33500000	26900000	30700000	29700000	30300000	2.76333e+07	3.02333e+07	0.12973	0.463352	0.334089	5	16.7	4	14.9	2	8.2	2	7
Q6NVF0	Q6NVF0	Ocrl	41500000	32200000	36300000	37700000	37100000	43300000	3.66667e+07	3.93667e+07	0.102505	0.463893	0.333582	NAN	NAN	20	25.6	9	11.8	NAN	NAN
Q69ZP3	Q69ZP3	Pnkd	13139600	16500000	13594050	12850000	15619450	21350000	1.44112e+07	1.66065e+07	0.204554	0.464141	0.333351	3	10.4	4	17.1	5	10.9	NAN	NAN
Q6P9S0	Q6P9S0	Mtss1l	8849100	7967300	9820300	9183200	9084100	9765000	8878900	9344100	0.0736748	0.464391	0.333116	3	7	7	13.3	3	7	2	3.4
O08582	O08582	Gtpbp1	49186200	67373900	48383550	50420250	55378850	40986800	5.49812e+07	4.89286e+07	-0.16826	0.464967	0.332578	10	18.4	6	10.9	2	3.9	4	7
Q01768	Q01768	Me2	33700000	38500000	37000000	35800000	35100000	34800000	36400000	3.52333e+07	-0.0469975	0.465686	0.331907	NAN	NAN	15	34.1	18	43.6	2	45.4
Q64487;A2A8L5	Q64487	Ptprd	303000000	231000000	210000000	221000000	317000000	306000000	248000000	2.81333e+08	0.18194	0.465764	0.331834	21	22	38	41.4	22	23.2	19	12.5
Q01065	Q01065	Pde1b	11700000	14200000	9419900	9595900	9775500	12100000	11773300	1.04905e+07	-0.16644	0.467271	0.330431	NAN	NAN	9	23	6	10.5	NAN	NAN
Q8BLC3	Q8BLC3	Lypd1	12350000	8924600	9206800	5087000	10961100	9439800	1.01605e+07	8.49597e+06	-0.258117	0.467293	0.330411	3	22.7	3	39	2	21.3	NAN	NAN
Q91WC3	Q91WC3	Acsl6	29650000	28600000	20550000	24350000	24800000	54950000	2.62667e+07	34700000	0.401703	0.467907	0.32984	14	24.8	45	62.4	34	56.2	16	25.1
Q80UK0	Q80UK0	Esd	22900000	33500000	26300000	31300000	46200000	23100000	2.75667e+07	3.35333e+07	0.282671	0.467976	0.329776	NAN	NAN	7	37.6	6	28	NAN	NAN
Q6PE01	Q6PE01	Snrnp40	129244200	190456100	168650000	191456650	152773900	199316050	1.62783e+08	181182200	0.154487	0.468065	0.329693	11	35.2	NAN	NAN	2	7	10	26.3
Q9DCH4	Q9DCH4	Eif3f	33300000	37100000	32600000	29600000	35300000	32900000	3.43333e+07	32600000	-0.074738	0.468086	0.329675	8	28.8	4	16.9	NAN	NAN	2	7.8
Q91WM2	Q91WM2	Cecr5	18700000	17800000	17800000	18300000	16300000	29900000	18100000	21500000	0.248347	0.468537	0.329256	NAN	NAN	8	24.6	8	21	NAN	NAN
Q8CFI7	Q8CFI7	Polr2b	188800000	220550000	207150000	206950000	202250000	174450000	205500000	194550000	-0.0789974	0.468728	0.329079	29	28.8	NAN	NAN	10	8.6	17	14.1
P09055	P09055	Itgb1	26400000	31850000	36650000	36950000	26350000	48500000	3.16333e+07	3.72667e+07	0.23644	0.468911	0.328909	8	12.3	6	10.2	10	12.2	12	15.9
Q80TE4	Q80TE4	Sipa1l2	16200000	12700000	8134400	10200000	8471700	12200000	12344800	1.02906e+07	-0.262581	0.46914	0.328698	11	7.3	NAN	NAN	NAN	NAN	1	1.3
Q9CQY6	Q9CQY6	Uqcc	33800000	40000000	37700000	35600000	38900000	28400000	3.71667e+07	34300000	-0.115801	0.469238	0.328607	2	7.1	7	22.7	5	21.4	1	9.6
Q7TQI3	Q7TQI3	Otub1	171000000	161000000	146000000	162000000	166000000	83300000	1.59333e+08	137100000	-0.21682	0.469954	0.327945	1	5.5	14	57.2	11	53.1	4	19.9
Q921E2;P35285	Q921E2;P35285	Rab22a	29600000	31400000	33900000	31400000	29700000	30600000	3.16333e+07	3.05667e+07	-0.0494864	0.470585	0.327362	NAN	NAN	5	42.8	4	32	4	23.2
Q8VHQ9	Q8VHQ9	Acot11	18800000	15200000	17300000	17900000	16300000	21600000	17100000	18600000	0.121306	0.470734	0.327225	NAN	NAN	9	22.4	8	13.5	4	6.4
P62281	P62281	Rps11	1.01967e+08	173300000	125100000	1.42167e+08	1.64533e+08	146400000	1.33456e+08	1.51033e+08	0.178508	0.470983	0.326994	11	60.1	9	53.2	5	27.8	9	38.6
Q80TL7	Q80TL7	Mon2	5615500	5082500	4866900	4992900	5136900	7248900	5188300	5792900	0.159024	0.472134	0.325935	NAN	NAN	5	2.8	12	6.9	NAN	NAN
Q9R1V7	Q9R1V7	Adam23	93400000	8.16667e+07	84000000	75000000	31900000	1.02533e+08	8.63556e+07	6.98111e+07	-0.306832	0.472197	0.325877	13	17	16	23.9	11	15	11	16.3
P40124	P40124	Cap1	47400000	48450000	35350000	38050000	46450000	33050000	4.37333e+07	3.91833e+07	-0.158493	0.472318	0.325765	7	21.9	22	58.9	23	50.8	8	21.5
P59764	P59764	Dock4	47800000	35600000	42100000	44200000	45850000	43950000	4.18333e+07	4.46667e+07	0.0945456	0.472331	0.325753	45	25.6	27	17.2	21	11.1	15	8.1
P54728;P54726	P54728	Rad23b	24300000	20000000	18500000	19900000	18500000	20100000	2.09333e+07	19500000	-0.102328	0.472631	0.325478	NAN	NAN	8	19.7	7	18.3	4	9.4
Q8BWY3	Q8BWY3	Etf1	42100000	47000000	37800000	37200000	41400000	41200000	42300000	3.99333e+07	-0.0830642	0.472797	0.325325	5	12.1	4	12.6	7	17.4	5	12.4
O70492	O70492	Snx3	94700000	102000000	86700000	81700000	97000000	89900000	9.44667e+07	8.95333e+07	-0.0773805	0.474071	0.324157	NAN	NAN	8	47.5	8	46.3	1	8.6
Q3UVL4	Q3UVL4	Vps51	46650000	45500000	45800000	41950000	49650000	56000000	4.59833e+07	49200000	0.0975473	0.474227	0.324014	10	13.7	25	35.9	16	23.1	4	6.3
Q9EQ80	Q9EQ80	Nif3l1	35400000	37200000	31300000	33700000	33900000	48900000	3.46333e+07	3.88333e+07	0.165134	0.474604	0.323669	NAN	NAN	10	34.6	7	22.6	NAN	NAN
Q8BQP9	Q8BQP9	Rgs7bp	60200000	55200000	57350000	55350000	60200000	48450000	5.75833e+07	5.46667e+07	-0.0749899	0.475053	0.323258	5	24.5	8	45.5	3	16.7	1	7
Q9ESJ4	Q9ESJ4	Nckipsd	72500000	68500000	62200000	70400000	72700000	67900000	6.77333e+07	7.03333e+07	0.0543426	0.47519	0.323133	10	15.8	25	42.7	16	25.6	2	2.5
Q61410	Q61410	Prkg2	35000000	32100000	21900000	22800000	23200000	31500000	2.96667e+07	2.58333e+07	-0.199609	0.476135	0.322269	6	10.6	NAN	NAN	NAN	NAN	NAN	NAN
Q9R0K7	Q9R0K7	Atp2b2	280000000	245000000	261000000	209000000	219000000	292000000	262000000	240000000	-0.126532	0.476664	0.321787	22	19.7	59	48.6	52	44.7	36	33.5
Q9Z2I8	Q9Z2I8	Suclg2	49700000	50500000	47000000	47400000	47100000	49600000	4.90667e+07	4.80333e+07	-0.0307073	0.477458	0.321064	NAN	NAN	16	44.6	14	39.7	NAN	NAN
Q99LS3	Q99LS3	Psph	15200000	15300000	19800000	11000000	16100000	17400000	1.67667e+07	1.48333e+07	-0.176753	0.478026	0.320548	NAN	NAN	5	23.1	5	21.8	NAN	NAN
Q80U49	Q80U49	Cep170b	38500000	30700000	31450000	27250000	30550000	35000000	33550000	3.09333e+07	-0.11715	0.478243	0.320351	33	27.3	24	20.9	16	14.1	17	14.5
P14206	P14206	Rpsa	329900000	448000000	4.28667e+08	403800000	473000000	4.27767e+08	4.02189e+08	4.34856e+08	0.112663	0.478406	0.320203	11	36.9	14	49.2	7	28.5	7	28.5
Q8BUV3	Q8BUV3	Gphn	198600000	207750000	186300000	176100000	196500000	347000000	197550000	2.39867e+08	0.280015	0.478924	0.319733	19	32.2	20	34.3	12	19.2	13	19
P70398	P70398	Usp9x	46202650	79300000	53750000	56881050	110400000	59100000	5.97509e+07	75460350	0.336759	0.479098	0.319575	2	0.7	46	21.3	39	16.1	10	4.5
Q80U23;Q8BHS8	Q80U23	Snph	27850000	20050000	21050000	25600000	17300000	48900000	2.29833e+07	30600000	0.412944	0.47921	0.319474	21	49.3	17	42.2	8	20	8	18.4
P27601	P27601	Gna13	142525000	119050000	129450000	113175000	128550000	129275000	1.30342e+08	1.23667e+08	-0.0758417	0.480224	0.318556	15	40.3	19	46.9	20	52.3	12	34
Q80X80	Q80X80	C2cd2l	120000000	128500000	144850000	142000000	130000000	140500000	1.31117e+08	137500000	0.0685805	0.480334	0.318456	14	28	20	45.6	17	33.6	8	17.1
P61089	P61089	Ube2n	13000000	13000000	13300000	13000000	13300000	12200000	13100000	1.28333e+07	-0.0296709	0.480533	0.318277	1	7.2	2	13.8	8	44.7	2	13.8
P47758	P47758	Srprb	15100000	14750000	15700000	13550000	26750000	15007500	1.51833e+07	1.84358e+07	0.280024	0.480699	0.318127	5	24.2	7	30.9	6	30.5	6	27.5
O70628	O70628	Pde9a	58000000	67100000	53900000	43300000	59300000	60600000	5.96667e+07	54400000	-0.133319	0.481499	0.317405	3	5.8	NAN	NAN	NAN	NAN	1	1.7
P14576	P14576	Srp54	17200000	18300000	13400000	16600000	25500000	15100000	16300000	1.90667e+07	0.226181	0.481502	0.317402	5	10.3	NAN	NAN	NAN	NAN	2	4.2
Q99KR7	Q99KR7	Ppif	48500000	56200000	45000000	46800000	64900000	52600000	49900000	5.47667e+07	0.134258	0.481525	0.317381	NAN	NAN	8	51	3	18	1	4.4
P16951	P16951	Atf2	27900000	34700000	27300000	24100000	35000000	18000000	2.99667e+07	25700000	-0.22159	0.48191	0.317034	6	14.6	NAN	NAN	NAN	NAN	2	6.4
O89053	O89053	Coro1a	2.71233e+08	2.59333e+08	268300000	267300000	253100000	346400000	2.66289e+08	2.88933e+08	0.117744	0.481962	0.316988	12	25.8	18	50.3	14	32.1	11	23.4
Q3TXX4;Q61983;Q5SZA1;Q8BFU8	Q3TXX4	Slc17a7	3.16633e+08	2.61233e+08	2.91133e+08	3.46233e+08	2.90333e+08	2.89667e+08	2.89667e+08	3.08744e+08	0.0920195	0.482185	0.316786	5	13.6	9	20.4	11	24.8	8	15
Q922Q4;Q922W5	Q922Q4	Pycr2	83149800	9.41565e+07	8.92667e+07	79500000	100800000	106900000	8.88576e+07	9.57333e+07	0.107525	0.482665	0.316355	12	45	14	52.5	9	32.8	5	19.1
Q6DFV3	Q6DFV3	Arhgap21	5.77667e+07	6.09333e+07	4.55333e+07	4.79667e+07	4.89333e+07	5.52333e+07	5.47444e+07	5.07111e+07	-0.110411	0.482754	0.316274	21	13.3	19	13.4	8	5.3	10	6.2
Q5SXY1	Q5SXY1	Specc1	6.85765e+07	6.24987e+07	6.24104e+07	61481900	6.55667e+07	80973600	6.44952e+07	6.93407e+07	0.104511	0.483146	0.315922	19	20.8	10	11.2	5	5.5	9	9.4
Q9D0W5	Q9D0W5	Ppil1	42100000	97300000	80600000	91100000	94400000	74800000	7.33333e+07	8.67667e+07	0.242672	0.483897	0.315247	6	37.3	2	16.3	3	22.9	4	28.9
Q9JJ59	Q9JJ59	Abcb9	60400000	37800000	39200000	42800000	53900000	61900000	45800000	5.28667e+07	0.207011	0.483998	0.315157	7	10.5	2	4.1	2	2.8	1	1.8
Q62421	Q62421	Sh3gl3	18300000	20000000	16600000	18200000	18900000	20600000	18300000	1.92333e+07	0.0717652	0.484513	0.314694	NAN	NAN	8	30.8	7	24.8	NAN	NAN
Q3UL36	Q3UL36	Arglu1	141850000	193550000	175250000	196600000	203500000	158200000	1.70217e+08	186100000	0.128706	0.485279	0.314009	3	8.5	NAN	NAN	4	11.8	6	17.3
Q8R4G0	Q8R4G0	Ntng1	21500000	13100000	13800000	8796100	10800000	19200000	1.61333e+07	1.2932e+07	-0.319095	0.485578	0.313741	4	8	3	6.5	2	3.2	NAN	NAN
Q6P9R1	Q6P9R1	Ddx51	24800000	35500000	18200000	24500000	46200000	27300000	2.61667e+07	3.26667e+07	0.320089	0.485934	0.313423	6	11.9	NAN	NAN	NAN	NAN	NAN	NAN
Q61464	Q61464	Znf638	40350000	34300000	33100000	47600000	36550000	34350000	3.59167e+07	39500000	0.137199	0.485969	0.313392	22	13.7	NAN	NAN	6	3.3	11	6.9
Q80WT0	Q80WT0	Jph4	49700000	43800000	37400000	36500000	67900000	49000000	4.36333e+07	5.11333e+07	0.228833	0.486485	0.31293	7	13.7	3	6.2	NAN	NAN	2	5.3
Q4KMM3	Q4KMM3	Oxr1	14700000	14100000	11100000	10200000	9484100	15300000	13300000	1.16614e+07	-0.189689	0.48711	0.312373	1	1.5	39	49.4	36	48.4	13	20
Q923Z0	Q923Z0	Gprc5b	20500000	15650000	22219100	13850000	13850000	22600000	1.94564e+07	1.67667e+07	-0.214646	0.487134	0.312351	3	9	4	9.8	3	9	1	2.9
Q7TPD0	Q7TPD0	Ints3	70300000	79200000	83200000	77200000	60700000	78900000	7.75667e+07	7.22667e+07	-0.102106	0.48786	0.311705	12	15.7	NAN	NAN	3	3	5	6.3
Q8BP48	Q8BP48	Metap1	42700000	52100000	35700000	37300000	44300000	36700000	43500000	3.94333e+07	-0.1416	0.488819	0.310852	8	30.6	5	17.9	NAN	NAN	1	2.8
O88559	O88559	Men1	36100000	60300000	37200000	41800000	81700000	44500000	4.45333e+07	56000000	0.330541	0.489886	0.309905	5	11.8	NAN	NAN	NAN	NAN	4	6.7
Q62465	Q62465	Vat1	51975000	53250000	47900000	49975000	51900000	45675000	5.10417e+07	4.91833e+07	-0.0535059	0.489924	0.309871	8	25.1	13	35.2	11	39.2	8	25.1
Q8BL65;Q69ZX8	Q8BL65	Ablim2	2.65167e+08	3.63033e+08	2.38867e+08	2.52533e+08	328200000	433300000	2.89022e+08	3.38011e+08	0.22589	0.490521	0.309342	28	58.8	22	50.3	5	8.8	11	18.3
Q8BP47	Q8BP47	Nars	4.09333e+07	41400000	37900000	37400000	4.38333e+07	2.87667e+07	4.00778e+07	3.66667e+07	-0.128333	0.490696	0.309188	10	21.8	12	24.9	16	32	3	5.9
Q61656	Q61656	Ddx5	30800000	17600000	21500000	22600000	30100000	27400000	23300000	26700000	0.19651	0.490861	0.309041	27	50.2	8	23.1	17	33.7	20	41.4
P05063	P05063	Aldoc	136000000	92800000	169000000	137000000	154000000	159000000	132600000	150000000	0.177882	0.49225	0.307814	16	57	27	77.7	23	78.5	11	36.6
O08747;Q8K1S3	O08747	Unc5c	8558300	13300000	9958300	9464300	10300000	8702400	1.06055e+07	9488900	-0.160504	0.49262	0.307488	NAN	NAN	7	9.2	8	9	NAN	NAN
Q08460	Q08460	Kcnma1	66150000	65175000	63325000	63175000	54300000	67950000	6.48833e+07	6.18083e+07	-0.0700466	0.493389	0.306811	10	9.2	16	18.9	14	14.4	10	8.9
Q9CQA1	Q9CQA1	Trappc5	14300000	16000000	14200000	13400000	12600000	15900000	1.48333e+07	1.39667e+07	-0.0868551	0.493984	0.306288	2	9.6	4	18.6	3	13.8	3	13.8
P19157;P46425	P19157;P46425	Gstp1	21900000	35900000	26700000	22900000	34500000	43300000	2.81667e+07	3.35667e+07	0.25304	0.494682	0.305674	4	24.3	NAN	NAN	NAN	NAN	8	41
Q9D2U9;Q8CGP0;Q64524	Q9D2U9;Q8CGP0;Q64524	Hist3h2ba;Hist3h2bb;Hist2h2be	20700000	22200000	26800000	22100000	31200000	23900000	2.32333e+07	2.57333e+07	0.147442	0.494919	0.305466	NAN	NAN	NAN	NAN	NAN	NAN	2	50.8
Q3TDN2	Q3TDN2	Faf2	39600000	46700000	43700000	43300000	42150000	39150000	4.33333e+07	4.15333e+07	-0.0612076	0.495125	0.305285	2	6.7	13	42.2	9	24.3	3	8.3
Q9CZD3	Q9CZD3	Gars	53600000	48600000	46400000	51100000	50900000	30550000	4.95333e+07	4.41833e+07	-0.164897	0.49545	0.305	NAN	NAN	18	30	16	25.8	2	2.6
Q8R0Y8	Q8R0Y8	Slc25a42	23600000	29500000	25800000	34100000	15900000	14000000	26300000	2.13333e+07	-0.301953	0.495684	0.304795	NAN	NAN	9	38.1	3	10.4	NAN	NAN
Q6ZQI3	Q6ZQI3	Mlec	41600000	42700000	33300000	49250000	54800000	31000000	39200000	4.50167e+07	0.199606	0.496094	0.304436	5	22	8	29.2	8	25.8	3	11.7
Q80YQ2	Q80YQ2	Med23	67500000	79300000	84700000	84300000	67000000	60700000	7.71667e+07	7.06667e+07	-0.126948	0.49618	0.304361	15	12	NAN	NAN	2	2.3	3	3.1
P26645	P26645	Marcks	9.37333e+07	7.39667e+07	7.43333e+07	65900000	8.71333e+07	6.79667e+07	8.06778e+07	7.36667e+07	-0.131159	0.497097	0.303558	5	21	9	42.1	13	69.9	5	33.3
Q5PR73	Q5PR73	Diras2	6.93815e+07	8.33333e+07	78300000	76676700	8.26333e+07	8.17333e+07	7.7005e+07	8.03478e+07	0.061307	0.497098	0.303558	5	27.1	11	57.8	7	44.2	4	22.1
A0A0A6YYJ0;Q8IYR6	A0A0A6YYJ0;Q8IYR6	Tmeff1	21000000	17500000	14200000	14700000	13100000	19000000	1.75667e+07	15600000	-0.171294	0.497348	0.303339	5	15.3	5	18	NAN	NAN	NAN	NAN
Q9JIW9	Q9JIW9	Ralb	77950000	71950000	63600000	74000000	65600000	96600000	7.11667e+07	7.87333e+07	0.145773	0.497353	0.303335	4	24.3	4	36.4	2	19.9	1	15.5
P63101	P63101	Ywhaz	665000000	700000000	543000000	634000000	731000000	667000000	636000000	6.77333e+08	0.0908392	0.497465	0.303237	7	36.7	22	75.5	13	69.8	8	44.5
Q9CWX2	Q9CWX2	Ndufaf1	5252200	8631500	5792200	5301800	10400000	8014500	6.55863e+06	7.90543e+06	0.269449	0.497624	0.303099	1	5.8	6	25.3	3	11.6	NAN	NAN
Q80YD1	Q80YD1	Supv3l1	42700000	28050000	38450000	39800000	43150000	36800000	36400000	3.99167e+07	0.133053	0.497824	0.302924	13	19.1	18	27.3	17	24.3	5	7.3
Q99MR0	Q99MR0	Actl6b	120600000	148750000	148550000	166400000	147400000	133800000	139300000	149200000	0.0990523	0.497907	0.302852	8	32.2	NAN	NAN	NAN	NAN	5	17.8
P61255	P61255	Rpl26	56300000	96550000	83600000	85600000	99550000	80650000	7.88167e+07	88600000	0.168806	0.498007	0.302764	7	39.3	6	29.7	2	11	5	23.4
Q8JZR6	Q8JZR6	Slc4a8	10300000	6530000	8526500	9383700	9378900	9037900	8.45217e+06	9.26683e+06	0.132755	0.498191	0.302604	2	3.4	9	16	9	15.8	2	7.6
Q80WQ2	Q80WQ2	Vac14	11800000	8934600	6939000	6449900	9000600	8612700	9.22453e+06	8.02107e+06	-0.201682	0.49846	0.30237	3	5.8	8	14.5	10	14.7	5	7.3
Q9Z0W3	Q9Z0W3	Nup160	118150000	113350000	111100000	122800000	126650000	107200000	114200000	1.18883e+08	0.0579838	0.498502	0.302333	24	20.4	NAN	NAN	8	6.1	11	8
Q61290	Q61290	Cacna1e	27800000	5.24667e+07	31200000	3.20667e+07	3.03333e+07	3.18333e+07	3.71556e+07	3.14111e+07	-0.242303	0.499055	0.301851	16	9.9	18	11.6	19	10.9	14	8.4
O35474	O35474	Edil3	13400000	15400000	9296900	8574100	15000000	8179000	1.2699e+07	1.05844e+07	-0.262776	0.499107	0.301806	9	21.5	NAN	NAN	NAN	NAN	3	6.2
Q61361	Q61361	Bcan	136150000	137450000	127550000	115000000	126450000	273500000	1.33717e+08	171650000	0.360291	0.499319	0.301622	28	34.3	22	27.9	21	26.5	21	27.3
Q8CGC7	Q8CGC7	Eprs	16750000	15595750	15754600	14911250	15245250	16563600	16033450	1.55734e+07	-0.042004	0.499516	0.301451	9	8.4	16	13.1	2	2	5	3.5
Q02788	Q02788	Col6a2	81000000	140000000	127000000	243000000	118000000	96200000	116000000	152400000	0.393738	0.49975	0.301247	12	12.4	NAN	NAN	NAN	NAN	NAN	NAN
Q8BYM5	Q8BYM5	Nlgn3	36000000	32850000	30200000	25400000	28000000	37000000	3.30167e+07	3.01333e+07	-0.131834	0.500107	0.300937	6	11.6	18	36.8	12	22.4	8	13.5
Q9CQC9	Q9CQC9	Sar1b	32700000	43000000	31900000	30300000	29300000	38000000	3.58667e+07	3.25333e+07	-0.140725	0.500759	0.300371	NAN	NAN	2	16.7	3	25.3	NAN	NAN
Q9CZP5	Q9CZP5	Bcs1l	26600000	27100000	33300000	33100000	39500000	24900000	29000000	32500000	0.164387	0.501512	0.299718	1	3.3	13	39.7	17	44.7	2	5.3
Q3V3R1	Q3V3R1	Mthfd1l	89893650	110484575	102125575	96887300	106169375	75218100	100834600	9.27583e+07	-0.120443	0.501605	0.299638	12	13.5	41	44.7	26	28.4	6	7
Q61686	Q61686	Cbx5	18168600	24646800	19252550	28850000	29453900	15064900	2.06893e+07	2.44563e+07	0.241318	0.501774	0.299492	4	23.6	NAN	NAN	NAN	NAN	2	9.9
Q9Z2W8	Q9Z2W8	Gria4	17900000	17600000	24000000	22100000	17300000	28800000	1.98333e+07	2.27333e+07	0.196882	0.501828	0.299445	5	10.8	1	7.4	2	9	1	7.5
Q9CY58	Q9CY58	Serbp1	48800000	69550000	65850000	64900000	68350000	65250000	61400000	6.61667e+07	0.107866	0.502982	0.298447	8	20.6	5	17.4	NAN	NAN	3	10.8
P97393	P97393	Arhgap5	35884650	19200000	31050000	30750000	24350000	17050000	28711550	24050000	-0.255594	0.503128	0.298321	18	14.1	8	5.9	10	7.5	4	3.1
Q8VD75	Q8VD75	Hip1	39256400	3.95855e+07	4.09144e+07	39908300	4.0917e+07	34228600	3.99187e+07	3.83513e+07	-0.0577913	0.504985	0.296721	17	20.4	9	13.3	5	5.2	8	9.2
Q61818	Q61818	Rai1	8832500	40700000	60400000	55800000	43300000	44900000	3.66442e+07	48000000	0.389451	0.505138	0.29659	19	13.9	NAN	NAN	2	1.2	6	3.8
P28474	P28474	Adh5	36400000	38800000	22300000	26600000	38700000	51700000	32500000	39000000	0.263034	0.50516	0.296571	NAN	NAN	10	32.6	12	29.9	3	11
P01942	P01942	Hba	12300000	11400000	16000000	13600000	24100000	11200000	1.32333e+07	16300000	0.300695	0.506109	0.295756	NAN	NAN	3	34.5	6	50.7	4	39.4
Q99LC2	Q99LC2	Cstf1	121000000	169000000	173000000	172000000	175000000	155000000	1.54333e+08	1.67333e+08	0.116675	0.50632	0.295575	11	33.4	NAN	NAN	2	4.4	7	16.7
Q6PAR5	Q6PAR5	Gapvd1	17700000	18900000	15100000	16000000	18700000	21000000	1.72333e+07	1.85667e+07	0.107513	0.506413	0.295495	NAN	NAN	13	10.5	13	9.9	NAN	NAN
Q91V12	Q91V12	Acot7	1.33504e+08	146624800	1.24556e+08	1.19955e+08	1.57752e+08	6.91333e+07	1.34895e+08	1.15613e+08	-0.222528	0.506579	0.295353	NAN	NAN	12	39.1	12	34.4	5	13.9
Q8BLF1	Q8BLF1	Nceh1	111000000	98100000	106000000	115000000	107000000	104000000	1.05033e+08	1.08667e+08	0.0490622	0.506703	0.295246	NAN	NAN	15	43.4	14	41.7	2	5.4
Q9Z2I0	Q9Z2I0	Letm1	211000000	186000000	264000000	160000000	235000000	197000000	2.20333e+08	1.97333e+08	-0.159053	0.506824	0.295143	14	20.6	32	45.8	32	54.2	16	24.8
Q6PDG5	Q6PDG5	Rcc2	185000000	194550000	239150000	223100000	200000000	115650000	2.06233e+08	1.79583e+08	-0.199624	0.507646	0.294439	19	41.5	4	6.3	6	13.1	19	23.5
P60843	P60843	Eif4a1	127500000	102000000	111200000	123500000	108000000	72600000	1.13567e+08	1.01367e+08	-0.163956	0.508113	0.29404	4	29.6	6	45.3	7	38.2	1	21.4
Q8K4Z5	Q8K4Z5	Sf3a1	406950000	492400000	507100000	543000000	508600000	446500000	4.68817e+08	4.99367e+08	0.0910757	0.50821	0.293957	30	38.2	NAN	NAN	11	14.9	17	23.6
P55096	P55096	Set	91900000	124000000	70100000	84400000	107000000	147000000	9.53333e+07	112800000	0.242714	0.508454	0.293748	6	25.6	3	12.8	2	7.3	1	2.1
Q9D2N4;O70585	Q9D2N4	Dtna	68300000	50950000	66100000	74500000	68700000	58000000	6.17833e+07	6.70667e+07	0.118378	0.508564	0.293655	9	20.8	4	11.7	6	13.7	6	9.2
P53026	P53026	Rpl10;Rpl10l	50100000	56800000	4.86333e+07	4.45667e+07	5.43667e+07	8.05333e+07	5.18444e+07	5.98222e+07	0.206492	0.509374	0.292963	NAN	NAN	NAN	NAN	NAN	NAN	6	29
P18760	P18760	Cfl1	144000000	145000000	113000000	114000000	153000000	185000000	134000000	1.50667e+08	0.169127	0.509836	0.292569	6	34.3	15	80.1	10	60.8	4	30.1
Q9CWL8	Q9CWL8	Ctnnbl1	68500000	95600000	77400000	92000000	109000000	70300000	80500000	9.04333e+07	0.167866	0.509972	0.292454	13	24.5	NAN	NAN	2	4.1	4	6.9
Q811P8;Q80YF9	Q811P8	Arhgap32	31800000	3.62333e+07	3.96333e+07	3.72333e+07	33200000	4.79667e+07	3.58889e+07	3.94667e+07	0.137097	0.510291	0.292182	23	13.9	18	11.2	4	2.3	13	7.5
Q99JT2;Q9Z2W1;Q99KH8	Q99JT2;Q9Z2W1;Q99KH8	Stk25	21600000	22000000	23300000	21300000	23800000	18000000	22300000	2.10333e+07	-0.0843662	0.510672	0.291858	3	20.4	2	21.6	NAN	NAN	2	7
Q8K0G5	Q8K0G5	Tssc1	29400000	22600000	23600000	22600000	18000000	27500000	25200000	22700000	-0.150731	0.510695	0.291838	1	3.4	9	30.1	4	13.7	NAN	NAN
Q9CQM9	Q9CQM9	Glrx3	14000000	17100000	15100000	15300000	14100000	14700000	15400000	14700000	-0.0671142	0.510955	0.291618	NAN	NAN	9	31.8	10	40.4	1	3.6
Q5T0V0;O75093;Q5T0V4;Q5T0V2;A0A087WYV5;A0A0A6YYB8;O94813;X6R3P0	Q5T0V0;O75093;Q5T0V4	Slit1	12700000	15600000	10800000	14100000	11100000	9824400	1.30333e+07	11674800	-0.158808	0.510991	0.291587	5	3.9	12	9.7	NAN	NAN	NAN	NAN
P62071	P62071	Rras2	86100000	85900000	75000000	77600000	1.02733e+08	8.46667e+07	8.23333e+07	8.83333e+07	0.101481	0.511365	0.291269	7	41.2	7	50.5	5	39.7	4	26
P84099	P84099	Rpl19	63300000	94350000	90450000	91950000	169300000	59950000	82700000	1.07067e+08	0.37255	0.511979	0.290748	5	21.4	3	13.8	3	16.8	4	21.9
Q8BYI8	Q8BYI8	Kiaa1467	12100000	10900000	11800000	10700000	9644700	12500000	11600000	1.09482e+07	-0.0834267	0.512648	0.290181	NAN	NAN	6	10.4	5	7.4	NAN	NAN
Q6ZPZ3	Q6ZPZ3	Zc3h4	16700000	10300000	11900000	14200000	12100000	18300000	1.29667e+07	1.48667e+07	0.197274	0.512732	0.29011	6	8	NAN	NAN	NAN	NAN	NAN	NAN
P70399	P70399	Tp53bp1	23350000	13800000	19750000	33400000	18150000	17900000	1.89667e+07	23150000	0.287546	0.512914	0.289955	7	5.1	NAN	NAN	5	4.1	16	11.9
Q8BYM8	Q8BYM8	Cars2	8942500	9253200	7175600	8075200	8408700	11800000	8457100	9.42797e+06	0.156784	0.513122	0.289779	NAN	NAN	9	18.5	5	11.4	NAN	NAN
P19096	P19096	Fasn	142300000	159850000	114150000	129600000	128700000	129400000	1.38767e+08	1.29233e+08	-0.102683	0.513517	0.289445	8	3.6	57	27.5	49	21.9	18	7.7
Q9CQF3	Q9CQF3	Nudt21	72300000	94100000	78100000	96500000	86850000	78900000	81500000	8.74167e+07	0.101108	0.513862	0.289153	8	32.6	NAN	NAN	4	20.3	6	26.4
Q66JV4;Q80YR9	Q66JV4;Q80YR9	Rbm12b2	53000000	55900000	60000000	61700000	62300000	52800000	56300000	5.89333e+07	0.0659489	0.514026	0.289015	2	13.1	NAN	NAN	NAN	NAN	4	4.9
Q61235	Q61235	Sntb2	24100000	30600000	38400000	34600000	38200000	30400000	3.10333e+07	34400000	0.14859	0.514092	0.288959	9	22.7	3	8.5	NAN	NAN	4	10.6
Q8R164	Q8R164	Bphl	259000000	268000000	279000000	255000000	317000000	275000000	2.68667e+08	2.82333e+08	0.0715821	0.515134	0.288079	NAN	NAN	19	67.4	10	36.1	2	8.6
Q62203	Q62203	Sf3a2	42900000	56400000	71200000	76300000	89000000	40700000	5.68333e+07	6.86667e+07	0.272873	0.515462	0.287804	5	15.2	NAN	NAN	NAN	NAN	2	3.6
Q8BL97	Q8BL97	Srsf7	295000000	299200000	359950000	517500000	298000000	300500000	318050000	372000000	0.226049	0.515513	0.28776	6	21.7	1	7.9	4	19.5	4	19.5
P70336	P70336	Rock2	36100000	13200000	20500000	15300000	16700000	22600000	2.32667e+07	18200000	-0.354326	0.515707	0.287597	14	12	40	38	37	32.6	9	7.5
Q501J6	Q501J6	Ddx1	491900000	519750000	608800000	619600000	564900000	529650000	540150000	5.71383e+08	0.0810989	0.516128	0.287243	32	46.8	26	41.4	15	22.2	17	41.4
Q9JLR1	Q9JLR1	Sec61a2	2.70667e+07	3.19333e+07	3.36667e+07	29200000	3.06131e+07	28426900	3.08889e+07	2.94133e+07	-0.0706182	0.516592	0.286853	3	10.9	3	12.8	NAN	NAN	3	13.7
Q921E2;P35285	Q921E2;P35285	Rab31	17500000	10950000	12389750	12721850	16015900	17200000	13613250	1.53126e+07	0.169706	0.517448	0.286134	2	23.2	3	33.5	4	32.5	4	23.2
Q9D8Y1	Q9D8Y1	Tmem126a	39400000	53000000	43200000	40300000	43900000	42500000	45200000	4.22333e+07	-0.0979407	0.517493	0.286096	NAN	NAN	3	14.8	3	14.8	3	14.8
Q8JZM7	Q8JZM7	Cdc73	38100000	38500000	34900000	31400000	59700000	38600000	3.71667e+07	4.32333e+07	0.218135	0.517972	0.285694	15	27.9	NAN	NAN	NAN	NAN	3	6.2
Q9NYT6	Q9NYT6	Znf22	9715400	15000000	11000000	12300000	6358800	11800000	1.19051e+07	1.01529e+07	-0.229687	0.518883	0.28493	2	10.1	NAN	NAN	NAN	NAN	NAN	NAN
P62918	P62918	Rpl8	1.26167e+08	187900000	158200000	172800000	1.55633e+08	185900000	1.57422e+08	1.71444e+08	0.123102	0.519164	0.284695	9	25.7	4	15.6	4	16	6	21.8
Q64455	Q64455	Ptprj	36900000	31700000	31800000	31400000	32000000	33200000	3.34667e+07	32200000	-0.0556642	0.519677	0.284266	NAN	NAN	14	12.1	10	8.9	NAN	NAN
Q8VBW6	Q8VBW6	Nae1	10800000	15800000	8163300	8761600	10500000	10600000	1.15878e+07	9.95387e+06	-0.219274	0.519699	0.284248	NAN	NAN	8	17.6	9	21.3	NAN	NAN
Q6PDQ2	Q6PDQ2	Chd4	118700000	162950000	157300000	181950000	167900000	132100000	1.46317e+08	160650000	0.134827	0.519796	0.284167	33	19.5	NAN	NAN	11	6.1	21	10.9
Q8K2A7	Q8K2A7	Ints10	55300000	53400000	59500000	64700000	100000000	40300000	5.60667e+07	6.83333e+07	0.285446	0.520225	0.283809	13	18.6	NAN	NAN	NAN	NAN	2	2.8
Q9R069	Q9R069	Bcam	125800000	176300000	150350000	168750000	134600000	94100000	1.50817e+08	1.32483e+08	-0.186985	0.520231	0.283804	13	28.6	2	5	7	14	13	24.6
Q9WTS5	Q9WTS5	Tenm2	41000000	50950000	38986900	42353500	40325550	40331450	4.36456e+07	41003500	-0.0900903	0.520907	0.28324	6	3.1	32	16.6	22	10.3	9	4.3
O55201	O55201	Supt5h	181000000	206000000	186000000	214000000	212000000	177000000	191000000	201000000	0.0736229	0.521131	0.283053	19	21.7	NAN	NAN	4	5.6	5	6.6
O08808	O08808	Diaph1	7359600	7271300	5283600	10200000	6947800	5861200	6.63817e+06	7.66967e+06	0.208379	0.521317	0.282898	NAN	NAN	7	7.1	11	9.9	NAN	NAN
P54285	P54285	Cacnb3	42850000	52950000	46900000	30600000	36200000	57550000	4.75667e+07	41450000	-0.198579	0.521657	0.282615	6	20.9	11	30.4	3	12.6	4	13.4
Q6DID5	Q6DID5	Mum1	71200000	123000000	105000000	98900000	92600000	71200000	9.97333e+07	8.75667e+07	-0.187694	0.521661	0.282611	12	22.6	NAN	NAN	NAN	NAN	2	3.4
Q4FK66	Q4FK66	Prpf3	38600000	48800000	36000000	50400000	56400000	33300000	4.11333e+07	46700000	0.183115	0.522212	0.282153	6	10.1	1	1.8	NAN	NAN	5	15.4
Q9DB43	Q9DB43	Zfpl1	12300000	11100000	11700000	12500000	10900000	13400000	11700000	1.22667e+07	0.0682347	0.522235	0.282134	NAN	NAN	5	19	2	5.5	NAN	NAN
Q9CWZ7	Q9CWZ7	Napg	57450000	49200000	42900000	37200000	36700000	58300000	49850000	4.40667e+07	-0.177906	0.52295	0.28154	8	25.6	25	63.5	17	61.2	11	34
P19783	P19783	Cox4i1	9540100	8449700	8732300	9238700	8581600	10002300	8.90737e+06	9274200	0.0582239	0.522952	0.281539	5	25.4	4	20.7	10	55	9	49.7
P47911	P47911	Rpl6	247582100	343405500	2.39856e+08	215902600	274042700	261850600	2.76948e+08	2.50599e+08	-0.144236	0.523271	0.281273	11	31.4	4	13.9	5	14.5	9	25.7
Q9JJD0	Q9JJD0	Thap11	15300000	16700000	15400000	14400000	13400000	17100000	15800000	1.49667e+07	-0.0781716	0.523498	0.281085	3	11.5	NAN	NAN	NAN	NAN	NAN	NAN
Q9D024	Q9D024	Ccdc47	21114100	2.42762e+07	17556300	28249800	2.17077e+07	1.97364e+07	2.09822e+07	23231300	0.146903	0.523722	0.280899	9	23	10	26.3	4	7.7	3	5.6
Q8BJY1	Q8BJY1	Psmd5	389000000	360000000	318000000	303000000	367000000	339000000	3.55667e+08	3.36333e+08	-0.080634	0.523804	0.280832	NAN	NAN	10	25.4	5	10.5	2	4.4
P38647	P38647	Hspa9	161250000	113300000	129900000	108200000	80500000	159300000	1.34817e+08	116000000	-0.216874	0.524588	0.280182	22	42	34	54.2	34	54.9	18	32.7
Q04447	Q04447	Ckb	95800000	99400000	104000000	77800000	106000000	97300000	9.97333e+07	93700000	-0.0900267	0.524743	0.280054	7	24.9	22	72.7	20	71.4	10	38.6
Q8BGN3	Q8BGN3	Enpp6	5.19767e+08	2.21733e+08	338300000	3.78867e+08	421700000	4.67733e+08	3.59933e+08	4.22767e+08	0.232132	0.525407	0.279504	15	41.8	14	36.6	5	11.1	9	19.8
P70699	P70699	Gaa	18700000	20100000	19400000	15700000	21500000	17300000	19400000	1.81667e+07	-0.0947629	0.525645	0.279308	NAN	NAN	9	12.1	10	12.8	NAN	NAN
P62751	P62751	Rpl23a	9.14333e+07	1.50933e+08	1.35733e+08	1.30233e+08	1.39667e+08	1.46667e+08	1.26033e+08	1.38856e+08	0.13978	0.525796	0.279182	8	34.6	7	34.6	4	26.9	6	32.7
Q3UH60	Q3UH60	Dip2b	77800000	8.03667e+07	7.41333e+07	7.94333e+07	7.81333e+07	6.33667e+07	7.74333e+07	7.36444e+07	-0.0723781	0.525974	0.279036	34	27.4	35	30.4	28	22.6	20	16.1
P63001;Q05144	P63001;Q05144	Rac1	2635000000	2470000000	2475000000	2435000000	2505000000	3080000000	2.52667e+09	2.67333e+09	0.0814044	0.525994	0.279019	4	54.7	5	74	NAN	NAN	3	42.7
P61164	P61164	Actr1a	71650000	60000000	66800000	76450000	77900000	58700000	66150000	7.10167e+07	0.102416	0.527232	0.277998	4	30.6	5	52.1	3	28.5	2	16.5
Q4FK66	Q4FK66	Prpf38a	77200000	91289250	106300000	101350000	108650000	86750000	9.15964e+07	9.89167e+07	0.110922	0.527247	0.277986	8	23.4	NAN	NAN	2	5.8	5	15.4
Q04857	Q04857	Col6a1	89300000	128000000	138000000	231000000	124000000	92400000	1.18433e+08	1.49133e+08	0.332528	0.528107	0.277278	13	15.1	NAN	NAN	5	6	7	8.7
Q9D379	Q9D379	Ephx1	28788100	28112900	32703250	35373800	27423750	32443950	2.98681e+07	3.17472e+07	0.0880232	0.528651	0.276831	3	6.2	7	16.9	15	33.8	4	8.1
Q91VZ6	Q91VZ6	Smap1	38900000	34600000	34100000	32200000	35250000	36150000	3.58667e+07	3.45333e+07	-0.0546541	0.528958	0.276579	3	8.2	4	13.6	4	10.2	3	7.3
P60762	P60762	Morf4l1	57800000	87800000	65500000	61000000	75200000	51500000	7.03667e+07	6.25667e+07	-0.169498	0.528985	0.276557	12	36.5	NAN	NAN	NAN	NAN	3	11
Q6A068	Q6A068	Cdc5l	50900000	61600000	62000000	64300000	65300000	55000000	5.81667e+07	6.15333e+07	0.0811755	0.529464	0.276163	26	39.8	1	1.6	14	20.8	19	28.3
Q63918	Q63918	Sdpr	30500000	38372350	38950000	28756400	43389900	21025850	3.59408e+07	3.10574e+07	-0.210686	0.529467	0.276161	8	20.1	NAN	NAN	NAN	NAN	7	19.9
Q8VD12	Q8VD12	Znf385a	17100000	23800000	31900000	24900000	30700000	26700000	2.42667e+07	2.74333e+07	0.176954	0.52983	0.275863	5	17.1	NAN	NAN	NAN	NAN	NAN	NAN
P35803	P35803	Gpm6b	61950000	66200000	62300000	49600000	51000000	73600000	6.34833e+07	5.80667e+07	-0.128668	0.530386	0.275408	2	7.9	8	29	9	25.6	8	21
P40240	P40240	Cd9	84400000	78350000	56900000	69450000	80100000	91800000	7.32167e+07	80450000	0.13592	0.530558	0.275267	3	9.3	3	16.4	4	15	4	14.2
O88643;Q61036	O88643	Ak1	218000000	150000000	183000000	157000000	201000000	137000000	1.83667e+08	165000000	-0.154624	0.531024	0.274886	NAN	NAN	8	57.2	7	44.8	4	13.8
P11352	P11352	Gpx1	16861000	2.16367e+07	1.9473e+07	23765300	17287100	2.1767e+07	1.93235e+07	2.09398e+07	0.115887	0.531233	0.274715	8	40.3	8	43.8	5	30.8	4	25.9
Q9EP89	Q9EP89	Lactb	49750000	54000000	59500000	58600000	48150000	71550000	5.44167e+07	5.94333e+07	0.127224	0.531461	0.274528	8	17.8	10	23.2	NAN	NAN	3	6.5
Q9D1Q6	Q9D1Q6	Erp44	56350000	41050000	52250000	66100000	73850000	35450000	4.98833e+07	5.84667e+07	0.229056	0.532633	0.273572	NAN	NAN	7	23.4	8	22.7	3	8.1
Q8BSS9	Q8BSS9	Ppfia2	51900000	54500000	48150000	46050000	46250000	97200000	5.15167e+07	6.31667e+07	0.294124	0.53346	0.272898	36	35	37	39.6	19	18.4	22	19.6
Q8R1V4	Q8R1V4	Tmed4	12700000	11300000	16300000	15900000	22400000	9936500	1.34333e+07	1.60788e+07	0.259345	0.534274	0.272236	2	8.8	3	19.8	2	16.3	NAN	NAN
P47962	P47962	Rpl5	2.06933e+08	3.25367e+08	2.52233e+08	2.43133e+08	333900000	2.95767e+08	2.61511e+08	2.90933e+08	0.153816	0.534925	0.271707	13	38.4	10	35	5	18.9	8	24.9
Q01279	Q01279	Egfr	26100000	24300000	23100000	21800000	26300000	21900000	24500000	2.33333e+07	-0.0703893	0.534975	0.271667	NAN	NAN	11	11.2	9	9.5	NAN	NAN
Q8VHH5	Q8VHH5	Agap3	40750000	49475000	48975000	40475000	47300000	71250000	46400000	5.30083e+07	0.192094	0.535114	0.271554	7	13.3	12	16.9	13	20.3	9	12.4
Q9Z110	Q9Z110	Aldh18a1	38500000	35900000	34000000	36400000	30300000	36700000	3.61333e+07	3.44667e+07	-0.0681286	0.535161	0.271516	NAN	NAN	18	27.5	18	27.8	NAN	NAN
O70228	O70228	Atp9a	29900000	28950000	24700000	22700000	22150000	31650000	27850000	25500000	-0.12718	0.535336	0.271374	6	6	8	8.5	4	4.5	4	3.7
Q60625	Q60625	Icam5	491000000	407000000	434500000	506500000	382000000	564000000	4.44167e+08	4.84167e+08	0.124403	0.535839	0.270966	17	22	22	32	27	31.4	19	20
Q8R1N4	Q8R1N4	Nudcd3	9983500	6735000	5412400	6520600	4906600	7547300	7.37697e+06	6.32483e+06	-0.222	0.537109	0.269938	NAN	NAN	3	13.5	8	24.2	NAN	NAN
Q9R0I7	Q9R0I7	Ylpm1	24900000	24100000	27700000	31100000	30400000	21700000	2.55667e+07	2.77333e+07	0.117357	0.537224	0.269845	9	7.9	NAN	NAN	4	3	13	9.7
P97742;Q924X2	P97742	Cpt1a	41300000	43400000	57500000	36500000	54200000	35500000	47400000	4.20667e+07	-0.17221	0.537695	0.269464	10	13.8	11	17.2	9	12.7	NAN	NAN
P68510	P68510	Ywhah	215000000	234000000	143000000	104000000	235000000	158000000	1.97333e+08	1.65667e+08	-0.252351	0.537733	0.269433	9	36.6	16	67.5	12	65	8	36.6
Q9CZM2	Q9CZM2	Rpl15	62500000	106000000	87000000	105000000	127000000	67000000	8.51667e+07	9.96667e+07	0.226822	0.538425	0.268875	4	15.7	NAN	NAN	NAN	NAN	5	22.5
Q9DB73	Q9DB73	Cyb5r1	54125000	60025000	63600000	69275000	64875000	54200000	59250000	6.27833e+07	0.0835665	0.538523	0.268796	5	17.4	14	46.6	12	42	5	17.4
Q78IK4	Q78IK4	Apoo	152600000	149300000	165950000	146850000	186900000	159950000	155950000	1.64567e+08	0.0775886	0.538974	0.268432	4	20.3	6	34	4	20.3	7	29.8
Q922Q8	Q922Q8	Lrrc59	87275000	112275000	110025000	97850000	100225000	148225000	1.03192e+08	1.15433e+08	0.161733	0.539098	0.268332	7	25.4	11	45.3	7	26.1	5	16.6
Q811I0	Q811I0	Paf1	33200000	48200000	36600000	40200000	68700000	32900000	3.93333e+07	4.72667e+07	0.265071	0.53914	0.268298	9	19.6	NAN	NAN	NAN	NAN	NAN	NAN
Q78IK4	Q78IK4	Apool	3.09667e+07	2.73667e+07	3.00667e+07	2.96667e+07	3.41333e+07	2.86333e+07	2.94667e+07	3.08111e+07	0.0643668	0.539153	0.268288	6	24.2	10	46.4	11	52.1	7	29.8
Q99MK8;Q3UYH7	Q99MK8;Q3UYH7	Adrbk1	36650000	32150000	34300000	22850000	34000000	37150000	3.43667e+07	3.13333e+07	-0.133312	0.539647	0.26789	4	11.9	12	26.1	7	18.7	5	7.3
Q924M7	Q924M7	Mpi	15400000	16400000	13400000	13300000	15200000	14600000	1.50667e+07	1.43667e+07	-0.0686349	0.539668	0.267873	NAN	NAN	8	31	5	17.3	NAN	NAN
Q3UPL0	Q3UPL0	Sec31a	65500000	63000000	57400000	52100000	64200000	60900000	6.19667e+07	5.90667e+07	-0.0691482	0.539971	0.26763	NAN	NAN	20	20.5	19	17.2	NAN	NAN
Q99PL5	Q99PL5	Rrbp1	30600000	21600000	28600000	32500000	28100000	26700000	2.69333e+07	29100000	0.111626	0.540288	0.267375	23	18.3	NAN	NAN	11	7.7	16	11.1
P51881	P51881	Slc25a5	1751000000	1397000000	1727500000	1572000000	1095500000	1753000000	1.62517e+09	1473500000	-0.141341	0.540561	0.267155	7	41.9	24	70.1	10	64.8	7	40.3
P16054;P23298	P16054	Prkce	206000000	192500000	203500000	181000000	213000000	247000000	2.00667e+08	2.13667e+08	0.0905609	0.541498	0.266403	8	12.5	29	46.3	27	40.7	7	12.1
Q99M28	Q99M28	Rnps1	124000000	212000000	160000000	158000000	151000000	134000000	1.65333e+08	1.47667e+08	-0.163033	0.541735	0.266213	6	18	NAN	NAN	2	7.5	3	11.5
Q9WUQ2	Q9WUQ2	Preb	3.34333e+07	34876800	38059700	3.22615e+07	3.73333e+07	44200000	3.54566e+07	37931600	0.0973456	0.542193	0.265846	10	30.7	12	43.4	7	23	4	12
Q9DBL1	Q9DBL1	Acadsb	55200000	46800000	43600000	45000000	43300000	86000000	4.85333e+07	58100000	0.259562	0.542293	0.265766	NAN	NAN	13	34.7	12	34.7	2	4.4
Q8BTU1	Q8BTU1	Gtl3	6287400	10800000	9171600	11200000	11700000	7221300	8753000	1.00404e+07	0.197972	0.542453	0.265638	3	16.1	NAN	NAN	NAN	NAN	NAN	NAN
Q3UFF7	Q3UFF7	Lyplal1	23100000	22800000	19500000	20500000	22400000	19700000	21800000	2.08667e+07	-0.063128	0.542555	0.265556	NAN	NAN	4	19.7	2	10	NAN	NAN
Q925I1	Q925I1	Atad3	40250000	36300000	39000000	39550000	31650000	63700000	3.85167e+07	4.49667e+07	0.223373	0.542876	0.2653	25	39.8	22	42.3	17	32.3	18	31.3
P36916	P36916	Gnl1	33300000	37000000	24100000	32600000	33000000	36900000	3.14667e+07	3.41667e+07	0.118765	0.543637	0.264691	2	3.8	14	26.9	13	22.4	2	3.6
Q91X97	Q91X97	Ncald	2.30067e+08	165300000	171700000	1.84733e+08	166400000	1.73667e+08	1.89022e+08	1.74933e+08	-0.111751	0.544185	0.264254	7	49.7	8	60.1	6	58	4	39.4
Q8CGY8	Q8CGY8	Ogt	160800000	192275000	149350000	170900000	168350000	193000000	167475000	1.77417e+08	0.0831958	0.54451	0.263994	27	34	40	43.4	28	27.8	16	16.2
Q8BK63	Q8BK63	Csnk1a1	28333200	43747450	33574550	35624850	36400000	44070650	35218400	38698500	0.135948	0.54489	0.263691	7	21.1	7	22.3	NAN	NAN	3	9.8
Q8BGY7	Q8BGY7	Fam210a	61800000	76700000	67300000	74900000	54800000	61600000	68600000	6.37667e+07	-0.105406	0.545801	0.262966	NAN	NAN	5	21.2	4	16.1	NAN	NAN
Q9D8Y0	Q9D8Y0	Efhd2	170000000	159000000	174000000	184000000	141000000	229000000	1.67667e+08	1.84667e+08	0.139328	0.545926	0.262866	NAN	NAN	17	49.6	11	44.6	6	27.5
P35282	P35282	Rab21	134000000	124000000	113000000	145000000	112000000	137000000	1.23667e+08	1.31333e+08	0.0867764	0.546198	0.26265	2	9.5	10	47.7	8	46.8	4	21.2
P80318	P80318	Cct3	220875000	236600000	224925000	195975000	259325000	276250000	2.27467e+08	243850000	0.100339	0.54622	0.262633	30	61.1	29	55	15	27.7	21	40.9
Q9D967	Q9D967	Mdp1	17100000	18400000	15200000	14800000	22900000	18000000	16900000	1.85667e+07	0.135692	0.546343	0.262534	NAN	NAN	5	34.1	3	22	NAN	NAN
Q9DCD2	Q9DCD2	Xab2	59100000	66700000	67900000	81500000	60600000	65200000	6.45667e+07	69100000	0.0978962	0.547795	0.261382	17	21.6	NAN	NAN	NAN	NAN	4	4.8
Q8CCN5	Q8CCN5	Bcas3	33000000	39900000	33500000	34200000	37100000	40900000	3.54667e+07	37400000	0.0765745	0.547906	0.261294	9	13.4	17	24.2	8	11	3	4
Q91WT4	Q91WT4	Dnajc17	7337400	8161200	8330500	7585800	8294800	8912600	7.94303e+06	8264400	0.05722	0.548455	0.260859	2	7.6	NAN	NAN	NAN	NAN	NAN	NAN
Q3TKT4	Q3TKT4	Smarca4	239500000	183600000	196350000	215750000	181800000	182050000	2.06483e+08	193200000	-0.0959302	0.549113	0.260338	25	24.2	NAN	NAN	11	9.9	15	13.5
Q9R0X4;Q32MW3	Q9R0X4;Q32MW3	Acot9;Acot10	111800000	1.07467e+08	107800000	1.11633e+08	113300000	8.21333e+07	1.09022e+08	1.02356e+08	-0.0910328	0.549705	0.259871	NAN	NAN	NAN	NAN	NAN	NAN	5	10.7
P57722	P57722	Pcbp3	62000000	88100000	104000000	86700000	83600000	51200000	84700000	7.38333e+07	-0.19809	0.550638	0.259134	4	34	2	26.7	1	21	2	25.3
Q6P5D8	Q6P5D8	Smchd1	113000000	96400000	112000000	111000000	104000000	90800000	1.07133e+08	1.01933e+08	-0.0717815	0.551003	0.258846	61	34	NAN	NAN	21	11.8	26	14.3
P97429	P97429	Anxa4	26861800	30344525	26705350	29645050	31611600	26409025	2.79706e+07	2.92219e+07	0.0631405	0.5514	0.258533	9	26.6	9	32.3	8	28.5	7	22.9
P01942	P01942	36038	335600000	288200000	301050000	328300000	334800000	297350000	3.08283e+08	320150000	0.0544911	0.551416	0.25852	144	59.4	33	32.9	8	21.3	4	39.4
P97760	P97760	Polr2c	22027550	33394600	27605600	28137950	34251700	28160550	2.76759e+07	30183400	0.125124	0.551452	0.258492	6	28.7	NAN	NAN	1	3.6	3	9.8
P56399	P56399	Usp5	92841500	85228475	71072225	84351150	81722800	66636600	83047400	7.75702e+07	-0.0984328	0.5515	0.258454	4	5.7	26	46.7	20	28.6	7	10.7
Q99NB1	Q99NB1	Acss1	65000000	63900000	55800000	57700000	56800000	63300000	6.15667e+07	5.92667e+07	-0.0549285	0.551561	0.258406	NAN	NAN	18	31.7	12	19.5	NAN	NAN
Q91WG7	Q91WG7	Dgkg	31200000	35900000	26850000	28600000	36250000	36200000	3.13167e+07	3.36833e+07	0.105104	0.55159	0.258384	7	10.5	12	20.8	7	12.2	2	2.7
Q06138	Q06138	Cab39	67700000	70250000	73000000	70400000	77650000	40659400	7.03167e+07	6.29031e+07	-0.160735	0.551621	0.258359	5	14.1	16	46.3	11	38.4	NAN	NAN
P62835	P62835	Rap1a	3.56667e+08	399000000	3.07667e+08	345000000	4.63667e+08	3.46667e+08	3.54444e+08	3.85111e+08	0.119715	0.552277	0.257843	4	33.2	4	45.1	3	39.7	3	33.2
Q5XJY5	Q5XJY5	Arcn1	9365100	10500000	9815600	8013700	10500000	9614300	9.89357e+06	9376000	-0.0775181	0.552376	0.257765	NAN	NAN	8	16.6	3	6.3	NAN	NAN
Q60805;Q00993	Q60805	Mertk	10714800	14400000	14130150	19200350	10959050	14273550	13081650	1.4811e+07	0.179123	0.552744	0.257476	NAN	NAN	6	7.9	8	9.2	NAN	NAN
Q8BTF8	Q8BTF8	Ralyl	91300000	132500000	119250000	112700000	117800000	79450000	114350000	1.03317e+08	-0.146383	0.553679	0.256742	11	28.7	NAN	NAN	4	17.4	5	21.2
Q8BTY2	Q8BTY2	Slc4a7	42050000	36000000	41200000	40600000	42350000	25050000	39750000	36000000	-0.142958	0.554084	0.256425	NAN	NAN	12	15.2	10	13.2	3	5.7
Q9QXK7	Q9QXK7	Cpsf3	199000000	320000000	208000000	247000000	209000000	189000000	2.42333e+08	215000000	-0.172656	0.554926	0.255765	15	23.7	NAN	NAN	NAN	NAN	5	7.5
P14115	P14115	Rpl27	99700000	204000000	184000000	162000000	139000000	121000000	1.62567e+08	1.40667e+08	-0.208751	0.555578	0.255255	6	43.4	3	20.6	NAN	NAN	3	22.3
Q80U93	Q80U93	Nup214	6961800	5417800	6368200	10400000	6599500	4967900	6.24927e+06	7.32247e+06	0.228643	0.555643	0.255204	9	5.3	NAN	NAN	4	2.4	8	5.2
Q99020	Q99020	Hnrnpab	4.92342e+08	6.00076e+08	6.04193e+08	7.75528e+08	709635700	428076100	5.65537e+08	6.37747e+08	0.173362	0.556444	0.254579	10	26	4	18.9	6	22.1	6	22.1
Q9WUC3	Q9WUC3	Ly6h	3.45867e+08	418300000	3.33333e+08	3.20167e+08	3.50033e+08	3.69533e+08	3.65833e+08	3.46578e+08	-0.0780074	0.557435	0.253806	3	17.3	4	29.5	2	16.5	3	17.3
Q61666	Q61666	Hira	15300000	21700000	21500000	21300000	19600000	9452700	19500000	1.67842e+07	-0.216367	0.557884	0.253456	7	8.2	NAN	NAN	NAN	NAN	NAN	NAN
Q80UK8	Q80UK8	Ints2	16500000	16500000	20600000	22500000	20700000	15300000	1.78667e+07	19500000	0.126204	0.557989	0.253375	5	4.3	NAN	NAN	NAN	NAN	4	3.3
Q60634	Q60634	Flot2	267867900	259175800	261994325	219075000	269263150	410050000	263012675	2.99463e+08	0.187244	0.558731	0.252797	22	52.6	22	57.2	8	19.4	14	35.5
Q8C166	Q8C166	Cpne1	28600000	26050000	19950000	20100000	20850000	27150000	2.48667e+07	22700000	-0.131521	0.558976	0.252607	4	10.1	12	25	5	10.1	3	6.7
P35279	P35279	Rab6a;Rab6b	140000000	137000000	133000000	133000000	143000000	141000000	1.36667e+08	139000000	0.0244235	0.559132	0.252486	NAN	NAN	4	51	4	50.5	2	40.4
Q9EPE9	Q9EPE9	Atp13a1	20050000	20750000	20900000	22150000	22850000	19006300	2.05667e+07	2.13354e+07	0.0529434	0.559932	0.251865	9	10	9	10.2	18	17.4	4	4.1
O88983	O88983	Stx8	18300000	17700000	20300000	15500000	21000000	16200000	1.87667e+07	1.75667e+07	-0.095332	0.561726	0.250475	NAN	NAN	5	25.4	5	25.4	NAN	NAN
Q0P5W1	Q0P5W1	Vps8	10500000	9590800	9073400	10100000	10100000	9780000	9721400	9.99333e+06	0.0398019	0.561813	0.250408	NAN	NAN	10	8.6	6	4.6	NAN	NAN
P60824	P60824	Cirbp	53100000	72300000	77100000	73400000	86100000	62100000	67500000	7.38667e+07	0.130036	0.562318	0.250018	3	14	1	6.4	NAN	NAN	2	12.8
O35593	O35593	Psd	147700000	165350000	160350000	136700000	164050000	220100000	157800000	1.73617e+08	0.137808	0.56283	0.249623	22	25.2	6	6.7	2	2.2	1	4.2
P22892	P22892	Ap1g1	51200000	53900000	52200000	53000000	48100000	67000000	5.24333e+07	5.60333e+07	0.0958011	0.563095	0.249418	4	5	22	27.6	17	21	4	5.2
P53994	P53994	Rab2a;Rab2b	23100000	22800000	22900000	26100000	16200000	21100000	2.29333e+07	2.11333e+07	-0.117926	0.563171	0.24936	NAN	NAN	9	71.2	7	66.5	5	48.1
P32037	P32037	Slc2a3	40300000	25950000	29650000	29450000	19900000	34950000	3.19667e+07	28100000	-0.185998	0.563696	0.248955	5	8.5	12	17.8	9	16.2	6	10.5
O88448	O88448	Klc2	47300000	54750000	43600000	48600000	48050000	41450000	48550000	4.60333e+07	-0.0767924	0.563707	0.248946	3	9.2	15	44.7	10	29.2	2	3.5
P12367	P12367	Prkar2a	147950000	123400000	148200000	128350000	132550000	212600000	139850000	1.57833e+08	0.174522	0.563839	0.248845	13	47.9	16	49.4	12	44.6	7	33.2
P62996	P62996	Tra2b	113000000	139482950	137850000	139250000	188550000	109000000	1.30111e+08	145600000	0.162268	0.564849	0.248068	9	31.9	NAN	NAN	2	10.4	2	13.5
Q8CCJ9	Q8CCJ9	Phf20l1	40100000	59000000	57600000	56500000	75400000	45000000	5.22333e+07	5.89667e+07	0.174929	0.564953	0.247987	8	8.8	NAN	NAN	2	2.2	3	3
Q8K1A6	Q8K1A6	Cc2d1a	3.98333e+07	4.41667e+07	4.34333e+07	3.76667e+07	46100000	5.17667e+07	4.24778e+07	4.51778e+07	0.088905	0.564966	0.247978	9	10.9	13	18.2	14	16.5	7	7.4
Q9ESZ8;Q99NI3	Q9ESZ8	Gtf2i	219900000	203600000	248300000	229800000	254150000	219150000	2.23933e+08	2.34367e+08	0.0656981	0.565325	0.247702	31	36	NAN	NAN	10	10.2	14	15.2
Q4FZC9	Q4FZC9	Spr	242000000	289000000	269000000	239000000	217000000	294000000	2.66667e+08	250000000	-0.0931094	0.565507	0.247562	NAN	NAN	14	66.7	16	70.1	1	0.9
Q8VI51	Q8VI51	Sorcs3	9174700	9898500	7287900	9149300	7244300	8179400	8.78703e+06	8191000	-0.101337	0.56555	0.247529	NAN	NAN	4	4.3	4	3.2	2	2.1
Q9DC16	Q9DC16	Ergic1	25250000	23900000	26850000	27150000	30850000	22700000	2.53333e+07	26900000	0.0865693	0.56569	0.247421	4	13.8	7	28.6	5	17.6	2	6.6
Q9CXI5	Q9CXI5	Manf	31300000	30700000	33600000	34100000	30700000	26200000	3.18667e+07	3.03333e+07	-0.0711441	0.565754	0.247372	3	17.9	9	45.3	6	30.7	NAN	NAN
Q61553	Q61553	Fscn1	142300000	52700000	126200000	101650000	117300000	165100000	1.07067e+08	1.28017e+08	0.257822	0.566045	0.247149	3	6.5	20	52.3	20	48.1	9	18.9
O70318	O70318	Epb41l2	54500000	50200000	72400000	38400000	90200000	80900000	5.90333e+07	6.98333e+07	0.242386	0.56699	0.246425	26	31.6	35	45	36	41.9	16	20.9
Q80U56	Q80U56	Avl9	12700000	13300000	11100000	11700000	12800000	14600000	1.23667e+07	1.30333e+07	0.0757494	0.56712	0.246325	NAN	NAN	7	13.1	7	11.2	NAN	NAN
Q7TN99	Q7TN99	Cpeb3	54600000	78200000	49900000	51600000	92700000	66200000	60900000	7.01667e+07	0.204344	0.567146	0.246305	5	14.4	NAN	NAN	1	1.3	2	4.9
Q8R081	Q8R081	Hnrnpl	3014500	5242800	4375900	3427400	3904000	4041600	4.21107e+06	3791000	-0.151607	0.567276	0.246206	22	46.4	3	6.5	17	32.3	20	37.2
O55128	O55128	Sap18	78500000	136000000	103000000	123000000	135000000	97000000	1.05833e+08	1.18333e+08	0.161062	0.567382	0.246124	3	17	NAN	NAN	NAN	NAN	3	17
Q6NZA9;Q8VI33	Q6NZA9;Q8VI33	Taf9b;Taf9	17700000	24200000	20900000	24200000	35200000	14900000	2.09333e+07	2.47667e+07	0.242598	0.567449	0.246073	NAN	NAN	NAN	NAN	NAN	NAN	3	11.6
Q7M759	Q7M759	Abhd17b	11100000	7207900	8858900	8867500	8004100	14800000	9055600	10557200	0.221345	0.567843	0.245772	NAN	NAN	5	28.1	4	15.3	NAN	NAN
Q6PHU5	Q6PHU5	Sort1	42200000	43200000	38400000	40700000	45900000	41300000	4.12667e+07	4.26333e+07	0.0470049	0.56794	0.245698	2	2.3	11	19.9	10	13	5	6.8
Q8R1B4	Q8R1B4	Eif3c	7.11356e+07	8.07835e+07	7.14104e+07	7.06811e+07	8.14412e+07	7.97831e+07	7.44432e+07	7.73018e+07	0.0543626	0.568705	0.245113	19	23.6	20	22.1	3	3.2	7	8.5
Q61233	Q61233	Lcp1	7352100	8200100	5459100	7207300	7022800	8526300	7.00377e+06	7.58547e+06	0.115107	0.568892	0.24497	NAN	NAN	7	18.5	6	15.2	NAN	NAN
Q9D0G0	Q9D0G0	Mrps30	53700000	52200000	59000000	42100000	46600000	63500000	5.49667e+07	5.07333e+07	-0.115623	0.569101	0.244811	9	24.2	NAN	NAN	NAN	NAN	2	5.7
Q9Z2I9	Q9Z2I9	Sucla2	63450000	61000000	69050000	59050000	64300000	86200000	64500000	69850000	0.114961	0.569681	0.244368	11	25.9	30	61.3	26	57.5	11	22.7
Q9D394;Q8R4C2;Q8BIJ7	Q9D394	Rufy3	56000000	51350000	43100000	49150000	48950000	63850000	50150000	5.39833e+07	0.106264	0.570475	0.243764	7	17.9	13	32.8	16	40.3	5	11.7
Q8R0K4	Q8R0K4	Ccdc137	14200000	14600000	16900000	11500000	15200000	16000000	1.52333e+07	1.42333e+07	-0.0979581	0.570768	0.24354	3	12.1	1	2.4	NAN	NAN	NAN	NAN
Q8C0M9	Q8C0M9	Asrgl1	3.19616e+07	3.65886e+07	3.58862e+07	3.19659e+07	3.63205e+07	3.24667e+07	3.48121e+07	3.35844e+07	-0.0518004	0.570874	0.24346	NAN	NAN	10	43.6	11	38.3	6	20.9
P36552	P36552	Cpox	26700000	24700000	30300000	27300000	28300000	20800000	2.72333e+07	2.54667e+07	-0.0967634	0.570929	0.243418	NAN	NAN	13	36.8	9	25.5	NAN	NAN
Q9CR68	Q9CR68	Uqcrfs1	286500000	213500000	307000000	245500000	167500000	304000000	269000000	239000000	-0.170596	0.57095	0.243402	5	13.9	11	35.8	10	32.5	8	24.5
Q61136	Q61136	Prpf4	36115650	51928350	41945750	47346550	42780600	24292100	4.33299e+07	38139750	-0.184068	0.571225	0.243193	13	30.5	NAN	NAN	3	8.1	6	6
P61759	P61759	Vbp1	18000000	20000000	20000000	22500000	17800000	20500000	1.93333e+07	2.02667e+07	0.0680184	0.571477	0.243001	NAN	NAN	3	13.3	5	25.5	NAN	NAN
P27600	P27600	Gna12	96900000	92400000	80800000	72500000	102000000	125000000	9.00333e+07	9.98333e+07	0.149062	0.571775	0.242775	11	23.7	NAN	NAN	1	4.5	4	11.3
Q5F2E8;Q8BYC6	Q5F2E8	Taok1	111625000	113275000	102350000	99550000	121550000	120800000	1.09083e+08	1.13967e+08	0.0631812	0.573324	0.2416	21	27.7	17	24.2	7	8.5	11	12.1
P80313	P80313	Cct7	1.51467e+08	1.49967e+08	1.73275e+08	156500000	155153800	186300000	1.58236e+08	165984600	0.0689701	0.573344	0.241585	19	39.7	32	64.7	14	26.1	15	28.5
Q9CYL5	Q9CYL5	Glipr2	8675700	17800000	21600000	15500000	13800000	11400000	1.60252e+07	1.35667e+07	-0.240279	0.573425	0.241523	3	22.1	2	16.9	2	16.9	3	22.1
Dcun1d2	Q8BZJ7	Dcun1d2	6106300	7299200	6272300	6438700	6454900	6058900	6.55927e+06	6317500	-0.0541808	0.573442	0.24151	NAN	NAN	3	17.4	NAN	NAN	NAN	NAN
Q5DTY9	Q5DTY9	Kctd16	165000000	157100000	151600000	1.30333e+08	1.23533e+08	184000000	157900000	1.45956e+08	-0.113482	0.57357	0.241413	17	38.9	10	28.6	7	19.4	6	17.1
Q3UHB8	Q3UHB8	Ccdc177	35050000	34100000	33400000	24385900	41250000	51400000	3.41833e+07	3.9012e+07	0.190624	0.573743	0.241282	19	34	14	23.2	NAN	NAN	11	18.8
P49442	P49442	Inpp1	28200000	23300000	26000000	25200000	27600000	27700000	2.58333e+07	2.68333e+07	0.0547925	0.574003	0.241086	NAN	NAN	10	31.1	9	28.3	NAN	NAN
Q60722	Q60722	Tcf4	135000000	162000000	161000000	199000000	166000000	132000000	1.52667e+08	1.65667e+08	0.117898	0.574024	0.24107	9	21.9	NAN	NAN	NAN	NAN	1	2.4
P03911	P03911	Mtnd4	86900000	59900000	65800000	44400000	29400000	97900000	7.08667e+07	5.72333e+07	-0.308252	0.574761	0.240512	4	8.5	2	8.3	3	7.6	3	5.4
P70175	P70175	Dlg3	79950000	78050000	65750000	67350000	63800000	136800000	7.45833e+07	8.93167e+07	0.260076	0.575178	0.240197	34	44.9	39	56.5	16	25.1	16	23.9
P14152	P14152	Mdh1	128650000	135950000	99650000	95550000	100300000	137100000	1.21417e+08	1.10983e+08	-0.129623	0.576525	0.239182	5	19.2	16	52.4	15	51.2	8	24.6
P84104	P84104	Srsf3	2.64267e+08	375100000	3.04833e+08	358600000	3.86067e+08	2.81533e+08	3.14733e+08	3.42067e+08	0.120148	0.576564	0.239152	4	29.3	4	28.7	3	26.2	3	26.2
Q6WVG3;Q50H33	Q6WVG3	Kctd12	43800000	36000000	41850000	32750000	39100000	72850000	40550000	4.82333e+07	0.250329	0.576762	0.239003	11	41.3	14	54.7	9	38.2	8	32.4
Q6P5D8	Q6P5D8	Chd1	5574700	2114200	10600000	9226200	7501400	6295100	6096300	7.67423e+06	0.332089	0.577547	0.238413	2	1.9	NAN	NAN	NAN	NAN	26	14.3
Q9JM76	Q9JM76	Arpc3	220600000	245900000	246500000	2.58233e+08	2.22933e+08	2.58233e+08	2.37667e+08	2.46467e+08	0.052453	0.577592	0.238379	6	34.8	8	37.1	7	34.8	4	23.6
Q9DBJ1;O70250	Q9DBJ1;O70250	Pgam1;Pgam2	16000000	15600000	18100000	13300000	12600000	40600000	1.65667e+07	2.21667e+07	0.420108	0.577635	0.238346	2	8.3	16	79.9	9	53.5	5	18.9
Q8CGP2;Q8CGP1;Q6ZWY9;Q64525;Q64478;Q64475;P10854;P10853;P70696	Q8CGP2;Q8CGP1;Q6ZWY9;Q64525;Q64478;Q64475;P10854;P10853;P70696	Hist1h2bp;Hist1h2bk;Hist1h2bc;Hist2h2bb;Hist1h2bh;Hist1h2bb;Hist1h2bm;Hist1h2bf;Hist3h2ba;Hist3h2bb;Hist2h2be	302000000	426000000	428000000	390000000	540000000	354000000	3.85333e+08	428000000	0.151504	0.578076	0.238015	NAN	NAN	2	19	NAN	NAN	3	56.3
Q9Z0P5	Q9Z0P5	Twf2	47200000	45800000	44100000	36500000	44950000	48850000	45700000	4.34333e+07	-0.0733915	0.578496	0.2377	7	30.7	10	43.3	7	30.4	3	10.6
Q8C570	Q8C570	Rae1	93851300	132235250	108670700	115700000	110653100	79650000	111585750	1.02001e+08	-0.129569	0.578498	0.237698	11	38	NAN	NAN	4	13.6	7	23.4
P54071	P54071	Idh2	125500000	92650000	163650000	145800000	122300000	154800000	1.27267e+08	1.40967e+08	0.147499	0.578513	0.237687	19	45.4	24	51.5	23	50.9	12	29
Q63850	Q63850	Nup62	8752300	8549000	11000000	9978700	12600000	8366400	9.43377e+06	1.0315e+07	0.128843	0.57926	0.237126	4	10.6	NAN	NAN	NAN	NAN	NAN	NAN
Q62167;P16381;Q61496	Q62167;P16381	Ddx3x;D1Pas1	2.98933e+08	357900000	351900000	3.42133e+08	1.86867e+08	3.71033e+08	3.36244e+08	3.00011e+08	-0.164494	0.579553	0.236907	NAN	NAN	NAN	NAN	NAN	NAN	3	26.3
Q9DC51	Q9DC51	Gnai3	88300000	77500000	8.40667e+07	7.12333e+07	84600000	8.42667e+07	8.32889e+07	8.00333e+07	-0.057523	0.579602	0.23687	8	34.2	10	49.4	5	36.2	5	32.2
P05213	P05213	Uba1	61300000	77900000	51500000	52900000	53100000	68100000	6.35667e+07	5.80333e+07	-0.131389	0.580099	0.236498	3	4.1	42	49	37	41.6	0	47
P56213	P56213	Gfer	51400000	59600000	60300000	56300000	56800000	52500000	57100000	55200000	-0.0488225	0.580459	0.236229	NAN	NAN	6	31.8	4	22.2	NAN	NAN
Q921W4	Q921W4	Cryz	61500000	61000000	56500000	60500000	66600000	57500000	5.96667e+07	6.15333e+07	0.044443	0.581151	0.235711	NAN	NAN	10	44.7	10	46.2	1	3.4
Q9CQ06	Q9CQ06	Mrpl24	7458100	6313900	5787400	4142500	8803200	9910300	6519800	7.61867e+06	0.224711	0.581493	0.235455	3	12.5	NAN	NAN	NAN	NAN	NAN	NAN
Q9QXL2	Q9QXL2	Kif21a	33763100	69100000	60700000	56700000	83650000	49850000	5.4521e+07	63400000	0.21767	0.5817	0.235301	4	3.4	24	20.9	20	16.4	5	4.4
P21278;P30677	P21278	Gna11	284500000	245200000	249350000	207200000	235200000	288450000	2.59683e+08	2.43617e+08	-0.0921406	0.582399	0.234779	7	39	12	63.5	11	60.4	7	37.6
O55023	O55023	Impa1	69650000	55050000	51563650	48807550	76805200	68528300	58754550	6.47137e+07	0.13937	0.582683	0.234567	NAN	NAN	13	41.9	11	40.8	4	15.2
Q3TFQ1	Q3TFQ1	Spryd7	9013000	6388800	6789100	5836100	6228000	16600000	7.39697e+06	9554700	0.369277	0.583002	0.23433	NAN	NAN	3	13.8	6	33.7	NAN	NAN
Q61735	Q61735	Cd47	182800000	181575000	200775000	161725000	172700000	205050000	1.88383e+08	179825000	-0.0670777	0.584508	0.233209	4	14.5	5	15.5	5	17.8	4	13.2
Q3TPX4	Q3TPX4	Exoc5	180700000	2.26133e+08	1.61367e+08	167300000	1.83167e+08	1.82367e+08	189400000	1.77611e+08	-0.0927145	0.585037	0.232816	27	41.5	20	35.7	18	26.7	16	22.7
Q5EBJ4	Q5EBJ4	Ermn	2.43667e+07	17846900	1.58333e+07	1.86667e+07	1.62333e+07	1.83667e+07	1.9349e+07	1.77556e+07	-0.123986	0.585055	0.232803	7	38.8	8	35.6	10	51.2	11	51.2
Q6PEB6	Q6PEB6	Mob4	39133550	34371300	32461400	34881150	36738350	28825350	3.53221e+07	3.34816e+07	-0.0772012	0.585285	0.232633	3	16.4	9	45.3	3	16.4	2	10.2
Q80TM9	Q80TM9	Nisch	34700000	35400000	29000000	31200000	36400000	36200000	3.30333e+07	34600000	0.0668495	0.585632	0.232375	3	2.1	13	10.7	8	5.2	NAN	NAN
Q99PV0	Q99PV0	Prpf8	191000000	211000000	208000000	219000000	193000000	171000000	2.03333e+08	1.94333e+08	-0.0653134	0.585769	0.232273	86	40	NAN	NAN	31	12.5	61	25.5
Q921F4	Q921F4	Hnrnpll	6296700	20500000	14700000	18700000	15400000	15000000	1.38322e+07	1.63667e+07	0.242726	0.58614	0.231999	20	42.8	3	6.6	3	7.1	12	25.5
P84309;Q01341	P84309;Q01341	Adcy5	31550000	36900000	36250000	34050000	41500000	14652250	34900000	3.00674e+07	-0.215026	0.586327	0.23186	NAN	NAN	5	10.2	8	14.7	5	3.6
O55013	O55013	Trappc3	25950000	35300000	26800000	27950000	33600000	32600000	29350000	3.13833e+07	0.0966381	0.587872	0.230717	4	23.3	6	38.3	6	30.6	2	10.6
Q7TQ95	Q7TQ95	Napa	37250000	39800000	38600000	36600000	38500000	45500000	38550000	40200000	0.0604646	0.587933	0.230672	7	34.9	23	88.8	14	66.8	2	4.9
Q8K3X4	Q8K3X4	Irf2bpl	12500000	10300000	13300000	13600000	11800000	6777300	1.20333e+07	1.07258e+07	-0.165956	0.589101	0.229811	3	5.8	NAN	NAN	NAN	NAN	NAN	NAN
Q5SYD0;Q5SUA5	Q5SYD0	Myo1d	127382450	126300000	111073150	126900000	141700000	113300000	121585200	127300000	0.0662648	0.589104	0.229808	59	60.1	15	17	23	21.3	37	37.1
Q3TIR3	Q3TIR3	Ric8a	11800000	15100000	11600000	11400000	12400000	12600000	1.28333e+07	1.21333e+07	-0.08092	0.589175	0.229756	3	7.2	10	23.2	12	25.8	1	2.1
Q7TNM2	Q7TNM2	Trim46	97100650	104439450	110798750	116525850	127963450	89220950	104112950	111236750	0.095484	0.589291	0.22967	22	35.3	10	19.5	NAN	NAN	11	17.3
Q9CYN2	Q9CYN2	Spcs2	17800000	23200000	22500000	25300000	13900000	17700000	2.11667e+07	1.89667e+07	-0.158328	0.589487	0.229526	4	15	5	23.5	3	11.5	3	11.5
Q80SY5	Q80SY5	Prpf38b	28300000	25200000	33700000	36900000	11700000	25100000	2.90667e+07	2.45667e+07	-0.242664	0.589919	0.229208	8	14.8	NAN	NAN	NAN	NAN	NAN	NAN
Q80TH2	Q80TH2	Erbb2ip	26300000	14400000	15400000	15800000	15600000	17900000	18700000	1.64333e+07	-0.186413	0.59057	0.228729	16	16.2	2	3.4	NAN	NAN	NAN	NAN
Q9CSN1	Q9CSN1	Snw1	194650000	220150000	241700000	230450000	297000000	189050000	2.18833e+08	2.38833e+08	0.126172	0.590683	0.228646	26	52.4	NAN	NAN	4	8.8	11	23.5
P16283	P16283	Slc4a3	20700000	14400000	19300000	18950000	21100000	18050000	1.81333e+07	1.93667e+07	0.0949315	0.590824	0.228542	3	4.2	6	6.4	14	14.7	5	6.1
Q8K021	Q8K021	Scamp1	17200000	20200000	15200000	14300000	19600000	24400000	1.75333e+07	1.94333e+07	0.148433	0.591142	0.228308	4	18.6	10	39.3	10	41.4	6	23.4
Q921W4	Q921W4	Cryzl1	18575850	20873250	19721900	22273750	18091000	14900000	1.97237e+07	1.84216e+07	-0.0985307	0.591537	0.228018	7	24.1	6	29.9	5	15.2	1	3.4
P62484	P62484	Abi2	60925000	56150000	52394400	49825000	63700000	65655000	56489800	5.97267e+07	0.0803848	0.591738	0.22787	9	30.3	11	34.3	6	22.4	5	19.1
O88685	O88685	Smc3	57100000	65000000	65200000	61500000	63200000	56900000	6.24333e+07	6.05333e+07	-0.0445867	0.591757	0.227857	45	42.1	NAN	NAN	16	14.5	2	4.3
Q8BG15	Q8BG15	Ctdspl2	11400000	12600000	13300000	14600000	16700000	9728200	1.24333e+07	1.36761e+07	0.13744	0.59227	0.22748	4	9.5	NAN	NAN	2	5.2	2	5.2
Q3UH68	Q3UH68	Limch1	58100000	58700000	58100000	45500000	57900000	62600000	58300000	5.53333e+07	-0.075347	0.59228	0.227473	15	19.2	2	2.7	NAN	NAN	4	5.3
Q9CXS4	Q9CXS4	Cenpv	990000000	1470000000	1280000000	1440000000	1130000000	1480000000	1.24667e+09	1350000000	0.114884	0.592847	0.227057	12	56.3	NAN	NAN	10	52.8	12	58.3
Q08642	Q08642	Padi2	6.76667e+07	9.55333e+07	5.36667e+07	5.10333e+07	8.52333e+07	5.15333e+07	7.22889e+07	62600000	-0.207611	0.593297	0.226728	12	19.5	13	24.1	11	20.1	7	12.9
Q8BGU5	Q8BGU5	Ccny	91850000	83500000	95050000	82100000	90250000	90400000	9.01333e+07	8.75833e+07	-0.0414044	0.593407	0.226647	8	32	11	42.2	7	28.4	3	12
Q99LM2	Q99LM2	Cdk5rap3	6060900	4021600	4314100	4422200	4757200	4056900	4.79887e+06	4412100	-0.121228	0.593627	0.226486	1	2.8	5	10.7	3	6.4	1	2.8
Q8JZQ2	Q8JZQ2	Afg3l2	130000000	76900000	112000000	105000000	111000000	134000000	106300000	1.16667e+08	0.134251	0.59398	0.226228	14	20.2	31	50.4	27	41.4	16	20.1
Q9QVP9	Q9QVP9	Ak2	63500000	79300000	89300000	86000000	86400000	74400000	7.73667e+07	8.22667e+07	0.0885959	0.594294	0.225998	NAN	NAN	9	49.4	7	35.6	7	7
P58281	P58281	Opa1	117650000	76600000	98850000	72450000	73650000	115150000	97700000	8.70833e+07	-0.165962	0.594469	0.225871	22	27.4	66	63.9	51	54.2	20	22.9
Q8BZH4	Q8BZH4	Pogz	48866350	23194200	47943450	44005700	43413200	47287100	4.00013e+07	44902000	0.166732	0.59487	0.225578	21	19.7	NAN	NAN	4	4	7	6.8
P07093;C9JN98	P07093;C9JN98	Serpine2	18700000	18900000	21700000	18400000	19400000	25900000	1.97667e+07	2.12333e+07	0.103261	0.594977	0.2255	6	19.6	3	11.1	NAN	NAN	NAN	NAN
Q811D0	Q811D0	Dlg1	1.38967e+08	130200000	1.16867e+08	1.19333e+08	132100000	1.56467e+08	1.28678e+08	1.35967e+08	0.0794901	0.595243	0.225306	15	27.3	19	42.3	15	26.5	10	20.3
Q8BG39;Q69ZS6	Q8BG39	Sv2b	100800000	57950000	63450000	53800000	52450000	85950000	7.40667e+07	6.40667e+07	-0.20925	0.595267	0.225288	10	15.5	19	28.1	15	26.2	7	10.5
P26048	P26048	Gabra2	14319825	22583875	19774275	18206050	22437425	20736050	1.88927e+07	2.04598e+07	0.114969	0.595325	0.225246	4	14	6	15.1	4	15.3	4	12.6
Q920Q4	Q920Q4	Vps16	17050000	13858950	14419250	14900000	14368300	19200000	15109400	16156100	0.0966326	0.595759	0.22493	5	6.2	10	15.9	6	8.5	3	4.1
Q923D5	Q923D5	Wbp11	152000000	172000000	266000000	236000000	167000000	93800000	1.96667e+08	165600000	-0.24805	0.59618	0.224623	18	29.6	NAN	NAN	NAN	NAN	8	14
P35283	P35283	Rab12	76400000	89900000	79900000	97400000	86500000	75300000	8.20667e+07	86400000	0.074235	0.596923	0.224082	2	8.2	14	53.9	11	48.6	4	16
Q3UIL6	Q3UIL6	Plekha7	112000000	107000000	129000000	109000000	118000000	141000000	116000000	1.22667e+08	0.0806185	0.596985	0.224037	13	12.5	2	1.7	NAN	NAN	NAN	NAN
Q9CY66	Q9CY66	Gar1	27700000	27659200	46504950	27450000	41200000	48250000	3.39547e+07	3.89667e+07	0.198629	0.597708	0.223511	5	20.3	NAN	NAN	2	7.8	2	7.8
P48962	P48962	Slc25a4	9170000000	6915000000	8550000000	8355000000	6355000000	8310000000	8.21167e+09	7.67333e+09	-0.0978216	0.598189	0.223161	10	51	22	70.8	13	69.8	9	49.7
Q9D0L7	Q9D0L7	Armc10	14350000	12250000	13076200	14900000	12912200	13336650	13225400	1.37163e+07	0.0525783	0.598384	0.22302	2	5.9	13	55.6	10	49.3	2	6.5
Q9QXV1	Q9QXV1	Cbx8	24900000	37500000	31600000	29000000	36900000	35600000	3.13333e+07	3.38333e+07	0.110747	0.599095	0.222504	8	30.9	NAN	NAN	NAN	NAN	3	7.5
Q8BGQ7	Q8BGQ7	Aars	95700000	152000000	104000000	157000000	102000000	17300000	1.17233e+08	92100000	-0.34811	0.600473	0.221506	NAN	NAN	22	30.8	23	30	2	2.6
Q63932	Q63932	Map2k2	7900200	6262500	6240300	6068800	6585700	10100000	6801000	7.58483e+06	0.157371	0.60054	0.221458	NAN	NAN	5	32.4	2	18.2	NAN	NAN
P62812	P62812	Gabra1	74025000	64450000	72825000	64125000	77350000	79475000	7.04333e+07	73650000	0.0644272	0.60071	0.221335	6	16.3	6	18	7	23.7	6	19.6
Q99JB2	Q99JB2	Stoml2	23050000	24050000	24600000	23075000	22775000	29825000	23900000	25225000	0.0778437	0.602373	0.220134	9	35.7	10	41.4	8	25.8	5	18.4
Q99MN9	Q99MN9	Pccb	22800000	26700000	28250000	29450000	26150000	13450000	2.59167e+07	2.30167e+07	-0.171201	0.602729	0.219878	4	10.5	11	29.8	15	35.9	2	4.8
P59999	P59999	Arpc4	254100000	2.98467e+08	256800000	2.33933e+08	2.69833e+08	273300000	2.69789e+08	2.59022e+08	-0.0587551	0.602949	0.219719	4	22.6	7	32.1	6	29.8	5	29.8
Q9EPN1;Q9ESE1	Q9EPN1	Epn1	99200000	103000000	87800000	94600000	95200000	113000000	9.66667e+07	1.00933e+08	0.0623123	0.603057	0.219642	NAN	NAN	14	28.7	8	16.3	8	3.2
P60122	P60122	Ruvbl1	175000000	213900000	2.08433e+08	214300000	1.93733e+08	1.52333e+08	1.99111e+08	1.86789e+08	-0.0921651	0.603802	0.219106	19	54.6	8	25.2	4	10.3	14	40.1
Q8BR92	Q8BR92	Palm2	5.84667e+07	4.98667e+07	57100000	4.98667e+07	5.20333e+07	8.10667e+07	5.51444e+07	6.09889e+07	0.145331	0.604345	0.218715	15	55.1	13	39.4	10	33.5	12	41.2
A2ARP1	A2ARP1	Hexa	28400000	31500000	24800000	29000000	28000000	23300000	2.82333e+07	2.67667e+07	-0.076962	0.60475	0.218424	5	11.9	3	6.6	5	10.2	NAN	NAN
Q80TK0	Q80TK0	Kiaa1107	45342925	44517125	48537925	47783550	46015575	46832550	4.61327e+07	46877225	0.0230987	0.604996	0.218248	18	19.6	13	16.6	8	7.3	8	7.3
Q7TT50;Q8BYW1	Q7TT50	Cdc42bpb	148500000	9.94667e+07	1.09167e+08	1.08033e+08	1.11033e+08	1.12767e+08	1.19044e+08	1.10611e+08	-0.106004	0.605257	0.21806	37	26.9	40	26.9	27	17.8	19	13.3
P51830	P51830	Adcy9	112200000	112150000	100490850	113650000	123550000	100550000	1.0828e+08	1.12583e+08	0.0562227	0.606799	0.216955	NAN	NAN	33	32.9	34	31	8	5.8
Q62083	Q62083	Pick1	4357500	3130400	3119300	2970600	2965300	3832600	3.53573e+06	3.25617e+06	-0.118835	0.607213	0.216659	NAN	NAN	3	8.7	4	9.1	NAN	NAN
Q3TY60	Q3TY60	Fam131b	31600000	17100000	22200000	23100000	11200000	26200000	2.36333e+07	2.01667e+07	-0.22885	0.608111	0.216017	6	25.3	3	11.7	4	15.1	3	10.8
P32233	P32233	Drg1	31788000	44871250	52073700	41014600	41650000	35700000	4.2911e+07	3.94549e+07	-0.121144	0.608614	0.215658	12	40.6	6	21.3	NAN	NAN	4	14.4
O08583;Q9JJW6	O08583	Alyref;Alyref2	384000000	544000000	528000000	479000000	484000000	396000000	4.85333e+08	453000000	-0.0994649	0.608912	0.215446	NAN	NAN	NAN	NAN	NAN	NAN	7	29
Q63912	Q63912	Omg	795000000	7.67667e+08	7.66333e+08	5.72333e+08	7.14333e+08	8.89333e+08	7.76333e+08	7.25333e+08	-0.0980321	0.609435	0.215073	9	15	10	24.8	6	13.6	8	17.7
P62259	P62259	Ywhae	895000000	831000000	710000000	625000000	757000000	896000000	812000000	7.59333e+08	-0.0967464	0.609589	0.214963	13	50.2	27	81.2	22	78.4	16	58
Q62414	Q62414	Neurod2	57900000	75900000	73700000	81400000	75000000	63800000	6.91667e+07	73400000	0.0857031	0.60968	0.214898	10	39.2	NAN	NAN	1	3.4	3	12.3
Q80TL4	Q80TL4	Kiaa1045	13900000	18400000	14300000	13800000	15100000	15200000	1.55333e+07	14700000	-0.0795513	0.609734	0.21486	1	3	18	51.8	19	56.5	8	28.8
P26039	P26039	Tln1	48200000	58150000	60800000	63650000	62250000	50600000	5.57167e+07	5.88333e+07	0.0785248	0.610022	0.214655	51	31.8	16	11.4	26	17	33	19.2
Q9Z108	Q9Z108	Stau1	11500000	13700000	14900000	13000000	15600000	13600000	1.33667e+07	1.40667e+07	0.0736408	0.61042	0.214371	4	10.1	NAN	NAN	NAN	NAN	NAN	NAN
Q80WS3	Q80WS3	Fbll1	204000000	309000000	256000000	283000000	214000000	208000000	2.56333e+08	235000000	-0.12536	0.610816	0.214089	12	48.7	NAN	NAN	1	3.5	2	14.6
Q8VE97	Q8VE97	Srsf4	96100000	93100000	99650000	123100000	77850000	110350000	9.62833e+07	1.03767e+08	0.107985	0.611516	0.213592	6	15.1	NAN	NAN	4	8.8	7	16.6
Q9DC48	Q9DC48	Cdc40	5417400	5383300	5820700	6134500	5382500	4101600	5.54047e+06	5206200	-0.0897768	0.612754	0.212714	11	24	NAN	NAN	2	3.8	3	5.7
Q7TPD3	Q7TPD3	Robo2	48800000	56400000	56700000	56200000	53000000	46300000	5.39667e+07	5.18333e+07	-0.0581884	0.61322	0.212384	2	1.9	23	22.7	20	17.6	NAN	NAN
Q4VA53	Q4VA53	Pds5b	41600000	31200000	38200000	38900000	36300000	28700000	37000000	3.46333e+07	-0.095364	0.613629	0.212094	32	27.6	NAN	NAN	10	8.2	13	10.2
P09411;P09041	P09411	Gk	269200000	177300000	2.29833e+08	2.09333e+08	1.65633e+08	2.44033e+08	2.25444e+08	2.06333e+08	-0.127795	0.613802	0.211972	14	35.1	8	26.7	21	38.5	15	40.8
Q8BHF7	Q8BHF7	Pgp	5.15379e+07	5.59587e+07	45032800	4.87485e+07	5.39809e+07	4.21616e+07	5.08431e+07	4.8297e+07	-0.0741197	0.614207	0.211685	NAN	NAN	10	41.1	12	46.1	1	2.5
Q8VBY2	Q8VBY2	Camkk1	12000000	12300000	9910700	9337700	11100000	12000000	1.14036e+07	1.08126e+07	-0.0767761	0.614722	0.211321	NAN	NAN	7	18.2	7	14.7	NAN	NAN
[truncated: 986 more rows]

## Sheet: TgCRND8_P285
SUPPLEMENTAL TABLE S3b: TgCRND8_P285
Data related to Supplementary Figure 2B for label free quantification of proteins in WT and disease model (Tg) mice.
Data plotted in supplementary figure 2B (volcano plots) is shown as a table for each protein (column 'A') with values in "log2.TG-LFQ/WT-LFQ" (column 'L', light grey) and "neg.log.Ttest" (column 'N', dark grey).
Protein ID			Wildtype - raw data			Disease model - raw data			Statistics					Peptides: Faction 1 (DOC sol.)		Fraction 2 (Triton X-100 prec.)		Fraction 3 (Triton X-100 sol.)		Fraction 4 (GDN sol.)
PROTEIN IDs	MAJORITY PROTEIN ID	GENE	WT_LFQ_1	WT_LFQ_2	WT_LFQ_3	TG_LFQ_1	TG_LFQ_2	TG_LFQ_3	WT average LFQ	TG average LFQ	log2.TG-LFQ/WT-LFQ	Ttest	neg.log.Ttest	Unique Peptides	Unique sequence coverage [%]	Unique Peptides	Unique sequence coverage [%]	Unique Peptides	Unique sequence coverage [%]	Unique Peptides	Unique sequence coverage [%]
P05067;P12023	P05067;P12023	App	2.72333e+07	2.70667e+07	2.50667e+07	9.00333e+07	83700000	8.81667e+07	2.64556e+07	87300000	1.72241	7.00635e-06	5.15451	16	24	15	22.3	8	30.4	17	23.2
P08226	P08226	Apoe	181050000	219375000	165300000	4674025000	4166075000	3734075000	188575000	4.19139e+09	4.47422	0.00012428	3.9056	9	32.5	12	38.9	10	36.3	14	43.4
Q9WV60	Q9WV60	Gsk3b	359000000	375500000	374400000	280900000	2.71433e+08	288000000	3.69633e+08	2.80111e+08	-0.400096	0.000236548	3.62608	9	40.5	9	44.8	9	39.5	13	58.3
P03995	P03995	Gfap	37800000	54300000	36800000	140000000	159000000	138000000	4.29667e+07	1.45667e+08	1.76138	0.000304578	3.5163	18	43.3	36	67.2	18	44	46	75.6
Q9CVB6	Q9CVB6	Arpc2	6.84733e+08	734800000	8.48267e+08	1.39463e+09	1.29683e+09	1296000000	7.55933e+08	1.32916e+09	0.814179	0.000604547	3.21857	15	43.3	14	39.7	16	45.3	17	43.7
Q99JI6	Q99JI6	Rap1b	42700000	42600000	46650000	27600000	24900000	21604600	4.39833e+07	2.47015e+07	-0.832356	0.000913593	3.03925	2	32.1	3	37.5	3	39.7	4	44
O35381;Q64G17	O35381	Anp32a	12000000	15100000	14700000	22300000	23400000	23200000	1.39333e+07	2.29667e+07	0.721001	0.000934137	3.02959	NAN	NAN	2	13	4	23.1	4	21.9
Q9WUA2	Q9WUA2	Arsb	17900000	14200000	13100000	32600000	28100000	31100000	1.50667e+07	30600000	1.02217	0.00138305	2.85916	3	7.1	NAN	NAN	4	8.8	NAN	NAN
Q91VT4	Q91VT4	Cbr4	6273300	6520100	6756050	8349050	8143050	8817200	6.51648e+06	8.43643e+06	0.37254	0.00139507	2.8554	4	18.6	3	13.1	4	19.1	5	20.3
Q3UQ84	Q3UQ84	Tars2	17000000	16000000	19900000	8679500	7496300	6713700	1.76333e+07	7.62983e+06	-1.20858	0.00154174	2.81199	2	2.4	2	2.5	5	8.9	NAN	NAN
P35235	P35235	Ptpn11	23547150	23438250	23743950	26352500	27768850	27992300	23576450	2.73712e+07	0.215313	0.00189048	2.72343	7	13.6	5	9	12	21.9	NAN	NAN
P62855	P62855	Rps26	339000000	456000000	429000000	148000000	91900000	68400000	408000000	1.02767e+08	-1.9892	0.00199556	2.69993	NAN	NAN	2	20.9	NAN	NAN	3	31.3
Q9QY42	Q9QY42	Gpr37	14800000	15563350	15355800	12863700	12900000	12000000	1.52397e+07	12587900	-0.275798	0.00204913	2.68843	2	3.7	4	6.3	3	4.3	4	6.3
Q05BC3	Q05BC3	Eml1	10100000	9823900	10100000	7152900	5414000	6551600	1.0008e+07	6.37283e+06	-0.651142	0.00217333	2.66288	NAN	NAN	5	6.5	NAN	NAN	NAN	NAN
Q06890	Q06890	Clu	100210400	106350000	109810300	438950000	671825000	589825000	105456900	5.66867e+08	2.42636	0.00249761	2.60248	8	21.9	13	30.6	9	26.3	13	30.6
O88559	O88559	Men1	32185900	40400000	36083950	63843550	55457000	58500000	3.62233e+07	59266850	0.710308	0.00250388	2.60139	NAN	NAN	3	5.7	NAN	NAN	3	7.9
Q9DC07	Q9DC07	Nebl	284732125	311200000	320175000	230625000	210375000	201175000	3.05369e+08	2.14058e+08	-0.51255	0.00266323	2.57459	10	38.5	11	42.6	12	55.6	11	53.7
Q62283	Q62283	Tspan7	5725000	4799500	4998500	8201100	9971000	9728500	5.17433e+06	9300200	0.845889	0.00266893	2.57366	3	13.7	3	13.7	3	13.7	1	6
P47962	P47962	Rpl5	946300000	8.87767e+08	8.48267e+08	5.12667e+08	5.93867e+08	6.41467e+08	8.94111e+08	5.82667e+08	-0.617783	0.0027261	2.56446	6	23.2	9	32.3	1	3.4	13	46.8
P62897	P62897	Cycs	142600250	193580350	158650000	65961350	34017300	38405450	1.64944e+08	4.6128e+07	-1.83826	0.00276748	2.55792	6	40	7	41.9	7	60	8	60
Q99KF1	Q99KF1	Tmed9	10189650	10325750	10471650	12705350	14366150	14213550	1.0329e+07	1.37617e+07	0.413954	0.00305808	2.51455	3	8.5	3	8.5	3	15.7	3	11.1
Q9DCC8	Q9DCC8	Tomm20	11474100	14900000	8933750	24200000	24550000	28600000	1.17693e+07	2.57833e+07	1.13141	0.00328523	2.48343	3	22.1	2	13.8	3	22.1	4	35.9
P50544	P50544	Acadvl	8.71333e+07	80400000	7.96333e+07	9.82333e+07	104700000	1.00467e+08	8.23889e+07	1.01133e+08	0.295737	0.00353386	2.45175	14	24.7	15	26.1	23	40.9	2	5.3
Q3V3R1	Q3V3R1	Mthfd1	19300000	17947150	17050000	13950000	11950000	12500000	18099050	12800000	-0.49977	0.00391432	2.40734	15	18.4	17	22.1	6	8.4	12	15.9
Q9QYB1	Q9QYB1	Clic4	1.61615e+07	1.67332e+07	1.52613e+07	12341800	11192400	1.28888e+07	1.6052e+07	1.2141e+07	-0.402865	0.00402683	2.39504	2	9.5	6	25.7	6	28.5	4	17
P59017	P59017	Bcl2l13	1.93166e+07	21039000	1.87569e+07	2.4095e+07	2.41299e+07	2.55333e+07	1.97042e+07	2.4586e+07	0.319338	0.00425441	2.37116	3	8.8	5	14.5	7	24.4	5	15.2
Q61136	Q61136	Prpf4	115000000	142000000	148000000	194000000	213000000	221000000	135000000	2.09333e+08	0.632843	0.00453492	2.34343	NAN	NAN	5	11.7	NAN	NAN	10	26.5
O35350	O35350	Capn1	10260450	12367950	11261900	6712900	7035500	7941050	1.12968e+07	7.22982e+06	-0.643879	0.00462321	2.33506	6	9	10	14.7	8	12.3	5	7
Q9WTR1	Q9WTR1	Trpv2	14800000	14200000	12500000	8196900	9329500	9798500	1.38333e+07	9108300	-0.602895	0.00484715	2.31451	1	1.9	8	13.1	NAN	NAN	3	5.4
Q9WV54	Q9WV54	Asah1	1.49652e+07	1.44851e+07	15247500	1.10289e+07	1.26535e+07	1.21182e+07	1.48992e+07	1.19335e+07	-0.320219	0.00491289	2.30866	4	7.9	4	10.9	6	18.8	7	16.8
Q93092	Q93092	Taldo1	35941400	3.59202e+07	3.3732e+07	2.68591e+07	27692300	3.02612e+07	3.51979e+07	2.82709e+07	-0.316172	0.00532373	2.27378	8	24	6	19.3	9	25.5	4	13.9
P23818	P23818	Gria1	408500000	415000000	381000000	327000000	274000000	299000000	401500000	300000000	-0.420437	0.00539453	2.26805	15	22.7	21	30.9	21	31.4	23	34.7
Q8K3G9	Q8K3G9	Appl2	8447100	8901200	8618700	6066400	7260000	6594400	8.65567e+06	6.64027e+06	-0.382404	0.00550824	2.25899	5	9.1	NAN	NAN	3	5.4	NAN	NAN
Q9JLV5	Q9JLV5	Cul3	2.00667e+07	18600000	1.82333e+07	13600000	1.54333e+07	15000000	1.89667e+07	1.46778e+07	-0.369833	0.00551385	2.25855	9	14.2	8	12.5	10	16.5	11	16
Q6PGE7	Q6PGE7	Slc6a7	56600000	74000000	63900000	37500000	38600000	35500000	6.48333e+07	37200000	-0.801433	0.00572527	2.2422	5	8.6	5	8.6	6	10.7	2	3.3
Q61097	Q61097	Ksr1	65251150	67009700	62992500	44020350	36921800	25418900	65084450	3.54537e+07	-0.876377	0.00590306	2.22892	4	4.5	10	16.4	NAN	NAN	15	21.1
G5E870	G5E870	Trip12	50816350	46146500	56064650	90830500	75567650	76876650	5.10092e+07	81091600	0.668796	0.00603478	2.21934	NAN	NAN	16	10	NAN	NAN	27	18.2
P61164	P61164	Actr1a	17900000	1.98333e+07	17600000	1.1718e+07	14354000	12753200	1.84444e+07	1.29417e+07	-0.511154	0.00608428	2.21579	3	23.9	3	25.8	4	29.8	3	22.6
Q99KR7;Q9QZH3	Q99KR7;Q9QZH3	Ppif;Ppie	6685850	6553750	6359150	7974650	9347800	9205950	6.53292e+06	8842800	0.436776	0.00662132	2.17906	1	4.4	1	4.4	NAN	NAN	NAN	NAN
Q9D3B1	Q9D3B1	Ptplb	1851600	1406200	1606500	2615100	3376000	2873600	1.62143e+06	2954900	0.86584	0.00664531	2.17748	2	8.7	2	8.7	2	8.7	NAN	NAN
Q9Z0R6	Q9Z0R6	Itsn2	78800000	77700000	70900000	53000000	61900000	57600000	75800000	57500000	-0.398636	0.00682072	2.16617	5	6.1	3	2.9	2	3.2	8	8.7
Q8BH04	Q8BH04	Pck2	96300000	76000000	85750000	135000000	135300000	164900000	8.60167e+07	1.45067e+08	0.754028	0.00685777	2.16382	13	21.7	6	11.9	17	29.7	2	3.4
Q8BWM0	Q8BWM0	Ptges2	25511700	27980500	25816850	41500000	34950000	36101950	26436350	3.75173e+07	0.505034	0.00687542	2.1627	4	12.5	NAN	NAN	7	23.4	1	3.6
Q01065	Q01065	Pde1b	32600000	27900000	24500000	16100000	17000000	16100000	2.83333e+07	16400000	-0.788805	0.00727821	2.13798	3	9.3	NAN	NAN	5	14.2	NAN	NAN
Q9R0P9	Q9R0P9	Uchl1	97700000	83800000	90450000	69350000	69450000	61950000	90650000	6.69167e+07	-0.437941	0.00734267	2.13415	7	39	8	41.7	8	45.7	7	39.9
P48722	P48722	Hspa4l	52350000	49450000	48900000	31150000	32550000	40550000	5.02333e+07	34750000	-0.531632	0.00766981	2.11522	18	33.9	21	37.9	23	41.2	12	23.4
P20060	P20060	Hexb	16424650	16400050	11283400	22513250	25454400	24955000	14702700	24307550	0.725323	0.00770151	2.11342	9	17.7	7	14.9	10	20	12	24.6
Q9CPW0	Q9CPW0	Cntnap2	113200000	97775000	104250000	74275000	81350000	82725000	105075000	79450000	-0.4033	0.00778754	2.1086	14	11.2	17	15.3	14	11.8	18	21.7
P60122	P60122	Ruvbl1	631450000	740550000	744350000	983600000	912650000	896550000	705450000	9.30933e+08	0.400134	0.00782894	2.1063	7	23	17	45.8	4	11.6	19	51.8
Q3UYV9	Q3UYV9	Ncbp1	57450000	92950000	96050000	150650000	190350000	205650000	82150000	1.82217e+08	1.14932	0.00821086	2.08561	NAN	NAN	10	14.4	NAN	NAN	14	22.7
P57716	P57716	Ncstn	5.73883e+06	6.52403e+06	7.49153e+06	9.18897e+06	8894600	9075800	6584800	9.05312e+06	0.459276	0.00863858	2.06356	4	5.6	6	8.5	4	5.8	NAN	NAN
O35972	O35972	Rpl23	329000000	305000000	452000000	162000000	130000000	121000000	362000000	1.37667e+08	-1.39481	0.00895185	2.04809	3	22.1	4	36.4	NAN	NAN	5	42.9
Q9CWZ3	Q9CWZ3	Rbm8a	114470750	120992250	185887450	282322150	370905600	417508650	140450150	3.56912e+08	1.34551	0.00908342	2.04175	NAN	NAN	4	26.4	NAN	NAN	8	55.7
Q8BVI4	Q8BVI4	Qdpr	213925000	219525000	224900000	158775000	177575000	189100000	219450000	175150000	-0.325301	0.00918131	2.0371	6	33.6	6	33.6	7	43.6	8	47.3
Q80TV8	Q80TV8	Clasp1	1.12433e+08	1.17867e+08	118500000	8.43667e+07	5.62667e+07	8.06333e+07	1.16267e+08	7.37556e+07	-0.656614	0.00921405	2.03555	10	8.7	13	13.8	NAN	NAN	33	33.6
Q9ET30	Q9ET30	Tm9sf3	8638100	15600000	15100000	22800000	27000000	25600000	13112700	2.51333e+07	0.938637	0.00933214	2.03002	3	5.1	2	3.7	4	6.8	NAN	NAN
Q8R001	Q8R001	Mapre2	25900000	27000000	20900000	15100000	16300000	13100000	24600000	1.48333e+07	-0.729815	0.00959659	2.01788	5	16.3	5	23.3	7	29.1	6	33.1
P17225	P17225	Ptbp1	401050000	444000000	339150000	532300000	622000000	593250000	3.94733e+08	5.82517e+08	0.561421	0.00960573	2.01747	1	1.5	9	28.7	NAN	NAN	10	42.7
P26638	P26638	Sars	48450000	43950000	41650000	23550000	32400000	30900000	4.46833e+07	28950000	-0.626173	0.00968658	2.01383	9	20.3	4	9	10	25	5	11.7
O08919	O08919	Numbl	255700000	2.30067e+08	2.24533e+08	2.95733e+08	340600000	303200000	2.36767e+08	3.13178e+08	0.403516	0.0105958	1.97487	5	13.6	11	18.7	NAN	NAN	14	30.6
Q60520	Q60520	Phip	22668600	23361950	18840750	33854450	28421150	34561850	2.16238e+07	32279150	0.577985	0.0112657	1.94824	NAN	NAN	5	3.8	NAN	NAN	15	12
P02089;CON__Q3SX09;CON__P02070;P02104	P02089	Hbb-b2	626000000	478500000	564500000	366500000	372000000	357500000	5.56333e+08	3.65333e+08	-0.606736	0.0113025	1.94683	5	74.8	5	80.3	5	80.3	6	84.4
Q91VI7	Q91VI7	Rnh1	20900000	19600000	20600000	27600000	30300000	35900000	2.03667e+07	3.12667e+07	0.618416	0.0116651	1.93311	8	22.8	3	7.9	13	38.8	NAN	NAN
Q920I9	Q920I9	Wdr7	269000000	226100000	223225000	179525000	165125000	171475000	2.39442e+08	1.72042e+08	-0.476916	0.0118473	1.92638	21	16.3	25	20.8	24	20.1	30	27.7
Q6PH08	Q6PH08	Erc2	139000000	127000000	140000000	167000000	156500000	155500000	1.35333e+08	1.59667e+08	0.238546	0.0119461	1.92278	21	25.2	28	36.8	NAN	NAN	38	38.9
Q8BJW6	Q8BJW6	Eif2a	3574300	4044100	4137500	4890000	4604200	4997400	3.91863e+06	4.83053e+06	0.301832	0.0122472	1.91196	4	10.2	7	15	NAN	NAN	6	12.9
Q8R574	Q8R574	Prpsap2	11300000	9396200	8390800	14000000	17200000	14600000	9.69567e+06	1.52667e+07	0.654973	0.0128206	1.89209	5	12.7	3	14.1	6	25.7	4	13
Q99JW4;Q91XD2	Q99JW4	Lims1	145000000	170000000	181000000	212000000	221000000	243000000	1.65333e+08	2.25333e+08	0.446683	0.0130367	1.88483	NAN	NAN	1	3.7	1	3.7	6	25.2
Q9WVT6	Q9WVT6	Ca14	3076000	4170100	7930500	10700000	13400000	14200000	5.05887e+06	1.27667e+07	1.3355	0.0131126	1.88231	NAN	NAN	6	20.2	NAN	NAN	4	15.1
P38060	P38060	Hmgcl	15500000	11000000	14800000	22100000	21200000	27000000	1.37667e+07	2.34333e+07	0.767383	0.0132826	1.87672	3	11.4	NAN	NAN	6	22.5	NAN	NAN
P58742	P58742	Alad	3058700	3448300	3220400	4158500	3860100	3770900	3.24247e+06	3.92983e+06	0.277376	0.0134561	1.87108	7	22.1	1	3	5	16.1	NAN	NAN
P97478	P97478	Coq7	2480400	3977800	3976100	5670300	5819700	5426800	3478100	5.63893e+06	0.697123	0.0134577	1.87103	2	9.2	NAN	NAN	2	9.2	NAN	NAN
Q91VN4	Q91VN4	Chchd6	429400000	306800000	358725000	236575000	172500000	175250000	364975000	194775000	-0.905989	0.0145147	1.83819	6	26	9	34.1	6	28.9	10	36.3
A2CG49;Q9CWR0;Q64096	A2CG49	Kalrn	53650000	55950000	50150000	67850000	61150000	62900000	53250000	6.39667e+07	0.264539	0.0149865	1.8243	20	8.8	22	11	3	1.9	64	30.3
Q6PER3	Q6PER3	Mapre3	267250000	228975000	242700000	170050000	179675000	204150000	2.46308e+08	184625000	-0.415868	0.0150757	1.82172	9	31.7	9	34.9	11	37.4	8	38.1
Q9EPR5	Q9EPR5	Sorcs2	17750000	18950000	20800000	13565400	15850000	13044450	1.91667e+07	1.41533e+07	-0.437463	0.0154242	1.8118	10	9	4	4.4	8	6.6	1	0.9
P17809	P17809	Slc2a1	1600000000	1840000000	1510000000	2340000000	3150000000	3330000000	1650000000	2940000000	0.83335	0.0157173	1.80362	5	10.4	7	12.6	6	12.4	7	12.6
Q8R4U7	Q8R4U7	Luzp1	74313150	98877600	86786450	52915150	59275450	58930050	8.66591e+07	5.70402e+07	-0.603371	0.0159945	1.79603	NAN	NAN	10	11.6	NAN	NAN	20	21
Q8K1R3	Q8K1R3	Pnpt1	4754400	6282100	7036200	10400000	8427100	10200000	6.02423e+06	9675700	0.683588	0.0164617	1.78353	10	13.9	NAN	NAN	11	16.6	NAN	NAN
Q8VBZ3	Q8VBZ3	Clptm1	7646200	8376000	7029700	9286900	9282000	10100000	7.68397e+06	9556300	0.314601	0.016895	1.77224	4	7.8	5	8.4	6	11	NAN	NAN
P28352	P28352	Apex1	483600000	489650000	477450000	743650000	634600000	869500000	4.83567e+08	749250000	0.631732	0.0174016	1.75941	2	10.1	5	20.8	NAN	NAN	10	43.5
Q9Z1R2	Q9Z1R2	Bag6	6638900	8170000	8100050	12533800	9800850	12071250	7.63632e+06	1.14686e+07	0.586745	0.0174436	1.75836	5	4.2	3	2.6	5	4.7	2	2.3
Q91ZG2;Q9CZJ0	Q91ZG2;Q9CZJ0	Mpped1	1612700	1937000	1856600	2368900	2168800	2534300	1802100	2.35733e+06	0.387477	0.0181213	1.74181	NAN	NAN	3	10.1	NAN	NAN	NAN	NAN
P59108	P59108	Cpne2	246350000	285500000	272550000	316650000	329432050	308615050	2.68133e+08	3.18232e+08	0.24713	0.0183045	1.73744	3	8.4	9	22.6	NAN	NAN	13	31.9
Q9CXW3	Q9CXW3	Cacybp	15600000	13300000	13800000	11800000	10400000	9598300	1.42333e+07	1.05994e+07	-0.425286	0.0186676	1.72891	1	3.9	2	7.9	4	15.7	1	3.9
Q9D938	Q9D938	Tmem160	3766100	5301700	4758500	6213800	7765100	7159400	4.60877e+06	7046100	0.612444	0.0186849	1.72851	2	10.6	1	6.9	NAN	NAN	1	6.9
Q9D0R2	Q9D0R2	Tars	9664900	9571700	9714200	8397300	9173500	8409300	9.65027e+06	8.66003e+06	-0.156196	0.0189951	1.72136	7	11.4	5	8.7	2	3	3	4.3
P80315	P80315	Cpd	30800000	33350000	33400000	35400000	37050000	37800000	3.25167e+07	36750000	0.176565	0.0190627	1.71982	7	5.2	2	1.8	7	5.4	NAN	NAN
Q6P5F7	Q6P5F7	Ttyh3	10681350	13600000	10620450	17900000	15950000	15300000	1.16339e+07	1.63833e+07	0.49389	0.0194009	1.71218	5	10.9	2	5	6	13.9	2	5.9
Q9JKF6	Q9JKF6	Pvrl1	12300000	10500000	11400000	5115300	7096000	8734300	11400000	6.98187e+06	-0.707349	0.0194022	1.71215	3	8.3	3	7.8	6	17.1	NAN	NAN
Q61578	Q61578	Fdxr	48900000	49400000	58300000	63800000	63000000	66700000	52200000	64500000	0.305249	0.0194309	1.71151	9	23.3	5	11.9	10	22.3	3	6.7
Q6PFD9	Q6PFD9	Nup98	106200000	116550000	103500000	184900000	140350000	155650000	108750000	160300000	0.559759	0.0195436	1.709	NAN	NAN	22	13.6	NAN	NAN	29	22.6
P62900	P62900	Rpl31	358000000	303000000	530000000	119000000	58600000	165000000	397000000	114200000	-1.79758	0.0195847	1.70808	NAN	NAN	4	32.8	NAN	NAN	5	33.6
Q8VHK9	Q8VHK9	Dhx36	1181800	1353100	1025400	767110	804800	872020	1.18677e+06	814643	-0.542796	0.0201099	1.69659	NAN	NAN	5	6.1	NAN	NAN	3	3.7
Q8CEC0	Q8CEC0	Nup88	40550000	46950000	58800000	76900000	66300000	82100000	4.87667e+07	75100000	0.622918	0.0205299	1.68761	NAN	NAN	8	13.1	NAN	NAN	6	11.7
Q6ZWN5	Q6ZWN5	Rps9	3.65333e+08	5.04233e+08	3.04533e+08	6.62867e+08	5.78367e+08	6.89567e+08	3.91367e+08	643600000	0.717643	0.0206087	1.68595	5	20.1	9	36.1	NAN	NAN	15	45.4
Q8CDN6	Q8CDN6	Txnl1	15137850	13642550	11456100	9445300	9523850	9352050	1.34122e+07	9440400	-0.506622	0.0206321	1.68546	7	34.6	4	19	5	33.2	NAN	NAN
Q62059	Q62059	Vcan	48059950	61932400	50002850	37139000	38474350	34694800	5.33317e+07	3.67694e+07	-0.536489	0.0208264	1.68139	6	2.2	13	4.5	2	0.8	20	8
P70663	P70663	Sparcl1	8298900	9504700	9410500	7548100	6996000	5966800	9.07137e+06	6.83697e+06	-0.407964	0.0208289	1.68133	3	6.5	2	4.2	4	8.2	3	6.2
P52825	P52825	Cpt2	10915550	10641650	11333850	14200000	17950000	20150000	1.09637e+07	1.74333e+07	0.669116	0.0208355	1.6812	9	16.4	2	4	8	13.5	NAN	NAN
Q6PDL0	Q6PDL0	Dync1li2	38536200	5.27667e+07	4.69333e+07	6.47992e+07	7.95671e+07	91917700	4.60787e+07	7.87613e+07	0.773386	0.0210434	1.67688	6	14.2	5	12.6	4	10	4	12.6
Q99PU5	Q99PU5	Acsbg1	81700000	8.17667e+07	8.62333e+07	6.09667e+07	6.75667e+07	4.49077e+07	8.32333e+07	5.78137e+07	-0.525751	0.0210661	1.67642	15	28.2	12	19.8	22	42.7	3	5.3
P14115	P14115	Rpl27	384000000	474000000	514000000	615000000	799000000	846000000	4.57333e+08	7.53333e+08	0.720042	0.0210777	1.67618	2	12.5	5	27.9	NAN	NAN	8	49.3
CON__P02768-1	CON__P02768-1	Alb	79050000	72975000	86825000	100250000	108275000	126300000	7.96167e+07	1.11608e+08	0.487302	0.0211217	1.67527	10	19.6	9	19.2	15	32.4	5	15
Q9D8B7	Q9D8B7	Jam3	185951825	199587575	175600000	97948525	131491650	149419825	1.87046e+08	1.26287e+08	-0.566694	0.0216059	1.66543	6	19.7	7	24.2	5	16.8	7	24.5
O35127	O35127	Rcc1	593300000	653900000	842000000	1122050000	952650000	1238150000	696400000	1.10428e+09	0.665122	0.021742	1.6627	NAN	NAN	12	40.1	NAN	NAN	12	41.3
Q9CRB8	Q9CRB8	Mtfp1	22200000	25900000	27100000	37200000	31300000	32300000	2.50667e+07	33600000	0.422691	0.0219771	1.65803	2	14.5	4	27.7	4	27.7	3	21.1
Q8C0D4	Q8C0D4	Arhgap1	90800000	93400000	88100000	55700000	47700000	76000000	9.07667e+07	59800000	-0.602017	0.0224102	1.64955	8	22.3	4	10.9	7	16.4	NAN	NAN
Q8R2Y0	Q8R2Y0	Abhd6	9658550	12455850	10599300	7991250	8098950	7202300	1.09046e+07	7.76417e+06	-0.490029	0.0224852	1.6481	4	10.4	5	16.4	4	14.6	4	14.6
Q8BKC5	Q8BKC5	Ipo5	25950000	23200000	22500000	18700000	17950000	20650000	2.38833e+07	19100000	-0.322432	0.0225654	1.64656	12	13.3	8	9.7	10	11.9	NAN	NAN
Q9JI44	Q9JI44	Dmap1	195000000	254000000	214000000	276000000	305000000	290000000	221000000	2.90333e+08	0.393664	0.0229082	1.64001	NAN	NAN	4	10.3	NAN	NAN	9	25
Q8BI08	Q8BI08	Mal2	946000000	684000000	1240000000	384000000	416000000	218000000	9.56667e+08	3.39333e+08	-1.49531	0.0229439	1.63933	NAN	NAN	2	17.7	2	17.7	2	17.7
Q8R4N0	Q8R4N0	Clybl	362350000	428650000	324150000	270900000	255500000	214950000	3.71717e+08	2.47117e+08	-0.589011	0.0231383	1.63567	10	26.6	2	6.8	10	32.5	NAN	NAN
P97434	P97434	Mprip	97700000	84400000	97100000	74600000	53700000	69200000	9.30667e+07	6.58333e+07	-0.499446	0.0232795	1.63303	NAN	NAN	7	8.9	NAN	NAN	18	23.6
Q8CFI0;P46935	Q8CFI0	Nedd4l	17411500	1.66327e+07	1.72244e+07	1.23256e+07	1.3722e+07	1.53958e+07	1.70895e+07	1.38145e+07	-0.306932	0.0234271	1.63028	4	7.1	4	9	8	11.3	6	7.1
Q6PGN3	Q6PGN3	Dclk2	2.25833e+08	2.69033e+08	2.41433e+08	2.98767e+08	3.83467e+08	350300000	2.45433e+08	3.44178e+08	0.487823	0.0234579	1.62971	10	16.1	18	29.2	4	6.3	17	31.7
O88696	O88696	Clpp	24950000	21350000	21600000	28950000	30800000	37050000	2.26333e+07	3.22667e+07	0.511595	0.0237394	1.62453	6	27.6	NAN	NAN	8	37.1	NAN	NAN
Q60854	Q60854	Serpinb6	8079700	6792600	7164000	4552000	5890500	5630400	7.34543e+06	5.35763e+06	-0.455252	0.0238765	1.62203	6	16.1	2	6.1	3	8.5	NAN	NAN
Q0VGY8	Q0VGY8	Tanc1	30468400	20464800	22596950	34511400	37600000	35231950	24510050	3.57811e+07	0.545825	0.0239657	1.62041	9	5.9	3	1.4	2	1.3	12	7.1
Q3THW5;P0C0S6	Q3THW5;P0C0S6	H2afv;H2afz	2460000000	2820000000	1240000000	433000000	627000000	296000000	2.17333e+09	452000000	-2.26551	0.024233	1.61559	1	7	NAN	NAN	2	21.9	NAN	NAN
Q61701	Q61701	Elavl4	7501900	9403700	8072500	12300000	10100000	11800000	8.32603e+06	11400000	0.453333	0.0243573	1.61337	2	22.1	3	37.4	NAN	NAN	3	38.7
P20444	P20444	Prkca	48250000	57500000	50800000	38900000	43850000	36050000	5.21833e+07	39600000	-0.398089	0.0245164	1.61054	4	17.6	6	25.4	9	26.8	16	41.8
P16546	P16546	36769	2.74333e+07	2.73005e+07	3.00333e+07	3.22333e+07	3.30667e+07	3.09249e+07	2.82557e+07	3.2075e+07	0.182904	0.0245406	1.61012	27	39.5	22	57.7	22	40.4	14	12.4
P63001;Q05144	P63001	Rac1	7639900000	5911500000	8999100000	4483500000	3717500000	4543000000	7.51683e+09	4248000000	-0.823341	0.024743	1.60655	NAN	NAN	4	54.7	NAN	NAN	4	54.7
Q9WUB3	Q9WUB3	Pygm	60550000	70250000	61600000	54350000	52700000	52400000	6.41333e+07	53150000	-0.271005	0.0247566	1.60631	19	31.2	7	20	16	29.9	3	12.4
Q9Z218	Q9Z218	Dpp6	2.08333e+08	2.16667e+08	2.11667e+08	2.03667e+08	2.02333e+08	1.96667e+08	2.12222e+08	2.00889e+08	-0.079178	0.0248355	1.60493	16	26.5	23	34.3	21	33.7	18	26.9
P16406	P16406	Enpep	70900000	69000000	77500000	94500000	81400000	94500000	7.24667e+07	9.01333e+07	0.314743	0.0252433	1.59785	NAN	NAN	22	24.9	NAN	NAN	15	21.2
Q80WQ2	Q80WQ2	Vac14	12500000	10400000	9014400	4131500	5748700	7462200	1.06381e+07	5780800	-0.879904	0.0254164	1.59489	7	11.3	7	10.6	3	4	3	4.9
P49446	P49446	Ptpre	11714000	12901800	11411600	1.02336e+07	1.04485e+07	9257400	1.20091e+07	9.97983e+06	-0.267044	0.025484	1.59373	6	8.3	3	4	5	6.9	NAN	NAN
Q80UU9	Q80UU9	Pgrmc2	18608650	21128275	25859225	28868425	29008700	30653750	2.18654e+07	2.95103e+07	0.43257	0.0255121	1.59325	4	31.8	4	32.3	4	34.6	5	35
P26041	P26041	Msn	2121000000	2472500000	2188500000	2666500000	2819500000	2602500000	2.26067e+09	2.69617e+09	0.254161	0.02556	1.59244	3	12.5	15	36.4	8	18.9	25	56.2
P59999	P59999	Arpc4	227550000	337150000	293900000	383250000	454925000	414175000	286200000	417450000	0.54458	0.0260352	1.58444	4	22.6	5	29.8	5	29.8	9	71.4
Q9JI39	Q9JI39	Abcb10	18850000	18900000	19629350	16350000	14550000	11450000	19126450	1.41167e+07	-0.43817	0.0261048	1.58328	10	18.2	NAN	NAN	9	15.8	1	1.7
Q8R1Q8	Q8R1Q8	Dync1li1	26928500	22848750	27004650	20683600	21132300	20698250	2.5594e+07	20838050	-0.296583	0.0261812	1.58201	11	26.2	7	17.6	7	18.4	10	25.8
P58389	P58389	Ppp2r4	20400000	17957450	18071600	15993300	14557250	12427750	1.88097e+07	14326100	-0.39283	0.0264737	1.57718	6	23.2	3	11.1	4	13.6	3	11.1
P70372	P70372	Elavl1	96100700	129957050	111265700	85242300	63888000	63577850	112441150	7.09027e+07	-0.665257	0.0267122	1.57329	4	11.7	13	53.4	NAN	NAN	18	58.3
Q8BMA6	Q8BMA6	Srp68	44513300	47417700	48901300	66719150	54206700	59208950	46944100	6.00449e+07	0.355099	0.0273783	1.56259	5	9.4	6	10.6	2	4.5	7	13.4
Q8BGR6	Q8BGR6	Arl15	3331300	3367100	2781100	4272300	4479500	5743400	3.15983e+06	4.83173e+06	0.612692	0.0282573	1.54887	3	14.7	1	5.9	3	14.7	2	10.3
Q80ZJ1	Q80ZJ1	Rap2a	20850000	23502350	23532100	19250000	13320550	12975750	22628150	15182100	-0.575747	0.0285417	1.54452	3	33.9	2	25.7	3	33.9	3	46.4
O88543	O88543	Cops3	15644400	13055900	16894850	11351150	5439800	8279550	1.51984e+07	8.35683e+06	-0.86289	0.0287882	1.54079	5	12.5	3	9	4	10.9	1	2.8
P17751	P17751	Trio	94750000	70400000	77300000	40550000	60800000	47900000	8.08167e+07	49750000	-0.699956	0.0293619	1.53222	9	5	6	4.4	5	2.5	29	16.1
O35658	O35658	C1qb	169399850	272277400	135211700	375832450	356743450	305056300	1.92296e+08	345877400	0.84693	0.0294567	1.53082	1	4.7	4	16.6	NAN	NAN	5	24.5
P51655	P51655	Gpc4	2.40419e+08	1.66005e+08	158732300	1.12245e+08	9.35332e+07	6.27671e+07	1.88385e+08	8.95151e+07	-1.07348	0.029505	1.5301	6	13.5	6	14.7	1	1.8	13	36.1
P39054	P39054	Dnm2	171500000	159000000	141400000	3.52767e+08	2.17633e+08	3.01733e+08	157300000	2.90711e+08	0.886068	0.0297623	1.52633	4	15.9	6	22.8	4	19.5	4	18.4
O88531	O88531	Ppt1	26300000	23800000	32800000	35800000	41000000	36900000	2.76333e+07	37900000	0.455788	0.0300232	1.52254	3	15	3	15	5	23.5	3	15
Q4KUS2;Q8K0T7	Q4KUS2	Unc13a	80000000	77200000	74800000	83400000	84500000	81400000	7.73333e+07	83100000	0.103758	0.03035	1.51784	20	15.4	20	14.9	NAN	NAN	43	44.3
Q80W54	Q80W54	Mpst	23700000	20300000	16900000	26050000	29100000	32600000	20300000	29250000	0.526957	0.0304287	1.51672	4	12.5	3	8.1	8	26.9	4	12.5
P63001;Q05144	P63001	Rac1;Rac2	384000000	287000000	366000000	445000000	462000000	541000000	3.45667e+08	4.82667e+08	0.481646	0.0309769	1.50896	NAN	NAN	4	54.7	NAN	NAN	4	54.7
Q61543	Q61543	Glg1	49853200	54468775	53990475	68625700	59801600	60771725	5.27708e+07	6.30663e+07	0.25713	0.0309773	1.50896	11	10.5	5	4.5	17	14.6	8	8
Q6PE15	Q6PE15	Abhd10	8621550	8971000	7174300	9690100	11279350	10967050	8.25562e+06	10645500	0.366796	0.0312043	1.50579	4	16.5	NAN	NAN	4	16.5	NAN	NAN
P19536	P19536	Cox5b	73100000	94500000	84700000	64950000	31550000	31100000	84100000	4.25333e+07	-0.983512	0.0314699	1.50211	5	29.7	6	35.9	5	29.7	9	67.2
Q62351	Q62351	Tfrc	9.67977e+06	1.00843e+07	9211400	10839700	12481400	1.11333e+07	9658500	1.14848e+07	0.249856	0.0318829	1.49644	10	14.5	11	15.9	12	17	2	2.5
Q8BTV2	Q8BTV2	Cpsf7	225400000	365750000	377600000	505150000	464750000	484800000	3.22917e+08	484900000	0.586525	0.0321725	1.49252	NAN	NAN	8	21	NAN	NAN	9	24.4
Q99KP6	Q99KP6	Prpf19	1414750000	1428000000	1639500000	1780500000	1881050000	2183750000	1.49408e+09	1.94843e+09	0.383054	0.0324722	1.48849	NAN	NAN	14	47.2	NAN	NAN	16	50.2
Q8K4B0	Q8K4B0	Mta1	176750000	263250000	217600000	293100000	330250000	299300000	219200000	307550000	0.488573	0.0325003	1.48811	NAN	NAN	9	19.9	NAN	NAN	14	33.6
Q8BG39;Q69ZS6	Q8BG39	Sv2b	486750000	432000000	357750000	299250000	296250000	316000000	425500000	3.03833e+08	-0.485879	0.0325362	1.48763	11	15.8	12	15.8	14	22	13	17.6
P59235	P59235	Nup43	3530700	5305600	4660600	6722400	6222200	5972700	4.49897e+06	6.30577e+06	0.487078	0.0327177	1.48522	NAN	NAN	5	17.6	NAN	NAN	3	10.8
P55096	P55096	Abcd3	3925050	5288600	3367400	5793000	6511450	6112400	4.19368e+06	6138950	0.549774	0.0328028	1.48409	2	3.6	4	5.9	NAN	NAN	5	11.1
Q91XD7	Q91XD7	Creld1	18600000	22800000	21000000	16800000	12600000	16000000	20800000	1.51333e+07	-0.458854	0.0329317	1.48239	2	3.6	3	7.4	5	14.3	NAN	NAN
Q9CPU0	Q9CPU0	Glo1	75400000	65250000	57450000	51600000	27200000	33300000	6.60333e+07	3.73667e+07	-0.821443	0.0332135	1.47868	7	26.1	5	34.2	8	35.3	NAN	NAN
Q8R550	Q8R550	Sh3kbp1	5834600	5776550	6388500	5468050	4950300	5229550	5.99988e+06	5.21597e+06	-0.202	0.0332433	1.4783	3	4.8	3	4.5	NAN	NAN	5	9.3
O70492	O70492	Snx3	19250000	20000000	16200000	21600000	26400000	25100000	1.84833e+07	2.43667e+07	0.398684	0.0332647	1.47802	5	25.9	2	14.2	6	41.4	1	8.6
Q8K221	Q8K221	Arfip2	13871800	12763300	13542650	10388750	9998400	12314150	1.33926e+07	1.09004e+07	-0.297049	0.0340505	1.46788	7	19.6	1	3.2	4	14.1	NAN	NAN
Q9EQP2	Q9EQP2	Ehd4	1.51867e+08	1.50285e+08	1.89085e+08	1.99192e+08	233200000	256100000	163745800	2.29497e+08	0.48702	0.0343133	1.46454	6	18.3	11	27.4	7	19	17	38.4
O70493	O70493	Snx12	10193950	8520600	8257550	12450000	10491150	12200000	8990700	1.17137e+07	0.381694	0.0344666	1.4626	3	20.6	NAN	NAN	3	30.3	2	13.9
Q8K0E8;CON__P02676	Q8K0E8	Fgb	628000000	543000000	404000000	1070000000	1190000000	1930000000	525000000	1.39667e+09	1.4116	0.0345138	1.46201	NAN	NAN	12	33.5	NAN	NAN	16	41.2
P54285	P54285	Cacnb3	9.01667e+07	9.85667e+07	7.53945e+07	59800000	51700000	7.05333e+07	88042600	6.06778e+07	-0.537034	0.0346221	1.46065	5	17.8	5	15.7	2	6.2	6	19.6
O08532	O08532	Ca2	358475000	244175000	258050000	171075000	178950000	170400000	286900000	173475000	-0.72582	0.0348266	1.45809	5	19.6	6	29.6	11	62.3	9	55.8
Q8VH51	Q8VH51	Rbm39	169400000	256400000	223850000	304550000	344850000	435800000	216550000	3.61733e+08	0.740226	0.0351695	1.45383	NAN	NAN	10	24.3	NAN	NAN	9	21.7
Q99MK8;Q3UYH7	Q99MK8;Q3UYH7	Adrbk1	13720350	12178150	12714500	11153250	11640250	10410700	12871000	1.10681e+07	-0.217721	0.0352369	1.453	4	12.5	3	9.3	3	12.8	NAN	NAN
Q4VAE3	Q4VAE3	Tmem65	3.17534e+07	3.56535e+07	3.06436e+07	37517200	4.58792e+07	4.13944e+07	3.26835e+07	4.15969e+07	0.347915	0.0354167	1.45079	6	24.8	5	24.8	6	28.2	6	28.2
P70206	P70206	Plxna1	1.38133e+08	1.61233e+08	1.51667e+08	1.89333e+08	1.67367e+08	1.94833e+08	1.50344e+08	1.83844e+08	0.290214	0.0355348	1.44935	18	14.8	16	12.7	22	17	8	7.3
P29341	P29341	Pabpc1	4.84667e+07	4.61333e+07	4.12333e+07	3.79333e+07	3.80333e+07	3.15333e+07	4.52778e+07	3.58333e+07	-0.337501	0.0355459	1.44921	14	23.1	18	30.8	12	22.2	27	39.8
P13020;CON__Q3SX14	P13020	Gsn	628000000	678000000	327000000	878000000	1170000000	918000000	5.44333e+08	9.88667e+08	0.860994	0.0357609	1.44659	4	6.2	10	13.5	3	4.7	25	44.4
Q9Z2H5	Q9Z2H5	Epb41l1	3.12667e+08	254900000	3.22967e+08	1.71933e+08	2.39967e+08	1.38167e+08	2.96844e+08	1.83356e+08	-0.695063	0.0364102	1.43878	22	32.2	26	37.1	20	30.6	26	40.3
P14231	P14231	Atp1b2	820750000	699950000	428000000	313000000	304600000	215150000	6.49567e+08	2.77583e+08	-1.22656	0.0364884	1.43785	11	39.7	12	34.8	13	40	10	36.2
Q91VM5	Q91VM5	Rbmxl1	184000000	259000000	322000000	459000000	368000000	388000000	255000000	405000000	0.667425	0.0365008	1.4377	NAN	NAN	3	42.5	NAN	NAN	4	46.4
Q8BKT7	Q8BKT7	Thoc5	68500000	120500000	105750000	140850000	169842650	147700000	98250000	152797550	0.637092	0.0373355	1.42788	NAN	NAN	8	11.7	NAN	NAN	10	17.3
Q8CGU1	Q8CGU1	Calcoco1	3091700	3243500	2997000	2935500	2643700	2688400	3.11073e+06	2.75587e+06	-0.174749	0.0374023	1.4271	4	6.9	2	3.3	NAN	NAN	7	13
Q8BIZ1	Q8BIZ1	Anks1b	1559900000	1.49887e+09	1.42567e+09	1.68033e+09	2.01253e+09	2.17477e+09	1.49481e+09	1.95588e+09	0.387853	0.0376017	1.42479	10	8.7	12	9.6	NAN	NAN	17	12.6
Q8BHZ0	Q8BHZ0	Fam49a	12000000	15900000	13800000	8791200	10900000	10200000	13900000	9.96373e+06	-0.480327	0.0376522	1.42421	3	18.3	1	7.4	4	22.9	NAN	NAN
P61089	P61089	Ube2n	68195575	63089650	71289475	76486550	74038200	74791950	67524900	7.51056e+07	0.1535	0.0385993	1.41342	4	23.7	3	18.4	7	40.1	5	43.4
P48774	P48774	Gstm5	7.34667e+07	64268500	56600000	4.87279e+07	5.20193e+07	47873500	6.47784e+07	4.95403e+07	-0.386911	0.0389575	1.40941	8	38.4	4	20.5	10	50	5	24.6
Q9JLM8	Q9JLM8	Dclk1	1.20133e+08	1.49367e+08	1.22767e+08	9.61333e+07	107300000	9.87667e+07	1.30756e+08	1.00733e+08	-0.376331	0.0389888	1.40906	14	20.6	24	35.4	11	14.2	31	48.5
Q9D0L7	Q9D0L7	Armc10	1.26067e+08	115700000	1.26967e+08	98500000	93800000	113500000	1.22911e+08	1.01933e+08	-0.269989	0.0392891	1.40573	4	14.7	2	6.5	9	41.2	8	31.4
Q9WVJ2	Q9WVJ2	Psmd13	8358300	8541800	8307300	5172800	7615100	5627400	8.40247e+06	6.13843e+06	-0.452942	0.0397231	1.40096	10	25.8	2	4.5	NAN	NAN	NAN	NAN
Q5M8N4	Q5M8N4	Sdr39u1	20733650	21478250	18795750	24550000	22150000	24086600	2.03359e+07	2.35955e+07	0.214486	0.039887	1.39917	6	20.1	3	12	7	28.6	NAN	NAN
O35375	O35375	Nrp2	23400000	28600000	23800000	15000000	21200000	13200000	2.52667e+07	1.64667e+07	-0.617687	0.040339	1.39427	6	7	3	3.9	6	7	NAN	NAN
Q9JIG8	Q9JIG8	Praf2	12183050	15650000	15300000	18700000	27000000	21450000	1.43777e+07	2.23833e+07	0.638594	0.0403718	1.39392	2	12.4	2	10.1	3	16.3	3	22.5
Q99M87	Q99M87	Dnaja3	1.67777e+08	1.57764e+08	164926000	1.80712e+08	172666600	1.90571e+08	163488800	181316300	0.149317	0.0405476	1.39203	7	16.7	5	13.3	2	5.8	11	27.7
P61022	P61022	Chp1	2156200	2950650	2685400	1936950	1932050	1576250	2.59742e+06	1.81508e+06	-0.517042	0.0406279	1.39118	2	10.3	7	39.5	4	26.2	7	44.1
P59481	P59481	Lman2	18500000	23700000	16300000	12700000	12200000	5903200	19500000	1.02677e+07	-0.925356	0.0407287	1.3901	5	14.5	3	8.9	5	14.5	6	20.7
Q9ESX5	Q9ESX5	Dkc1	358750000	451700000	433850000	502350000	521150000	488500000	4.14767e+08	504000000	0.281124	0.0409994	1.38722	NAN	NAN	15	34.2	NAN	NAN	16	40.3
P97427	P97427	Crmp1	472500000	463000000	660550000	766000000	706450000	717450000	5.32017e+08	7.29967e+08	0.456359	0.0415564	1.38136	11	31.8	11	32.9	16	43.2	13	39.2
Q9CRD0	Q9CRD0	Ociad1	22100000	21150000	22500000	25300000	26700000	31900000	2.19167e+07	2.79667e+07	0.35168	0.041756	1.37928	6	25.9	4	15	7	39.7	6	31.2
O54901	O54901	Cd200	127750000	116375000	100225000	93700000	48950000	66350000	1.14783e+08	6.96667e+07	-0.720373	0.0418376	1.37843	4	15.5	6	19.1	6	24.5	4	15.5
Q8K1A6	Q8K1A6	Cc2d1a	14619700	3.17401e+07	3.25051e+07	48880600	4.77514e+07	39689800	2.62883e+07	4.54406e+07	0.78956	0.0424256	1.37237	8	9.7	4	4.1	7	7.6	11	13
Q9EQK5	Q9EQK5	Mvp	36101050	47543200	55103550	28697950	31019650	29973800	4.62493e+07	2.98971e+07	-0.629423	0.0424397	1.37223	NAN	NAN	6	7.8	NAN	NAN	11	15.7
Q3UHB8	Q3UHB8	Ccdc177	1.74967e+08	2.56433e+08	1.68333e+08	3.16233e+08	3.13867e+08	4.57967e+08	1.99911e+08	3.62689e+08	0.859374	0.0425274	1.37133	8	14.6	14	22.8	NAN	NAN	24	38.4
Q63912	Q63912	Omg	7.10567e+08	643800000	7.49633e+08	1.04587e+09	8.04467e+08	1.10273e+09	7.01333e+08	9.84356e+08	0.489079	0.0427043	1.36953	6	12.3	7	14.5	2	4.5	10	24.3
Q0VE82	Q0VE82	Cpne7	102400000	102300000	103500000	95450000	88000000	76700000	1.02733e+08	8.67167e+07	-0.244523	0.0427603	1.36896	16	33.9	19	42.5	17	39.3	21	49
P57759	P57759	Erp29	18900000	21050000	24350000	25600000	27450000	31050000	2.14333e+07	2.80333e+07	0.387287	0.0427916	1.36864	6	27.1	2	10.3	8	34	2	8
Q80Z38	Q80Z38	Ank2	319000000	333500000	341500000	390000000	350500000	402500000	3.31333e+08	381000000	0.201508	0.0431636	1.36488	38	13.6	77	28	24	10.1	127	48.5
Q9D5V5	Q9D5V5	Cul5	18800000	12800000	15400000	11600000	9746400	8192300	1.56667e+07	9.84623e+06	-0.670054	0.0434775	1.36174	9	12.2	6	8.7	6	8.3	NAN	NAN
Q9JII5	Q9JII5	Dazap1	521900000	645650000	690800000	831400000	835550000	728250000	619450000	798400000	0.366124	0.0436605	1.35991	2	10.6	7	24.1	NAN	NAN	9	29.6
Q9JHL1	Q9JHL1	Slc9a3r2	408953050	393050000	410550000	364850000	276450000	236400000	404184350	2.92567e+08	-0.466248	0.0436723	1.35979	3	12.2	11	48.7	NAN	NAN	12	44.8
Q8BMF4	Q8BMF4	Dlat	1.15767e+08	8.72667e+07	1.14367e+08	126200000	1.41633e+08	1.44133e+08	105800000	1.37322e+08	0.376225	0.0437545	1.35898	10	19	15	26.5	7	14.8	20	39.4
Q91YJ3	Q91YJ3	Thyn1	167000000	167000000	195000000	199000000	253000000	253000000	1.76333e+08	235000000	0.414356	0.0444101	1.35252	NAN	NAN	4	15.5	NAN	NAN	5	25.2
P98086	P98086	C1qa	2809600	4156400	3784800	5384700	4631800	4759100	3583600	4925200	0.458773	0.044536	1.35129	NAN	NAN	4	14.7	NAN	NAN	4	18.4
Q3TC72	Q3TC72	Fahd2	60427400	38870500	61383950	89459350	70358625	100812150	5.35606e+07	8.68767e+07	0.697797	0.0446029	1.35064	5	19.2	5	19.2	8	37.4	4	17.6
Q61699	Q61699	Hsph1	64750000	46850000	51000000	36950000	39400000	39000000	54200000	38450000	-0.495309	0.0448593	1.34815	17	24.4	15	24.2	17	28.4	11	17.9
Q9D883;Q8BGJ9	Q9D883;Q8BGJ9	U2af1;U2af1l4	5752600	10500000	8739000	14600000	24100000	15300000	8.33053e+06	18000000	1.11152	0.0449593	1.34718	NAN	NAN	NAN	NAN	NAN	NAN	5	16.7
Q68ED2	Q68ED2	Grm7	25450000	28450000	32500000	37300000	36250000	33250000	28800000	35600000	0.305808	0.0458346	1.33881	10	10.7	10	14.1	4	5.4	7	9.9
Q04736;P14234	Q04736	Yes1	370381700	326489700	377114950	305500000	206626350	275840950	357995450	2.62656e+08	-0.446768	0.045858	1.33859	3	18.5	4	20.9	3	14	6	33.1
O88343	O88343	Slc4a4	292500000	297500000	228000000	208875000	203525000	212250000	2.72667e+08	2.08217e+08	-0.389053	0.0458627	1.33854	16	17	14	13	18	18.4	14	15.6
O88998	O88998	Olfm1	118725000	135600000	147975000	104950000	99916825	115175000	134100000	1.06681e+08	-0.330011	0.0459978	1.33726	5	11.5	6	14.8	2	4.5	9	24.7
Q5SVL6	Q5SVL6	Pgp	28800000	34750000	23900000	19300000	19050000	21450000	29150000	1.99333e+07	-0.548313	0.0461587	1.33575	5	18.1	3	12.1	6	23.4	NAN	NAN
Q921M7	Q921M7	Fam49b	2.73333e+07	2.52685e+07	23259000	29401400	2.85532e+07	32717600	2.52869e+07	3.02241e+07	0.257306	0.0463251	1.33418	6	30.9	5	25.9	8	41.7	5	24.1
Q61879	Q61879	Myh10	36850000	35650000	39050000	42400000	46000000	54250000	3.71833e+07	47550000	0.354789	0.0467129	1.33056	12	9.8	54	40.3	10	5.7	84	56.6
Q9CPQ3	Q9CPQ3	Tomm22	12900000	11300000	16500000	28000000	18100000	22300000	1.35667e+07	22800000	0.748968	0.0470227	1.32769	1	8.5	3	31	5	48.6	7	76.8
Q921H8;Q8VCH0	Q921H8;Q8VCH0	Acaa1a;Acaa1b	14068700	14300000	18900000	19200000	24775600	22502550	1.57562e+07	2.21594e+07	0.491995	0.0470263	1.32766	10	34.9	2	9.2	9	31.8	4	17.2
Q149L6	Q149L6	Dnajb1	74303700	76720300	84188200	63261400	69995100	70173350	7.84041e+07	67809950	-0.209432	0.0474026	1.3242	4	17.9	4	17.1	3	12.1	7	28.5
O88569	O88569	Hnrnpa2b1	85900000	76200000	52800000	19700000	47400000	39200000	7.16333e+07	3.54333e+07	-1.01552	0.0475026	1.32328	12	40.8	21	58.6	1	2.8	27	70.3
Q60737	Q60737	Csnk2a1	19143250	20884400	15938850	15700000	9761700	10108500	18655500	1.18567e+07	-0.653894	0.0476854	1.32161	8	21.5	11	36.6	4	10.2	15	48.8
Q8BH64	Q8BH64	Ehd2	171155950	166068350	122034500	330700000	197646850	335850000	1.53086e+08	2.88066e+08	0.912053	0.0477758	1.32079	NAN	NAN	7	12.7	NAN	NAN	16	37.6
Q9CXJ4	Q9CXJ4	Abcb8	4.15333e+07	5.23333e+07	4.56107e+07	57800000	58700000	5.31667e+07	4.64925e+07	5.65556e+07	0.282672	0.048469	1.31454	11	18.3	11	17.7	13	22.2	12	20.5
P60867	P60867	Rps20	25900000	26000000	32200000	23100000	16800000	20800000	2.80333e+07	2.02333e+07	-0.470409	0.0485306	1.31398	3	25.2	4	28.6	NAN	NAN	4	23.5
P27671	P27671	Rasgrf1	79400000	69200000	95700000	57200000	52900000	63900000	8.14333e+07	58000000	-0.489567	0.0485698	1.31363	3	3	5	4.8	3	3	14	15
Q8CGF6	Q8CGF6	Wdr47	4725900	4277700	1883900	965020	1377700	1059900	3.62917e+06	1.13421e+06	-1.67795	0.0487957	1.31162	8	10.4	11	15.7	4	6	8	11.5
Q8CAA7	Q8CAA7	Pgm2l1	98950000	72150000	65200000	47200000	55100000	41550000	7.87667e+07	47950000	-0.716054	0.0489132	1.31057	12	19.8	8	14.3	13	19.6	2	3.7
Q9D6U8	Q9D6U8	Fam162a	11000000	14000000	13000000	15100000	21800000	19000000	1.26667e+07	1.86333e+07	0.556849	0.0489844	1.30994	NAN	NAN	NAN	NAN	3	22.6	4	23.2
O70310	O70310	Nmt1	97805950	120820350	117463350	58389600	93591800	79391350	1.1203e+08	77124250	-0.538627	0.0491083	1.30885	2	7.9	1	4	2	6.5	7	28
Q505D7	Q505D7	Opa3	5686200	6093700	5483400	8633300	12900000	17700000	5.75443e+06	1.30778e+07	1.18437	0.049319	1.30699	1	5	2	11.7	2	11.7	2	10.6
Q9QYJ0	Q9QYJ0	Dnaja2	49550000	53700000	62500000	31800000	35550000	47550000	55250000	38300000	-0.52863	0.0497489	1.30322	5	13.8	8	21.8	6	16.3	12	35.7
P62743	P62743	Ap2s1	225195900	194725000	201621600	150175000	188992175	151568575	2.07181e+08	1.63579e+08	-0.340907	0.050028	1.30079	5	25.4	3	16.9	3	18.3	7	44.4
Q02248	Q02248	Ctnnb1	223000000	231500000	221500000	260000000	234500000	248000000	2.25333e+08	247500000	0.135368	0.0502261	1.29907	16	29.3	20	37.4	19	33.4	28	57.6
Q9WTR5	Q9WTR5	Cdh13	6.37879e+07	9.30673e+07	9.04874e+07	1.17733e+08	211328900	156951500	8.24475e+07	1.62005e+08	0.974486	0.0502532	1.29884	3	6	3	6	2	3.6	8	15.5
Q01279;P70424	Q01279	Egfr	9934050	8298750	8357350	6879150	7423950	7541600	8.86338e+06	7.28157e+06	-0.283609	0.0508578	1.29364	3	3.6	3	3.5	3	4.2	NAN	NAN
Q9JL62	Q9JL62	Gltp	7.87207e+06	6615600	8.06767e+06	8512900	10525300	9.60587e+06	7.51844e+06	9.54802e+06	0.344768	0.0514545	1.28858	3	14.8	4	19.1	4	22	3	17.7
Q60790	Q60790	Rasa3	1.26585e+08	141219100	155501100	1.21828e+08	1.15518e+08	115030700	1.41102e+08	1.17459e+08	-0.264576	0.051926	1.28461	6	8.5	20	29.7	2	2.5	25	36.7
Q8BP67	Q8BP67	Rpl24	5080800	7394200	7117500	3097500	4792200	4387100	6.53083e+06	4.09227e+06	-0.674367	0.0519995	1.284	NAN	NAN	4	24.2	NAN	NAN	3	19.1
P19157;P46425	P19157	Gstp1	38300000	36050000	36100000	28750000	34850000	27850350	3.68167e+07	30483450	-0.272333	0.0524795	1.28001	7	33.3	7	36.2	NAN	NAN	4	21.4
Q61234	Q61234	Snta1	161402400	129576400	120916700	1.8423e+08	161626700	1.95416e+08	137298500	1.80424e+08	0.394078	0.0526557	1.27856	1	3.8	4	11.5	2	5.2	7	21.1
Q8CC35	Q8CC35	Synpo	25900000	20800000	26400000	31700000	37200000	28900000	2.43667e+07	32600000	0.419963	0.0528403	1.27703	13	21.6	23	37.5	NAN	NAN	34	42.7
Q8BLQ9	Q8BLQ9	Cadm2	435000000	412000000	321000000	323000000	213000000	242000000	3.89333e+08	2.59333e+08	-0.586198	0.0533326	1.27301	9	23.9	11	30.6	10	23.2	6	20.7
Q52KR3	Q52KR3	Prune2	17700000	15300000	16100000	15000000	11400000	11600000	1.63667e+07	1.26667e+07	-0.369724	0.0534625	1.27195	2	1	1	0.3	2	1	NAN	NAN
Q9D2N4;O70585	Q9D2N4	Dtna;Dtnb	11400000	9611500	8865200	6804600	8488200	5876400	9958900	7056400	-0.497054	0.0537206	1.26986	NAN	NAN	5	10.7	2	6.4	11	21.3
P01942	P01942	Hba	653500000	708000000	765000000	516500000	641000000	577500000	7.08833e+08	5.78333e+08	-0.293545	0.0538335	1.26895	4	42.3	5	50.7	5	50.7	5	50.7
Q80X41	Q80X41	Vrk1	1866600	2286300	2237200	2500300	2446600	2538200	2.13003e+06	2.49503e+06	0.228183	0.0540169	1.26747	NAN	NAN	4	11.6	NAN	NAN	NAN	NAN
Q8R164	Q8R164	Bphl	39750000	39650000	34000000	42500000	49500000	55500000	37800000	4.91667e+07	0.379294	0.0540896	1.26689	4	14.1	3	11.7	8	27.8	4	14.1
P84244;P02301	P84244;P02301	H3f3a;Hist1h3b;Hist1h3a;H3f3c	364000000	743000000	626000000	1160000000	789000000	1060000000	5.77667e+08	1003000000	0.796012	0.0541567	1.26635	2	11.8	7	31.6	2	11.8	1	53.7
Q9DBT5	Q9DBT5	Ampd2	7652900	7048000	7545200	6437100	6605600	7064400	7.41537e+06	6.70237e+06	-0.145847	0.0542073	1.26594	7	9.8	8	10.8	4	6.5	6	7.6
O54931	O54931	Akap2	5394300	4609900	5760900	6466000	7563100	9558800	5.25503e+06	7.86263e+06	0.581313	0.0542622	1.2655	2	2	7	7.5	NAN	NAN	5	8.4
Q80VD1	Q80VD1	Fam98b	266450000	263150000	342550000	383850000	410350000	553900000	2.90717e+08	4.49367e+08	0.628279	0.0543191	1.26505	4	11.9	10	29.8	5	15.2	9	28.9
Q6PDM2	Q6PDM2	Srsf1	9.11246e+08	1148926800	1781439300	1.76802e+09	2.36577e+09	2.29711e+09	1.28054e+09	2.14363e+09	0.743308	0.0547694	1.26146	3	12.5	12	47.2	NAN	NAN	17	52.8
Q6ZQ82	Q6ZQ82	Arhgap26	13800000	14300000	12800000	9575200	9956700	12700000	1.36333e+07	1.0744e+07	-0.343612	0.0552777	1.25745	1	1.8	6	8.5	NAN	NAN	8	13.4
Q8C0T5	Q8C0T5	Sipa1l1	25300000	22050000	26000000	26900000	29100000	31100000	24450000	2.90333e+07	0.247876	0.0559432	1.25225	15	10.1	27	20.4	NAN	NAN	50	42.4
Q8BJS4	Q8BJS4	Sun2	66200000	111050000	101064600	116450000	170412300	174950000	9.27715e+07	1.53937e+08	0.73059	0.0577382	1.23854	NAN	NAN	7	11.4	NAN	NAN	10	16.1
Q6PAJ1	Q6PAJ1	Bcr	3105800	4279500	4346900	4700400	5219000	5512000	3.91073e+06	5143800	0.395395	0.0577655	1.23833	5	5.5	7	7.2	3	3.4	6	6
P61982	P61982	Ywhag	4810000000	3350000000	3970000000	3130000000	2770000000	2010000000	4.04333e+09	2.63667e+09	-0.61683	0.0587149	1.23125	5	35.6	4	27.5	7	53.8	6	47.4
Q9R226	Q9R226	Khdrbs3	2030000000	2510000000	1860000000	3070000000	2580000000	3680000000	2.13333e+09	3110000000	0.543805	0.0588872	1.22998	NAN	NAN	11	30.9	NAN	NAN	10	24.3
O88291	O88291	Znf326	287300000	353150000	348800000	415250000	621250000	466250000	329750000	5.00917e+08	0.603198	0.0591922	1.22774	NAN	NAN	11	26.2	NAN	NAN	14	30.2
P62482	P62482	Kcnab2	4.59767e+08	4.42233e+08	4.06867e+08	488500000	6.18233e+08	527300000	4.36289e+08	5.44678e+08	0.320119	0.0592071	1.22763	7	21	10	30.5	9	25.9	15	56.1
Q99K85	Q99K85	Psat1	4.19667e+07	35200000	3.61667e+07	2.73333e+07	3.12667e+07	3.32667e+07	3.77778e+07	3.06222e+07	-0.302959	0.0592658	1.2272	12	37	12	35.1	10	29.5	5	17.8
Q01768	Q01768	Nme2	8.67667e+07	6.80667e+07	7.15333e+07	53400000	6.12333e+07	62000000	7.54556e+07	5.88778e+07	-0.357904	0.0598118	1.22321	3	50	4	57.2	4	57.2	3	52.6
O88704;O88703;O70507	O88704;O88703	Hcn1	24100000	31700000	25500000	2.02667e+07	20100000	2.20667e+07	27100000	2.08111e+07	-0.380939	0.0600361	1.22159	7	11.9	9	16.5	5	11.1	NAN	NAN
Q9CZ42	Q9CZ42	Carkd	39750000	35900000	35850000	32250000	34200000	28400000	3.71667e+07	3.16167e+07	-0.233324	0.0603301	1.21947	8	30.3	2	6.4	10	42.9	2	9.6
Q61655;Q9QY15	Q61655;Q9QY15	Ddx19a	4506500	5314000	4817300	3181300	3450800	4464600	4.87927e+06	3698900	-0.399568	0.0607739	1.21628	4	8.4	NAN	NAN	1	3.1	NAN	NAN
Q61330	Q61330	Cntn2	114900000	107850000	105625000	59350000	90300000	92650000	1.09458e+08	8.07667e+07	-0.43855	0.0608358	1.21584	11	13.1	15	19.1	8	8.8	22	28.1
Q8R5M8	Q8R5M8	Cadm1	39750000	38100000	28850000	25850000	28550000	24250000	3.55667e+07	2.62167e+07	-0.440042	0.0609849	1.21478	3	10.3	7	19.1	6	15.4	1	2.9
Q8K0S0;Q8BGT8	Q8K0S0;Q8BGT8	Phyhipl	90250000	78950000	70550000	69650000	59600000	58300000	7.99167e+07	6.25167e+07	-0.354256	0.0612399	1.21297	9	31.5	4	15.7	11	30.9	2	7
Q9Z1Z2	Q9Z1Z2	Strap	15000000	11700000	14000000	6968200	6539200	11900000	1.35667e+07	8.46913e+06	-0.67978	0.0615147	1.21102	8	28.6	5	16.3	6	22.6	8	31.7
Q9QZC2	Q9QZC2	Plxnc1	30700000	3.81333e+07	35200000	4.23667e+07	3.93333e+07	4.78667e+07	3.46778e+07	4.31889e+07	0.316649	0.0615367	1.21087	7	4.3	6	4.4	10	7	8	5.8
Q9CRY7	Q9CRY7	Gdpd1	22000000	33200000	25550000	16800000	15500000	20500000	2.69167e+07	17600000	-0.612924	0.0621185	1.20678	8	27.7	5	17.2	8	30.3	3	12.1
G5E8K5	G5E8K5	Ank3	131500000	149500000	141500000	187000000	156000000	162500000	1.40833e+08	168500000	0.25876	0.0621997	1.20621	22	15.3	34	26.5	18	14.9	53	43.5
P53026	P53026	Rpl10;Rpl10l	1.13409e+08	1.41292e+08	1.55765e+08	2.71231e+08	2.44042e+08	1.62699e+08	1.36822e+08	2.25991e+08	0.723964	0.0629404	1.20107	3	14	5	20.1	8	27.6	9	32.7
Q9DCL9	Q9DCL9	Paics	21000000	19400000	23300000	14000000	18800000	17100000	2.12333e+07	1.66333e+07	-0.352254	0.0633428	1.1983	6	16.5	5	13.4	8	17.6	1	3.3
P19783	P19783	Cox4i1	2.86133e+09	1.83933e+09	9.34333e+08	534000000	3.72333e+08	470000000	1.87833e+09	4.58778e+08	-2.03359	0.0638944	1.19454	10	55	12	59.8	12	59.8	15	60.4
Q8K354	Q8K354	Cbr3	16904550	14318000	13889200	10910050	12964300	12609600	15037250	1.21613e+07	-0.306241	0.0644468	1.1908	5	23.5	1	7.9	7	32.5	NAN	NAN
Q9CQR4	Q9CQR4	Acot13	59900000	97250000	61700000	118000000	93850000	131000000	72950000	1.14283e+08	0.647635	0.0644851	1.19054	3	21.4	1	7.1	3	28.6	3	21.4
Q8K093	Q8K093	Trhde	13779550	13441250	11416900	14506850	15184650	14746300	1.28792e+07	14812600	0.201778	0.064599	1.18977	7	6.5	6	5.9	7	7.2	4	4.2
Q6ZPR5	Q6ZPR5	Smpd4	62000000	105200000	62400000	137250000	114300000	199300000	7.65333e+07	1.50283e+08	0.973525	0.0646927	1.18914	NAN	NAN	11	14.3	NAN	NAN	20	30.3
O54983	O54983	Crym	170800000	157100000	167300000	126600000	1.57733e+08	1.29967e+08	1.65067e+08	1.381e+08	-0.257335	0.0651167	1.18631	10	33.9	9	33.5	12	39.9	10	36.4
Q9ESZ8;Q99NI3	Q9ESZ8	Gtf2i	71100000	151750000	84750000	185500000	146850000	191250000	1.02533e+08	1.74533e+08	0.76741	0.0652619	1.18534	NAN	NAN	17	19.1	NAN	NAN	22	25.3
Q61466	Q61466	Smarcd1	348350000	390550000	391250000	564650000	455900000	433700000	3.76717e+08	484750000	0.363761	0.0653764	1.18458	NAN	NAN	10	25.4	NAN	NAN	15	40.2
P61620	P61620	Sec61a1	151429200	163550000	200450000	123950000	106800000	145250000	1.7181e+08	1.25333e+08	-0.455042	0.0655742	1.18327	NAN	NAN	3	10.5	NAN	NAN	2	8.6
Q61151	Q61151	Ppp2r5e	1.93067e+08	1.73467e+08	1.85567e+08	1.44133e+08	1.47467e+08	175000000	1.84033e+08	1.55533e+08	-0.242743	0.0656034	1.18307	8	22.9	9	25.5	10	30.2	9	25.3
Q9QXV0	Q9QXV0	Pcsk1n	12933900	1.37848e+07	1.68899e+07	1.71144e+07	2.0491e+07	2.45204e+07	1.45362e+07	2.07086e+07	0.51058	0.0657735	1.18195	5	25.2	6	32.6	6	32.6	6	32.6
Q9DBE8	Q9DBE8	Alg2	98333450	75972875	75938825	56835050	58268225	70345425	83415050	6.18162e+07	-0.432322	0.0659975	1.18047	7	22.7	11	35.2	12	36.9	14	48.2
Q62108	Q62108	Dlg4	54700000	50200000	51600000	57900000	64600000	56000000	5.21667e+07	59500000	0.189761	0.066421	1.17769	18	30.4	26	41.2	14	22.1	41	59.1
O35954	O35954	Pitpnm1	25500000	15800000	20400000	38200000	26700000	30000000	2.05667e+07	3.16333e+07	0.621138	0.0664943	1.17722	8	7.6	4	3.8	11	10.9	4	3.7
Q2NL51	Q2NL51	Gsk3a	8.82333e+07	1.00533e+08	1.08267e+08	1.51567e+08	1.16533e+08	1.21738e+08	9.90111e+07	1.29946e+08	0.392251	0.0667833	1.17533	9	34.7	8	34.3	7	24.5	8	31.2
Q9CY58	Q9CY58	Serbp1	100496550	119471900	104135750	117879250	139373300	150223700	1.08035e+08	1.35825e+08	0.330258	0.0671718	1.17281	4	14.7	4	14.7	1	3.9	7	24.1
P32233	P32233	Drg1	95600000	106000000	140000000	148000000	144000000	151000000	1.13867e+08	1.47667e+08	0.374999	0.0672896	1.17205	5	17.4	6	21.3	NAN	NAN	7	23.7
Q8BXV2	Q8BXV2	Bri3bp	5.81385e+07	76900000	7.91667e+07	1.16167e+08	91200000	8.89333e+07	7.14017e+07	9.87667e+07	0.468065	0.0672952	1.17202	3	11.9	3	11.9	4	19.4	6	19.8
Q922R8	Q922R8	Pdia6	80662600	1.12309e+08	1.05288e+08	130556400	116100000	135111300	9.94201e+07	127255900	0.356122	0.0674422	1.17107	10	30	6	19.8	10	30	6	21.1
O08529	O08529	Capn2	17400000	14400000	14500000	11200000	13700000	12300000	1.54333e+07	12400000	-0.31571	0.0679137	1.16804	5	7.7	6	9.1	8	12.7	NAN	NAN
Q8BIJ6	Q8BIJ6	Iars2	141150000	132750000	122800000	142450000	165250000	152000000	1.32233e+08	1.53233e+08	0.212644	0.0683686	1.16514	18	21.3	9	10.8	23	29	8	9.9
Q7TPR4	Q7TPR4	Actn1	20200000	21900000	18000000	22500000	23500000	26700000	2.00333e+07	2.42333e+07	0.27459	0.068552	1.16398	16	43.6	28	63	11	30.6	36	69.1
Q921G7	Q921G7	Etfdh	197400000	248800000	181100000	260400000	2.68167e+08	2.53467e+08	209100000	2.60678e+08	0.318075	0.0685579	1.16394	17	30.8	16	29.2	18	33.8	11	22.6
Q02819	Q02819	Nucb1	11928450	13524850	10700000	13350000	18950000	18500000	12051100	1.69333e+07	0.490701	0.0686821	1.16316	6	14.6	NAN	NAN	9	22.4	NAN	NAN
Q91YE6	Q91YE6	Ipo9	17700000	16100000	15400000	12800000	15000000	14400000	16400000	1.40667e+07	-0.221415	0.0691561	1.16017	5	5.3	2	2.9	5	5.6	NAN	NAN
Q9DB27;Q9CQ21	Q9DB27	Mcts1	97900000	117000000	278000000	331000000	272000000	342000000	164300000	315000000	0.939019	0.0692457	1.15961	NAN	NAN	NAN	NAN	NAN	NAN	8	56.9
Q5SWU9	Q5SWU9	Acaca	14100000	14000000	14500000	11400000	13200000	13300000	14200000	1.26333e+07	-0.168656	0.069432	1.15844	9	4.1	3	1.4	NAN	NAN	2	0.9
Q9Z1G3;Q99L60	Q9Z1G3	Atp6v1c1	146000000	1.27933e+08	1.58667e+08	1.20333e+08	127000000	1.12633e+08	144200000	1.19989e+08	-0.26517	0.0695848	1.15749	23	51	20	47.4	17	47.9	23	60.2
Q3ULF4	Q3ULF4	Spg7	11600000	14300000	13400000	15500000	14500000	16300000	13100000	1.54333e+07	0.236483	0.069839	1.1559	4	5.6	2	2.6	2	2.6	2	2.6
P70202	P70202	Lxn	17252900	2.06174e+07	15997400	14546800	1.1054e+07	4.64873e+06	1.79559e+07	1.00832e+07	-0.83251	0.0702337	1.15345	4	23	3	17.6	3	17.6	3	12.2
Q9WU60	Q9WU60	Atrn	3400000	3778700	3417800	3777200	4164100	4572000	3.53217e+06	4171100	0.239874	0.0702603	1.15329	4	3.6	4	3.6	3	2.8	NAN	NAN
Q61142	Q61142	Spin1	1017300	2158700	1908900	2348400	5455100	5983900	1.69497e+06	4595800	1.43906	0.0707186	1.15047	NAN	NAN	3	15.3	NAN	NAN	6	36.3
Q99JB8	Q99JB8	Pacsin3	82747850	107172600	108531500	137112900	112233500	131220800	9.9484e+07	1.26856e+08	0.350653	0.0717161	1.14438	3	9	8	24.5	NAN	NAN	9	26.4
Q14BI2;Q68EF4	Q14BI2	Grm2	48025000	66400000	54425000	47200000	29925000	38300000	5.62833e+07	38475000	-0.548786	0.0722784	1.14099	8	11.8	11	14.7	6	9.5	9	12.7
Q80TZ3	Q80TZ3	Dnajc6	118050000	83550000	80225000	55850000	66000000	67925000	9.39417e+07	6.32583e+07	-0.57051	0.0724641	1.13988	15	19	16	21.6	19	25.6	12	15.2
Q9D710	Q9D710	Tmx2	17573200	1.86746e+07	17415300	1.72091e+07	16224500	1.5295e+07	1.78877e+07	1.62429e+07	-0.139161	0.0728222	1.13774	4	13.2	6	20.3	7	25.4	4	15.3
O88910	O88910	Mag	187500000	228500000	239500000	123200000	162300000	189500000	218500000	1.58333e+08	-0.464668	0.0731393	1.13585	10	20.3	10	20.3	11	22.8	17	32.3
Q6WVG3	Q6WVG3	Kctd12	4.09467e+08	4.24967e+08	473200000	4.73933e+08	6.77233e+08	713800000	4.35878e+08	6.21656e+08	0.512192	0.0734395	1.13407	9	36.7	9	38.5	8	34.3	13	52.3
P05201	P05201	Aspa	7489600	4914500	7806150	4396200	4320600	4796200	6736750	4.50433e+06	-0.580739	0.0738025	1.13193	5	15.1	5	15.1	3	9	NAN	NAN
Q9R1Q9	Q9R1Q9	Atp6ap1	366850000	448350000	455800000	336350000	368400000	264900000	4.23667e+08	3.23217e+08	-0.390428	0.0741185	1.13007	3	5.2	7	18.1	NAN	NAN	12	28.3
Q80TL4	Q80TL4	Kiaa1045	126650000	130400000	125200000	93150000	117800000	114500000	1.27417e+08	1.08483e+08	-0.232081	0.0741246	1.13004	13	41.8	13	40	15	44.2	6	20
P40630	P40630	37134	195000000	226000000	210000000	180000000	193000000	188000000	2.10333e+08	187000000	-0.169639	0.0742773	1.12914	31	34.5	42	49.8	8	18.2	11	37.4
Q8C754	Q8C754	Vps52	9.62187e+06	10539900	9445700	8.89063e+06	8796200	9.26997e+06	9.86916e+06	8985600	-0.135312	0.074704	1.12666	7	10.4	5	7.6	7	12.2	NAN	NAN
O08747;Q8K1S3	O08747	Unc5c	10900000	11600000	11100000	8384000	10800000	8114400	11200000	9.09947e+06	-0.299645	0.0751559	1.12404	7	7.9	NAN	NAN	5	5.7	NAN	NAN
Q8VHI6	Q8VHI6	Wasf3	1.3723e+08	1.66467e+08	2.00803e+08	135822300	103700000	1.17333e+08	1.68167e+08	1.18952e+08	-0.499513	0.075197	1.1238	6	17.2	4	6.8	4	9.4	8	19.8
Q8R3T5	Q8R3T5	Stxbp6	5235100	6196800	6277000	6377000	7340600	7705100	5.90297e+06	7140900	0.274666	0.0754291	1.12246	2	9	3	14.8	3	19	3	19
Q8VEH3	Q8VEH3	Arl8a	3.06265e+07	3.27843e+07	28788000	3.23519e+07	4.07479e+07	40289100	3.07329e+07	37796300	0.29846	0.0754743	1.1222	5	34.9	2	19.9	5	43	2	44.1
Q60902	Q60902	Eps15l1	55475000	64525000	73325000	82025000	73175000	79525000	6.44417e+07	7.82417e+07	0.279943	0.0756139	1.1214	16	20.4	18	25.7	12	16.9	19	23
Q9JM76	Q9JM76	Arpc3	189320750	176725000	224098750	214950025	280650000	279250000	1.96715e+08	2.58283e+08	0.392849	0.076149	1.11834	4	23.6	5	27.5	6	34.8	8	51.1
O55125	O55125	Nipsnap1	389975000	344325000	348900000	311075000	304575000	206700000	3.61067e+08	2.74117e+08	-0.397475	0.0771486	1.11267	5	17.6	5	17.6	6	22.5	8	36.3
Q922Q8	Q922Q8	Lrrc59	287493650	318518425	341653250	187001875	209075875	294341500	3.15888e+08	230139750	-0.456905	0.0774407	1.11103	5	16	4	13.7	5	17.9	7	32.9
Q8CGY8	Q8CGY8	Ogt	95625000	80625000	88575000	81800000	61875000	69925000	88275000	71200000	-0.310128	0.0775006	1.11069	23	23.4	22	25.9	15	16.3	25	30.7
O88741	O88741	Gda	20500000	14100000	18400000	14400000	12200000	12000000	1.76667e+07	1.28667e+07	-0.457392	0.0777148	1.1095	15	29.5	11	25.3	19	48.9	4	9.5
Q9CQA3	Q9CQA3	Sdhb	594600000	526775000	436725000	366400000	361600000	449400000	5.19367e+08	3.92467e+08	-0.404183	0.0780672	1.10753	12	44	8	26.2	13	43.6	14	51.8
Q8CI71	Q8CI71	Ccdc132	24950000	27700000	18820550	16978150	16708800	18716200	2.38235e+07	1.74677e+07	-0.447695	0.0780815	1.10745	9	10.7	3	4.1	8	8.9	NAN	NAN
Q99NB1	Q99NB1	Acss1	29500000	24300000	23300000	19700000	19500000	22600000	25700000	20600000	-0.319124	0.0782338	1.10661	7	10.7	NAN	NAN	9	13.3	NAN	NAN
Q3UM45	Q3UM45	Ppp1r7	64050000	57706500	50586550	38634950	50041000	47157350	5.74477e+07	4.52778e+07	-0.343446	0.0786206	1.10446	13	43.5	8	28	11	32.7	NAN	NAN
P35436	P35436	Grin2a	33450000	30700000	31750000	49600000	37450000	37650000	3.19667e+07	4.15667e+07	0.378859	0.0790636	1.10202	9	7.8	16	13.9	NAN	NAN	40	36.7
O70318	O70318	Epb41	23400000	32800000	33700000	34600000	42000000	42300000	2.99667e+07	3.96333e+07	0.403356	0.0801121	1.0963	NAN	NAN	1	3.4	NAN	NAN	5	9.6
P16125	P16125	Ldhb	835000000	613000000	553925000	417675000	453650000	506925000	6.67308e+08	4.59417e+08	-0.53855	0.0806657	1.09331	11	37.7	11	35	15	42.8	10	32.6
Q9QVP9	Q9QVP9	Ak2	4713100	4985600	5925300	8445300	7504800	14000000	5208000	9.98337e+06	0.938797	0.0812602	1.09012	4	21.3	NAN	NAN	3	15.9	NAN	NAN
Q3TYD6	Q3TYD6	Lmtk2	1807400	1709800	1844600	1835200	2011600	1996100	1.78727e+06	1.94763e+06	0.123967	0.0815225	1.08872	2	1.7	NAN	NAN	NAN	NAN	2	1.8
Q3UH68	Q3UH68	Limch1	9939000	10300000	8778800	8538000	7791900	8839500	9672600	8389800	-0.205267	0.0817422	1.08755	1	1.2	8	10	NAN	NAN	13	17.2
Q8BNW9	Q8BNW9	Kbtbd11	39050000	31500000	24550000	22100000	21550000	22350000	31700000	22000000	-0.526979	0.0817604	1.08746	5	9.5	6	11.8	11	22	2	3.8
P23116	P23116	Eif3a	6.54955e+07	9.31667e+07	8.10667e+07	6.24667e+07	51900000	6.40333e+07	7.99096e+07	5.94667e+07	-0.426288	0.0824869	1.08361	9	5.8	9	6.8	NAN	NAN	27	23.3
A2AQ25	A2AQ25	Skt	158183300	1.81367e+08	169300000	138000000	1.15024e+08	1.58133e+08	1.69617e+08	137052600	-0.307548	0.082649	1.08276	8	4.4	24	13.9	NAN	NAN	31	19.6
P60824	P60824	Cirbp	77500000	214000000	253000000	509000000	348000000	281000000	181500000	3.79333e+08	1.0635	0.0830766	1.08052	NAN	NAN	2	12.8	NAN	NAN	6	38.4
D3YZU1	D3YZU1	Ank1	34972200	25900000	28516725	33663700	45302675	52425000	2.97963e+07	43797125	0.555703	0.0832549	1.07959	9	7.1	17	14	9	7.9	25	19.9
Q8BPM0	Q8BPM0	Daam1	17750000	16300000	16550000	14500000	15000000	16300000	1.68667e+07	1.52667e+07	-0.14379	0.0838328	1.07659	11	10.2	10	10.6	10	10.2	14	14.8
Q9D6S7	Q9D6S7	Mrrf	8.69047e+07	1.23625e+08	96085800	140600900	1.62621e+08	1.18625e+08	102205000	1.40616e+08	0.460294	0.0844893	1.0732	3	17.2	3	17.2	3	17.2	5	29.4
Q80VL1	Q80VL1	Tdrkh	16800000	22700000	21600000	22700000	28400000	31500000	2.03667e+07	2.75333e+07	0.434969	0.0852402	1.06936	2	3.9	2	4.5	7	18.8	3	12.9
Q9ERS2	Q9ERS2	Ndufa13	27700000	38250000	35950000	50200000	47650000	37800000	3.39667e+07	4.52167e+07	0.412735	0.0856874	1.06708	5	38.9	9	43.1	7	49.3	14	72.2
Q8VDC0	Q8VDC0	Lars2	7177900	8241700	7112500	6989900	5312400	6096000	7510700	6.13277e+06	-0.292409	0.0858189	1.06642	6	7.1	NAN	NAN	5	6.3	NAN	NAN
P51174	P51174	Acadl	59300000	52200000	47700000	39350000	43850000	47750000	5.30667e+07	43650000	-0.281824	0.0862436	1.06427	10	30.2	4	10.9	11	31.6	6	16.3
Q60780	Q60780	Gas7	344800000	319619800	259300000	262495850	247841350	229547300	307906600	2.46628e+08	-0.320155	0.0865529	1.06272	6	16.9	6	16.9	3	9.7	8	25.2
P84309;Q01341	P84309;Q01341	Adcy5;Adcy6	7545500	9427700	8951600	6302200	7796400	7005500	8641600	7034700	-0.29681	0.0866736	1.06211	6	5.5	NAN	NAN	NAN	NAN	NAN	NAN
Q80TE7	Q80TE7	Lrrc7	107200000	87300000	102650000	137100000	109550000	118850000	99050000	1.21833e+08	0.29868	0.0867733	1.06161	32	23.3	35	28.4	NAN	NAN	73	59.3
Q8BGH2	Q8BGH2	Samm50	134000000	122450000	111400000	114000000	97650000	100250000	1.22617e+08	1.03967e+08	-0.238034	0.0870011	1.06048	16	49.3	18	53.1	17	51	19	54.6
Q8R5L3	Q8R5L3	Vps39	1918100	2077300	1710800	2014800	2583700	2656800	1.90207e+06	2.41843e+06	0.346505	0.0871568	1.0597	5	7.7	2	3.3	3	5.1	NAN	NAN
Q9ERI6	Q9ERI6	Rdh14	23850000	21976250	25250000	30750000	26200000	26208350	2.36921e+07	27719450	0.226494	0.0873565	1.0587	6	25.1	3	11.1	8	38.6	4	13.8
P28650	P28650	Pura	15700000	14700000	16700000	16500000	24200000	24550000	15700000	21750000	0.470251	0.0877062	1.05697	7	26.5	9	44.2	5	37.4	9	43.3
Q3TKT4	Q3TKT4	Ca4	291400000	424950000	389850000	487900000	450600000	450100000	3.68733e+08	4.62867e+08	0.328019	0.0879027	1.056	4	14.8	6	23	NAN	NAN	7	30.2
P05132	P05132	Prkaca	7.08333e+07	6.47667e+07	6.19333e+07	5.68333e+07	6.24333e+07	5.45333e+07	6.58444e+07	5.79333e+07	-0.184668	0.0879275	1.05588	4	26.2	6	28.5	3	19.1	3	33
Q9CYW4	Q9CYW4	Hdhd3	4350100	7695500	6389000	11300000	9990000	7354000	6.14487e+06	9548000	0.635817	0.0879455	1.05579	4	14.7	NAN	NAN	6	19.5	NAN	NAN
P62761	P62761	Vsnl1	157000000	165500000	147000000	91400000	108600000	149000000	156500000	1.16333e+08	-0.427898	0.0880994	1.05503	7	48.2	12	73.8	9	59.2	20	91.1
P97461	P97461	Rps5	5679500	6525500	7494000	9117000	8106000	7372250	6.56633e+06	8.19842e+06	0.320257	0.0885656	1.05273	4	9.8	4	19.6	NAN	NAN	9	38.7
Q8BWT5	Q8BWT5	Dip2a	39900000	46600000	51000000	39175000	23025000	35775000	4.58333e+07	3.26583e+07	-0.488946	0.0885701	1.05271	11	8.9	12	9.1	10	8.8	17	16.1
Q9CPV4	Q9CPV4	Glod4	39192100	3.01852e+07	33623000	2.98424e+07	2.69705e+07	27643700	3.43334e+07	2.81522e+07	-0.286368	0.0889635	1.05079	7	24.5	6	23.5	11	44	4	14.8
P53810;P53811	P53810;P53811	Pitpna	33418800	26678250	32480800	34422350	42185150	36842950	3.08593e+07	3.78168e+07	0.293323	0.0892487	1.0494	5	24	6	26.9	9	43.5	NAN	NAN
Q9JKC6	Q9JKC6	Cend1	50600000	72750000	51200000	72750000	79100000	105350000	5.81833e+07	8.57333e+07	0.55925	0.0896202	1.04759	2	12.8	1	12.8	2	12.8	5	37.6
Q8BR65	Q8BR65	Suds3	12500000	12000000	24300000	31200000	26600000	22600000	1.62667e+07	26800000	0.720314	0.0896936	1.04724	1	4.6	2	7	1	4.6	3	10.1
A2A8U2	A2A8U2	Tmem201	256389550	335100000	250400000	315150000	490250000	422900000	280629850	4.09433e+08	0.54496	0.0899078	1.0462	NAN	NAN	7	13	NAN	NAN	9	15.8
O70443	O70443	Gnaz	921175000	709225000	914900000	917550000	1417900000	1389375000	8.48433e+08	1.24161e+09	0.549337	0.0899088	1.0462	14	47.3	14	47	10	34.9	17	49
Q6P4S8	Q6P4S8	Ints1	32056450	29650000	26100000	80300000	64783000	34100000	2.92688e+07	5.97277e+07	1.02903	0.0900227	1.04565	NAN	NAN	11	5.5	NAN	NAN	18	10.3
Q8R3V5	Q8R3V5	Sh3glb2	14100000	6571000	8346100	5197500	4154500	4354300	9.67237e+06	4.56877e+06	-1.08206	0.0902035	1.04478	9	23.8	7	20	12	34	5	16.8
Q6PHS9	Q6PHS9	Cacna2d2	72800000	42900000	77400000	38900000	42700000	38900000	6.43667e+07	4.01667e+07	-0.680315	0.0903699	1.04398	9	8.5	7	7.5	4	5.4	12	11.7
Q9CWU9	Q9CWU9	Nup37	51749400	92396500	95059600	153313750	94050100	152473800	7.97352e+07	1.33279e+08	0.741164	0.0905081	1.04331	NAN	NAN	4	14.4	NAN	NAN	8	32.5
P63094;Q6R0H7	P63094;Q6R0H7	Gnas	744700000	790275000	891250000	901716125	913075000	900675000	8.08742e+08	905155375	0.162487	0.0908872	1.0415	9	29.7	10	39.1	8	29.2	13	53.6
P26048;P26049	P26048	Gabra2	46934900	70335100	52697800	81399900	65303400	84410600	5.66559e+07	7.7038e+07	0.443343	0.0911897	1.04005	4	11.3	3	12	4	10.9	4	11.3
Q91VC3	Q91VC3	Eif4a3	787350000	1722500000	2110500000	2576500000	2157000000	2716000000	1.54012e+09	2.48317e+09	0.689141	0.0918354	1.03699	1	7.1	14	34.5	NAN	NAN	20	60.1
Q9Z2I8	Q9Z2I8	Suclg2	36650000	33708900	34663550	32572650	30790050	33673000	3.50075e+07	3.23452e+07	-0.11411	0.0919993	1.03622	11	28.2	NAN	NAN	10	28.9	1	3.2
Q3UHD1	Q3UHD1	Bai1	12300000	11200000	14600000	13700000	18000000	17800000	12700000	16500000	0.377638	0.0920124	1.03615	9	6.3	7	4.7	NAN	NAN	2	1.4
P27612	P27612	Plaa	6740400	5578200	5558000	4722900	4502100	5448200	5.95887e+06	4.89107e+06	-0.284889	0.0920818	1.03583	7	12.6	2	3.4	3	5.7	NAN	NAN
P30999	P30999	Ctnnd1	101600000	91000000	71950000	65700000	74750000	60500000	8.81833e+07	6.69833e+07	-0.396704	0.0923072	1.03476	7	8.1	17	22.7	6	7.7	16	20.9
Q8CHT1	Q8CHT1	Ngef	149000000	171000000	104000000	56800000	105000000	98300000	1.41333e+08	86700000	-0.704998	0.0925286	1.03372	3	4.5	4	5.9	2	3.7	10	17.5
P83510	P83510	Tnik	1.24667e+08	1.74933e+08	140600000	1.00033e+08	1.11867e+08	121900000	1.46733e+08	1.11267e+08	-0.399175	0.0926563	1.03312	10	14.1	13	17.9	4	5.3	22	30.4
Q91YQ5	Q91YQ5	Rpn1	400800000	388000000	374600000	494575000	451250000	678175000	387800000	5.41333e+08	0.481204	0.0932287	1.03045	12	20.9	21	41.8	14	27.3	18	35.7
Q8K2C6	Q8K2C6	Sirt5	8196000	6190700	7695900	8060700	9669700	10500000	7.36087e+06	9.41013e+06	0.35434	0.0937249	1.02815	4	16.8	NAN	NAN	5	19.7	NAN	NAN
O35598	O35598	Adam10	6.06667e+07	6.17333e+07	6.64333e+07	7.25667e+07	6.46333e+07	7.38333e+07	6.29444e+07	7.03444e+07	0.160357	0.0937742	1.02792	5	7.3	8	12.6	5	8.4	5	7.7
O88342	O88342	Wdr1	45500000	32700000	39300000	32500000	30200000	30000000	3.91667e+07	30900000	-0.34202	0.0941139	1.02635	15	28.7	14	27.2	21	40.1	12	30.2
Q9WUM5	Q9WUM5	Suclg1	9.71667e+08	969600000	721400000	753800000	6.71167e+08	661000000	8.87556e+08	6.95322e+08	-0.352156	0.0945962	1.02413	7	26	7	23.1	8	32.9	8	28
O55017	O55017	Cacna1b	6881150	6859700	7815550	8605250	7551850	9278800	7.18547e+06	8.47863e+06	0.23875	0.0947268	1.02353	5	2.4	7	4.4	NAN	NAN	9	6.6
A2BDX3	A2BDX3	Cs	2966250000	3824425000	4326000000	4661000000	4340500000	5314750000	3.70556e+09	4.77208e+09	0.364928	0.0949582	1.02247	15	33.4	15	30.4	21	40.1	19	38.4
Q62442	Q62442	Vamp1	11446700	1.56974e+07	1.4395e+07	1.54173e+07	18120600	2.02061e+07	1.38464e+07	1.79147e+07	0.371631	0.0954093	1.02041	1	28	2	28	2	28	3	41.5
Q9Z2A0	Q9Z2A0	Pdpk1	6560400	6461300	5950400	4553000	6156900	4730300	6.32403e+06	5.14673e+06	-0.297188	0.0954559	1.0202	4	8.2	2	4.8	5	11.4	5	12.2
Q9EQ80	Q9EQ80	Nif3l1	10202850	12823300	11125900	7784750	6671050	10596350	1.1384e+07	8.35072e+06	-0.447038	0.095752	1.01885	2	5.3	1	3.5	5	16.2	NAN	NAN
P16460	P16460	Ass1	87613275	161184750	204850500	273151700	190178025	290325000	151216175	2.51218e+08	0.732329	0.0959499	1.01796	12	23.1	13	25	11	26.5	12	35
Q8BGQ7	Q8BGQ7	Aars	16368900	20549100	16583150	21700000	21050000	28450000	1.78337e+07	2.37333e+07	0.412307	0.0966387	1.01485	10	12.6	7	9.4	12	17.7	NAN	NAN
Q8C166	Q8C166	Cpne1	60716100	111953050	141889425	43220700	39946975	67596000	1.04853e+08	5.02546e+07	-1.06104	0.0966769	1.01468	2	5	4	7.8	6	12.9	7	16.6
Q3UHK6	Q3UHK6	Tenm4	40550000	47150000	44700000	39600000	35650000	40950000	4.41333e+07	3.87333e+07	-0.188293	0.0966806	1.01466	18	7.8	10	4.8	13	6.3	7	3.6
P62069	P62069	Usp46	205000000	186000000	178000000	141000000	177000000	165000000	1.89667e+08	161000000	-0.236405	0.0968729	1.0138	2	12.8	2	9.3	3	10.5	2	17.8
Q5SNZ0	Q5SNZ0	Ccdc88a	61400000	47800000	53000000	64300000	60300000	73400000	5.40667e+07	66000000	0.287727	0.0976528	1.01032	6	3.8	7	4.9	4	2.6	12	7.1
Q80U93	Q80U93	Nup214	6965900	8634100	8290800	8445300	10700000	10300000	7963600	9815100	0.301582	0.0979007	1.00921	NAN	NAN	7	3.9	NAN	NAN	11	6.3
Q9R1V4	Q9R1V4	Adam11	73225000	96100000	76000000	61450000	46025000	71350000	81775000	5.96083e+07	-0.456146	0.0979145	1.00915	6	12.3	9	18.4	8	16.3	10	20.1
O55023	O55023	Impa1	50300000	3.64831e+07	38653700	3.35786e+07	2.80188e+07	3.36625e+07	4.18123e+07	3.17533e+07	-0.397021	0.0979866	1.00883	8	26.7	7	24.2	9	32.5	5	22.4
Q6RI63	Q6RI63	Fam120b	48189850	67171550	54262750	72950000	74313300	111601050	5.65414e+07	8.62881e+07	0.609855	0.0981286	1.0082	NAN	NAN	6	7.8	NAN	NAN	11	16.4
P40630	P40630	Tfam	2.47633e+08	3.27033e+08	47500000	415000000	3.34767e+08	5.75233e+08	2.07389e+08	4.41667e+08	1.09062	0.0983723	1.00713	5	16.9	6	18.9	3	11.1	11	37.4
P70236	P70236	Map2k6	2866300	2522200	2293400	2073100	1753300	2334900	2.56063e+06	2.05377e+06	-0.318228	0.0988808	1.00489	3	10.5	NAN	NAN	2	6	NAN	NAN
P10630	P10630	Eif4a2	96800000	117554100	118375000	123929575	129700000	154600000	110909700	136076525	0.295033	0.0991562	1.00368	6	31.4	3	28.5	3	21.6	5	32.9
Q9D0F9	Q9D0F9	Pgm1	1.29233e+08	1.07233e+08	1.1151e+08	8.07667e+07	88073200	109300000	1.15992e+08	9.27133e+07	-0.323179	0.099344	1.00286	17	34	11	23.1	19	37	2	4.3
Q61361	Q61361	Bcan	144800000	186000000	1.94667e+08	212000000	2.14667e+08	201000000	1.75156e+08	2.09222e+08	0.256399	0.0994183	1.00253	16	18.3	19	24.6	9	11	30	40.9
P56371	P56371	Rab4a	10639800	8652100	1.20577e+07	1.32654e+07	11979800	1.60317e+07	1.04499e+07	1.3759e+07	0.396886	0.099761	1.00104	3	19.7	2	14.7	6	41.7	1	12.4
Q8BFZ9	Q8BFZ9	Erlin2	1447300000	1241850000	1430250000	1619900000	1472450000	1529650000	1.37313e+09	1.54067e+09	0.166083	0.0999889	1.00005	NAN	NAN	7	26.2	NAN	NAN	17	63.5
Q60900	Q60900	Elavl3	1197700000	1727300000	1719850000	2045850000	1775800000	2159250000	1.54828e+09	1.99363e+09	0.364731	0.10007	0.999694	2	13.1	9	47.1	NAN	NAN	9	48.5
Q9WUA3	Q9WUA3	Pfkp	154000000	153000000	125000000	114300000	130650000	118800000	144000000	121250000	-0.248084	0.100242	0.99895	17	27.7	21	30.6	18	31.5	23	37.1
Q8BM72	Q8BM72	Hspa13	1278300	1604300	1424400	1256600	1231100	1212700	1.43567e+06	1.23347e+06	-0.219002	0.10072	0.996885	3	7.4	NAN	NAN	2	4	NAN	NAN
Q61191	Q61191	Hcfc1	123150000	237900000	167050000	322050000	219300000	271100000	1.76033e+08	2.70817e+08	0.621468	0.101244	0.99463	NAN	NAN	27	16.5	NAN	NAN	23	14.3
P97384	P97384	Anxa11	262100000	282350000	238250000	287900000	409450000	521200000	260900000	4.06183e+08	0.638634	0.101458	0.993715	13	27.2	15	32.4	12	26.8	17	35.6
Q8JZR0	Q8JZR0	Acsl5	4205000	6507700	4960500	3219400	3759600	4092600	5224400	3.69053e+06	-0.501436	0.101464	0.993688	4	9.7	NAN	NAN	3	8.1	NAN	NAN
Q922J6	Q922J6	Tspan2	7915400	10800000	11200000	6749800	8368900	3386400	9971800	6.16837e+06	-0.692965	0.101535	0.993386	1	5.4	5	19	1	5.4	4	19
Q8C2Q3	Q8C2Q3	Rbm14	2245000000	3107000000	2769500000	3569000000	3968000000	2989500000	2.70717e+09	3.50883e+09	0.374208	0.101843	0.992071	NAN	NAN	24	33	NAN	NAN	26	39.5
O70166	O70166	Stmn3	4195150	3521350	5029100	5073150	6927500	9682700	4.24853e+06	7.22778e+06	0.766588	0.101861	0.991992	2	10.6	1	5.6	2	10.6	1	5.6
Q61035	Q61035	Hars	10600000	8256900	7014200	6394300	6818500	5642600	8623700	6.28513e+06	-0.456364	0.10199	0.991444	3	11.2	NAN	NAN	2	9.6	NAN	NAN
P19246	P19246	Nefh	29450000	29550000	29900000	31200000	36400000	43050000	2.96333e+07	3.68833e+07	0.315748	0.102208	0.990515	10	8.4	30	32	6	9.8	42	42.5
Q80VC9	Q80VC9	Camsap3	66600000	49200000	75100000	4.74775e+07	28500000	50200000	6.36333e+07	4.20592e+07	-0.597362	0.10265	0.988642	5	3.8	9	8.7	NAN	NAN	18	22.4
Q3UVL4	Q3UVL4	Vps51	2.09333e+07	22500000	1.86465e+07	15245000	1.72054e+07	1.93404e+07	2.06933e+07	1.72636e+07	-0.261428	0.102876	0.987685	14	19.6	6	9	10	14.6	10	15.1
P06151;P00342	P06151	Ldha	454700000	278950000	220925000	148250000	196775000	155400000	3.18192e+08	1.66808e+08	-0.931705	0.102976	0.987262	9	34.3	8	28.3	11	33.4	8	27.1
Q99LE6	Q99LE6	Abcf2	69800000	103000000	80000000	101000000	107000000	134000000	8.42667e+07	114000000	0.436	0.103	0.987162	5	9.9	5	9.7	NAN	NAN	11	21.2
Q4V9Z5	Q4V9Z5	Sez6l2	17009050	22135550	28250000	29631500	27931600	31156750	2.24649e+07	2.95733e+07	0.396624	0.103296	0.985915	6	9.3	6	9.3	5	7.7	1	1.8
P62331	P62331	Arf6	6048400	4912800	5941000	8038600	9277500	6010000	5.63407e+06	7.77537e+06	0.464734	0.103456	0.985243	1	6.3	2	14.9	3	21.1	6	48
P55012;P55014	P55012	Slc12a2	531650000	334600000	510450000	257550000	337175000	349250000	458900000	3.14658e+08	-0.544394	0.103907	0.983357	15	16.3	26	27.6	14	13.4	30	28.6
Q6ZQ58	Q6ZQ58	Larp1	48700000	35100000	57000000	39500000	25100000	27000000	4.69333e+07	3.05333e+07	-0.620228	0.103976	0.983067	3	3.9	3	6.2	NAN	NAN	11	16.9
Q9Z0H3	Q9Z0H3	Smarcb1	124700000	221850000	232000000	325600000	229821050	305650000	192850000	2.87024e+08	0.573691	0.104255	0.981903	NAN	NAN	7	19.5	NAN	NAN	8	25.7
Q8K2A7	Q8K2A7	Ints10	19881700	26770100	33959700	43052800	30764400	48988450	26870500	4.09352e+07	0.607319	0.10491	0.979181	NAN	NAN	4	5.4	NAN	NAN	4	5.8
Q80YD1	Q80YD1	Supv3l1	5620200	3785700	4332600	3206800	1761500	3739200	4579500	2902500	-0.657894	0.105013	0.978758	7	10.5	6	9	11	16.9	5	8.1
O88643	O88643	Ak1	18600000	10267750	14023100	9215650	7918450	10138400	14296950	9.09083e+06	-0.653223	0.105109	0.97836	2	13.4	2	13.4	6	33	1	7.2
Q61753	Q61753	Phgdh	116450000	113375000	139750000	146725000	133300000	155100000	1.23192e+08	1.45042e+08	0.235563	0.105223	0.977888	12	24.4	13	28.7	13	28.9	8	20.3
Q9DB15	Q9DB15	Mrpl12	62204750	80078450	87210750	84606100	154381350	125462350	7.6498e+07	1.21483e+08	0.667264	0.105285	0.977632	3	17.9	4	18.4	NAN	NAN	3	18.4
Q99ME9	Q99ME9	Gtpbp4	35721500	48847300	46161450	49718650	53099800	62615950	43576750	55144800	0.339666	0.106038	0.97454	NAN	NAN	6	10.1	NAN	NAN	7	14
A2AP18;Q4KWH5	A2AP18	Plch2	6.20741e+07	5.4704e+07	5.80745e+07	4.17306e+07	3.40647e+07	5.62862e+07	5.82842e+07	4.40271e+07	-0.404712	0.106085	0.974345	11	9.7	8	6.9	9	7.9	14	11.3
Q80TR1	Q80TR1	Lphn1	27500000	2.83333e+07	28900000	2.62333e+07	2.52667e+07	2.78667e+07	2.82444e+07	2.64556e+07	-0.0943964	0.106245	0.973693	11	9.4	13	11.2	10	8.3	7	7
Q3UVK0	Q3UVK0	Ermp1	48300000	55889300	69200000	81693850	65199700	74809000	5.77964e+07	73900850	0.35461	0.106525	0.972549	2	2.1	4	4.6	4	5	5	5.9
P45952	P45952	Acadm	3.79975e+07	40063200	39543500	4.63316e+07	4.2516e+07	4.03297e+07	3.92014e+07	4.30591e+07	0.135412	0.106777	0.971521	9	22.8	6	16.6	9	23	7	18.8
P12382	P12382	Pfkl	2.52033e+08	2.84167e+08	2.79933e+08	1.87467e+08	210700000	2.64033e+08	2.72044e+08	2.20733e+08	-0.301538	0.107407	0.968966	9	19.5	11	21	13	27.7	16	29.2
Q8VD65	Q8VD65	Pik3r4	14100000	12500000	13000000	19400000	15200000	14700000	13200000	1.64333e+07	0.316087	0.107468	0.968722	7	6.1	3	2.4	8	6.8	NAN	NAN
P63141	P63141	Kcna2;Kcna3	13200000	14200000	11300000	8666700	11900000	10300000	12900000	10288900	-0.326282	0.1075	0.968591	NAN	NAN	NAN	NAN	3	12.4	4	28.7
Q9DC51;P20612;Q3V3I2;P50149	Q9DC51	Gnai3	2.35333e+07	25300000	2.79667e+07	2.18333e+07	2.10333e+07	2.41091e+07	25600000	2.23252e+07	-0.197468	0.107555	0.968371	5	30.5	6	32.8	5	30.5	9	46.6
Q8BK08	Q8BK08	Tmem11	6968100	12622700	12450000	14000000	15450000	14400000	1.06803e+07	1.46167e+07	0.452667	0.107864	0.967125	2	8.9	2	8.9	3	12.6	3	17.4
Q8CHT0	Q8CHT0	Aldh4a1	46850000	40100000	43750000	46750000	47550000	51400000	4.35667e+07	4.85667e+07	0.156742	0.1079	0.966977	4	9.1	3	7.5	8	19.2	2	5.5
O55026	O55026	Entpd2	3.00667e+07	37600000	3.11667e+07	50300000	3.68667e+07	4.04667e+07	3.29444e+07	4.25444e+07	0.368936	0.107981	0.966654	6	13.9	5	11.7	8	19	4	8.7
P29788	P29788	Tnc	31731500	5.02469e+07	4.04874e+07	4.99667e+07	5.45108e+07	7.34333e+07	4.08219e+07	5.93036e+07	0.538775	0.108041	0.966412	7	3.4	8	5.4	NAN	NAN	14	11.1
P62748	P62748	Hpca	653059800	827375000	590313975	727244800	1423682925	1471476750	6.9025e+08	1.20747e+09	0.806795	0.108117	0.966105	3	39.9	3	46.1	5	62.7	7	72
Q3USB7	Q3USB7	Plcl1	28100000	31100000	26400000	15500000	21200000	26900000	2.85333e+07	21200000	-0.428584	0.108903	0.962959	7	9.8	18	22.5	6	7.8	9	11.3
Q99MN9	Q99MN9	Pccb	36181400	2.6709e+07	28523100	3.42369e+07	45100100	38531200	3.04712e+07	3.92894e+07	0.366696	0.109	0.962572	10	25	7	18.1	13	33.3	10	26.1
P32848	P32848	Parva	45499800	72834500	96877450	108753650	100736500	98978400	71737250	102822850	0.519367	0.109349	0.961184	2	8.1	4	15.6	NAN	NAN	6	22.6
P39087	P39087	Grik2	4324600	5435900	4483300	4367500	3667800	3079200	4.74793e+06	3.70483e+06	-0.357891	0.109773	0.959503	1	3.1	6	8.5	1	3	NAN	NAN
Q9CZ44	Q9CZ44	Nsfl1c	3.48667e+07	26197100	2.86263e+07	2.07069e+07	2.41117e+07	2.62137e+07	29896700	2.36774e+07	-0.336474	0.110205	0.957797	10	34.3	8	27.6	11	41.6	NAN	NAN
Q5IRJ6	Q5IRJ6	Slc30a9	24600000	37000000	34000000	21000000	26900000	22300000	3.18667e+07	23400000	-0.44554	0.110415	0.956972	7	13.9	6	10.6	6	10.6	2	4.1
Q8C1B1	Q8C1B1	Camsap2	70788800	127997050	68889150	53699100	44079800	49737650	89225000	4.91722e+07	-0.859606	0.110418	0.95696	4	3.1	10	8.4	NAN	NAN	20	19.8
Q8C0L0	Q8C0L0	Tmx4	22097100	28750000	26750000	30486750	34450000	28650000	25865700	3.11956e+07	0.270302	0.110693	0.955878	4	18.5	6	23.9	4	16.1	4	17.3
O55106	O55106	Strn	9.45457e+06	9460300	9.51287e+06	9.52157e+06	1.12879e+07	10897300	9.47591e+06	1.05689e+07	0.157493	0.111046	0.954498	6	9.6	8	15.3	7	12.3	6	11
O70439	O70439	Stx7	37925000	41750000	59318075	56350000	60199200	66908050	46331025	6.11524e+07	0.400431	0.111226	0.953795	5	24.1	5	26.1	4	20.7	4	20.7
Q8K2K6	Q8K2K6	Agfg1	23850000	20640750	16806000	12157950	13918350	18404550	20432250	14826950	-0.462626	0.111862	0.951319	4	12.1	4	11.8	7	17.5	8	23.9
Q99KG3	Q99KG3	Rbm10	3987200	5728300	7350500	8166100	6908900	8851000	5.68867e+06	7.97533e+06	0.487454	0.111967	0.950911	NAN	NAN	7	8.7	NAN	NAN	9	11.6
P28660	P28660	Nckap1	207000000	235000000	181000000	232000000	241000000	278000000	2.07667e+08	2.50333e+08	0.269581	0.112055	0.950568	29	27	38	33.2	32	29.5	45	42.3
Q9CWS0	Q9CWS0	Ddah1	71700000	8.00667e+07	6.60667e+07	5.49667e+07	6.90761e+07	5.76333e+07	7.26111e+07	6.05587e+07	-0.261856	0.112288	0.949668	7	32.6	7	36.5	11	54.7	4	18.9
Q8BHC1	Q8BHC1	Rab39b	5169000	9083600	7846400	9885900	9053500	12100000	7.36633e+06	1.03465e+07	0.49012	0.112569	0.948581	4	10.8	1	11.7	4	24.9	2	16.4
Q91Z49	Q91Z49	Fyttd1	167249400	253400000	215260350	347800000	252481900	269476850	2.1197e+08	2.8992e+08	0.451793	0.112945	0.947134	NAN	NAN	5	17.4	NAN	NAN	11	34.7
Q8BFR5	Q8BFR5	Tufm	1491100000	2029050000	1953750000	1269000000	1048250000	1662850000	1.82463e+09	1326700000	-0.459764	0.113134	0.946408	21	49.8	20	48.2	21	54.2	23	53.5
Q61545	Q61545	Ewsr1	280850000	524800000	138150000	480150000	698750000	552750000	314600000	5.77217e+08	0.875594	0.113286	0.945823	2	5.8	4	8.1	NAN	NAN	8	15.3
Q64523;Q6GSS7	Q64523;Q6GSS7	Hist2h2ac;Hist2h2aa1	221000000	255000000	690000000	106000000	41300000	99100000	3.88667e+08	8.21333e+07	-2.24249	0.114573	0.940918	1	7	NAN	NAN	2	21.9	NAN	NAN
P11881	P11881	Itpr1	7.93871e+07	83700000	59179500	55100000	6.08333e+07	5.95333e+07	7.40889e+07	5.84889e+07	-0.341094	0.114577	0.940902	8	3.7	13	6.6	3	1.7	30	16.4
Q60899	Q60899	Elavl2	2.64602e+08	3.18833e+08	3.15967e+08	4.47594e+08	3.3579e+08	351769800	2.99801e+08	3.78385e+08	0.33585	0.114855	0.939852	2	23.6	5	43.3	NAN	NAN	6	44.7
Q61831;Q9WTU6	Q61831;Q9WTU6	Mapk10	9256250	9876100	8898600	10806100	9629850	10262850	9343650	1.02329e+07	0.131162	0.11568	0.936741	NAN	NAN	2	18.5	2	18.5	NAN	NAN
Q8BYR5	Q8BYR5	Cadps2	14561000	13943850	15060400	26189050	15165400	21494050	14521750	20949500	0.5287	0.11581	0.936253	5	9.8	5	8.8	8	14.5	2	4.2
Q9Z0V1	Q9Z0V1	Kcnd3	2827100	2592400	3623800	4618600	3534700	3666800	3.01443e+06	3.94003e+06	0.386321	0.115996	0.935556	NAN	NAN	NAN	NAN	NAN	NAN	2	6.9
Q9ER00	Q9ER00	Stx12	33700000	68750000	118700000	118400000	120250000	132800000	7.37167e+07	1.23817e+08	0.748143	0.116372	0.934153	5	26.6	5	23.7	6	31.8	6	31.8
P04370	P04370	36038	35800000	3.95333e+07	3.76667e+07	3.06333e+07	36900000	3.26604e+07	3.76667e+07	33397900	-0.173531	0.116538	0.933534	23	23.4	0	64.3	20	51	12	32.8
Q8K411	Q8K411	Pitrm1	11800000	10400000	8037300	15100000	11600000	12600000	10079100	13100000	0.3782	0.116549	0.933492	8	8.2	7	8.9	10	10.6	5	6.9
P55284	P55284	Adh5	39200000	26700000	35900000	26900000	27900000	22600000	3.39333e+07	25800000	-0.395332	0.116864	0.932318	6	21.1	5	19.5	10	32.1	NAN	NAN
Q9CXI0	Q9CXI0	Coq5	12000000	10300000	11000000	14300000	12700000	11700000	11100000	12900000	0.216811	0.117207	0.931048	3	11	NAN	NAN	4	13.1	NAN	NAN
Q8C0I1	Q8C0I1	Agps	5439950	7083600	8351600	8622150	9826850	8225650	6.95838e+06	8891550	0.353683	0.117238	0.930933	2	3.4	3	5.4	6	10.9	NAN	NAN
Q9R118	Q9R118	Htra1	186383300	155409000	141768900	169368600	231131950	256242800	1.61187e+08	218914450	0.441631	0.117285	0.930759	NAN	NAN	6	13.8	NAN	NAN	9	21.2
Q9CZS1	Q9CZS1	Aldh1b1	67900000	62800000	73200000	96900000	73500000	79200000	6.79667e+07	83200000	0.291756	0.117556	0.929754	11	25.2	NAN	NAN	13	34.3	NAN	NAN
P14115	P14115	Rpl27a	1592800	5068800	2244200	6038300	4746100	4925700	2968600	5236700	0.818875	0.117694	0.929244	NAN	NAN	3	22.3	NAN	NAN	4	31.1
P97300	P97300	Nptn	7.70333e+08	686000000	5.44333e+08	472000000	561000000	543000000	6.66889e+08	5.25333e+08	-0.344213	0.118131	0.927636	12	33.5	11	30.5	12	30.2	10	30.2
Q9R0Q7	Q9R0Q7	Ptges3	16550000	16103350	17333650	16800000	26212950	24044500	1.66623e+07	2.23525e+07	0.423845	0.11831	0.926978	3	17.5	1	8.1	4	28.1	3	23.1
Q69ZK9;Q99K10;B0F2B4	Q69ZK9	Nlgn2	3.78333e+07	38600000	36700000	4.14333e+07	4.17333e+07	3.79333e+07	3.77111e+07	4.03667e+07	0.0981748	0.118319	0.926945	4	10.6	9	20.3	8	21.1	12	20.2
P63101	P63101	Ywhaz	850000000	983000000	984000000	808000000	883000000	830000000	939000000	8.40333e+08	-0.160163	0.1184	0.92665	9	47.8	11	53.5	13	72.2	15	65.3
P61965	P61965	Wdr5	5197800	5165200	4745100	5729700	5250500	6559700	5.03603e+06	5.84663e+06	0.215318	0.11872	0.925478	NAN	NAN	5	21.3	NAN	NAN	5	20.4
Q922J3	Q922J3	Clip1	27700000	30700000	29100000	24471000	23250000	28700000	2.91667e+07	2.54737e+07	-0.195314	0.118758	0.925338	12	10.8	2	3.7	9	8.9	3	4.9
Q3TDQ1	Q3TDQ1	Stt3b	65766150	82600000	60244650	75627250	96175400	90949550	6.95369e+07	8.75841e+07	0.332889	0.119029	0.924346	2	2.6	5	6.3	2	2.8	7	7.5
P62852	P62852	Rps25	2.42261e+08	294300000	124580100	2.97467e+08	376100000	5.96633e+08	2.2038e+08	423400000	0.942026	0.119113	0.924041	3	22.4	4	24	NAN	NAN	4	24
P68254	P68254	Ywhaq	641550000	416650000	525000000	302700000	374050000	448200000	5.27733e+08	3.74983e+08	-0.492983	0.119473	0.922731	7	38	9	44.5	11	60	11	60.8
P11103	P11103	Parp1	36750000	178500000	115850000	242550000	234100000	151800000	1.10367e+08	2.09483e+08	0.924531	0.119544	0.922472	NAN	NAN	13	18.1	NAN	NAN	17	21.9
Q8C129	Q8C129	Lnpep	13831000	20742900	18386300	36042550	24168200	21639350	17653400	2.72834e+07	0.628076	0.119793	0.921568	5	5.8	4	4.8	8	9.7	NAN	NAN
P10833	P10833	Rras	148448300	214082900	174439100	151000000	128227850	138300000	178990100	139175950	-0.36297	0.119878	0.92126	NAN	NAN	2	12.8	2	22.5	5	39.9
B1AZP2	B1AZP2	Dlgap4	185950000	155200000	130900000	83300000	142100000	108800000	157350000	111400000	-0.498228	0.120034	0.920694	4	5.5	12	17.3	NAN	NAN	19	28.3
Q9WTI7	Q9WTI7	Myo1c	64106550	81800000	70350000	156050000	102000000	86500000	7.20855e+07	114850000	0.67197	0.120167	0.920215	NAN	NAN	15	17.9	NAN	NAN	22	25.3
Q9JK48	Q9JK48	Sh3glb1	11700000	12900000	11300000	6043800	11700000	7954000	1.19667e+07	8.56593e+06	-0.482339	0.120661	0.918434	1	3.6	NAN	NAN	6	19.5	NAN	NAN
Q80ZF8	Q80ZF8	Bai3	7717850	6755400	8888750	11450000	10105400	8300700	7.78733e+06	9.95203e+06	0.353862	0.120779	0.91801	8	6.8	8	6.6	3	2.5	5	5
P28740;Q8C0N1;Q922S8	P28740	Kif2a	6.47333e+07	8.19667e+07	6.62667e+07	6.48667e+07	52000000	5.68333e+07	7.09889e+07	57900000	-0.29403	0.120968	0.917331	13	18.2	23	31.8	9	12.6	29	48.2
Q9WV18	Q9WV18	Gabbr1	6.87333e+07	66400000	6.23667e+07	8.91333e+07	68500000	1.08067e+08	6.58333e+07	8.85667e+07	0.427946	0.121016	0.917156	9	10.3	13	16.7	4	6.5	15	19.4
O70423;Q812C9	O70423	Aoc3	4998200	4115100	5382100	6561000	5548300	9248400	4831800	7.11923e+06	0.559161	0.121301	0.916135	NAN	NAN	7	11	NAN	NAN	11	16.9
Q8BGU5	Q8BGU5	Ccny	1.49695e+08	1.79186e+08	1.92765e+08	1.88123e+08	223931500	2.74495e+08	1.73882e+08	2.2885e+08	0.39629	0.12205	0.913463	5	17.6	5	19.6	5	19.6	10	40.2
Q9Z1L5	Q9Z1L5	Cacna2d3	79900000	105725000	67700000	137325000	147625000	90550000	8.44417e+07	1.25167e+08	0.567823	0.122294	0.912594	16	15.8	15	15.5	15	15.1	27	28.7
Q5F2E8	Q5F2E8	Taok1	47700000	77725000	43250000	84575000	72100000	78850000	56225000	7.85083e+07	0.481634	0.122563	0.91164	7	9	11	13.8	4	5.7	19	26.6
Q8C729	Q8C729	Fam126b	134275000	145250000	130450000	121175000	95525000	128925000	1.36658e+08	1.15208e+08	-0.246328	0.123568	0.908096	11	22.1	12	24.7	9	18.5	12	24.2
P11352	P11352	Gpx1	1264700	1646200	1493200	1752800	2773800	1868500	1.46803e+06	2131700	0.53812	0.12372	0.907559	NAN	NAN	7	35.8	2	12.4	8	50.7
Q9QXS6	Q9QXS6	Dbn1	19800000	25500000	31400000	29700000	34400000	34000000	2.55667e+07	32700000	0.355027	0.123943	0.906779	11	20.4	14	26.6	7	13.5	23	40.7
O35609	O35609	Scamp3	16880050	16014550	15642450	16496300	18180950	19779400	1.6179e+07	1.81522e+07	0.166022	0.124152	0.906048	4	18.6	4	22.1	5	25.8	1	4.6
D3YZU1	D3YZU1	Shank1	93450000	82150000	95450000	111250000	92850000	107550000	90350000	1.03883e+08	0.201368	0.124531	0.904722	19	11.4	40	24.3	NAN	NAN	66	45
Q9CZ30	Q9CZ30	Ola1	44250000	38937450	39121400	34095450	27312750	38900000	4.07696e+07	3.34361e+07	-0.286089	0.124753	0.90395	6	16.9	6	17.7	8	23.7	3	9.3
Q5H8C4	Q5H8C4	Vps13a	17200000	14200000	12850000	12400000	12450000	11850000	14750000	1.22333e+07	-0.269897	0.124919	0.90337	6	2.2	10	3.5	9	3.1	7	2.8
Q5XJY5	Q5XJY5	Arcn1	5013000	6969800	6934000	7159500	7646200	8800700	6305600	7868800	0.31951	0.125527	0.901264	3	6.3	2	3.9	3	6.3	NAN	NAN
Q3V3R1	Q3V3R1	Mthfd1l	3.32635e+07	35863100	2.61756e+07	35817600	40980600	53923100	31767400	4.35738e+07	0.455913	0.125657	0.900812	18	19.7	9	10	16	19.2	5	5.4
Q922H2	Q922H2	Pdk3	48717750	44859325	49548400	60205825	60908475	101509275	4.77085e+07	7.42079e+07	0.637326	0.125779	0.900393	7	20.7	5	18.3	6	18.3	5	19
Q8BW96;Q91YS8	Q8BW96;Q91YS8	Camk1d	9573800	7610300	10200000	6861400	8422900	5974500	9.12803e+06	7.08627e+06	-0.365278	0.126012	0.899587	NAN	NAN	5	17.1	NAN	NAN	NAN	NAN
P08551	P08551	Nefl	73650000	103950000	97350000	99150000	123050000	123150000	91650000	1.15117e+08	0.32889	0.126312	0.898556	11	25.2	30	55.6	8	18.6	42	69.6
Q9CQ19	Q9CQ19	Myl9	92300000	92200000	85200000	96900000	163000000	227000000	89900000	162300000	0.85227	0.1267	0.897223	5	29.7	2	29.7	NAN	NAN	4	62.2
P60521;Q9DCD6	P60521	Gabarapl2	11310250	11620000	14680600	10883100	10530700	9633750	12536950	1.03492e+07	-0.276669	0.126918	0.896476	6	41.9	5	35	5	29.1	6	46.2
Q6ZWR6	Q6ZWR6	Syne1	131600000	164500000	164200000	180650000	175650000	169600000	1.53433e+08	175300000	0.192214	0.126925	0.896454	6	0.7	54	6.6	NAN	NAN	130	19.6
O35681	O35681	Syt3	5977400	5780400	6320600	5585800	5484100	5875100	6.02613e+06	5.64833e+06	-0.0934074	0.126947	0.896378	3	4.3	5	9.5	2	3.9	5	9.7
Q7JJ13	Q7JJ13	Brd2	156000000	217000000	109000000	204000000	233000000	234000000	1.60667e+08	2.23667e+08	0.47728	0.126953	0.896357	NAN	NAN	5	6.3	NAN	NAN	4	5
[truncated: 1,848 more rows]

## Sheet: APP-NLF_P186
SUPPLEMENTAL TABLE S3c: APP-NLF_P186
[truncated: 2,414 more rows]

[truncated: 2 more sheets: APP-NLF_P548, G93A-SOD1_P120]
