# Supplementary material for: Multidimensional Dynamics of the Proteome in the Neurodegenerative and Aging Mammalian Brain
Source: Mol Cell Proteomics. 2021 Dec 31;21(2):100192. doi: 10.1016/j.mcpro.2021.100192 (PMC8816717; doi:10.1016/j.mcpro.2021.100192)
Supplement: Supplemental Table S4 [file mmc5.xlsx]

## Sheet: TgCRND8_P113
SUPPLEMENTAL TABLE S4a: P113 TgCRND8
Data related to Figure 3 for proteins with matched turnover (K6) and abundance (LFQ) measurments in disease model (TG) and age-matched wildtype (WT) mice .
Data plotted in figure 3 (dynaplots) is shown as a table for each gene (column 'A') with values in "log2.Tg-LFQ/WT-LFQ" (column 'J', light red) and "log2.Tg-K6/WT-K6" (column 'U', light green).
P-values from t-tests performed on raw data in columns 'B' to 'G' (LFQ measurements) and columns 'M' to 'R' (K6 measurements) are shown for each gene in "Ttest_LFQ" (column 'K', dark orange) and "Ttest_K6" ('V", dark green), respectively.
	Wildtype - LFQ raw data			Disease model - LFQ raw data			Statistics					Wildtype - K6 raw data			Disease model - K6 raw data			Statistics
Gene	WT_LFQ_1	WT_LFQ_2	WT_LFQ_3	TG_LFQ_1	TG_LFQ_2	TG_LFQ_3	WT_LFQ_AVERAGE	TG_LFQ_AVERAGE	log2.Tg-LFQ/WT-LFQ	Ttest_LFQ	gene	WT_K6_1	WT_K6_2	WT_K6_3	TG_K6_1	TG_K6_2	TG_K6_3	WT_K6_AVERAGE	TG_K6_AVERAGE	log2.Tg-K6/WT-K6	Ttest_K6
Lrrc7	193000000	128000000	150000000	133000000	119000000	144000000	157000000	132000000	-0.250227	0.287864	Lrrc7	0.22301	0.2163	0.22077	0.19094	0.19699	0.19535	0.220027	0.194427	-0.178452	0.000665682
Arl8B	43100000	31900000	47500000	55400000	45900000	47700000	4.08333e+07	4.96667e+07	0.282531	0.182398	Arl8B	0.42145	0.43548	0.43523	0.37255	0.37574	0.36007	0.43072	0.369453	-0.221358	0.000775443
Set	91900000	124000000	70100000	84400000	107000000	147000000	9.53333e+07	112800000	0.242714	0.508454	Set	0.38163	0.38062	0.38428	0.33279	0.34542	0.32566	0.382177	0.334623	-0.191702	0.00126998
Sugp2	51200000	52200000	66900000	61000000	63700000	54900000	5.67667e+07	5.98667e+07	0.0767089	0.615636	Sugp2	0.51369	0.50873	0.51576	0.47089	0.47396	0.45546	0.512727	0.46677	-0.135478	0.00165429
Prps1	77400000	85900000	68000000	71100000	84300000	70700000	77100000	7.53667e+07	-0.0328043	0.812251	Prps1	0.16348	0.15967	0.15998	0.13171	0.13688	Na	0.161043	0.134295	-0.262043	0.00172481
Slc25A11	1180000000	822000000	1010000000	982000000	734000000	1110000000	1004000000	942000000	-0.0919603	0.702834	Slc25A11	0.071606	0.075844	0.078194	0.061153	0.060805	0.057972	0.0752147	0.0599767	-0.326613	0.0021851
Rab21	134000000	124000000	113000000	145000000	112000000	137000000	1.23667e+08	1.31333e+08	0.0867764	0.546198	Rab21	0.30034	0.30254	0.30789	0.24645	Na	0.22716	0.30359	0.236805	-0.358425	0.00328567
Dnm1L	193000000	275000000	197000000	242000000	306000000	264000000	2.21667e+08	2.70667e+08	0.288125	0.207616	Dnm1L	0.11882	0.12321	0.12398	0.10213	0.1065	0.096707	0.122003	0.101779	-0.261481	0.00342091
Sfxn5	181000000	142000000	163000000	168000000	103000000	177000000	162000000	1.49333e+08	-0.117458	0.650317	Sfxn5	0.14094	0.13302	0.13482	0.10662	0.11418	0.11665	0.13626	0.112483	-0.276651	0.00350317
Gpi	83600000	85900000	64900000	67800000	65700000	73500000	7.81333e+07	69000000	-0.179342	0.264642	Gpi	0.13843	0.1436	0.14486	0.12181	0.11843	Na	0.142297	0.12012	-0.244425	0.00434945
Khdrbs3	95500000	91800000	73300000	135000000	121000000	108000000	8.68667e+07	1.21333e+08	0.482101	0.0294445	Khdrbs3	0.49401	Na	0.50514	0.40732	0.41136	0.43187	0.499575	0.41685	-0.261173	0.00444181
Lmtk3	53700000	35000000	49800000	44900000	45700000	47300000	4.61667e+07	4.59667e+07	-0.00626352	0.973871	Lmtk3	0.65437	0.60921	0.64301	0.51635	0.54295	0.48778	0.63553	0.515693	-0.301447	0.004599
Glod4	71400000	78000000	71000000	69700000	96300000	92700000	7.34667e+07	8.62333e+07	0.231156	0.213372	Glod4	0.18275	0.15039	0.17094	0.11292	0.11804	0.10927	0.168027	0.11341	-0.567142	0.00506217
Cadps	63600000	67500000	48100000	43800000	49100000	64300000	5.97333e+07	52400000	-0.188969	0.438664	Cadps	0.09687	0.10093	0.097406	0.089015	0.090183	0.085915	0.098402	0.088371	-0.155115	0.00509035
Dlgap2	268000000	230000000	253000000	206000000	201000000	296000000	2.50333e+08	2.34333e+08	-0.0952882	0.651078	Dlgap2	0.25038	0.25005	0.27138	0.21899	0.20375	0.21322	0.25727	0.211987	-0.27931	0.0055756
Plxna4	137000000	108000000	96300000	76700000	64300000	73400000	1.13767e+08	7.14667e+07	-0.670736	0.0287543	Plxna4	0.25398	0.24866	0.26252	0.23295	0.22912	0.22339	0.255053	0.228487	-0.158689	0.00561157
Tpp2	4010000	3430000	2520000	2520000	2400000	3980000	3320000	2.96667e+06	-0.16234	0.624732	Tpp2	0.1867	0.1752	0.18059	0.13395	0.15467	0.14371	0.18083	0.14411	-0.327464	0.00582823
Sdhb	416000000	480000000	514000000	343000000	352000000	308000000	470000000	3.34333e+08	-0.491374	0.0128627	Sdhb	0.10164	0.10798	0.10973	0.088316	0.093619	0.091529	0.10645	0.0911547	-0.223788	0.00620445
Smarcb1	58100000	90000000	110000000	89200000	104000000	79600000	8.60333e+07	9.09333e+07	0.0799135	0.783753	Smarcb1	0.64826	0.63891	0.64163	0.51232	0.57195	0.55817	0.642933	0.54748	-0.231863	0.00636614
Ly6H	346000000	418000000	333000000	320000000	350000000	370000000	3.65667e+08	3.46667e+08	-0.07698	0.56296	Ly6H	0.13772	0.13428	0.14445	0.1219	0.12265	0.12404	0.138817	0.122863	-0.176126	0.00639363
Auh	199000000	191000000	208000000	192000000	200000000	214000000	1.99333e+08	202000000	0.0191723	0.758216	Auh	0.077841	0.078233	0.080531	0.064188	0.070769	0.062998	0.0788683	0.065985	-0.257308	0.00730054
Gnaz	637000000	618000000	640000000	498000000	522000000	700000000	6.31667e+08	5.73333e+08	-0.139789	0.414164	Gnaz	0.058519	0.061891	0.059915	0.055428	0.055077	0.054882	0.0601083	0.055129	-0.124754	0.00736585
Nt5Dc3	48500000	42200000	42400000	45300000	30000000	33500000	4.43667e+07	3.62667e+07	-0.290832	0.185302	Nt5Dc3	0.23925	0.23401	0.24675	0.20079	0.20843	Na	0.240003	0.20461	-0.230178	0.00783583
Rbmx	3640000000	3890000000	4160000000	4590000000	4540000000	4330000000	3.89667e+09	4.48667e+09	0.203403	0.0255544	Rbmx	0.20498	0.20709	0.20757	0.1847	0.19557	0.18463	0.206547	0.1883	-0.133435	0.00802326
Otub1	171000000	161000000	146000000	162000000	166000000	83300000	1.59333e+08	137100000	-0.21682	0.469954	Otub1	0.22078	0.21586	0.22946	0.18745	0.17573	Na	0.222033	0.18159	-0.290092	0.00926866
Pdhb	986000000	821000000	888000000	908000000	690000000	1060000000	8.98333e+08	886000000	-0.0199442	0.921509	Pdhb	0.056613	0.055022	0.059482	0.049478	0.051433	0.04877	0.057039	0.0498937	-0.193092	0.0094908
Mtx1	130000000	124000000	127000000	128000000	123000000	136000000	127000000	129000000	0.0225426	0.656045	Mtx1	0.11987	Na	0.12304	0.10432	0.1052	Na	0.121455	0.10476	-0.213334	0.00956882
Cntnap1	191000000	199000000	205000000	174000000	172000000	202000000	1.98333e+08	1.82667e+08	-0.118714	0.209913	Cntnap1	0.15137	0.15716	0.16898	0.1374	0.13214	0.13278	0.15917	0.134107	-0.247187	0.0099792
Sod2	662000000	584000000	598000000	520000000	580000000	485000000	6.14667e+08	5.28333e+08	-0.218356	0.0782345	Sod2	0.058459	0.059628	0.063478	0.054103	0.050662	0.05081	0.0605217	0.0518583	-0.222876	0.0100965
Tcerg1	396000000	388000000	454000000	447000000	427000000	366000000	4.12667e+08	4.13333e+08	0.00232881	0.984391	Tcerg1	0.40913	0.40887	0.41705	0.36054	0.35726	0.31587	0.411683	0.344557	-0.256794	0.0101032
Grin2A	48600000	49600000	47300000	42500000	37600000	41600000	48500000	4.05667e+07	-0.25769	0.00853438	Grin2A	0.30285	0.29233	0.31087	0.26973	0.26748	0.24777	0.302017	0.26166	-0.206935	0.0101449
Gpd1L	169000000	165000000	153000000	152000000	143000000	129000000	1.62333e+08	1.41333e+08	-0.199858	0.0633923	Gpd1L	0.15336	0.15727	0.15546	0.14322	0.13746	Na	0.155363	0.14034	-0.14672	0.0102543
Snph	27900000	20100000	21100000	25600000	17300000	48900000	2.30333e+07	30600000	0.409808	0.481911	Snph	0.24305	0.26015	0.22552	0.20041	0.18985	0.19746	0.242907	0.195907	-0.310236	0.0109512
Actr1B	77400000	65100000	66200000	72900000	79700000	93500000	6.95667e+07	8.20333e+07	0.237814	0.159414	Actr1B	0.25234	0.26205	0.28067	0.2303	0.2236	0.21529	0.26502	0.223063	-0.248648	0.0110385
Slc25A5	1750000000	1400000000	1730000000	1570000000	1100000000	1750000000	1.62667e+09	1.47333e+09	-0.142835	0.532199	Slc25A5	0.061036	0.062039	0.063962	0.053777	0.057684	0.056521	0.0623457	0.055994	-0.155017	0.0116392
Cacna2D1	155000000	146000000	122000000	110000000	109000000	120000000	141000000	113000000	-0.319372	0.0553537	Cacna2D1	0.19682	0.201	0.21299	0.17036	0.16674	Na	0.203603	0.16855	-0.272585	0.0119674
Oat	105000000	94400000	105000000	95200000	96900000	62800000	1.01467e+08	8.49667e+07	-0.256037	0.229408	Oat	0.43235	0.41222	0.44917	0.35498	0.35646	Na	0.431247	0.35572	-0.277771	0.0119927
Elmo2	225000000	254000000	210000000	205000000	194000000	231000000	2.29667e+08	210000000	-0.129152	0.310329	Elmo2	0.28651	0.31463	0.40366	0.49999	0.51426	0.4748	0.334933	0.49635	0.567484	0.0122001
Prpf4B	46800000	49000000	48000000	60800000	54200000	45500000	4.79333e+07	53500000	0.15851	0.281528	Prpf4B	0.56075	0.56362	0.55679	0.49168	0.52527	0.47704	0.560387	0.497997	-0.170287	0.0123626
Grin2B	125000000	141000000	137000000	124000000	132000000	121000000	1.34333e+08	1.25667e+08	-0.0962153	0.210782	Grin2B	Na	0.26908	0.27076	0.20478	0.2092	0.23049	0.26992	0.214823	-0.329381	0.0126596
Ezr	259000000	304000000	315000000	246000000	175000000	239000000	2.92667e+08	220000000	-0.411755	0.0624322	Ezr	0.31373	Na	0.33058	0.21123	0.25353	0.23132	0.322155	0.232027	-0.473464	0.0130457
Echs1	27400000	19700000	23000000	28700000	21600000	19000000	2.33667e+07	23100000	-0.0165591	0.945379	Echs1	0.074259	0.071149	0.073045	0.058926	0.066521	0.062914	0.0728177	0.062787	-0.213823	0.0133975
Gltp	44000000	58300000	50400000	61600000	74100000	60100000	50900000	6.52667e+07	0.358681	0.0769595	Gltp	0.069045	0.067575	0.065179	Na	0.059369	0.059872	0.0672663	0.0596205	-0.174076	0.0137193
Arhgef9	27400000	32500000	24900000	22200000	25800000	31900000	2.82667e+07	2.66333e+07	-0.0858688	0.674209	Arhgef9	0.54382	0.47722	0.54468	0.43315	0.41498	0.38457	0.521907	0.4109	-0.345005	0.0137476
Dnaja2	91400000	106000000	98300000	97100000	122000000	130000000	9.85667e+07	1.16367e+08	0.239506	0.173615	Dnaja2	0.43721	0.42371	0.41101	0.36223	0.37409	Na	0.423977	0.36816	-0.203652	0.0137667
Atp1B2	103000000	80300000	89700000	74200000	68900000	115000000	91000000	8.60333e+07	-0.0809708	0.771519	Atp1B2	0.10631	0.11221	0.1175	0.091357	0.089397	Na	0.112007	0.090377	-0.309557	0.0145276
Rtn1	67600000	72000000	62600000	65800000	63400000	60700000	67400000	63300000	-0.0905431	0.255132	Rtn1	0.40302	0.39449	0.44265	0.33492	0.35862	0.34497	0.413387	0.34617	-0.256011	0.0147182
Gdap1	237000000	226000000	232000000	220000000	209000000	209000000	2.31667e+08	2.12667e+08	-0.123457	0.0173238	Gdap1	0.08514	0.089862	0.08877	0.06873	0.075471	Na	0.087924	0.0721005	-0.286248	0.0147444
Rcc2	185000000	195000000	239000000	223000000	200000000	116000000	2.06333e+08	1.79667e+08	-0.199654	0.505564	Rcc2	0.55631	0.61242	0.61517	0.52132	0.50608	0.48252	0.594633	0.503307	-0.240563	0.0148033
Taldo1	125000000	123000000	104000000	118000000	138000000	133000000	1.17333e+08	1.29667e+08	0.144195	0.242175	Taldo1	0.19448	0.1933	0.20069	0.17808	0.17169	0.15669	0.196157	0.16882	-0.216521	0.0154082
Slc25A4	9170000000	6920000000	8550000000	8360000000	6360000000	8310000000	8.21333e+09	7.67667e+09	-0.0974878	0.598642	Slc25A4	0.059613	0.060322	0.063925	0.053313	0.052509	0.056415	0.0612867	0.054079	-0.180505	0.0157454
Slc32A1	59000000	56600000	54500000	43400000	38200000	40900000	56700000	4.08333e+07	-0.473601	0.00133084	Slc32A1	0.084383	0.08601	0.089403	0.075809	0.070723	Na	0.0865987	0.073266	-0.241201	0.0157694
Ndufa4	5550000	6990000	4470000	5710000	4470000	6690000	5670000	5.62333e+06	-0.0119232	0.96402	Ndufa4	0.12043	0.11651	0.12522	0.10498	0.11052	0.10976	0.12072	0.10842	-0.155034	0.01583
H2Afy2	312000000	261000000	300000000	290000000	387000000	227000000	291000000	3.01333e+08	0.0503411	0.843331	H2Afy2	0.080713	Na	0.082648	0.075749	0.075754	0.072995	0.0816805	0.0748327	-0.126324	0.0159729
Vsnl1	839000000	813000000	771000000	731000000	627000000	723000000	8.07667e+08	6.93667e+08	-0.219517	0.04261	Vsnl1	0.35072	0.34267	0.3654	0.3194	0.32701	0.30731	0.35293	0.317907	-0.150779	0.0163086
Letm1	211000000	186000000	264000000	160000000	235000000	197000000	2.20333e+08	1.97333e+08	-0.159053	0.506824	Letm1	0.080264	0.079837	0.073142	0.060684	0.063691	Na	0.0777477	0.0621875	-0.322175	0.0163456
Pcbp1	219000000	210000000	257000000	240000000	274000000	394000000	2.28667e+08	3.02667e+08	0.404484	0.204607	Pcbp1	0.35429	0.36306	0.37757	0.33447	0.31544	0.2987	0.364973	0.316203	-0.206938	0.0168919
Cnksr2	47800000	60800000	49300000	54100000	60100000	115000000	5.26333e+07	76400000	0.537596	0.2964	Cnksr2	0.5741	0.58401	0.60911	0.49582	0.48743	0.39958	0.589073	0.460943	-0.353858	0.0169123
Opa1	118000000	76600000	98900000	72500000	73700000	115000000	9.78333e+07	8.70667e+07	-0.168206	0.589733	Opa1	0.090592	0.10182	0.10336	0.077818	0.084199	0.081605	0.0985907	0.0812073	-0.279841	0.0171896
Cox4I1	9540000	8450000	8730000	9240000	8580000	10000000	8.90667e+06	9.27333e+06	0.0582024	0.523034	Cox4I1	0.073152	0.075474	0.079639	0.067208	0.068221	0.069384	0.0760883	0.068271	-0.156402	0.017387
Cct6A	236000000	220000000	242000000	240000000	238000000	221000000	2.32667e+08	233000000	0.00206542	0.97196	Cct6A	0.25401	0.2465	0.26373	Na	0.22494	0.21476	0.254747	0.21985	-0.212544	0.0185457
Dgkb	297000000	284000000	299000000	321000000	269000000	290000000	2.93333e+08	2.93333e+08	0	1	Dgkb	0.31888	0.31345	0.34074	0.29309	0.29382	0.28495	0.324357	0.29062	-0.158447	0.0186385
Vapa	226000000	238000000	227000000	251000000	218000000	328000000	2.30333e+08	2.65667e+08	0.205894	0.342216	Vapa	0.25923	0.25728	0.27608	0.23381	0.2409	0.22026	0.264197	0.231657	-0.189624	0.0186591
Clu	35200000	32200000	35300000	38900000	48700000	53400000	3.42333e+07	47000000	0.457259	0.043779	Clu	0.98015	0.96271	1.0961	0.83399	0.67263	0.79691	1.01299	0.767843	-0.399731	0.0188905
Nefh	54600000	33600000	36300000	45000000	46900000	32300000	41500000	41400000	-0.00348057	0.990663	Nefh	0.041053	0.044198	0.043281	0.036383	0.033993	0.038921	0.042844	0.0364323	-0.233874	0.0196483
Lxn	182000000	240000000	198000000	187000000	201000000	219000000	2.06667e+08	2.02333e+08	-0.0305717	0.836003	Lxn	0.16065	0.15423	0.1662	0.14089	0.13678	Na	0.16036	0.138835	-0.207943	0.0197718
Sec22B	61800000	60700000	68200000	90500000	87600000	107000000	6.35667e+07	9.50333e+07	0.580163	0.00829601	Sec22B	0.30064	0.28707	0.3139	0.26704	0.27509	0.26049	0.300537	0.26754	-0.167786	0.0201114
Ptk2B	78300000	99900000	78500000	91400000	103000000	78500000	8.55667e+07	9.09667e+07	0.0882891	0.620266	Ptk2B	0.59689	0.55656	0.61103	0.48164	0.50728	0.4113	0.58816	0.46674	-0.33359	0.0212305
Sfxn3	1170000000	760000000	959000000	1000000000	631000000	1200000000	963000000	9.43667e+08	-0.0292585	0.929198	Sfxn3	0.052838	0.052975	0.05254	0.040185	0.047414	0.03706	0.0527843	0.041553	-0.345157	0.0215854
Lgi1	333000000	340000000	313000000	257000000	266000000	367000000	3.28667e+08	2.96667e+08	-0.147782	0.426389	Lgi1	Na	0.13399	0.13201	0.10411	Na	0.094184	0.133	0.099147	-0.423785	0.0216258
Mta2	309000000	468000000	350000000	388000000	429000000	287000000	3.75667e+08	368000000	-0.0297473	0.909939	Mta2	0.49365	0.49335	0.51874	0.4518	0.46742	0.42634	0.501913	0.44852	-0.162266	0.0217919
Dctn1	36600000	37300000	37800000	46000000	47500000	68100000	3.72333e+07	5.38667e+07	0.532798	0.0802391	Dctn1	0.26396	0.29705	0.25734	0.22251	0.23413	0.21185	0.272783	0.22283	-0.291812	0.0227052
Csnk1A1	28300000	43700000	33600000	35600000	36400000	44100000	35200000	38700000	0.136758	0.542748	Csnk1A1	0.79886	0.86259	0.86367	0.75718	0.73359	0.66849	0.841707	0.719753	-0.225815	0.0232308
Me3	11300000	8600000	5020000	7470000	4670000	3690000	8.30667e+06	5.27667e+06	-0.654643	0.230212	Me3	0.063568	0.063355	0.064491	0.056434	0.060377	0.053718	0.0638047	0.056843	-0.166679	0.0239259
Ptprs	221000000	132000000	189000000	180000000	239000000	223000000	1.80667e+08	214000000	0.24428	0.348668	Ptprs	0.28106	0.28355	0.32252	0.22535	0.22092	Na	0.29571	0.223135	-0.406266	0.0251229
Ppp3Ca	409000000	389000000	354000000	337000000	333000000	458000000	384000000	376000000	-0.0303736	0.864728	Ppp3Ca	0.18169	0.17805	0.19281	0.16297	0.16969	0.15443	0.184183	0.162363	-0.181917	0.0252422
Ctsb	46800000	51700000	54100000	55600000	51700000	46500000	5.08667e+07	5.12667e+07	0.0113005	0.912027	Ctsb	0.67546	Na	0.699	0.5759	0.59832	Na	0.68723	0.58711	-0.227162	0.0253582
Armc10	14400000	12300000	13100000	14900000	12900000	13300000	1.32667e+07	13700000	0.04637	0.642613	Armc10	0.084641	0.083586	0.093678	0.076787	0.073091	0.076488	0.0873017	0.0754553	-0.210386	0.0256086
Khdrbs1	340000000	423000000	389000000	388000000	332000000	531000000	384000000	417000000	0.118941	0.633091	Khdrbs1	0.36081	0.40035	0.33647	0.27442	0.29861	0.30698	0.365877	0.293337	-0.3188	0.0260242
Sorbs2	45500000	58400000	44700000	49900000	49300000	49700000	4.95333e+07	4.96333e+07	0.00290964	0.983121	Sorbs2	0.40315	0.37746	0.42641	0.3601	0.34581	0.32894	0.40234	0.34495	-0.222028	0.0266823
Shank2	102000000	55400000	60600000	60400000	59100000	99700000	7.26667e+07	7.30667e+07	0.00791966	0.984904	Shank2	0.19297	0.1707	0.18535	0.15065	0.14536	0.16441	0.183007	0.153473	-0.253908	0.0269864
Bclaf1	103000000	133000000	109000000	168000000	164000000	150000000	115000000	1.60667e+08	0.482437	0.0128349	Bclaf1	0.586	0.56019	0.62152	0.4862	0.51937	0.42425	0.589237	0.476607	-0.306048	0.0271099
Ddx21	74900000	99300000	90200000	108000000	96700000	97200000	8.81333e+07	1.00633e+08	0.191349	0.193951	Ddx21	0.82414	0.84601	0.90334	0.76178	0.73651	0.64727	0.85783	0.715187	-0.262372	0.027372
Abi1	223000000	228000000	248000000	252000000	241000000	261000000	233000000	2.51333e+08	0.109272	0.128199	Abi1	0.17908	0.17472	0.20006	0.23542	Na	0.2732	0.18462	0.25431	0.462029	0.0276065
Gfap	162000000	148000000	115000000	180000000	156000000	121000000	1.41667e+08	1.52333e+08	0.104731	0.654291	Gfap	0.11499	0.11747	0.12307	0.08512	0.098921	0.10562	0.11851	0.0965537	-0.295606	0.027719
Stx1A	57400000	51200000	45100000	39400000	52900000	68400000	5.12333e+07	5.35667e+07	0.0642528	0.810273	Stx1A	0.054713	0.056609	0.055698	0.053725	0.053619	0.052175	0.0556733	0.053173	-0.0662926	0.0279789
Cyb5R3	99200000	94000000	95100000	158000000	157000000	131000000	96100000	1.48667e+08	0.629473	0.00424678	Cyb5R3	0.15131	0.16147	0.16818	0.13614	0.14721	0.13627	0.16032	0.139873	-0.196833	0.0288707
Cycs	46500000	42800000	38300000	52700000	42700000	53400000	4.25333e+07	49600000	0.221746	0.167044	Cycs	0.052842	0.051866	0.055702	0.044296	0.049892	0.044265	0.05347	0.046151	-0.212368	0.0290396
Psd	148000000	165000000	160000000	137000000	164000000	220000000	1.57667e+08	1.73667e+08	0.139443	0.556355	Psd	0.41238	0.40127	0.42478	0.35152	0.37606	0.31003	0.41281	0.34587	-0.255248	0.0306034
Mtco2	878000000	615000000	800000000	612000000	481000000	859000000	7.64333e+08	6.50667e+08	-0.232283	0.44878	Mtco2	0.081337	0.078687	0.089447	0.073623	0.07146	0.072244	0.083157	0.0724423	-0.199005	0.0314064
Rbbp7	66700000	77600000	54000000	99200000	67800000	70400000	66100000	7.91333e+07	0.259635	0.343973	Rbbp7	0.79095	0.79636	0.84338	0.7658	0.7276	0.74281	0.81023	0.745403	-0.12031	0.0316891
Scn9A	50000000	83800000	89600000	84400000	77100000	58000000	7.44667e+07	7.31667e+07	-0.0254082	0.933523	Scn9A	0.17476	0.17499	0.18982	0.15696	0.15053	Na	0.179857	0.153745	-0.226308	0.0319118
Pafah1B1	95100000	91400000	90500000	79100000	80400000	74700000	9.23333e+07	7.80667e+07	-0.242145	0.00304542	Pafah1B1	0.45235	0.52329	0.51988	0.4366	0.40509	0.41222	0.498507	0.41797	-0.254213	0.0322028
Atp2B2	280000000	245000000	261000000	209000000	219000000	292000000	262000000	240000000	-0.126532	0.476664	Atp2B2	0.14958	0.14796	0.16518	0.12989	0.13413	0.13939	0.15424	0.13447	-0.197893	0.0322711
Fscn1	142000000	52700000	126000000	102000000	117000000	165000000	106900000	128000000	0.259882	0.562061	Fscn1	0.11749	Na	0.12984	0.16582	0.16456	0.14633	0.123665	0.158903	0.361712	0.0326211
Atp5C1	495000000	377000000	435000000	230000000	117000000	322000000	4.35667e+08	223000000	-0.966181	0.0358573	Atp5C1	0.051506	0.051664	0.054096	0.044751	0.049807	0.046019	0.052422	0.046859	-0.161846	0.0326875
Abce1	25200000	27500000	27100000	23500000	25800000	21700000	26600000	2.36667e+07	-0.16857	0.101129	Abce1	0.47142	0.44456	0.52377	0.36503	0.29404	Na	0.479917	0.329535	-0.542352	0.0329386
Sec23A	76100000	92600000	62300000	76500000	79900000	75700000	77000000	7.73667e+07	0.00685367	0.968947	Sec23A	0.25061	0.25561	Na	0.2197	0.20542	Na	0.25311	0.21256	-0.251894	0.0330871
Gpd1	158000000	163000000	157000000	194000000	201000000	204000000	1.59333e+08	1.99667e+08	0.325545	0.000322366	Gpd1	0.17986	0.18063	0.17004	0.13538	0.14379	0.16403	0.176843	0.147733	-0.259476	0.0336039
Dlgap4	31400000	28200000	28200000	27400000	31900000	35000000	2.92667e+07	3.14333e+07	0.103037	0.426568	Dlgap4	0.35321	0.38723	0.37569	0.31679	0.33909	0.2861	0.372043	0.313993	-0.244737	0.0339163
Hspa9	161000000	113000000	130000000	108000000	80500000	159000000	1.34667e+08	1.15833e+08	-0.217342	0.523161	Hspa9	0.17527	0.17934	0.19011	0.1661	0.14948	0.13575	0.181573	0.150443	-0.271332	0.0339406
Cplx2	88600000	72800000	95500000	128000000	107000000	81300000	8.56333e+07	1.05433e+08	0.300087	0.259521	Cplx2	0.1785	0.17605	0.19256	0.16088	0.16072	0.13771	0.18237	0.153103	-0.252363	0.0341374
Hnrnph1	70200000	52100000	34800000	27200000	59600000	582000000	5.23667e+07	2.22933e+08	2.08989	0.397154	Hnrnph1	0.3493	0.35937	0.36205	0.31672	0.34415	0.31994	0.356907	0.326937	-0.126536	0.0342146
Yars	107000000	112000000	106000000	100000000	148000000	129000000	1.08333e+08	1.25667e+08	0.214125	0.28571	Yars	0.30163	0.28089	0.20101	0.10467	0.16584	0.16524	0.261177	0.14525	-0.846488	0.0344435
Tollip	65400000	74000000	67900000	66800000	73200000	77500000	69100000	72500000	0.0692953	0.445649	Tollip	0.30214	0.29156	0.31946	0.26095	0.28062	0.24257	0.304387	0.26138	-0.219756	0.0346329
Hepacam	102000000	84300000	98800000	102000000	101000000	109000000	9.50333e+07	104000000	0.130078	0.209307	Hepacam	0.13155	0.13472	0.14746	0.12336	0.12277	0.11465	0.13791	0.12026	-0.19757	0.0347464
Ran;Rasl2-9	174000000	218000000	202000000	225000000	256000000	158000000	198000000	213000000	0.105353	0.660249	Ran;Rasl2-9	0.20561	0.19271	0.20772	0.18552	0.16423	0.18096	0.202013	0.176903	-0.191489	0.0348033
Phyhipl	138000000	121000000	117000000	98700000	85500000	70500000	1.25333e+08	84900000	-0.561934	0.0176274	Phyhipl	0.30838	0.29562	0.32016	0.34796	0.33929	Na	0.308053	0.343625	0.157655	0.0350856
Ncald	230000000	165000000	172000000	185000000	166000000	174000000	189000000	175000000	-0.111031	0.54731	Ncald	0.2724	0.27124	0.30003	0.24062	0.25808	0.24316	0.281223	0.247287	-0.185532	0.0354743
Uchl1	57800000	80500000	43300000	44300000	48800000	79100000	6.05333e+07	57400000	-0.0766791	0.848528	Uchl1	0.23399	0.24256	0.25251	0.21378	0.23005	0.21267	0.24302	0.218833	-0.151243	0.0356121
Gars	53600000	48600000	46400000	51100000	50900000	30600000	4.95333e+07	44200000	-0.164353	0.495811	Gars	Na	0.33582	0.35588	0.26304	0.30183	0.25621	0.34585	0.273693	-0.337586	0.0356571
Syncrip	78900000	97300000	88500000	92000000	93000000	121000000	8.82333e+07	102000000	0.209173	0.274773	Syncrip	0.21189	0.21639	0.23139	0.19493	0.18509	0.20421	0.21989	0.194743	-0.175208	0.0357431
Glg1	88100000	87300000	85100000	93800000	92000000	63200000	8.68333e+07	83000000	-0.0651376	0.719764	Glg1	0.80388	0.74106	0.86259	0.60857	0.69343	0.50862	0.80251	0.60354	-0.41107	0.0357492
Alg2	65600000	67100000	72800000	75000000	45200000	40200000	68500000	5.34667e+07	-0.357464	0.246441	Alg2	0.37105	Na	0.38317	0.29421	0.31889	Na	0.37711	0.30655	-0.298863	0.0359281
Nptn	163000000	155000000	142000000	131000000	135000000	190000000	1.53333e+08	152000000	-0.0126	0.950032	Nptn	0.14787	0.13782	0.14571	0.11283	0.12717	Na	0.1438	0.12	-0.261029	0.0371923
Ntrk2	68000000	52400000	61400000	58800000	69800000	71400000	60600000	6.66667e+07	0.137648	0.369898	Ntrk2	0.63455	0.60939	0.69128	0.5331	0.45696	Na	0.645073	0.49503	-0.381947	0.0379912
Cyc1	411000000	324000000	314000000	287000000	143000000	648000000	3.49667e+08	3.59333e+08	0.0393425	0.952754	Cyc1	0.056714	0.063046	0.065457	0.047782	0.055526	0.050278	0.061739	0.0511953	-0.27017	0.0382869
Atp8A1	141000000	141000000	125000000	115000000	117000000	122000000	1.35667e+08	118000000	-0.201279	0.0367246	Atp8A1	0.20927	0.18649	0.17774	0.14072	0.15145	Na	0.191167	0.146085	-0.388023	0.0386632
Gpc4	137000000	127000000	109000000	91900000	82500000	103000000	1.24333e+08	9.24667e+07	-0.427208	0.034448	Gpc4	0.38419	0.37255	0.38322	Na	0.3612	0.3457	0.379987	0.35345	-0.104443	0.0386649
Phgdh	53800000	51500000	41900000	34400000	45600000	47100000	4.90667e+07	4.23667e+07	-0.211814	0.283739	Phgdh	0.15527	0.16386	0.1651	0.14821	0.14161	Na	0.16141	0.14491	-0.155573	0.0389152
Anxa5	27600000	35400000	35400000	33200000	41100000	48500000	32800000	4.09333e+07	0.31958	0.187763	Anxa5	0.11887	0.12341	0.13114	0.11341	0.10635	0.094766	0.124473	0.104842	-0.24762	0.0393119
App	47700000	39300000	34200000	127000000	133000000	79400000	40400000	1.13133e+08	1.4856	0.0139341	App	1.2393	1.1388	Na	0.83775	0.69506	Na	1.18905	0.766405	-0.633631	0.0400854
Lamtor1	11500000	10600000	10200000	16800000	25100000	22400000	1.07667e+07	2.14333e+07	0.993285	0.0125365	Lamtor1	0.35588	0.34697	0.35466	0.32682	0.34387	0.32151	0.352503	0.330733	-0.0919684	0.0406294
Rab1B	563000000	599000000	568000000	551000000	570000000	511000000	5.76667e+08	544000000	-0.084131	0.189938	Rab1B	0.18056	0.1758	0.19164	0.16559	0.17103	0.16748	0.182667	0.168033	-0.120466	0.0418566
Eno2	39300000	39600000	44500000	41200000	40200000	67900000	4.11333e+07	4.97667e+07	0.274872	0.402398	Eno2	0.13016	0.13686	0.14466	0.12397	0.12542	0.12509	0.137227	0.124827	-0.136635	0.042243
Napb	95200000	107000000	82800000	72200000	98000000	134000000	95000000	101400000	0.0940582	0.756044	Napb	0.17465	0.18065	0.19383	0.16322	0.16924	0.15527	0.183043	0.162577	-0.171065	0.0423803
Unc13A	165000000	194000000	152000000	146000000	159000000	166000000	1.70333e+08	157000000	-0.117596	0.386406	Unc13A	0.20246	0.21569	0.22903	0.19334	0.19359	0.19263	0.215727	0.193187	-0.159209	0.0425324
Nefl	310000000	307000000	241000000	335000000	282000000	227000000	286000000	2.81333e+08	-0.0237346	0.909273	Nefl	0.047374	0.050674	0.056842	0.042684	0.040124	0.044891	0.05163	0.0425663	-0.278497	0.0429888
Dlg3	80000000	78100000	65800000	67400000	63800000	137000000	7.46333e+07	89400000	0.260455	0.575227	Dlg3	0.32168	0.3424	0.35734	0.31776	0.29328	0.28469	0.340473	0.298577	-0.18944	0.0429912
Got2	935000000	727000000	916000000	1090000000	1170000000	1070000000	8.59333e+08	1110000000	0.36927	0.0265408	Got2	0.055201	0.054872	0.059059	0.050811	0.049438	0.04192	0.0563773	0.0473897	-0.250543	0.0430396
Hnrpdl	398000000	529000000	572000000	757000000	706000000	407000000	4.99667e+08	6.23333e+08	0.319038	0.364747	Hnrpdl	0.36309	0.3733	0.3871	0.33982	0.35355	0.31528	0.374497	0.336217	-0.155562	0.0439168
Ergic1	25300000	23900000	26900000	27200000	30900000	22700000	2.53667e+07	2.69333e+07	0.0864588	0.568458	Ergic1	0.23952	0.22311	Na	Na	0.26814	0.27108	0.231315	0.26961	0.221015	0.0442582
Ckb	95800000	99400000	104000000	77800000	106000000	97300000	9.97333e+07	93700000	-0.0900267	0.524743	Ckb	0.13446	0.13883	0.14156	0.13213	0.12205	0.11594	0.138283	0.123373	-0.164597	0.0444155
Dhrs4	63900000	69900000	70600000	64400000	67200000	68800000	6.81333e+07	66800000	-0.0285127	0.620006	Dhrs4	0.097111	0.10471	0.10282	0.088979	0.096051	0.084665	0.101547	0.0898983	-0.175781	0.0445053
Psat1	85400000	83400000	73500000	83700000	96300000	107000000	8.07667e+07	9.56667e+07	0.244256	0.124111	Psat1	0.24189	0.26691	0.25043	0.18479	0.23309	0.1778	0.253077	0.19856	-0.349999	0.0446035
Eif3A	73400000	75200000	53300000	67400000	69100000	68100000	67300000	68200000	0.0191652	0.904398	Eif3A	0.40107	0.36813	0.4129	0.31057	0.34073	Na	0.394033	0.32565	-0.274995	0.0451986
Hpcal4	109000000	105000000	96900000	99000000	101000000	105000000	1.03633e+08	1.01667e+08	-0.0276414	0.646493	Hpcal4	0.4396	0.44139	0.47056	0.40761	Na	0.37401	0.450517	0.39081	-0.205113	0.0452636
Prkaca	336000000	251000000	277000000	264000000	274000000	304000000	288000000	2.80667e+08	-0.0372111	0.805456	Prkaca	0.23136	0.25758	0.24682	0.20733	0.22226	0.17929	0.245253	0.20296	-0.273077	0.045283
Klc2	47300000	54800000	43600000	48600000	48100000	41500000	4.85667e+07	4.60667e+07	-0.0762433	0.566884	Klc2	0.68367	0.74639	0.70657	0.63737	0.58509	Na	0.71221	0.61123	-0.220587	0.0459066
Atp1B1	1470000000	1020000000	1290000000	1280000000	1340000000	1860000000	1260000000	1.49333e+09	0.245112	0.359922	Atp1B1	0.1299	0.12987	0.14142	0.12278	0.11604	0.10331	0.13373	0.114043	-0.229741	0.045914
Aldoc	136000000	92800000	169000000	137000000	154000000	159000000	132600000	150000000	0.177882	0.49225	Aldoc	0.30553	0.32298	0.33845	0.28519	0.27586	Na	0.32232	0.280525	-0.200364	0.0465745
Icam5	491000000	407000000	435000000	507000000	382000000	564000000	4.44333e+08	4.84333e+08	0.124358	0.535959	Icam5	0.16192	0.15159	0.17457	0.14208	0.1471	0.13756	0.162693	0.142247	-0.19376	0.0467561
Dctn2	88100000	89600000	70400000	72200000	95000000	87200000	82700000	84800000	0.0361769	0.828776	Dctn2	0.25441	0.26194	Na	Na	0.22417	0.20649	0.258175	0.21533	-0.2618	0.0467905
Hnrnpk	44100000	44800000	43200000	45100000	34800000	2340000000	4.40333e+07	8.06633e+08	4.19525	0.376197	Hnrnpk	0.33813	0.3422	0.35219	0.30999	0.33035	0.29211	0.344173	0.310817	-0.147071	0.0476128
Cdh2	186000000	198000000	190000000	175000000	178000000	156000000	1.91333e+08	1.69667e+08	-0.173385	0.0488241	Cdh2	0.25591	0.32369	0.26568	0.2272	0.21876	0.21874	0.28176	0.221567	-0.346726	0.0477986
Ahcyl2	21500000	12400000	26400000	11800000	28000000	13600000	20100000	17800000	-0.175318	0.743764	Ahcyl2	0.18072	0.17257	Na	0.15721	Na	0.15099	0.176645	0.1541	-0.196986	0.0480072
Slc9A3R1	102000000	117000000	131000000	121000000	116000000	59500000	1.16667e+08	9.88333e+07	-0.239323	0.451987	Slc9A3R1	0.1431	0.14763	0.14754	0.13206	0.11317	Na	0.14609	0.122615	-0.252722	0.0487375
Ddx3X;D1Pas1	299000000	358000000	352000000	342000000	187000000	371000000	3.36333e+08	300000000	-0.164929	0.578185	Ddx3X;D1Pas1	0.72694	0.69851	0.80674	0.6606	0.65497	0.59664	0.744063	0.637403	-0.223219	0.0496011
Hcfc1	30800000	23300000	34400000	36200000	35200000	37500000	29500000	36300000	0.299255	0.111201	Hcfc1	0.52694	0.55402	0.5827	0.50471	0.5183	0.49019	0.554553	0.5044	-0.136758	0.0497253
Epb41L1	35600000	43700000	40300000	42500000	39200000	48800000	3.98667e+07	43500000	0.125832	0.377822	Epb41L1	0.089769	0.099456	0.10009	0.088111	0.073828	0.065298	0.0964383	0.0757457	-0.348443	0.0498671
Celf2	214000000	282000000	307000000	343000000	275000000	318000000	2.67667e+08	312000000	0.221109	0.264052	Celf2	0.4933	0.5087	0.52185	0.45463	0.49117	0.44961	0.50795	0.465137	-0.127032	0.050543
Cdc5L	50900000	61600000	62000000	64300000	65300000	55000000	5.81667e+07	6.15333e+07	0.0811755	0.529464	Cdc5L	0.72659	0.73603	0.78003	0.68828	0.6794	0.59571	0.74755	0.654463	-0.191858	0.0510528
Camk2G	20300000	26400000	23200000	24500000	25600000	19800000	23300000	23300000	0	1	Camk2G	0.26356	0.25099	0.29578	0.23478	0.23658	0.22413	0.27011	0.23183	-0.22048	0.0510862
Gna11	285000000	245000000	249000000	207000000	235000000	288000000	2.59667e+08	2.43333e+08	-0.0937269	0.57708	Gna11	0.16224	0.17253	0.17776	0.15283	0.15115	0.12491	0.170843	0.142963	-0.257029	0.0511745
Slc25A22	1380000000	1010000000	1160000000	1300000000	828000000	1410000000	1.18333e+09	1.17933e+09	-0.00488498	0.985603	Slc25A22	0.11108	0.12281	0.12541	0.1016	0.11123	0.10111	0.119767	0.104647	-0.1947	0.0515016
Api5	139000000	153000000	164000000	165000000	219000000	136000000	152000000	1.73333e+08	0.189478	0.447786	Api5	0.47681	0.51558	0.53584	0.43145	0.39437	0.47097	0.50941	0.432263	-0.236917	0.0515622
Slc6A11	433000000	327000000	412000000	353000000	363000000	263000000	3.90667e+08	3.26333e+08	-0.259592	0.229439	Slc6A11	0.074082	0.071263	0.078896	0.066501	0.061575	Na	0.074747	0.064038	-0.223087	0.0517441
Ddx1	492000000	520000000	609000000	620000000	565000000	530000000	5.40333e+08	5.71667e+08	0.0813245	0.51513	Ddx1	Na	0.27979	0.2794	Na	0.25999	0.24782	0.279595	0.253905	-0.13905	0.0518336
Gstp1;Gstp2	620000000	549000000	456000000	468000000	548000000	460000000	5.41667e+08	492000000	-0.138747	0.418915	Gstp1;Gstp2	0.13467	0.13912	0.14669	0.12776	0.13231	0.12101	0.14016	0.127027	-0.141943	0.0522595
Eftud2	78000000	89700000	90200000	111000000	103000000	85700000	8.59667e+07	99900000	0.216707	0.175051	Eftud2	0.39687	0.42876	0.42077	0.37968	0.39562	0.38305	0.415467	0.386117	-0.105696	0.0522652
Ntm	190000000	163000000	194000000	123000000	143000000	155000000	1.82333e+08	1.40333e+08	-0.377721	0.0357265	Ntm	0.16279	0.15404	0.14662	0.12918	0.097555	Na	0.154483	0.113367	-0.446444	0.0530733
Tnr	104000000	93200000	88400000	89800000	93800000	227000000	95200000	1.36867e+08	0.523738	0.409889	Tnr	0.054686	0.060579	0.065825	0.049115	0.053875	0.048356	0.0603633	0.0504487	-0.258856	0.0532536
Atp5O	511000000	260000000	295000000	361000000	301000000	481000000	3.55333e+08	381000000	0.100618	0.799692	Atp5O	0.052717	0.052167	0.056681	0.045397	0.050835	0.048103	0.053855	0.0481117	-0.162694	0.0534477
Hp1Bp3	537000000	656000000	634000000	663000000	621000000	564000000	609000000	616000000	0.0164881	0.887552	Hp1Bp3	0.43855	0.44456	0.50122	0.33744	0.42335	0.32665	0.461443	0.36248	-0.348252	0.0535933
Wdr82	46600000	59800000	47900000	64000000	56400000	31000000	5.14333e+07	5.04667e+07	-0.0273729	0.93314	Wdr82	0.8053	0.77181	0.88462	0.74603	0.70577	0.6377	0.820577	0.6965	-0.236515	0.0543267
Kif1A	95900000	94300000	75700000	73800000	88900000	94300000	8.86333e+07	8.56667e+07	-0.0491154	0.756292	Kif1A	0.9851	1.07	1.1661	0.86917	0.67911	Na	1.07373	0.77414	-0.471969	0.0549057
Ilf3	202000000	189000000	204000000	240000000	246000000	209000000	1.98333e+08	2.31667e+08	0.224123	0.0546603	Ilf3	0.38954	0.39174	0.4264	0.35102	0.37876	0.33152	0.40256	0.353767	-0.186406	0.0549661
Snw1	195000000	220000000	242000000	230000000	297000000	189000000	219000000	2.38667e+08	0.124066	0.596881	Snw1	0.86488	0.86972	0.95157	0.81615	0.83248	0.79591	0.89539	0.814847	-0.135988	0.0551996
Myh10	49100000	63700000	39500000	47400000	45800000	48100000	5.07667e+07	47100000	-0.108154	0.631314	Myh10	0.1201	Na	0.13036	0.10224	0.093418	Na	0.12523	0.097829	-0.356246	0.0559024
Znf512	37600000	35400000	38300000	49600000	47200000	25700000	37100000	4.08333e+07	0.138328	0.651013	Znf512	0.42946	0.4395	0.43061	0.41211	0.35593	0.39613	0.43319	0.388057	-0.158733	0.0567929
Gstm1	492000000	521000000	500000000	488000000	519000000	509000000	5.04333e+08	5.05333e+08	0.00285777	0.940453	Gstm1	0.12397	0.13111	0.13784	0.12043	0.12178	0.1164	0.130973	0.119537	-0.13182	0.0570756
Rab5B	88500000	71500000	58100000	75000000	67400000	71700000	72700000	7.13667e+07	-0.026705	0.890207	Rab5B	0.21698	0.2228	0.24315	0.20145	0.20976	0.18284	0.227643	0.198017	-0.201153	0.0577925
Atad1	133000000	102000000	122000000	110000000	108000000	123000000	119000000	1.13667e+08	-0.0661523	0.62933	Atad1	0.36949	0.39299	0.39757	0.35337	0.36926	0.33703	0.386683	0.35322	-0.130586	0.0583487
Dock9	42300000	46300000	38400000	42200000	39200000	42900000	4.23333e+07	4.14333e+07	-0.0310022	0.741689	Dock9	0.35313	0.36966	0.37513	0.34385	0.34467	0.31358	0.365973	0.334033	-0.131746	0.0586664
Iqsec1	98600000	113000000	97500000	93200000	95000000	94400000	1.03033e+08	94200000	-0.129312	0.153371	Iqsec1	0.40285	0.45106	0.45893	0.40141	0.37939	0.3474	0.437613	0.376067	-0.218668	0.0589903
Wipf3	74400000	56500000	79500000	94100000	99200000	75500000	7.01333e+07	89600000	0.353398	0.124124	Wipf3	0.39691	0.37924	0.42379	0.35929	0.36588	0.31639	0.39998	0.347187	-0.204216	0.0592867
Rbmxl1	251000000	273000000	280000000	300000000	298000000	251000000	268000000	283000000	0.0785691	0.457044	Rbmxl1	0.20103	0.20802	0.2098	0.18349	0.20104	0.18176	0.206283	0.188763	-0.128049	0.0594785
Eef2	143000000	153000000	166000000	193000000	203000000	188000000	154000000	1.94667e+08	0.338076	0.00702076	Eef2	0.46229	0.46961	0.50669	0.43351	0.40423	Na	0.47953	0.41887	-0.195119	0.0618864
Ola1	32300000	34100000	36100000	36300000	38000000	43300000	3.41667e+07	39200000	0.198264	0.101576	Ola1	0.24299	0.24254	0.27847	0.2058	0.23477	0.20408	0.254667	0.214883	-0.245057	0.062385
Ssr1	17400000	22600000	20300000	26200000	22400000	33200000	20100000	2.72667e+07	0.439943	0.110173	Ssr1	0.67589	0.69664	0.77896	0.62971	0.64306	0.55068	0.717163	0.607817	-0.238665	0.0625051
Prpf8	191000000	211000000	208000000	219000000	193000000	171000000	2.03333e+08	1.94333e+08	-0.0653134	0.585769	Prpf8	0.66359	0.67382	0.72404	0.61009	0.65118	0.56865	0.68715	0.609973	-0.171879	0.0633569
Ilf2	1030000000	1240000000	1210000000	1460000000	1250000000	1270000000	1160000000	1.32667e+09	0.193681	0.149873	Ilf2	0.21166	0.21786	0.22938	0.19896	0.20773	0.18174	0.219633	0.196143	-0.163189	0.0636782
Lrrc59	87300000	112000000	110000000	97900000	100000000	148000000	103100000	115300000	0.161348	0.538892	Lrrc59	0.32408	0.3141	0.35498	0.29953	0.30229	0.27181	0.331053	0.29121	-0.185004	0.0640106
Ptges3	109000000	116000000	94000000	109000000	143000000	124000000	1.06333e+08	1.25333e+08	0.237176	0.182212	Ptges3	Na	0.19406	0.2099	0.18313	0.18388	0.17155	0.20198	0.17952	-0.170068	0.0642348
Cacnb1	54100000	63500000	48700000	52500000	56300000	63400000	5.54333e+07	57400000	0.050297	0.733021	Cacnb1	0.41679	0.44362	0.40234	0.40016	0.31795	0.31327	0.420917	0.343793	-0.291993	0.0658955
Ptp4A1	30100000	30500000	29800000	28200000	29300000	29600000	3.01333e+07	2.90333e+07	-0.0536501	0.0799492	Ptp4A1	0.26041	0.27408	0.295	0.24432	0.2582	0.23024	0.276497	0.244253	-0.178884	0.0667518
Sdha	140000000	69000000	109000000	118000000	73500000	119000000	106000000	103500000	-0.0344335	0.926458	Sdha	0.19534	Na	0.213	0.14842	Na	0.11233	0.20417	0.130375	-0.647104	0.0667742
Syp	988000000	966000000	903000000	965000000	1150000000	662000000	9.52333e+08	9.25667e+08	-0.0409739	0.862567	Syp	0.095696	0.092402	0.097365	0.088512	0.091326	0.081789	0.0951543	0.087209	-0.125792	0.0670263
Rab18	51200000	55000000	58800000	55800000	59400000	53200000	55000000	5.61333e+07	0.0294261	0.709879	Rab18	0.37709	0.38381	0.42519	0.36362	0.35469	0.32438	0.395363	0.347563	-0.185903	0.067159
Capza2	116000000	129000000	111000000	86400000	131000000	122000000	1.18667e+08	1.13133e+08	-0.0688907	0.724581	Capza2	0.15683	0.16519	0.16381	0.14902	0.15389	0.1339	0.161943	0.145603	-0.153446	0.0671723
Smarca5	59400000	59700000	62800000	63900000	76200000	57100000	6.06333e+07	6.57333e+07	0.116514	0.421057	Smarca5	0.72186	0.68255	0.76243	0.64096	0.6809	0.59908	0.72228	0.640313	-0.17378	0.0679941
2002-03-01	207000000	185000000	198000000	168000000	144000000	177000000	1.96667e+08	163000000	-0.27088	0.0455508	35854	0.12381	0.12808	0.13347	0.10853	0.12412	0.1069	0.128453	0.113183	-0.182583	0.0682671
Mbp	1340000000	1350000000	895000000	1310000000	2000000000	2990000000	1195000000	2100000000	0.813379	0.15071	Mbp	0.027629	0.026008	0.029677	Na	0.024395	0.02191	0.0277713	0.0231525	-0.262428	0.0682771
Sipa1L1	71200000	74500000	61700000	57500000	63000000	59800000	6.91333e+07	60100000	-0.202016	0.0953758	Sipa1L1	0.42444	0.4221	0.46306	0.40143	0.40573	0.36543	0.436533	0.390863	-0.159428	0.0683455
Mfap1	49300000	47500000	61900000	67800000	79500000	41800000	52900000	6.30333e+07	0.252847	0.446901	Mfap1	1.0531	1.017	1.0704	0.97181	0.92946	0.77018	1.04683	0.890483	-0.233371	0.0691359
Rap1B	292000000	289000000	279000000	255000000	265000000	261000000	2.86667e+08	2.60333e+08	-0.139014	0.00573885	Rap1B	0.080527	0.080166	0.088887	0.074945	0.078071	0.07299	0.0831933	0.0753353	-0.143141	0.0706053
Tra2B	113000000	139000000	138000000	139000000	189000000	109000000	130000000	1.45667e+08	0.164159	0.562399	Tra2B	0.22703	0.2243	0.25493	0.19623	0.22003	0.20045	0.23542	0.20557	-0.195607	0.0711314
Lamp1	30100000	36200000	33600000	33300000	33600000	24600000	33300000	30500000	-0.126713	0.461345	Lamp1	0.69378	0.5903	0.6382	0.59687	0.51616	0.50126	0.64076	0.538097	-0.251919	0.0715122
Dld	512000000	348000000	393000000	476000000	350000000	522000000	4.17667e+08	4.49333e+08	0.105434	0.678538	Dld	0.051062	0.050844	0.053965	0.047935	0.042003	Na	0.051957	0.044969	-0.208387	0.0722161
Phb2	247000000	197000000	255000000	243000000	204000000	422000000	233000000	2.89667e+08	0.314064	0.460803	Phb2	0.050672	0.049032	0.053379	0.0444	Na	0.047145	0.0510277	0.0457725	-0.156799	0.0723473
Suclg1	422000000	361000000	385000000	469000000	361000000	293000000	3.89333e+08	3.74333e+08	-0.0566823	0.79578	Suclg1	0.065192	0.066956	0.073497	0.064599	0.054733	0.058506	0.0685483	0.0592793	-0.209592	0.0725844
Smchd1	113000000	96400000	112000000	111000000	104000000	90800000	1.07133e+08	1.01933e+08	-0.0717815	0.551003	Smchd1	0.56212	0.55329	0.57113	0.59408	0.69784	0.77273	0.56218	0.688217	0.291831	0.0726531
Faah	22400000	26500000	23500000	23100000	26300000	27400000	2.41333e+07	25600000	0.0851166	0.45599	Faah	0.2979	0.29976	0.28936	0.2756	0.23978	Na	0.295673	0.25769	-0.198368	0.0726716
Atl1	19900000	22000000	17500000	16600000	18400000	16500000	19800000	1.71667e+07	-0.20589	0.14126	Atl1	0.29968	0.31448	0.33104	0.28346	0.2832	Na	0.315067	0.28333	-0.153174	0.0729181
Mdh1	129000000	136000000	99700000	95600000	100000000	137000000	1.21567e+08	1.10867e+08	-0.132922	0.567668	Mdh1	0.13555	0.13518	0.14848	0.13353	0.12082	0.11997	0.139737	0.124773	-0.163401	0.0730643
Bub3	201000000	262000000	289000000	278000000	337000000	252000000	2.50667e+08	289000000	0.205299	0.349231	Bub3	0.46475	0.50114	0.52478	0.44954	0.4647	0.42371	0.49689	0.445983	-0.155937	0.0739437
Hnrnpa1	3520000000	4540000000	4100000000	5830000000	4370000000	3130000000	4.05333e+09	4.44333e+09	0.132534	0.664509	Hnrnpa1	0.2539	0.26922	0.27647	0.22084	0.25729	0.22776	0.26653	0.235297	-0.179817	0.0742508
Pacs1	76800000	74600000	82000000	75200000	81100000	96100000	77800000	8.41333e+07	0.112907	0.391375	Pacs1	0.13011	Na	0.14884	0.10294	0.12273	0.11077	0.139475	0.112147	-0.31462	0.0749889
Ppia	38700000	12000000	12100000	8650000	8240000	6210000	2.09333e+07	7700000	-1.44287	0.211887	Ppia	0.18127	0.18305	0.19835	0.16262	0.17988	0.15561	0.187557	0.166037	-0.175825	0.0755495
Vamp2	85300000	65400000	59500000	92400000	89600000	160000000	7.00667e+07	114000000	0.702234	0.144911	Vamp2	0.11905	0.11823	0.12652	0.10358	0.1152	0.11328	0.121267	0.110687	-0.131702	0.0766233
Rtn3	29800000	31800000	27300000	37100000	36300000	47600000	2.96333e+07	4.03333e+07	0.444752	0.0504628	Rtn3	0.3901	0.42295	0.45719	0.38463	0.37872	0.3489	0.423413	0.37075	-0.19162	0.0775527
Mdh2	2840000000	1810000000	3600000000	4040000000	2820000000	3260000000	2750000000	3.37333e+09	0.294743	0.378131	Mdh2	0.063276	0.064366	0.071895	0.057341	0.062203	0.057957	0.0665123	0.059167	-0.168829	0.0775702
Pkm	595000000	512000000	591000000	578000000	653000000	520000000	566000000	5.83667e+08	0.0443426	0.726288	Pkm	0.16322	0.16877	0.18372	0.16366	0.14697	0.14377	0.171903	0.151467	-0.182597	0.0783416
Arf1;Arf3;Arf2	198000000	248000000	193000000	192000000	186000000	260000000	213000000	2.12667e+08	-0.00225951	0.991531	Arf1;Arf3;Arf2	0.20431	0.2071	0.21447	Na	0.19688	0.17792	0.208627	0.1874	-0.154803	0.0784546
Csnk1D	72700000	87700000	79000000	79400000	90800000	117000000	79800000	9.57333e+07	0.262633	0.253296	Csnk1D	0.52106	0.56815	0.58098	0.52364	0.51092	0.49092	0.55673	0.508493	-0.130749	0.0787944
Bsn	67600000	59100000	76100000	83300000	84300000	90800000	67600000	8.61333e+07	0.349548	0.0271307	Bsn	0.14706	0.15221	0.15175	0.087667	0.13202	0.12957	0.15034	0.116419	-0.368902	0.0792518
Atp6V0D1	1160000000	1030000000	723000000	529000000	515000000	828000000	971000000	624000000	-0.637925	0.103208	Atp6V0D1	0.099738	0.10563	0.10879	0.09388	0.10017	0.086242	0.104719	0.0934307	-0.16456	0.0792855
Dlat	499000000	383000000	371000000	348000000	346000000	568000000	4.17667e+08	4.20667e+08	0.0103255	0.973291	Dlat	0.037528	0.040383	0.043744	0.035706	0.037487	0.033969	0.0405517	0.0357207	-0.183002	0.0792861
Ppp1R9B	77100000	77300000	84500000	75200000	81600000	79900000	7.96333e+07	78900000	-0.0133471	0.824421	Ppp1R9B	0.27493	0.26813	0.28264	0.24703	0.26986	0.24102	0.275233	0.252637	-0.123591	0.0809977
Prdx6	29500000	41100000	40200000	29000000	31900000	45100000	3.69333e+07	3.53333e+07	-0.0638936	0.809064	Prdx6	0.10935	0.11642	0.12401	0.10123	0.1101	0.10373	0.116593	0.10502	-0.150821	0.0811549
Drg1	31800000	44900000	52100000	41000000	41700000	35700000	4.29333e+07	3.94667e+07	-0.121464	0.607933	Drg1	0.79179	0.76662	0.83902	0.70605	0.76488	0.64602	0.799143	0.70565	-0.179501	0.0813708
Ptplad1	45500000	43100000	48600000	52600000	46700000	60500000	4.57333e+07	5.32667e+07	0.219987	0.154884	Ptplad1	0.33128	0.34952	Na	0.31198	Na	0.30458	0.3404	0.30828	-0.14299	0.0824442
Smarcd1	142000000	139000000	186000000	203000000	185000000	159000000	1.55667e+08	1.82333e+08	0.228118	0.250225	Smarcd1	0.50931	0.55204	0.56381	0.48632	0.49309	0.39123	0.54172	0.45688	-0.245732	0.0825379
Eif4A3	546000000	666000000	737000000	737000000	819000000	797000000	6.49667e+08	7.84333e+08	0.271767	0.0914479	Eif4A3	0.43399	0.45048	0.4701	0.40908	0.43655	0.38804	0.451523	0.411223	-0.134878	0.082656
Rab5A	300000000	269000000	261000000	282000000	290000000	256000000	2.76667e+08	276000000	-0.00348057	0.968183	Rab5A	0.22661	0.23463	0.25122	0.2188	0.22161	0.19448	0.237487	0.21163	-0.166302	0.0832018
Slc4A10	142000000	117000000	135000000	126000000	122000000	125000000	1.31333e+08	1.24333e+08	-0.07902	0.405899	Slc4A10	0.30916	0.32137	0.31834	0.26774	0.31066	0.26285	0.31629	0.280417	-0.173676	0.0833109
Bcas1	23400000	30800000	21000000	44000000	41300000	417000000	2.50667e+07	1.67433e+08	2.73974	0.317702	Bcas1	0.10955	0.11353	0.11364	0.11051	0.10377	0.10592	0.11224	0.106733	-0.0725761	0.0834668
Sucla2	63500000	61000000	69100000	59100000	64300000	86200000	6.45333e+07	6.98667e+07	0.11456	0.570534	Sucla2	0.079008	0.078862	0.087699	0.073059	0.061652	Na	0.0818563	0.0673555	-0.281298	0.0838312
Abat	17000000	14300000	13600000	12900000	11800000	13900000	1.49667e+07	1.28667e+07	-0.218115	0.155261	Abat	0.091103	0.095793	0.10085	0.082609	0.092364	0.078298	0.0959153	0.0844237	-0.184114	0.0840646
Rap1A	357000000	399000000	308000000	345000000	464000000	347000000	3.54667e+08	3.85333e+08	0.119643	0.552237	Rap1A	0.052274	0.052523	0.059251	0.051331	0.047271	0.043748	0.0546827	0.04745	-0.204676	0.0843566
Ncs1	146000000	155000000	134000000	149000000	142000000	170000000	145000000	1.53667e+08	0.0837513	0.450783	Ncs1	0.32592	0.34084	0.36445	0.32202	0.31792	0.29422	0.343737	0.311387	-0.142597	0.0845584
Dclk1	46900000	57200000	54100000	68000000	72100000	104000000	5.27333e+07	8.13667e+07	0.625723	0.0719335	Dclk1	0.25237	0.24874	0.28405	0.23205	0.24263	0.22982	0.26172	0.234833	-0.156387	0.0865533
Eno1	120000000	118000000	120000000	109000000	135000000	169000000	1.19333e+08	1.37667e+08	0.206182	0.351104	Eno1	0.12315	0.12621	0.13423	0.12414	0.10817	0.11145	0.127863	0.114587	-0.158163	0.0870436
Wdr7	79400000	59300000	52700000	41700000	40900000	68300000	63800000	50300000	-0.342998	0.325761	Wdr7	0.11494	0.10309	0.12176	0.088488	0.10702	0.088966	0.113263	0.0948247	-0.256347	0.0873091
Chd4	119000000	163000000	157000000	182000000	168000000	132000000	1.46333e+08	1.60667e+08	0.134812	0.518839	Chd4	0.79772	0.92005	0.88675	0.7522	0.79821	0.62284	0.868173	0.724417	-0.261163	0.087833
Rangap1	374000000	213000000	322000000	473000000	520000000	383000000	303000000	4.58667e+08	0.598128	0.0665052	Rangap1	0.87254	0.82677	0.90974	Na	0.80448	0.7565	0.869683	0.78049	-0.15611	0.0881906
Rock2	36100000	13200000	20500000	15300000	16700000	22600000	2.32667e+07	18200000	-0.354326	0.515707	Rock2	0.19132	0.22099	0.25089	0.44463	0.29533	Na	0.221067	0.36998	0.742966	0.0888153
Elavl2	261000000	352000000	366000000	364000000	419000000	444000000	3.26333e+08	409000000	0.325754	0.110918	Elavl2	0.61329	0.66751	0.66006	0.57976	0.59944	Na	0.646953	0.5896	-0.133925	0.0890589
Oxr1	14700000	14100000	11100000	10200000	9480000	15300000	13300000	11660000	-0.189858	0.486902	Oxr1	0.16058	0.17829	0.17983	0.15624	0.14562	Na	0.1729	0.15093	-0.196058	0.0902143
Purb	148000000	212000000	201000000	205000000	198000000	215000000	187000000	206000000	0.139606	0.403615	Purb	0.12465	0.11584	0.12349	0.10365	0.1186	0.10171	0.121327	0.107987	-0.168043	0.0906252
Pebp1	41200000	62100000	41800000	39600000	49100000	52900000	4.83667e+07	47200000	-0.0352263	0.890102	Pebp1	0.12669	0.12982	0.14045	0.12166	0.12582	0.11603	0.13232	0.12117	-0.126999	0.0913299
Eef1B	56500000	71100000	69700000	76700000	88100000	74000000	6.57667e+07	79600000	0.275412	0.0948446	Eef1B	0.21138	0.20606	0.22301	0.19537	0.20732	0.19535	0.213483	0.199347	-0.098844	0.0916919
Agk	47600000	28600000	46200000	39600000	30300000	59000000	40800000	4.29667e+07	0.0746487	0.845628	Agk	0.096136	0.10355	0.09671	0.087881	0.092518	Na	0.0987987	0.0901995	-0.131372	0.092647
Gdpd1	79400000	62700000	67400000	62200000	70900000	62300000	6.98333e+07	6.51333e+07	-0.10052	0.459425	Gdpd1	0.26928	Na	0.28523	Na	0.24539	0.22148	0.277255	0.233435	-0.248193	0.0928212
Mta1	330000000	406000000	364000000	438000000	555000000	322000000	3.66667e+08	4.38333e+08	0.257559	0.368446	Mta1	0.72204	0.73731	0.80349	0.7025	0.70052	0.62628	0.75428	0.676433	-0.157152	0.0928265
Fbl	185000000	254000000	265000000	335000000	347000000	318000000	2.34667e+08	3.33333e+08	0.506353	0.0201951	Fbl	0.27855	0.2652	0.30255	0.26187	0.25894	0.24908	0.2821	0.25663	-0.136517	0.0929369
Stag2	68700000	84700000	78400000	90800000	88000000	80900000	7.72667e+07	8.65667e+07	0.163965	0.166581	Stag2	0.85897	0.87851	1.0245	0.83719	0.79478	0.73508	0.92066	0.789017	-0.222613	0.0934173
Klc1	18200000	22300000	18900000	16000000	19100000	21500000	19800000	1.88667e+07	-0.0696609	0.67018	Klc1	0.60554	0.624	0.62676	0.57895	0.48703	Na	0.618767	0.53299	-0.215287	0.0934473
Por	64500000	58800000	58900000	60200000	59800000	43400000	6.07333e+07	5.44667e+07	-0.157115	0.344128	Por	0.36931	0.36986	0.40568	0.34982	0.31438	Na	0.381617	0.3321	-0.200506	0.0934576
Ncoa5	93200000	61300000	55000000	67900000	63000000	59500000	6.98333e+07	6.34667e+07	-0.137917	0.62583	Ncoa5	0.42685	0.43875	0.42424	0.37371	0.42446	0.36134	0.429947	0.386503	-0.153677	0.0935055
Ruvbl2	309000000	331000000	370000000	436000000	423000000	330000000	3.36667e+08	3.96333e+08	0.235393	0.190014	Ruvbl2	0.20316	0.22203	0.22228	0.20109	0.18228	0.20348	0.215823	0.195617	-0.141822	0.0935633
Arhgap39	44600000	38100000	29700000	41000000	46500000	48600000	3.74667e+07	4.53667e+07	0.276025	0.18022	Arhgap39	0.27884	0.27064	0.27991	0.24416	0.27342	0.25009	0.276463	0.25589	-0.111564	0.0937927
Hdlbp	144000000	151000000	155000000	156000000	160000000	154000000	150000000	1.56667e+08	0.0627358	0.143179	Hdlbp	Na	0.61111	0.79551	0.56897	0.42467	0.37294	0.70331	0.455527	-0.626625	0.0939053
Synpo	21100000	40800000	63000000	2980000	67700000	74700000	4.16333e+07	48460000	0.219055	0.804681	Synpo	0.21134	0.22309	0.23713	0.19486	0.21511	0.19729	0.223853	0.20242	-0.145202	0.0943377
Sv2B	101000000	58000000	63500000	53800000	52500000	86000000	7.41667e+07	64100000	-0.210447	0.593799	Sv2B	0.083389	0.084142	0.089342	0.080044	0.079477	Na	0.0856243	0.0797605	-0.102346	0.0943583
Map4	354000000	293000000	355000000	377000000	344000000	410000000	334000000	377000000	0.174716	0.199255	Map4	0.33567	0.30675	0.39573	0.30586	0.27819	0.26698	0.34605	0.283677	-0.286733	0.0949694
Ube2N	13000000	13000000	13300000	13000000	13300000	12200000	13100000	1.28333e+07	-0.0296709	0.480533	Ube2N	0.17998	0.18439	0.19637	Na	0.17425	0.16232	0.186913	0.168285	-0.151463	0.0949889
Ddx5	30800000	17600000	21500000	22600000	30100000	27400000	23300000	26700000	0.19651	0.490861	Ddx5	0.899	0.90077	1.0001	0.85758	0.86298	0.74157	0.93329	0.82071	-0.185453	0.0954996
Elavl1	144000000	139000000	148000000	164000000	207000000	142000000	1.43667e+08	171000000	0.251271	0.228938	Elavl1	0.40922	0.40798	0.46296	0.3831	0.39573	0.33972	0.42672	0.37285	-0.194694	0.0957875
Rab1A	137000000	137000000	141000000	124000000	130000000	121000000	1.38333e+08	125000000	-0.146221	0.0108196	Rab1A	0.17452	0.17822	0.19244	0.16789	0.17351	0.15956	0.181727	0.166987	-0.122037	0.0961021
Rasa3	195000000	165000000	175000000	188000000	173000000	218000000	1.78333e+08	193000000	0.114024	0.408479	Rasa3	0.36041	0.37963	0.43155	0.35656	0.33492	0.33423	0.39053	0.341903	-0.191845	0.0965148
Rab3A	190000000	155000000	168000000	133000000	151000000	173000000	171000000	1.52333e+08	-0.166765	0.292997	Rab3A	0.13767	0.14207	0.15071	0.13312	0.13808	0.13066	0.143483	0.133953	-0.0991527	0.0966788
Cmas	166000000	177000000	210000000	179000000	149000000	84300000	1.84333e+08	1.37433e+08	-0.423585	0.203816	Cmas	0.17882	0.18556	0.19227	0.17389	0.17814	0.15845	0.18555	0.17016	-0.124916	0.0971104
Dync1H1	12200000	22200000	23600000	27300000	373000000	21900000	1.93333e+07	1.40733e+08	2.8638	0.355113	Dync1H1	0.2508	Na	0.28353	0.22133	0.20648	Na	0.267165	0.213905	-0.320761	0.0974845
Diras2	69400000	83300000	78300000	76700000	82600000	81700000	77000000	8.03333e+07	0.0611403	0.496368	Diras2	0.30633	0.32039	0.34482	0.30567	0.29458	0.26615	0.323847	0.2888	-0.16524	0.0976405
Rasgrp1	47600000	42200000	43300000	40500000	50400000	53700000	4.43667e+07	48200000	0.119557	0.422531	Rasgrp1	0.93687	0.79417	0.89952	0.76056	0.81845	0.71375	0.876853	0.764253	-0.198285	0.0979586
Stx12	33100000	30600000	28000000	23800000	29800000	30100000	3.05667e+07	27900000	-0.131694	0.350556	Stx12	0.3047	0.32821	0.37378	0.2948	0.27879	0.29744	0.335563	0.290343	-0.208825	0.0987214
Tmed9	59700000	59300000	59200000	70800000	73000000	63900000	59400000	6.92333e+07	0.221004	0.0231343	Tmed9	Na	0.24638	0.26758	0.23951	0.23335	0.21873	0.25698	0.23053	-0.156702	0.099483
Dlg4	42100000	41800000	44800000	37400000	37000000	31800000	42900000	35400000	-0.277228	0.0212841	Dlg4	0.12396	0.11658	0.1277	0.11344	0.112	Na	0.122747	0.11272	-0.12294	0.0995479
Smarca4	240000000	184000000	196000000	216000000	182000000	182000000	2.06667e+08	1.93333e+08	-0.0962153	0.54998	Smarca4	0.7461	0.75485	0.83747	0.72941	0.71137	0.63553	0.779473	0.692103	-0.171512	0.0996369
Eef1A2	2100000000	2390000000	2270000000	2350000000	2250000000	1380000000	2.25333e+09	1.99333e+09	-0.176878	0.461188	Eef1A2	0.46219	0.42134	0.48816	0.40867	0.42915	0.38532	0.45723	0.407713	-0.165365	0.0997878
Matr3	21200000	23300000	25500000	25000000	24800000	20300000	2.33333e+07	2.33667e+07	0.00205952	0.987334	Matr3	0.53443	0.54729	0.58012	0.51958	0.52562	0.46399	0.553947	0.503063	-0.139007	0.100015
Snx3	94700000	102000000	86700000	81700000	97000000	89900000	9.44667e+07	8.95333e+07	-0.0773805	0.474071	Snx3	0.36051	0.43303	0.39997	Na	0.34426	0.31306	0.397837	0.32866	-0.27558	0.10043
Napg	57500000	49200000	42900000	37200000	36700000	58300000	4.98667e+07	4.40667e+07	-0.178388	0.522182	Napg	0.15173	0.15008	0.16656	0.14311	0.13065	Na	0.156123	0.13688	-0.189775	0.100739
Anxa6	150000000	197000000	157000000	146000000	140000000	123000000	168000000	1.36333e+08	-0.301323	0.121945	Anxa6	0.26882	0.26679	0.29852	0.26328	0.22344	0.24905	0.278043	0.245257	-0.181017	0.102279
Atp6V1D	92800000	94700000	85100000	91800000	107000000	111000000	9.08667e+07	1.03267e+08	0.184552	0.130996	Atp6V1D	Na	0.14734	0.16694	0.13663	0.14055	0.12176	0.15714	0.13298	-0.240841	0.102577
Nudt21	72300000	94100000	78100000	96500000	86900000	78900000	81500000	8.74333e+07	0.101383	0.512718	Nudt21	0.46172	Na	0.46826	0.409	0.44952	0.40178	0.46499	0.4201	-0.146467	0.102918
Fkbp8	49000000	42500000	45600000	43700000	33600000	38500000	45700000	38600000	-0.243593	0.110025	Fkbp8	0.66323	0.71187	0.7364	0.64803	0.55786	Na	0.703833	0.602945	-0.223207	0.103586
Gria1	318000000	297000000	270000000	245000000	237000000	394000000	295000000	292000000	-0.0147466	0.957502	Gria1	0.24673	0.23977	0.26399	0.24519	0.20045	0.19607	0.250163	0.213903	-0.225911	0.103656
G3Bp2	56000000	59200000	62400000	60800000	67900000	69400000	59200000	6.60333e+07	0.157597	0.102021	G3Bp2	0.59275	0.60589	0.62818	0.57757	0.58921	0.53162	0.60894	0.566133	-0.105158	0.103802
Mut	84400000	105000000	75300000	54700000	51900000	35600000	8.82333e+07	47400000	-0.896437	0.0183443	Mut	0.2565	0.24199	0.28575	0.23009	0.20177	Na	0.261413	0.21593	-0.275769	0.103954
Dmtn	141000000	166000000	129000000	140000000	192000000	219000000	1.45333e+08	1.83667e+08	0.337724	0.208884	Dmtn	0.26388	0.27996	0.30307	0.25832	0.2611	0.25533	0.282303	0.25825	-0.128478	0.104536
Ndrg4	59300000	50400000	58400000	69300000	78900000	122000000	5.60333e+07	9.00667e+07	0.684708	0.10737	Ndrg4	0.74199	0.66867	0.75912	0.68455	0.65575	0.61333	0.72326	0.65121	-0.151392	0.105755
Smarca2	102000000	72400000	97100000	94200000	85000000	81400000	90500000	8.68667e+07	-0.0591151	0.732746	Smarca2	0.76358	0.84637	0.90545	0.73002	0.76652	0.57976	0.838467	0.6921	-0.276773	0.106205
Rpl3	307000000	382000000	394000000	381000000	429000000	497000000	361000000	4.35667e+08	0.271226	0.159601	Rpl3	0.17934	0.1764	0.1911	0.17475	0.17185	0.15843	0.18228	0.168343	-0.11475	0.107532
Hnrnpu	75400000	82200000	80900000	72000000	79000000	58800000	79500000	6.99333e+07	-0.184975	0.20223	Hnrnpu	0.33478	0.34072	0.36022	0.30976	0.33913	0.30047	0.34524	0.316453	-0.125607	0.108137
Tspan2	162000000	149000000	87100000	142000000	132000000	259000000	132700000	1.77667e+08	0.421005	0.391617	Tspan2	0.027918	0.024745	0.029247	0.024285	0.024671	0.019049	0.0273033	0.0226683	-0.268399	0.108659
Tprg1L	133000000	128000000	117000000	155000000	189000000	166000000	126000000	170000000	0.432111	0.016501	Tprg1L	0.14992	0.1462	0.15342	0.13628	0.14841	0.13207	0.149847	0.13892	-0.109233	0.109365
Brd3	71300000	75300000	82300000	102000000	90600000	96300000	76300000	96300000	0.335853	0.0121811	Brd3	0.74197	0.71914	0.77879	0.72298	0.67724	0.60812	0.746633	0.669447	-0.157431	0.109587
Sf3B1	139000000	153000000	156000000	160000000	157000000	132000000	1.49333e+08	1.49667e+08	0.00321671	0.975749	Sf3B1	0.72068	0.73936	0.77363	0.68946	0.70919	0.59111	0.744557	0.663253	-0.166822	0.109777
Atp6V1E1	350000000	297000000	281000000	298000000	301000000	340000000	3.09333e+08	313000000	0.0170004	0.889858	Atp6V1E1	0.15468	0.15949	0.16832	0.15121	0.15184	0.13133	0.16083	0.144793	-0.151541	0.109911
Ywhag	274000000	318000000	260000000	254000000	306000000	326000000	284000000	2.95333e+08	0.0564533	0.703119	Ywhag	0.20385	0.21136	0.2219	0.20105	0.18044	0.20191	0.21237	0.194467	-0.127057	0.11033
Ppp1R10	82400000	104000000	102000000	119000000	105000000	107000000	9.61333e+07	1.10333e+08	0.19876	0.156826	Ppp1R10	0.88303	0.91653	0.99025	0.86265	0.84514	0.68526	0.929937	0.797683	-0.221316	0.110494
Nova1	90200000	94500000	105000000	112000000	121000000	75300000	9.65667e+07	1.02767e+08	0.0897752	0.693941	Nova1	0.629	0.60054	0.61363	0.57002	0.60106	0.52149	0.61439	0.56419	-0.122974	0.110563
Cbx5	18200000	24600000	19300000	28900000	29500000	15100000	20700000	24500000	0.243151	0.497714	Cbx5	0.67927	0.69495	0.76805	0.6523	0.66887	0.57041	0.71409	0.630527	-0.179549	0.110704
Rab33B	29900000	36700000	33900000	38600000	39600000	44300000	33500000	4.08333e+07	0.285586	0.0500491	Rab33B	0.20908	0.19298	Na	0.1766	0.18019	Na	0.20103	0.178395	-0.172336	0.111082
Ctnnb1	150000000	203000000	127000000	2540000	131000000	169000000	160000000	1.00847e+08	-0.665909	0.34394	Ctnnb1	0.27655	0.26123	0.29335	0.25179	0.24838	Na	0.277043	0.250085	-0.147693	0.111094
Top1	560000000	605000000	661000000	696000000	671000000	622000000	6.08667e+08	663000000	0.123357	0.209923	Top1	0.69765	0.68831	0.71252	0.57034	0.69153	0.61642	0.699493	0.626097	-0.159925	0.111197
Grb2	85800000	86600000	81200000	97800000	102000000	92900000	8.45333e+07	9.75667e+07	0.206868	0.0139751	Grb2	0.36071	0.37204	0.39014	0.3546	0.35612	0.31551	0.374297	0.342077	-0.129863	0.111271
Ppp1Ca	672000000	858000000	732000000	880000000	909000000	1130000000	754000000	973000000	0.367875	0.0849047	Ppp1Ca	0.26789	0.28415	0.3031	0.25814	0.27276	0.24396	0.285047	0.258287	-0.142225	0.111366
Tmed10	32000000	31400000	33400000	33400000	37900000	29000000	3.22667e+07	3.34333e+07	0.0512427	0.681021	Tmed10	0.28221	0.28054	0.32671	0.26068	0.27594	0.25	0.296487	0.262207	-0.177263	0.112254
Shank1	138000000	129000000	151000000	118000000	98900000	125000000	1.39333e+08	1.13967e+08	-0.289929	0.0656036	Shank1	0.11828	0.1125	0.1182	0.055835	0.05086	0.11544	0.116327	0.074045	-0.651708	0.112299
Kalrn	108000000	89900000	96400000	73600000	67600000	93200000	98100000	7.81333e+07	-0.328315	0.100074	Kalrn	0.18789	0.14754	0.18474	0.20603	0.22865	0.18983	0.17339	0.20817	0.263741	0.112685
Agap2	155000000	170000000	137000000	137000000	145000000	161000000	154000000	1.47667e+08	-0.0605862	0.621775	Agap2	0.30542	0.28283	0.29935	0.26357	0.2911	0.25398	0.295867	0.26955	-0.134394	0.113185
Fbxo41	253000000	241000000	242000000	198000000	202000000	247000000	2.45333e+08	2.15667e+08	-0.18594	0.140513	Fbxo41	0.19099	0.18312	0.19504	0.1699	0.16034	0.187055	0.189717	0.172432	-0.137822	0.113679
Ppp2R1A	277000000	252000000	220000000	221000000	297000000	323000000	2.49667e+08	2.80333e+08	0.16714	0.427528	Ppp2R1A	0.32091	0.31966	0.3366	0.30107	0.31054	0.25306	0.325723	0.288223	-0.17646	0.114126
Snd1	75800000	87100000	85000000	83900000	90900000	85200000	8.26333e+07	8.66667e+07	0.0687534	0.379044	Snd1	0.5213	Na	0.48277	0.37469	0.43569	Na	0.502035	0.40519	-0.309189	0.115257
Lancl1	125000000	121000000	157000000	166000000	177000000	171000000	1.34333e+08	1.71333e+08	0.350989	0.0352426	Lancl1	0.32397	0.3207	0.37065	0.30046	0.3105	0.30576	0.33844	0.305573	-0.147381	0.115437
Aco2	683000000	520000000	515000000	568000000	613000000	577000000	5.72667e+08	586000000	0.033205	0.826152	Aco2	0.076319	0.076832	0.08292	0.07246	0.075685	0.064974	0.0786903	0.0710397	-0.147562	0.115446
Prepl	22700000	11100000	21300000	25900000	24900000	36600000	1.83667e+07	2.91333e+07	0.665581	0.108772	Prepl	0.9299	0.78231	0.97736	0.76074	0.66477	Na	0.896523	0.712755	-0.330935	0.116018
Mark4	107000000	140000000	132000000	119000000	118000000	143000000	1.26333e+08	1.26667e+08	0.00380157	0.980573	Mark4	0.27108	0.33632	0.28274	0.26006	0.25328	0.25592	0.296713	0.25642	-0.210561	0.116608
Reep5	44400000	40600000	40800000	50500000	50100000	40700000	4.19333e+07	47100000	0.16763	0.206654	Reep5	0.33012	0.31447	0.35752	0.30351	Na	0.29049	0.334037	0.297	-0.169544	0.11681
Pgm2L1	107000000	147000000	120000000	129000000	118000000	74500000	1.24667e+08	1.07167e+08	-0.21822	0.439075	Pgm2L1	0.3166	0.31577	0.34681	0.30365	0.27812	Na	0.326393	0.290885	-0.166163	0.116896
Tpi1	186000000	141000000	114000000	115000000	126000000	171000000	147000000	1.37333e+08	-0.0981343	0.739341	Tpi1	0.11873	0.12787	0.13737	0.11816	0.11894	0.11247	0.12799	0.116523	-0.135412	0.117103
U2Af2	172000000	198000000	167000000	185000000	191000000	174000000	179000000	1.83333e+08	0.0345095	0.709307	U2Af2	0.46086	0.46542	0.50188	0.43698	0.45754	0.387	0.476053	0.427173	-0.156302	0.118304
Got1	52200000	63900000	41900000	44900000	42500000	70800000	5.26667e+07	5.27333e+07	0.00182504	0.995482	Got1	0.13089	0.13897	0.14639	0.12866	0.1118	Na	0.13875	0.12023	-0.206691	0.118506
Acsl6	29700000	28600000	20600000	24400000	24800000	55000000	26300000	3.47333e+07	0.401258	0.468144	Acsl6	0.23419	0.29194	0.26245	0.2203	0.24302	0.21222	0.26286	0.22518	-0.223216	0.119106
Hras1	232000000	241000000	245000000	220000000	221000000	231000000	2.39333e+08	224000000	-0.0955226	0.042185	Hras1	0.094475	0.095292	0.10258	0.093346	0.092418	0.085771	0.097449	0.0905117	-0.106544	0.119368
Plec	48500000	47400000	42700000	58700000	59700000	57500000	46200000	5.86333e+07	0.343828	0.00275781	Plec	0.1229	0.12666	0.14541	0.11041	0.12438	0.11084	0.131657	0.11521	-0.192515	0.119792
Rbm26	85100000	98200000	97800000	112000000	104000000	78200000	93700000	9.80667e+07	0.0657138	0.713329	Rbm26	0.59745	0.61526	0.71143	0.58115	0.57924	0.49361	0.64138	0.551333	-0.218255	0.119986
Vdac3	608000000	492000000	597000000	530000000	461000000	573000000	5.65667e+08	5.21333e+08	-0.117746	0.419392	Vdac3	0.069859	0.072951	0.079124	0.062169	0.072249	0.059853	0.073978	0.064757	-0.19206	0.120092
Hnrnph2	45200000	43000000	46600000	45400000	42100000	40500000	4.49333e+07	4.26667e+07	-0.0746767	0.272516	Hnrnph2	0.29049	0.30085	0.3003	0.27943	0.29209	0.25767	0.297213	0.276397	-0.104759	0.121014
Creb1;Atf1	8960000	4630000	12800000	11400000	17800000	8810000	8.79667e+06	12670000	0.526388	0.338323	Creb1;Atf1	0.56341	0.68109	0.62749	0.54319	0.57212	0.54995	0.623997	0.555087	-0.168825	0.121261
Acadvl	12500000	10700000	11400000	10200000	10100000	8210000	1.15333e+07	9.50333e+06	-0.279304	0.0713825	Acadvl	0.19906	Na	0.20751	0.17653	0.19701	0.17928	0.203285	0.184273	-0.141656	0.121284
Glyr1	105000000	111000000	105000000	139000000	174000000	130000000	107000000	1.47667e+08	0.464733	0.0400571	Glyr1	0.8433	0.81921	0.8852	0.79097	0.77272	0.58963	0.849237	0.717773	-0.242638	0.121732
Kif2A	86900000	128000000	143000000	71000000	132000000	127000000	119300000	110000000	-0.117091	0.736331	Kif2A	0.22617	0.22258	0.24882	Na	0.21209	0.16352	0.232523	0.187805	-0.30814	0.122821
Trap1	145000000	172000000	112000000	144000000	150000000	163000000	143000000	1.52333e+08	0.0912165	0.635693	Trap1	0.36116	0.33809	0.3981	0.31827	0.34794	0.29147	0.365783	0.319227	-0.196408	0.123291
Ywhab	181000000	203000000	145000000	167000000	212000000	169000000	1.76333e+08	1.82667e+08	0.0509082	0.791297	Ywhab	0.17909	0.18717	0.198	0.17441	0.18171	0.16259	0.188087	0.172903	-0.121432	0.123897
Hspd1	262000000	180000000	265000000	217000000	174000000	134000000	2.35667e+08	175000000	-0.429393	0.174027	Hspd1	0.059783	0.060562	0.064112	0.058657	0.054346	Na	0.0614857	0.0565015	-0.121961	0.124458
Hpca	401000000	335000000	316000000	360000000	391000000	390000000	3.50667e+08	3.80333e+08	0.117164	0.344379	Hpca	0.43662	0.38927	0.46033	0.38189	0.40253	0.34006	0.42874	0.374827	-0.193879	0.124681
Ppib	147000000	208000000	190000000	173000000	189000000	168000000	1.81667e+08	1.76667e+08	-0.0402639	0.807123	Ppib	0.28251	0.28689	0.32371	0.25123	0.28817	0.23541	0.297703	0.25827	-0.204995	0.125007
Rhot1	98400000	81000000	74200000	65000000	74300000	107000000	8.45333e+07	82100000	-0.0421381	0.875998	Rhot1	0.2008	0.16091	0.16567	0.14958	0.15749	0.14375	0.175793	0.150273	-0.226291	0.125201
Ddx50	204000000	294000000	226000000	328000000	268000000	240000000	2.41333e+08	2.78667e+08	0.207513	0.376013	Ddx50	0.79331	0.81723	0.84682	0.79031	0.7705	0.67972	0.81912	0.746843	-0.133269	0.125433
Exoc7	283000000	206000000	225000000	290000000	346000000	289000000	238000000	3.08333e+08	0.373529	0.0779934	Exoc7	0.2216	0.23252	0.24336	0.21747	0.22221	0.19095	0.232493	0.21021	-0.145358	0.126614
Coro2B	217000000	231000000	216000000	220000000	214000000	245000000	2.21333e+08	2.26333e+08	0.0322283	0.663353	Coro2B	0.16545	0.19643	0.2003	0.16444	0.16913	0.1644	0.187393	0.16599	-0.174973	0.12707
Hnrnpl	3010000	5240000	4380000	3430000	3900000	4040000	4210000	3790000	-0.151622	0.567525	Hnrnpl	0.17399	0.17648	0.1852	0.15998	0.1773	0.15776	0.178557	0.165013	-0.113799	0.127116
Skp1	65300000	87700000	82700000	66700000	94200000	87700000	7.85667e+07	8.28667e+07	0.0768745	0.708869	Skp1	0.313	0.3231	0.34158	0.31402	0.30239	0.26734	0.325893	0.294583	-0.145724	0.127754
Supt16H	41500000	54600000	47900000	58800000	54800000	39500000	48000000	5.10333e+07	0.0884055	0.686795	Supt16H	0.70828	0.69554	0.76148	0.7012	0.66492	0.61516	0.721767	0.660427	-0.128134	0.128524
Xrn2	93900000	104000000	110000000	127000000	106000000	88900000	1.02633e+08	107300000	0.0641507	0.716671	Xrn2	0.59746	0.58747	0.71945	1.0786	1.1736	0.634793	0.634793	0.962331	0.600246	0.128577
Eif4A1	128000000	102000000	111000000	124000000	108000000	72600000	1.13667e+08	1.01533e+08	-0.162856	0.514644	Eif4A1	0.55947	0.59588	0.63553	0.50629	0.58496	0.48123	0.59696	0.52416	-0.187627	0.129342
Eif3L	23700000	27800000	21100000	25300000	30900000	26200000	24200000	2.74667e+07	0.182675	0.279086	Eif3L	0.3428	0.35764	0.34758	0.40315	0.39277	0.34934	0.34934	0.381753	0.128009	0.130106
Eif2S3X;Eif2S3Y	102000000	121000000	143000000	156000000	130000000	119000000	122000000	135000000	0.146078	0.465845	Eif2S3X;Eif2S3Y	0.35197	0.36779	0.3979	0.33987	0.35817	0.31623	0.372553	0.33809	-0.14004	0.130166
Ptbp1	101000000	126000000	149000000	158000000	146000000	92900000	1.25333e+08	132300000	0.0780429	0.788879	Ptbp1	0.44576	0.40862	0.43214	0.33251	0.41845	0.38099	0.42884	0.377317	-0.184664	0.130463
Slc8A1	126000000	139000000	127000000	114000000	120000000	113000000	1.30667e+08	1.15667e+08	-0.175918	0.0334717	Slc8A1	0.1264	0.12939	0.13703	0.11722	0.12445	Na	0.13094	0.120835	-0.115867	0.130917
Ppp3R1	43700000	27600000	21100000	53300000	88700000	59400000	30800000	6.71333e+07	1.1241	0.0472106	Ppp3R1	0.17647	0.1805	0.19407	Na	0.17262	0.1505	0.18368	0.16156	-0.185124	0.131374
Hnrnpab	492000000	600000000	604000000	776000000	710000000	428000000	5.65333e+08	638000000	0.174455	0.554669	Hnrnpab	0.35257	0.369	0.38474	0.34915	0.3565	0.32401	0.36877	0.34322	-0.103588	0.131958
Hspa4L	44400000	45800000	38800000	39200000	39200000	58300000	43000000	4.55667e+07	0.0836422	0.72178	Hspa4L	0.18633	0.15001	0.17306	Na	0.14705	0.13151	0.1698	0.13928	-0.285848	0.13249
Uba1	61300000	77900000	51500000	52900000	53100000	68100000	6.35667e+07	5.80333e+07	-0.131389	0.580099	Uba1	0.1581	0.15658	0.17403	0.14292	0.1577	0.1227	0.162903	0.141107	-0.20723	0.132881
Dlgap1	80400000	77600000	74200000	57400000	78500000	100000000	77400000	7.86333e+07	0.0228074	0.925722	Dlgap1	0.4344	0.48029	0.4779	0.23525	0.42216	0.39524	0.464197	0.350883	-0.403745	0.132992
Prpf19	136000000	129000000	161000000	168000000	167000000	156000000	142000000	1.63667e+08	0.20487	0.106717	Prpf19	0.44075	0.4358	0.46235	0.42028	0.43565	0.38205	0.4463	0.41266	-0.11306	0.133367
Hnrnpc	1770000000	2370000000	2050000000	2350000000	2460000000	2040000000	2.06333e+09	2.28333e+09	0.146165	0.362311	Hnrnpc	0.4581	0.44996	0.46105	0.43914	0.44958	0.40861	0.45637	0.432443	-0.0776929	0.133381
Kpnb1	172000000	194000000	183000000	198000000	177000000	168000000	183000000	181000000	-0.015854	0.863638	Kpnb1	0.15782	0.16038	0.17582	0.1533	0.13042	Na	0.164673	0.14186	-0.215139	0.134392
Scai	383000000	394000000	402000000	395000000	356000000	446000000	393000000	399000000	0.0218594	0.832802	Scai	0.10176	0.11617	0.10818	0.10045	Na	0.088482	0.108703	0.094466	-0.202529	0.134425
Slc17A7	317000000	261000000	291000000	346000000	290000000	290000000	2.89667e+08	3.08667e+08	0.091656	0.484706	Slc17A7	0.073933	0.069541	0.077811	0.068947	0.059365	Na	0.0737617	0.064156	-0.201287	0.134591
Dazap1	251000000	263000000	292000000	382000000	268000000	301000000	2.68667e+08	317000000	0.238666	0.250397	Dazap1	0.1938	0.20613	0.20067	0.19079	0.19567	0.17698	0.2002	0.187813	-0.0921425	0.135407
Dhx15	501000000	569000000	597000000	619000000	677000000	329000000	5.55667e+08	5.41667e+08	-0.0368144	0.906015	Dhx15	0.38542	0.39347	0.43254	0.37117	0.37194	0.28142	0.40381	0.34151	-0.241749	0.135433
Acsf2	81900000	77900000	73500000	70500000	67300000	69600000	7.77667e+07	6.91333e+07	-0.16977	0.0295817	Acsf2	0.11239	0.12272	0.12093	0.11238	0.10455	Na	0.11868	0.108465	-0.129847	0.135992
Chtop	50000000	56800000	55500000	62200000	92800000	52500000	54100000	6.91667e+07	0.354448	0.288522	Chtop	0.53295	0.55385	0.58504	0.51897	0.53662	0.45624	0.55728	0.503943	-0.145141	0.136691
Tln1	48200000	58200000	60800000	63700000	62300000	50600000	5.57333e+07	5.88667e+07	0.0789105	0.609146	Tln1	Na	0.17146	0.16688	0.15011	0.15727	0.12634	0.16917	0.144573	-0.226672	0.136915
Flywch1	52500000	43300000	42600000	70100000	55400000	53900000	4.61333e+07	59800000	0.374336	0.0876158	Flywch1	0.9321	1.0365	1.0212	0.82438	0.7301	0.9843	0.9966	0.84626	-0.235914	0.137094
Cst3	14100000	10200000	10400000	14400000	4880000	17000000	1.15667e+07	1.20933e+07	0.0642388	0.898999	Cst3	0.97693	1.0234	1.046	0.98945	0.93192	0.81026	1.01544	0.910543	-0.15731	0.137445
Upf1	116000000	138000000	128000000	143000000	142000000	140000000	1.27333e+08	1.41667e+08	0.15389	0.0893676	Upf1	0.53639	0.53247	0.57478	0.51507	0.52963	0.46115	0.54788	0.50195	-0.126316	0.1379
Fkbp3	68800000	62600000	75800000	62200000	78600000	55400000	6.90667e+07	65400000	-0.078699	0.665558	Fkbp3	0.53634	0.62902	0.64418	0.48225	0.56977	0.5246	0.60318	0.52554	-0.198788	0.139105
Ldhb	153000000	200000000	140000000	124000000	154000000	198000000	1.64333e+08	1.58667e+08	-0.0506261	0.85042	Ldhb	0.12934	0.13514	0.14506	0.13388	0.12066	0.11396	0.136513	0.122833	-0.15234	0.139697
Pds5B	41600000	31200000	38200000	38900000	36300000	28700000	37000000	3.46333e+07	-0.095364	0.613629	Pds5B	0.69162	0.71179	0.7183	0.67193	0.66426	0.53189	0.707237	0.622693	-0.183671	0.140975
Rac1	2640000000	2470000000	2480000000	2440000000	2510000000	3080000000	2530000000	2.67667e+09	0.0813001	0.523442	Rac1	0.10014	0.10583	0.10872	0.098788	0.10261	0.094623	0.104897	0.0986737	-0.0882318	0.142627
Dnajb6	76700000	84500000	78300000	84400000	126000000	77300000	7.98333e+07	95900000	0.26454	0.354992	Dnajb6	0.42618	0.48165	0.45955	0.40784	0.44113	0.3527	0.455793	0.400557	-0.186373	0.143491
Apoa1Bp	172000000	145000000	134000000	155000000	208000000	233000000	1.50333e+08	1.98667e+08	0.402185	0.132241	Apoa1Bp	0.072618	0.071805	0.079534	0.067044	0.073115	0.063559	0.0746523	0.067906	-0.136648	0.143625
Arhgap26	51900000	50100000	53400000	49000000	71200000	67600000	51800000	62600000	0.273211	0.194892	Arhgap26	0.43127	0.40748	0.4688	0.3924	0.42007	0.37049	0.43585	0.39432	-0.144465	0.143939
Cpm	212000000	189000000	183000000	205000000	204000000	210000000	1.94667e+08	2.06333e+08	0.083971	0.265989	Cpm	0.049774	0.051541	0.059488	0.051236	0.045211	0.044262	0.053601	0.046903	-0.19258	0.144537
Pogz	48900000	23200000	47900000	44000000	43400000	47300000	40000000	44900000	0.166715	0.594847	Pogz	0.78197	0.81671	0.87037	0.74479	0.7861	0.59623	0.823017	0.70904	-0.215055	0.145298
Rasgrf1	64300000	64400000	55500000	47900000	59000000	63100000	61400000	5.66667e+07	-0.115738	0.431365	Rasgrf1	0.69443	0.73484	0.82388	0.67001	0.71125	0.62465	0.75105	0.668637	-0.167686	0.145601
Hist1H4A	376000000	628000000	484000000	501000000	513000000	517000000	496000000	5.10333e+08	0.0410998	0.854208	Hist1H4A	0.033872	0.03528	0.036904	0.033415	0.034497	0.032301	0.035352	0.0334043	-0.0817566	0.146039
Slc6A17	142000000	150000000	148000000	164000000	124000000	94600000	1.46667e+08	1.27533e+08	-0.201667	0.398337	Slc6A17	0.19981	0.21433	0.24329	0.18328	0.18999	Na	0.219143	0.186635	-0.231655	0.146553
Wasf1	374000000	474000000	308000000	364000000	560000000	449000000	3.85333e+08	4.57667e+08	0.24819	0.386504	Wasf1	0.26336	0.30226	0.31377	0.26055	0.27772	0.24047	0.29313	0.25958	-0.175361	0.146706
Nptxr	34600000	33500000	30200000	38600000	32500000	29700000	3.27667e+07	33600000	0.0362323	0.790988	Nptxr	0.68637	Na	0.88639	0.64079	0.66535	0.58384	0.78638	0.629993	-0.31989	0.148354
Nup98	146000000	167000000	165000000	184000000	189000000	134000000	1.59333e+08	169000000	0.0849751	0.634073	Nup98	0.49376	0.51231	0.57826	0.4849	0.4945	0.44687	0.52811	0.475423	-0.151626	0.14841
Gda	29000000	33700000	22400000	20100000	16500000	22900000	2.83667e+07	1.98333e+07	-0.516269	0.0860379	Gda	0.11611	0.1327	0.12891	0.11687	0.10134	Na	0.125907	0.109105	-0.206637	0.148599
Pde1A	22100000	27100000	22700000	23200000	24700000	26100000	2.39667e+07	2.46667e+07	0.0415335	0.714912	Pde1A	0.43506	0.39341	Na	Na	0.37094	0.3455	0.414235	0.35822	-0.209604	0.14861
Ndufa12	6920000	8490000	8910000	14800000	15900000	29600000	8.10667e+06	20100000	1.31001	0.0668273	Ndufa12	0.09489	0.1184	0.11222	0.089156	0.10364	0.082479	0.108503	0.0917583	-0.241828	0.149728
Efhd2	170000000	159000000	174000000	184000000	141000000	229000000	1.67667e+08	1.84667e+08	0.139328	0.545926	Efhd2	0.15854	0.17499	0.18498	0.14526	0.15799	Na	0.172837	0.151625	-0.188902	0.150032
Ywhae	895000000	831000000	710000000	625000000	757000000	896000000	812000000	7.59333e+08	-0.0967464	0.609589	Ywhae	0.13207	0.13832	0.14642	0.12935	0.13491	0.11791	0.138937	0.12739	-0.125175	0.150492
Nptx1	23100000	23100000	25100000	24400000	21600000	18200000	2.37667e+07	21400000	-0.151329	0.283596	Nptx1	0.56041	0.57549	0.58949	0.3207	0.53839	0.50397	0.57513	0.454353	-0.340073	0.150733
Qdpr	96900000	60600000	63300000	65800000	62100000	80700000	73600000	6.95333e+07	-0.082001	0.769815	Qdpr	0.15758	0.15747	0.1742	0.15174	0.15733	0.13969	0.163083	0.149587	-0.124628	0.151014
Dkc1	160000000	218000000	241000000	226000000	243000000	169000000	2.06333e+08	2.12667e+08	0.043617	0.856671	Dkc1	0.15715	0.14335	0.14764	0.14014	0.14468	0.14022	0.14938	0.14168	-0.0763509	0.151047
Rapgef4	291000000	276000000	256000000	218000000	225000000	354000000	2.74333e+08	2.65667e+08	-0.0463127	0.857782	Rapgef4	0.13811	0.14495	0.14733	0.12165	0.1278	0.143463	0.143463	0.130971	-0.131433	0.15141
Sv2A	67900000	40900000	65500000	65500000	55000000	60300000	58100000	6.02667e+07	0.0528221	0.824352	Sv2A	0.092996	0.099568	0.10669	0.092788	0.078556	Na	0.0997513	0.085672	-0.219512	0.151741
Wbp11	152000000	172000000	266000000	236000000	167000000	93800000	1.96667e+08	165600000	-0.24805	0.59618	Wbp11	0.61081	0.62563	0.67013	0.56739	0.62036	0.47538	0.635523	0.554377	-0.197079	0.15217
Tmem65	194000000	241000000	216000000	222000000	251000000	195000000	217000000	2.22667e+08	0.0371906	0.801671	Tmem65	0.052359	0.052296	0.054319	Na	0.051764	0.048201	0.0529913	0.0499825	-0.0843334	0.153082
Coq9	114000000	96800000	91900000	101000000	80700000	114000000	100900000	9.85667e+07	-0.0337544	0.852657	Coq9	Na	0.11853	0.13463	0.095822	0.10961	Na	0.12658	0.102716	-0.301389	0.153178
Nceh1	111000000	98100000	106000000	115000000	107000000	104000000	1.05033e+08	1.08667e+08	0.0490622	0.506703	Nceh1	0.27386	0.37406	0.35522	0.27311	0.30164	0.24467	0.33438	0.27314	-0.291848	0.153865
Ruvbl1	175000000	214000000	208000000	214000000	194000000	152000000	199000000	1.86667e+08	-0.0923041	0.603816	Ruvbl1	0.3117	0.32438	0.35529	0.2953	0.32206	0.28131	0.330457	0.299557	-0.141632	0.154359
Nrcam	139000000	131000000	122000000	104000000	118000000	130000000	1.30667e+08	1.17333e+08	-0.155278	0.211579	Nrcam	0.30265	0.35327	0.42477	0.30619	0.26686	0.3087	0.36023	0.293917	-0.293511	0.155294
Pclo	21000000	24200000	24600000	24600000	37200000	24900000	2.32667e+07	28900000	0.312805	0.260749	Pclo	0.17628	Na	0.19318	0.16281	0.16754	Na	0.18473	0.165175	-0.161423	0.155659
Khsrp	10400000	7570000	8100000	7580000	8570000	10000000	8690000	8.71667e+06	0.00442036	0.982098	Khsrp	0.42847	0.44484	0.46439	Na	0.42795	0.38062	0.4459	0.404285	-0.141348	0.156936
Rps2	192000000	302000000	274000000	315000000	339000000	302000000	256000000	3.18667e+08	0.315904	0.145569	Rps2	0.1721	0.17303	0.17705	0.15501	0.17157	0.16812	0.17406	0.1649	-0.0779933	0.157059
Mapre3	110000000	91900000	89100000	70700000	85600000	138000000	97000000	98100000	0.0162684	0.96153	Mapre3	0.18829	0.18509	0.20413	0.17251	0.18991	0.15777	0.192503	0.173397	-0.150807	0.157297
Ywhaz	665000000	700000000	543000000	634000000	731000000	667000000	636000000	6.77333e+08	0.0908392	0.497465	Ywhaz	0.13439	0.1397	0.14769	0.13409	0.11883	Na	0.140593	0.12646	-0.152847	0.158564
Sf3A1	407000000	492000000	507000000	543000000	509000000	447000000	4.68667e+08	4.99667e+08	0.0924038	0.500871	Sf3A1	0.41191	0.40978	0.44889	0.39527	0.41145	0.35586	0.423527	0.387527	-0.128157	0.158938
Cd81	81800000	11900000	40200000	39200000	14000000	9790000	4.46333e+07	2.09967e+07	-1.08796	0.348548	Cd81	0.15928	0.14958	0.17603	Na	0.13922	0.14576	0.16163	0.14249	-0.181834	0.159158
Ktn1	93600000	98400000	94000000	95400000	92400000	79700000	9.53333e+07	8.91667e+07	-0.0964763	0.289225	Ktn1	0.51159	0.55759	0.6046	0.51826	0.5195	0.43228	0.557927	0.490013	-0.187255	0.160065
Ghitm	8700000	9900000	10900000	10500000	9850000	8480000	9.83333e+06	9610000	-0.0331441	0.810311	Ghitm	1.319	1.3366	1.3274	1.1549	1.3278	1.24115	1.32767	1.24128	-0.0970605	0.16021
Agfg1	61300000	53900000	64200000	77200000	77600000	83400000	59800000	79400000	0.408994	0.00588175	Agfg1	0.34806	0.34815	0.35696	0.33822	0.34008	0.29165	0.351057	0.323317	-0.118756	0.160293
Cdk5	62400000	59700000	58500000	58400000	78900000	72900000	60200000	7.00667e+07	0.218965	0.186357	Cdk5	0.17853	0.18325	0.20313	0.18073	0.17248	0.16873	0.188303	0.17398	-0.114137	0.160618
Caprin1	29100000	42100000	33600000	38100000	36600000	54100000	3.49333e+07	4.29333e+07	0.297494	0.303041	Caprin1	0.86846	0.89987	0.96178	0.75647	0.6514	0.910037	0.910037	0.772636	-0.236137	0.160798
Fyttd1	67500000	109000000	96900000	86200000	91500000	86200000	9.11333e+07	8.79667e+07	-0.0510219	0.811737	Fyttd1	0.90737	0.90368	0.9507	0.86729	0.86413	0.64771	0.920583	0.793043	-0.215149	0.160866
Pak7	107000000	101000000	91200000	96300000	161000000	131000000	9.97333e+07	1.29433e+08	0.376062	0.197781	Pak7	0.3135	0.33349	0.32469	0.26084	0.28839	0.323893	0.323893	0.291041	-0.154296	0.161307
Vapb	180000000	171000000	185000000	153000000	174000000	169000000	1.78667e+08	1.65333e+08	-0.111893	0.151835	Vapb	0.27568	0.29866	0.33987	0.27194	0.28351	0.24998	0.304737	0.268477	-0.182766	0.162312
Gprin1	139000000	81200000	164000000	123000000	76600000	78700000	1.28067e+08	9.27667e+07	-0.465217	0.287704	Gprin1	0.13885	0.15245	0.1605	0.13457	0.14645	0.12902	0.1506	0.13668	-0.13992	0.162639
Stx1B	490000000	434000000	396000000	329000000	422000000	503000000	440000000	418000000	-0.0740006	0.720116	Stx1B	0.089369	0.092953	0.093831	0.088308	0.090197	0.079733	0.092051	0.0860793	-0.0967665	0.162886
Sort1	42200000	43200000	38400000	40700000	45900000	41300000	4.12667e+07	4.26333e+07	0.0470049	0.56794	Sort1	0.74321	0.80643	Na	0.74843	0.59564	0.61029	0.77482	0.651453	-0.250199	0.163308
Ttn	32400000	42900000	33900000	33700000	28300000	39800000	36400000	3.39333e+07	-0.101235	0.625123	Ttn	1.2255	1.5672	1.4745	1.0388	0.78306	1.39635	1.4224	1.07274	-0.407031	0.163325
Me1	44000000	47000000	38300000	45500000	45400000	37500000	43100000	42800000	-0.0100771	0.938923	Me1	Na	0.13516	0.16072	0.12334	0.1146	Na	0.14794	0.11897	-0.314414	0.165137
Sf3A3	50600000	48400000	68500000	75600000	82300000	56900000	5.58333e+07	71600000	0.358833	0.186947	Sf3A3	0.34575	0.36074	0.36655	0.3029	0.32598	0.35768	0.35768	0.328853	-0.121225	0.166056
Cct8	262000000	254000000	253000000	221000000	257000000	308000000	2.56333e+08	262000000	0.0315457	0.834384	Cct8	0.26839	0.28447	0.32964	0.26682	0.27123	0.22289	0.294167	0.253647	-0.213814	0.166117
Mpst	147000000	237000000	248000000	230000000	150000000	194000000	2.10667e+08	1.91333e+08	-0.138874	0.649977	Mpst	0.09141	0.073472	0.077954	0.071104	0.075556	0.064117	0.0809453	0.070259	-0.204265	0.166912
Cdkl5	110000000	126000000	119000000	116000000	109000000	147000000	1.18333e+08	124000000	0.0674836	0.675269	Cdkl5	0.51054	0.46831	0.52335	0.4806	0.46196	0.37539	0.500733	0.439317	-0.188781	0.167093
Abcd3	39500000	45400000	38300000	39400000	40500000	45100000	4.10667e+07	4.16667e+07	0.0209258	0.841026	Abcd3	0.40004	0.49452	0.44686	0.37067	0.43343	0.35247	0.44714	0.385523	-0.213908	0.168265
Rae1	93900000	132000000	109000000	116000000	111000000	79700000	1.11633e+08	1.02233e+08	-0.126902	0.585405	Rae1	0.47696	0.49199	0.53204	0.42851	0.48389	0.47055	0.50033	0.460983	-0.118165	0.168297
Dock3	88000000	30400000	57500000	52500000	49400000	64100000	5.86333e+07	5.53333e+07	-0.0835722	0.857429	Dock3	0.54715	0.59637	0.57063	0.37639	0.57176	0.47351	0.571383	0.473887	-0.269917	0.168989
Crnkl1	51500000	87100000	79700000	100000000	77400000	64800000	7.27667e+07	8.07333e+07	0.149887	0.622461	Crnkl1	0.81225	0.8999	0.86242	0.74961	0.72047	0.85819	0.85819	0.77609	-0.145073	0.169112
Pa2G4	48400000	58400000	66900000	69200000	68800000	86400000	57900000	74800000	0.369475	0.0988413	Pa2G4	0.2754	0.24735	0.27022	0.43053	0.261375	0.350375	0.264323	0.347427	0.394405	0.1692
Mink1	170000000	148000000	150000000	172000000	170000000	180000000	156000000	174000000	0.157541	0.0785112	Mink1	0.32072	0.32932	0.38733	0.3219	0.31248	0.25869	0.34579	0.29769	-0.216085	0.16936
St13	96200000	104000000	88000000	98700000	94400000	53300000	9.60667e+07	8.21333e+07	-0.226068	0.410887	St13	0.17873	0.16493	0.19692	0.15739	0.15979	Na	0.180193	0.15859	-0.184244	0.169447
Fus	230000000	270000000	311000000	368000000	383000000	455000000	2.70333e+08	402000000	0.572456	0.0208739	Fus	0.37849	0.39132	0.38519	0.35908	0.38124	0.31469	0.385	0.35167	-0.130636	0.169488
Gpx4	55800000	56900000	56700000	58000000	74500000	63900000	5.64667e+07	6.54667e+07	0.213361	0.136416	Gpx4	0.15591	0.17112	0.1502	Na	0.1493	0.1204	0.159077	0.13485	-0.238367	0.169521
Trip12	55900000	31900000	58000000	56400000	45300000	30300000	48600000	44000000	-0.143453	0.704348	Trip12	0.93016	0.90304	1.0205	0.8731	0.92568	0.80504	0.951233	0.86794	-0.132204	0.169745
Crym	67600000	74400000	54000000	48200000	47500000	66200000	6.53333e+07	5.39667e+07	-0.275751	0.25532	Crym	0.13886	0.1415	0.14924	0.13834	0.12383	Na	0.1432	0.131085	-0.127529	0.170051
Tenm2	41000000	51000000	39000000	42400000	40300000	40300000	4.36667e+07	41000000	-0.0909085	0.51915	Tenm2	0.56181	0.51061	0.57684	0.5145	0.48278	Na	0.549753	0.49864	-0.140786	0.170284
Tmod2	45100000	60200000	49000000	43300000	57600000	186000000	5.14333e+07	9.56333e+07	0.89481	0.387254	Tmod2	0.1642	0.1688	0.18024	0.16151	0.16325	0.13091	0.17108	0.15189	-0.171644	0.171488
Smarcd3	46400000	67000000	76500000	80900000	64100000	56900000	63300000	67300000	0.088401	0.742932	Smarcd3	0.53828	0.4973	0.50369	0.4488	0.49128	0.29488	0.51309	0.411653	-0.317782	0.171686
Camk2D	134000000	141000000	110000000	122000000	137000000	163000000	1.28333e+08	1.40667e+08	0.132385	0.463118	Camk2D	0.15924	0.16977	0.18122	0.16406	0.15655	0.15504	0.170077	0.15855	-0.101247	0.171721
Marcks	93700000	74000000	74300000	65900000	87100000	68000000	8.06667e+07	7.36667e+07	-0.130961	0.49691	Marcks	0.14195	0.12466	0.22539	0.095912	0.088196	Na	0.164	0.092054	-0.833143	0.171826
Camsap3	94000000	113000000	104000000	111000000	94900000	67200000	1.03667e+08	9.10333e+07	-0.187485	0.415387	Camsap3	0.16249	0.18927	0.21923	0.27018	0.2597	0.19033	0.19033	0.24007	0.334952	0.171953
Tomm70A	187000000	162000000	154000000	151000000	111000000	109000000	1.67667e+08	1.23667e+08	-0.439139	0.0599042	Tomm70A	0.13185	0.14176	0.14411	0.12364	0.11641	0.13924	0.13924	0.12643	-0.139235	0.172092
Tecr	29200000	30000000	30400000	27900000	27600000	30000000	2.98667e+07	28500000	-0.0675743	0.176349	Tecr	0.34245	0.34244	0.32169	0.37887	0.342445	0.35028	0.335527	0.357198	0.0902979	0.172208
Srsf3	264000000	375000000	305000000	359000000	386000000	282000000	3.14667e+08	3.42333e+08	0.121577	0.571555	Srsf3	0.18904	0.18797	0.202	0.18074	0.19078	0.16907	0.193003	0.180197	-0.0990534	0.172709
Nat10	162000000	198000000	205000000	232000000	217000000	263000000	1.88333e+08	2.37333e+08	0.333626	0.0613699	Nat10	0.64798	0.67945	0.69202	0.61948	0.59639	0.67315	0.67315	0.629673	-0.0963245	0.172882
Gbas	243000000	205000000	232000000	234000000	281000000	246000000	2.26667e+08	2.53667e+08	0.162362	0.209262	Gbas	0.059201	0.070856	0.067108	0.061094	0.06089	0.048922	0.0657217	0.0569687	-0.2062	0.173384
Syne1	106000000	106000000	107000000	92500000	87400000	110000000	1.06333e+08	9.66333e+07	-0.138001	0.229793	Syne1	0.6557	0.65191	0.77275	0.63966	0.62887	0.45275	0.693453	0.57376	-0.273351	0.173693
Plrg1	8290000	12100000	11200000	13800000	13500000	10900000	10530000	1.27333e+07	0.274105	0.209027	Plrg1	0.74058	0.69987	0.70784	0.66859	0.69552	0.54258	0.716097	0.635563	-0.172118	0.173921
Fxr1	132000000	174000000	149000000	153000000	185000000	209000000	1.51667e+08	1.82333e+08	0.265674	0.205304	Fxr1	0.60232	0.57796	0.63662	0.55918	0.59499	0.49417	0.605633	0.549447	-0.140465	0.174384
Arpc1A	362000000	343000000	397000000	380000000	386000000	394000000	3.67333e+08	3.86667e+08	0.0740006	0.301905	Arpc1A	0.11788	0.1264	0.13269	0.14758	0.12462	0.15047	0.125657	0.14089	0.165082	0.174396
Plxna1	135000000	196000000	183000000	202000000	177000000	109000000	1.71333e+08	1.62667e+08	-0.0748872	0.808127	Plxna1	0.18996	0.1966	0.19777	0.19094	0.17631	Na	0.194777	0.183625	-0.0850584	0.174433
Hsd17B12	39100000	44700000	48300000	42700000	49300000	44700000	4.40333e+07	4.55667e+07	0.0493828	0.667636	Hsd17B12	0.2597	0.28708	0.30873	0.26079	Na	0.2386	0.28517	0.249695	-0.191655	0.175676
Akap5	23700000	20600000	29900000	21500000	20600000	30700000	2.47333e+07	2.42667e+07	-0.0274807	0.917458	Akap5	0.1279	0.12679	0.13787	0.13825	0.13348	0.1474	0.130853	0.13971	0.0944846	0.175922
Ik	140000000	234000000	163000000	198000000	184000000	166000000	179000000	1.82667e+08	0.0292538	0.907909	Ik	0.96155	0.90556	1.0975	0.90404	0.92239	0.75666	0.988203	0.86103	-0.198744	0.175948
Celf1	81500000	108000000	93400000	165000000	118000000	114000000	94300000	1.32333e+08	0.488847	0.103212	Celf1	0.5691	0.6447	0.72805	0.60037	0.57155	0.50217	0.647283	0.55803	-0.214055	0.176036
Sema7A	182000000	177000000	188000000	165000000	161000000	148000000	1.82333e+08	158000000	-0.206654	0.0157238	Sema7A	0.60216	0.66434	0.6395	0.46803	0.63325	0.553765	0.635333	0.551682	-0.203678	0.176394
Sarnp	191000000	184000000	209000000	237000000	272000000	209000000	1.94667e+08	2.39333e+08	0.298015	0.0858313	Sarnp	0.35284	0.37781	0.37678	0.34161	0.3641	0.29755	0.369143	0.33442	-0.14252	0.176444
Supt6H	63400000	27100000	57900000	55600000	51400000	45000000	4.94667e+07	5.06667e+07	0.0345802	0.9233	Supt6H	0.98898	1.0444	1.0063	1.1492	1.01669	1.07775	1.01323	1.08121	0.0936942	0.177893
Park7	207000000	254000000	218000000	155000000	203000000	151000000	2.26333e+08	1.69667e+08	-0.415746	0.0610065	Park7	0.11463	0.12087	0.12538	0.11062	0.11954	0.10588	0.120293	0.112013	-0.102886	0.178066
Ablim1	37900000	31900000	29200000	43000000	39600000	34200000	33000000	3.89333e+07	0.23854	0.177456	Ablim1	0.16085	0.17039	0.19141	0.15149	0.16704	0.15424	0.174217	0.15759	-0.144707	0.179083
H2Afv;H2Afz	63900000	65700000	52300000	93900000	52500000	80400000	6.06333e+07	75600000	0.318275	0.310255	H2Afv;H2Afz	0.17727	0.18631	0.20773	0.1803	0.17629	0.16633	0.190437	0.174307	-0.127684	0.179998
Kcnab2	137000000	151000000	136000000	118000000	134000000	198000000	1.41333e+08	150000000	0.0858607	0.745491	Kcnab2	0.36864	0.446	0.48094	0.37316	0.40102	0.33484	0.43186	0.369673	-0.224313	0.180009
Aak1	49300000	31200000	45300000	51600000	35900000	30400000	4.19333e+07	39300000	-0.0935682	0.769445	Aak1	0.24859	0.24737	0.24594	0.23356	0.2407	0.18882	0.2473	0.221027	-0.162042	0.181282
Brd4	39900000	83900000	36800000	38900000	29600000	37800000	5.35333e+07	3.54333e+07	-0.59533	0.307499	Brd4	0.86684	0.8706	0.8944	0.82881	0.77026	0.87728	0.87728	0.82545	-0.0878566	0.181908
Cbr1	157000000	154000000	154000000	158000000	192000000	187000000	155000000	179000000	0.207691	0.0872185	Cbr1	0.13585	0.13835	0.15509	0.12103	0.13956	0.12968	0.143097	0.13009	-0.13748	0.182343
Dbn1	41700000	35700000	40700000	44700000	36200000	71200000	3.93667e+07	50700000	0.365011	0.349306	Dbn1	0.15767	0.15154	0.16507	0.14224	0.15847	0.138	0.158093	0.146237	-0.112471	0.182613
Lemd3	19800000	20500000	25600000	32000000	27200000	20400000	2.19667e+07	2.65333e+07	0.27249	0.298978	Lemd3	0.66834	0.71296	0.73312	0.67885	0.65513	0.51131	0.704807	0.615097	-0.196414	0.18276
Plxna2	31400000	45800000	29100000	29700000	27800000	26100000	3.54333e+07	2.78667e+07	-0.346567	0.228593	Plxna2	0.45029	0.46785	0.47545	0.45155	0.3813	Na	0.46453	0.416425	-0.157715	0.183044
Cacna2D3	210000000	180000000	180000000	138000000	147000000	192000000	190000000	159000000	-0.256973	0.18652	Cacna2D3	Na	0.16243	0.14497	0.14763	0.12322	0.11129	0.1537	0.12738	-0.270978	0.183102
Ywhah	215000000	234000000	143000000	104000000	235000000	158000000	1.97333e+08	1.65667e+08	-0.252351	0.537733	Ywhah	0.35	0.35181	0.37662	0.34723	0.34758	0.30805	0.359477	0.334287	-0.104812	0.183428
Mapk1	327000000	359000000	320000000	361000000	381000000	321000000	3.35333e+08	3.54333e+08	0.0795113	0.423511	Mapk1	0.28076	0.3051	0.30872	0.28572	0.284	0.23677	0.298193	0.26883	-0.149554	0.183544
Rab3C	421000000	438000000	414000000	411000000	291000000	296000000	4.24333e+08	3.32667e+08	-0.351121	0.0828374	Rab3C	0.14354	0.1445	0.15273	0.14235	0.11988	Na	0.146923	0.131115	-0.164231	0.183597
Hsp90Ab1	427000000	391000000	410000000	378000000	586000000	477000000	4.09333e+08	4.80333e+08	0.23076	0.308873	Hsp90Ab1	0.36626	0.40121	0.40737	Na	0.37311	0.33606	0.391613	0.354585	-0.143298	0.184022
Sri	83900000	94500000	75000000	67900000	69300000	79300000	8.44667e+07	7.21667e+07	-0.227049	0.139485	Sri	0.18544	0.19115	0.20525	0.17453	0.1844	Na	0.193947	0.179465	-0.111957	0.184834
Adar	141000000	161000000	157000000	164000000	135000000	106000000	153000000	135000000	-0.180572	0.369663	Adar	0.89109	0.90175	1.0521	0.92703	0.812	0.7695	0.948313	0.836177	-0.181556	0.18501
Dnaja1	54400000	69500000	51100000	64100000	78600000	124000000	5.83333e+07	88900000	0.607863	0.181315	Dnaja1	0.59229	0.66262	0.75898	0.62669	0.58731	0.53869	0.671297	0.58423	-0.200414	0.186071
Eef1A1	136000000	55300000	193000000	153000000	169000000	81100000	128100000	1.34367e+08	0.0689048	0.902897	Eef1A1	0.34634	0.33044	0.34322	0.32978	0.33261	0.2944	0.34	0.31893	-0.0922949	0.186194
Lppr4	111000000	138000000	129000000	101000000	91500000	122000000	126000000	1.04833e+08	-0.265326	0.152735	Lppr4	0.37289	0.82552	0.39436	0.30366	0.32955	0.24554	0.530923	0.292917	-0.858013	0.186611
Prdx5	252000000	180000000	232000000	313000000	420000000	393000000	2.21333e+08	3.75333e+08	0.761952	0.016317	Prdx5	0.067565	0.071282	0.074626	0.064026	0.071079	0.06212	0.0711577	0.0657417	-0.114211	0.186744
Sep5	215000000	221000000	254000000	244000000	198000000	220000000	230000000	2.20667e+08	-0.0597651	0.631176	Sep5	0.094975	0.12144	0.1093	0.096763	0.099809	0.090439	0.108572	0.0956703	-0.182504	0.187774
Srsf4	96100000	93100000	99700000	123000000	77900000	110000000	96300000	1.03633e+08	0.10588	0.616795	Srsf4	0.26909	0.25736	0.22148	0.3255	0.263225	0.27349	0.24931	0.287405	0.205144	0.187845
Msn	488000000	602000000	419000000	441000000	468000000	561000000	503000000	490000000	-0.0377767	0.85024	Msn	0.25088	0.23935	0.2227	0.17968	0.18903	0.24285	0.237643	0.203853	-0.221266	0.188103
Ak3	283000000	283000000	287000000	284000000	323000000	303000000	2.84333e+08	3.03333e+08	0.0933208	0.169097	Ak3	0.12248	0.13588	0.13692	0.11807	0.13008	0.099796	0.13176	0.115982	-0.184012	0.188221
Phf2	58100000	63200000	69100000	73100000	68900000	62100000	6.34667e+07	6.80333e+07	0.100243	0.368879	Phf2	0.81131	0.75629	0.85849	0.70557	0.66338	0.808697	0.808697	0.725882	-0.155863	0.188471
Map1A	118000000	120000000	109000000	120000000	195000000	137000000	1.15667e+08	1.50667e+08	0.381387	0.201999	Map1A	0.31416	0.31882	0.34752	0.25584	0.32374	0.29512	0.326833	0.291567	-0.164729	0.188528
Pgam5	94700000	96100000	89800000	90700000	103000000	110000000	9.35333e+07	1.01233e+08	0.114132	0.265665	Pgam5	0.1564	0.15928	0.19877	0.15123	0.15527	0.1391	0.171483	0.148533	-0.207282	0.188801
Cap1	47400000	48500000	35400000	38100000	46500000	33100000	4.37667e+07	3.92333e+07	-0.157753	0.473451	Cap1	0.13345	0.13319	0.14886	0.13099	0.11816	Na	0.1385	0.124575	-0.152871	0.188889
Arl8A	93400000	109000000	103000000	88600000	93800000	99800000	101800000	9.40667e+07	-0.113982	0.237876	Arl8A	0.35849	0.36443	0.42522	0.349	0.35682	0.33807	0.382713	0.347963	-0.137329	0.189436
Igh-6	6380000	7400000	7400000	6220000	21100000	7860000	7060000	1.17267e+07	0.732053	0.379032	Igh-6	0.97449	1.1768	1.0989	0.67268	1.07564	0.88579	1.0834	0.878038	-0.303206	0.190554
Uba52;Rps27A;Ubb;Ubc	635000000	668000000	703000000	719000000	713000000	847000000	6.68667e+08	7.59667e+08	0.184079	0.130321	Uba52;Rps27A;Ubb;Ubc	0.67196	0.65776	0.75442	0.63471	0.67353	0.53646	0.694713	0.6149	-0.176066	0.190641
Snx12	63800000	66000000	66900000	62000000	57000000	74600000	6.55667e+07	6.45333e+07	-0.022918	0.855364	Snx12	0.24607	Na	0.25446	0.23265	Na	0.19747	0.250265	0.21506	-0.218717	0.190936
Clip2	1160000000	895000000	645000000	1040000000	1040000000	1290000000	900000000	1.12333e+09	0.319789	0.26028	Clip2	0.34165	0.33001	0.33882	0.36741	0.36422	0.51672	0.336827	0.416117	0.304982	0.191003
Trim28	46900000	50100000	68400000	65900000	78500000	67800000	5.51333e+07	7.07333e+07	0.359465	0.114798	Trim28	0.40344	0.38636	0.426	0.35881	0.40763	0.34164	0.405267	0.36936	-0.133844	0.191311
Gls	26600000	23800000	22000000	23200000	21000000	28700000	2.41333e+07	24300000	0.00992912	0.952909	Gls	0.11615	0.11954	0.1287	0.11604	0.10736	Na	0.121463	0.1117	-0.120892	0.192069
Reep2	22000000	24400000	21500000	24900000	21700000	25600000	2.26333e+07	2.40667e+07	0.0885873	0.392666	Reep2	0.56782	0.56521	0.61065	0.52967	0.48506	0.581227	0.581227	0.531986	-0.127714	0.192461
Rab6B	1700000000	1890000000	1770000000	1390000000	1260000000	1410000000	1.78667e+09	1.35333e+09	-0.400753	0.00398242	Rab6B	0.68314	0.69622	0.77683	0.69199	0.67327	0.62373	0.71873	0.662997	-0.116448	0.193278
Efr3A	90600000	89700000	81600000	71300000	78700000	131000000	87300000	9.36667e+07	0.101554	0.754459	Efr3A	0.2485	0.3172	0.59957	0.67477	0.45688	0.624	0.388423	0.585217	0.591341	0.1933
Ralyl	91300000	133000000	119000000	113000000	118000000	79500000	1.14433e+08	103500000	-0.144877	0.559778	Ralyl	0.54795	0.51128	0.58338	0.52216	0.51901	0.43105	0.547537	0.49074	-0.157997	0.193673
Nono	12500000	13300000	12600000	10700000	14600000	12400000	12800000	1.25667e+07	-0.0265418	0.849967	Nono	0.2757	0.28025	0.30192	0.26674	0.28287	0.25169	0.285957	0.2671	-0.0984166	0.194226
Dnajc9	9850000	18200000	14100000	14800000	19000000	15400000	14050000	16400000	0.223126	0.440079	Dnajc9	0.78216	0.79833	0.96779	0.76404	0.79203	0.63961	0.849427	0.731893	-0.214856	0.195097
Ank3	27200000	59400000	68300000	60500000	63100000	135000000	5.16333e+07	86200000	0.739385	0.275939	Ank3	0.22982	0.12583	0.1277	0.51791	0.12613	0.40479	0.161117	0.34961	1.11764	0.195393
Ldha	48900000	51600000	36000000	38200000	46600000	67900000	45500000	50900000	0.161799	0.620046	Ldha	0.11419	0.11788	0.12452	0.115	0.10335	Na	0.118863	0.109175	-0.122661	0.195551
Clta	132000000	167000000	140000000	166000000	155000000	127000000	1.46333e+08	1.49333e+08	0.0292778	0.857881	Clta	0.048051	0.060499	Na	0.037366	0.046885	0.047389	0.054275	0.04388	-0.306724	0.195596
Clasp1	81900000	48800000	49700000	42800000	41500000	47400000	6.01333e+07	43900000	-0.453944	0.215151	Clasp1	0.30371	0.35076	0.36485	0.2202	0.33048	0.29484	0.339773	0.28184	-0.269696	0.196128
Slc6A1	292000000	298000000	307000000	266000000	281000000	236000000	299000000	261000000	-0.196096	0.0525382	Slc6A1	0.14402	0.12804	0.16812	0.11603	0.12618	Na	0.146727	0.121105	-0.276873	0.197054
Vps29	150000000	173000000	163000000	131000000	141000000	161000000	162000000	1.44333e+08	-0.166589	0.185124	Vps29	0.23659	0.27854	0.24558	Na	0.23647	0.20121	0.25357	0.21884	-0.212508	0.197752
Kras	81300000	82000000	74500000	73300000	52000000	64600000	7.92667e+07	63300000	-0.324509	0.0736821	Kras	0.11456	0.13125	0.13846	0.11737	0.11896	0.11485	0.12809	0.11706	-0.12991	0.199209
Top2B	173000000	146000000	189000000	211000000	173000000	155000000	1.69333e+08	1.79667e+08	0.0854568	0.644373	Top2B	0.69398	0.70131	0.74562	0.69072	0.68475	0.57051	0.713637	0.64866	-0.137727	0.199395
Ncdn	69900000	82500000	68500000	54800000	64500000	75700000	7.36333e+07	65000000	-0.179919	0.313931	Ncdn	0.50564	0.49614	0.53873	0.49766	0.42159	Na	0.513503	0.459625	-0.159916	0.199864
Clasp2	31000000	20600000	26800000	27200000	32400000	264000000	2.61333e+07	1.07867e+08	2.04529	0.354606	Clasp2	0.34765	0.35261	0.38863	0.34879	0.34473	0.28809	0.362963	0.327203	-0.149636	0.202185
Rapgef2	58900000	77700000	66200000	68800000	75900000	63900000	67600000	6.95333e+07	0.0406815	0.78051	Rapgef2	0.35652	0.36743	0.41168	0.36835	0.34622	0.32743	0.378543	0.347333	-0.124138	0.204299
Negr1	62500000	74800000	75500000	52600000	39600000	180000000	7.09333e+07	9.07333e+07	0.355169	0.682597	Negr1	0.12679	0.16459	0.16332	0.14265	0.12133	0.12751	0.151567	0.130497	-0.21594	0.204623
Myo6	132000000	132000000	112000000	110000000	118000000	127000000	1.25333e+08	1.18333e+08	-0.0829136	0.445478	Myo6	0.42543	0.39381	0.3846	0.34461	0.12021	0.37252	0.40128	0.279113	-0.523758	0.205129
Cdc40	5420000	5380000	5820000	6130000	5380000	4100000	5540000	5.20333e+06	-0.0904498	0.609856	Cdc40	1.032	0.98245	0.97072	0.82643	1.00722	0.898575	0.995057	0.910743	-0.127734	0.205313
Wdr37	168000000	163000000	196000000	183000000	179000000	171000000	1.75667e+08	1.77667e+08	0.0163326	0.862817	Wdr37	0.15313	0.16211	0.16749	0.14782	0.14417	0.16091	0.16091	0.150967	-0.0920239	0.205598
Rps3	325000000	446000000	393000000	435000000	515000000	394000000	388000000	448000000	0.207442	0.295404	Rps3	0.14671	Na	0.15069	0.15187	0.15345	Na	0.1487	0.15266	0.0379174	0.205613
Ncl	238000000	350000000	351000000	409000000	414000000	388000000	313000000	4.03667e+08	0.367002	0.0772449	Ncl	0.45342	0.45384	0.48605	0.44251	0.45751	0.39519	0.464437	0.431737	-0.10533	0.205751
Bdh1	37600000	33000000	45300000	44900000	33300000	39600000	3.86333e+07	3.92667e+07	0.023459	0.903607	Bdh1	0.064004	0.070539	0.074943	0.062619	0.06881	0.055527	0.0698287	0.0623187	-0.164155	0.206208
Stip1	19000000	14500000	8430000	9420000	10200000	13800000	1.39767e+07	11140000	-0.327271	0.444363	Stip1	0.15348	0.15914	0.16626	0.15532	0.13008	Na	0.159627	0.1427	-0.161716	0.206901
Ptbp3	252000000	315000000	356000000	334000000	305000000	248000000	3.07667e+08	2.95667e+08	-0.0573965	0.77592	Ptbp3	0.36787	0.35027	0.3912	0.33182	0.36835	0.33347	0.36978	0.344547	-0.101968	0.207613
Cct7	151000000	150000000	173000000	157000000	155000000	186000000	158000000	166000000	0.0712587	0.557492	Cct7	0.25992	0.27014	0.29462	0.23492	0.27847	0.21357	0.274893	0.24232	-0.181958	0.207654
Ewsr1	370000000	504000000	516000000	700000000	673000000	621000000	4.63333e+08	6.64667e+08	0.520581	0.0182204	Ewsr1	0.28417	0.27037	0.28773	0.26351	0.28135	0.24868	0.280757	0.264513	-0.0859798	0.207934
Gas7	75200000	69600000	74000000	70600000	73700000	106000000	7.29333e+07	8.34333e+07	0.194046	0.410867	Gas7	0.31887	0.47402	0.49859	0.2727	0.25957	0.41811	0.430493	0.316793	-0.442449	0.208008
Psd3	98200000	108000000	112000000	94200000	133000000	1260000000	1.06067e+08	4.95733e+08	2.22459	0.365729	Psd3	0.28491	0.27521	0.29018	0.29584	0.30241	0.28363	0.283433	0.29396	0.0526104	0.208917
Adcy9	112000000	112000000	100000000	114000000	124000000	101000000	108000000	113000000	0.0652915	0.554813	Adcy9	0.1872	0.19668	0.21532	0.17038	0.18874	Na	0.199733	0.17956	-0.153609	0.209577
Ndufa10	497000000	391000000	459000000	412000000	288000000	529000000	449000000	4.09667e+08	-0.132265	0.632844	Ndufa10	0.075862	0.081965	0.087378	0.067387	0.083158	0.065453	0.081735	0.0719993	-0.18297	0.209656
Neo1	88700000	92200000	103000000	84500000	77300000	44000000	9.46333e+07	68600000	-0.46414	0.119779	Neo1	0.41506	0.66215	0.55953	0.42651	0.35968	Na	0.54558	0.393095	-0.472913	0.209753
Mark2	74400000	56600000	64900000	80400000	89000000	102000000	65300000	9.04667e+07	0.470303	0.0361837	Mark2	0.29398	0.29583	0.33373	0.2904	0.29422	0.27557	0.307847	0.28673	-0.102519	0.2098
Glo1	286000000	317000000	291000000	139000000	220000000	244000000	298000000	201000000	-0.568117	0.0431188	Glo1	0.12917	0.13283	0.14045	Na	0.13026	0.1187	0.13415	0.12448	-0.107933	0.20992
Hsph1	26900000	26600000	20200000	22400000	22500000	31200000	2.45667e+07	2.53667e+07	0.0462318	0.836999	Hsph1	0.24157	0.2662	0.27299	0.24927	0.21431	Na	0.260253	0.23179	-0.167098	0.210667
Pcbp2	551000000	655000000	602000000	603000000	647000000	643000000	6.02667e+08	631000000	0.0662797	0.440859	Pcbp2	0.35613	0.33489	0.38526	Na	0.30973	0.33885	0.35876	0.32429	-0.145735	0.211171
Rcc1	224000000	285000000	320000000	316000000	371000000	282000000	2.76333e+08	323000000	0.225125	0.288898	Rcc1	0.075515	0.078209	0.078595	0.07291	0.076862	0.0757525	0.0774397	0.0751748	-0.042823	0.211512
Dip2B	77800000	80400000	74100000	79400000	78100000	63400000	7.74333e+07	7.36333e+07	-0.0725957	0.523782	Dip2B	0.32716	0.31664	0.40756	0.31156	0.3216	0.27751	0.350453	0.303557	-0.207256	0.212689
Rbm39	117000000	137000000	116000000	140000000	177000000	138000000	1.23333e+08	1.51667e+08	0.298341	0.120629	Rbm39	0.67185	0.69948	0.80314	0.6598	0.69854	0.58484	0.724823	0.647727	-0.162244	0.212778
Pgk1	114000000	101000000	119000000	123000000	126000000	136000000	1.11333e+08	1.28333e+08	0.20501	0.0628775	Pgk1	0.11787	0.15244	0.132	0.11886	Na	0.10564	0.134103	0.11225	-0.25663	0.212955
Tusc3	32300000	40000000	37600000	32800000	34600000	26900000	3.66333e+07	3.14333e+07	-0.220862	0.185174	Tusc3	0.36733	0.37519	0.40439	0.34109	0.34855	0.382303	0.382303	0.357314	-0.0975235	0.214779
Prkce	206000000	193000000	204000000	181000000	213000000	247000000	201000000	2.13667e+08	0.0881664	0.550982	Prkce	0.2924	0.23547	0.33525	0.23266	0.22549	Na	0.287707	0.229075	-0.328779	0.214992
Atp5H	383000000	252000000	307000000	233000000	156000000	357000000	314000000	2.48667e+08	-0.336551	0.40219	Atp5H	0.054638	0.050872	0.058933	0.049496	0.05293	0.050846	0.0548143	0.0510907	-0.101493	0.215617
Ssb	193000000	224000000	237000000	276000000	256000000	285000000	218000000	2.72333e+08	0.321045	0.0253538	Ssb	0.53173	0.62678	0.59336	0.54534	0.56193	0.47245	0.583957	0.526573	-0.149227	0.216295
Tppp	1080000000	1020000000	966000000	1230000000	1060000000	811000000	1022000000	1.03367e+09	0.0163758	0.930704	Tppp	0.086003	0.089363	0.094421	0.086208	0.087883	0.08364	0.089929	0.0859103	-0.0659548	0.216361
Ntrk3	56300000	63000000	65200000	60200000	55200000	54100000	61500000	56500000	-0.122336	0.200878	Ntrk3	0.55793	Na	0.66964	0.50995	0.51799	Na	0.613785	0.51397	-0.256049	0.216623
Gnaq	404000000	372000000	364000000	292000000	345000000	393000000	380000000	3.43333e+08	-0.146389	0.310774	Gnaq	0.15414	0.15207	0.16284	0.15254	0.14711	0.11277	0.15635	0.137473	-0.185627	0.216651
Npm1	131000000	223000000	198000000	189000000	266000000	250000000	184000000	235000000	0.352955	0.230816	Npm1	0.2869	0.28736	0.30073	0.18524	0.29658	0.25	0.291663	0.24394	-0.257778	0.217072
Rps10	68600000	55600000	77500000	60900000	74300000	67200000	6.72333e+07	6.74667e+07	0.00499821	0.976496	Rps10	0.17325	0.18351	0.17007	0.14413	0.17838	0.1571	0.17561	0.15987	-0.135476	0.217896
Rac1;Rac2	415000000	356000000	428000000	352000000	342000000	386000000	3.99667e+08	360000000	-0.1508	0.199666	Rac1;Rac2	0.10493	0.11152	Na	Na	0.10314	0.09557	0.108225	0.099355	-0.123369	0.219171
Dock4	47800000	35600000	42100000	44200000	45900000	44000000	4.18333e+07	44700000	0.0956219	0.467625	Dock4	0.47208	0.47382	0.52984	0.48001	0.42646	0.23693	0.491913	0.381133	-0.368108	0.219381
Eif2S1	86000000	109000000	76200000	80300000	105000000	127000000	90400000	104100000	0.203575	0.45624	Eif2S1	0.4026	0.31266	0.31858	0.29269	0.3234	0.27915	0.344613	0.298413	-0.207667	0.220608
Myo1D	127000000	126000000	111000000	127000000	142000000	113000000	1.21333e+08	1.27333e+08	0.0696342	0.575082	Myo1D	0.070083	0.062268	Na	Na	0.082304	0.072283	0.0661755	0.0772935	0.22405	0.222265
Iqgap2	26600000	28600000	30200000	21500000	23700000	15000000	2.84667e+07	2.00667e+07	-0.504473	0.0404365	Iqgap2	0.23652	0.27255	0.27613	0.22852	0.20555	0.261733	0.261733	0.231934	-0.174381	0.222278
Add1	118000000	152000000	132000000	137000000	164000000	165000000	134000000	1.55333e+08	0.213134	0.188423	Add1	0.11992	0.11885	0.13504	0.11659	0.12134	0.10477	0.124603	0.114233	-0.125359	0.222315
Mtch1	148000000	122000000	144000000	130000000	120000000	152000000	138000000	134000000	-0.0424353	0.763836	Mtch1	0.24097	0.29476	0.34032	0.27703	0.22885	0.22738	0.292017	0.24442	-0.256688	0.222927
Myo5A	32200000	50500000	30600000	30500000	31300000	27400000	3.77667e+07	2.97333e+07	-0.345032	0.283685	Myo5A	0.29696	0.30351	0.32468	0.28985	0.30547	0.2848	0.308383	0.293373	-0.0719871	0.223333
Cpsf6	77100000	81200000	110000000	104000000	86600000	68400000	8.94333e+07	8.63333e+07	-0.050895	0.842093	Cpsf6	0.44419	0.46147	0.45393	0.39716	0.4656	0.34782	0.453197	0.403527	-0.167473	0.223509
Abcf2	59200000	83500000	50800000	49000000	88300000	66100000	64500000	67800000	0.0719861	0.836842	Abcf2	0.87857	0.92743	0.89236	0.80873	0.61283	0.903	0.899453	0.774853	-0.215125	0.223995
Mag	586000000	537000000	477000000	196000000	745000000	690000000	5.33333e+08	5.43667e+08	0.0276849	0.956339	Mag	0.041777	0.0488	0.049676	0.061735	0.054943	0.045985	0.046751	0.054221	0.213854	0.224283
Tcof1	77600000	208000000	67400000	77900000	58400000	66600000	1.17667e+08	6.76333e+07	-0.798899	0.334294	Tcof1	0.39211	0.40299	0.42278	0.38954	0.40209	0.35901	0.40596	0.383547	-0.0819355	0.224826
Hsp90Aa1	175000000	140000000	139000000	134000000	228000000	212000000	1.51333e+08	1.91333e+08	0.338358	0.271122	Hsp90Aa1	0.23645	0.26306	0.27623	0.24246	0.25018	0.2083	0.25858	0.233647	-0.146282	0.224972
Rpl23A	91400000	151000000	136000000	130000000	140000000	147000000	1.26133e+08	139000000	0.140135	0.526424	Rpl23A	0.16476	Na	0.17331	0.16238	0.16065	Na	0.169035	0.161515	-0.0656538	0.226827
Ssrp1	363000000	299000000	392000000	462000000	584000000	368000000	3.51333e+08	4.71333e+08	0.423907	0.153751	Ssrp1	0.66614	0.68769	0.756	0.68253	0.66821	0.58853	0.703277	0.646423	-0.121613	0.226904
Rala	224000000	194000000	207000000	200000000	208000000	232000000	2.08333e+08	2.13333e+08	0.0342157	0.719226	Rala	0.068396	0.069974	0.075713	0.069228	0.068801	0.064823	0.071361	0.0676173	-0.0777427	0.227502
Rab5C	111000000	102000000	101000000	96400000	88800000	110000000	1.04667e+08	98400000	-0.0890718	0.419363	Rab5C	0.26059	0.24502	0.26256	0.22334	0.25692	0.14563	0.256057	0.20863	-0.295516	0.228887
Vti1B	32600000	40600000	45900000	28700000	17500000	39800000	39700000	2.86667e+07	-0.469765	0.215671	Vti1B	0.57215	0.53081	0.61321	0.54616	Na	0.47833	0.572057	0.512245	-0.159324	0.229685
Bin1	65300000	63300000	52800000	54600000	63000000	61000000	6.04667e+07	5.95333e+07	-0.0224424	0.850108	Bin1	0.14349	0.14633	0.091721	0.093121	0.11978	0.076614	0.12718	0.096505	-0.3982	0.231287
Fubp1	269000000	372000000	318000000	416000000	409000000	365000000	3.19667e+08	3.96667e+08	0.311359	0.0846942	Fubp1	0.39165	0.40251	0.43286	0.37923	0.40779	0.36759	0.409007	0.38487	-0.0877531	0.232442
Cct3	221000000	237000000	225000000	196000000	259000000	276000000	2.27667e+08	2.43667e+08	0.0979858	0.554019	Cct3	0.19423	0.21745	0.20504	0.18563	0.20736	0.1653	0.205573	0.186097	-0.143601	0.233033
Fasn	142000000	160000000	114000000	130000000	129000000	129000000	1.38667e+08	1.29333e+08	-0.100527	0.52409	Fasn	0.26541	0.27463	0.28363	0.27018	0.22756	Na	0.274557	0.24887	-0.141712	0.233727
Taok1	112000000	113000000	102000000	99600000	122000000	121000000	109000000	114200000	0.0672345	0.556109	Taok1	0.39098	0.41484	0.44904	0.3119	0.37659	0.418287	0.418287	0.368926	-0.181162	0.233886
Mras	67700000	72700000	65100000	68500000	62700000	65900000	68500000	65700000	-0.0602106	0.372436	Mras	0.33433	0.3552	0.3834	0.33654	0.34974	0.30711	0.357643	0.33113	-0.111124	0.235317
Pls3	65500000	91900000	65800000	55100000	56500000	74200000	74400000	6.19333e+07	-0.264587	0.308463	Pls3	0.34264	0.39944	Na	0.32537	Na	0.32127	0.37104	0.32332	-0.198612	0.235743
Flot2	268000000	259000000	262000000	219000000	269000000	410000000	263000000	2.99333e+08	0.18669	0.56012	Flot2	0.09681	Na	0.094756	0.11572	0.10089	Na	0.095783	0.108305	0.177258	0.236342
Ptprd	303000000	231000000	210000000	221000000	317000000	306000000	248000000	2.81333e+08	0.18194	0.465764	Ptprd	0.33814	0.2837	0.34261	0.31531	0.28451	0.19505	0.321483	0.264957	-0.278988	0.237539
Ckap5	160000000	171000000	136000000	152000000	151000000	157000000	1.55667e+08	1.53333e+08	-0.0217887	0.835006	Ckap5	0.56116	0.56201	0.64925	0.54373	0.57847	0.45541	0.590807	0.52587	-0.16798	0.23806
Slc12A5	218000000	161000000	150000000	146000000	145000000	199000000	1.76333e+08	1.63333e+08	-0.110486	0.662263	Slc12A5	0.18356	0.22731	0.17856	0.16514	0.16784	0.18651	0.196477	0.173163	-0.182225	0.239358
Sorbs1	194000000	227000000	190000000	162000000	159000000	179000000	2.03667e+08	1.66667e+08	-0.289244	0.0494522	Sorbs1	0.42201	0.37831	0.42846	0.35626	0.38826	0.39967	0.409593	0.381397	-0.1029	0.239448
Anks1B	833000000	777000000	901000000	625000000	668000000	1040000000	837000000	7.77667e+08	-0.106076	0.686312	Anks1B	0.11961	0.11374	0.1211	Na	0.11646	0.10006	0.11815	0.10826	-0.126119	0.23993
Rab35	144000000	148000000	134000000	151000000	161000000	162000000	142000000	158000000	0.154034	0.0424926	Rab35	0.10846	0.11621	0.11979	0.10657	0.11513	0.099627	0.11482	0.107109	-0.100294	0.240073
Prpf38A	77200000	91300000	106000000	101000000	109000000	86800000	91500000	9.89333e+07	0.112685	0.519869	Prpf38A	0.3927	0.39666	0.4858	0.36486	0.40982	0.35898	0.425053	0.377887	-0.16969	0.241947
Cs	1930000000	1430000000	2070000000	1880000000	1530000000	2380000000	1810000000	1930000000	0.0926112	0.721736	Cs	0.066655	0.075131	0.082606	0.063398	0.074305	0.061726	0.0747973	0.0664763	-0.170146	0.241994
Prdx2	240000000	221000000	194000000	163000000	173000000	181000000	2.18333e+08	1.72333e+08	-0.341331	0.0325567	Prdx2	0.13152	0.13931	0.14998	0.13079	0.13883	0.11457	0.14027	0.128063	-0.131349	0.242909
Thrap3	164000000	203000000	193000000	244000000	259000000	204000000	1.86667e+08	2.35667e+08	0.336283	0.0718906	Thrap3	0.54166	0.50901	0.59931	0.54102	0.50362	0.46393	0.549993	0.502857	-0.129267	0.24395
Canx	267000000	189000000	234000000	211000000	195000000	200000000	230000000	202000000	-0.187279	0.292057	Canx	0.29063	0.27271	0.31196	0.27953	0.25282	Na	0.291767	0.266175	-0.13244	0.244168
Trim3	321000000	211000000	286000000	327000000	439000000	278000000	2.72667e+08	348000000	0.351949	0.261341	Trim3	0.3229	0.35236	0.36781	0.33126	0.33932	0.29278	0.34769	0.32112	-0.114689	0.244422
Rtn4	127000000	98200000	60500000	56900000	72200000	90200000	9.52333e+07	73100000	-0.381595	0.361941	Rtn4	0.40335	0.47602	0.43197	0.18619	0.36969	0.437113	0.437113	0.330998	-0.401186	0.244778
Ahcyl1	736000000	548000000	899000000	513000000	1070000000	707000000	7.27667e+08	7.63333e+08	0.0690355	0.861794	Ahcyl1	0.16304	0.16369	0.1732	0.16177	0.15891	Na	0.166643	0.16034	-0.0556292	0.244971
Cnrip1	130000000	158000000	118000000	112000000	136000000	147000000	1.35333e+08	1.31667e+08	-0.0396271	0.827054	Cnrip1	0.08057	0.0811	0.083544	0.075702	0.056519	0.081738	0.081738	0.0713197	-0.196707	0.245286
Nebl	115000000	117000000	103000000	132000000	145000000	169000000	1.11667e+08	1.48667e+08	0.412883	0.0339793	Nebl	0.10441	0.11341	0.11394	0.10678	0.10858	0.099458	0.110587	0.104939	-0.0756219	0.246571
Cd200	128000000	105000000	130000000	98100000	98300000	79800000	121000000	9.20667e+07	-0.394256	0.0456769	Cd200	0.1628	0.16992	0.18336	0.15744	0.16341	Na	0.172027	0.160425	-0.100733	0.247192
Rprd1A	41300000	60000000	44200000	62000000	53700000	55600000	48500000	57100000	0.235506	0.245827	Rprd1A	0.85524	0.78037	0.88961	0.82514	0.79522	0.65652	0.84174	0.75896	-0.149351	0.247197
Rps17	42800000	74000000	59700000	62700000	64600000	47600000	5.88333e+07	58300000	-0.0131379	0.961922	Rps17	0.16038	0.16208	0.17813	0.14621	0.16123	0.16217	0.166863	0.156537	-0.0921663	0.249013
Etfdh	86100000	65100000	63200000	54500000	46400000	43400000	7.14667e+07	48100000	-0.571234	0.0440207	Etfdh	0.065161	0.063936	0.071588	0.065257	0.051475	Na	0.066895	0.058366	-0.19677	0.249081
Hbb-B2	12100000	17000000	15700000	11300000	16000000	8360000	1.49333e+07	1.18867e+07	-0.329192	0.316595	Hbb-B2	0.043079	0.030363	0.046692	0.048917	0.042413	0.081251	0.0400447	0.057527	0.522629	0.249593
Zmynd11	28900000	47300000	35400000	40400000	38000000	29400000	37200000	3.59333e+07	-0.0499798	0.851352	Zmynd11	1.0575	0.90266	1.0501	0.96292	0.95322	0.78922	1.00342	0.901787	-0.154068	0.250116
Cd47	183000000	182000000	201000000	162000000	173000000	205000000	1.88667e+08	180000000	-0.0678426	0.577144	Cd47	0.091698	0.095795	0.098676	0.094111	0.065717	Na	0.0953897	0.079914	-0.255385	0.250739
Cntn2	164000000	135000000	142000000	131000000	141000000	181000000	147000000	151000000	0.0387324	0.83133	Cntn2	0.28152	0.34223	0.33912	0.4222	0.311875	0.38066	0.320957	0.371578	0.211288	0.250941
Actr2	398000000	373000000	435000000	428000000	422000000	382000000	402000000	4.10667e+08	0.0307723	0.726371	Actr2	0.11416	0.11343	0.1204	0.11053	0.11602	0.096838	0.115997	0.107796	-0.10578	0.251141
C2Cd2L	120000000	129000000	145000000	142000000	130000000	141000000	1.31333e+08	1.37667e+08	0.0679462	0.485966	C2Cd2L	0.22103	0.20812	0.21674	0.20086	0.21804	0.19633	0.215297	0.205077	-0.0701626	0.251175
Hnrnpll	6300000	20500000	14700000	18700000	15400000	15000000	1.38333e+07	1.63667e+07	0.242612	0.586215	Hnrnpll	0.30096	0.31426	0.32995	0.29812	0.31477	0.27024	0.315057	0.294377	-0.097948	0.251942
Baz1B	39200000	38600000	34200000	39700000	38200000	31400000	3.73333e+07	3.64333e+07	-0.0352053	0.779187	Baz1B	0.83435	0.78199	0.90673	0.78216	0.8308	0.69183	0.841023	0.768263	-0.130545	0.252456
Sf3A2	42900000	56400000	71200000	76300000	89000000	40700000	5.68333e+07	6.86667e+07	0.272873	0.515462	Sf3A2	0.43833	0.42335	0.45437	0.41563	0.41349	0.438683	0.438683	0.422601	-0.0538833	0.25298
Hba	12300000	11400000	16000000	13600000	24100000	11200000	1.32333e+07	16300000	0.300695	0.506109	Hba	0.042186	0.025892	0.043935	Na	0.040924	0.077841	0.0373377	0.0593825	0.669406	0.253222
Ogdh	107000000	111000000	101000000	110000000	90500000	128000000	1.06333e+08	109500000	0.0423369	0.79161	Ogdh	0.11993	0.13565	0.14913	0.1206	0.13082	0.11476	0.134903	0.12206	-0.144336	0.25422
Parp1	159000000	202000000	228000000	208000000	172000000	189000000	1.96333e+08	1.89667e+08	-0.049839	0.783118	Parp1	0.64439	0.61352	0.71349	0.63722	0.62297	0.48441	0.657133	0.581533	-0.176324	0.25537
Smc3	57100000	65000000	65200000	61500000	63200000	56900000	6.24333e+07	6.05333e+07	-0.0445867	0.591757	Smc3	0.52907	0.59444	0.61386	0.67992	0.6018	Na	0.579123	0.64086	0.146139	0.255937
Rpl10;Rpl10L	50100000	56800000	48600000	44600000	54400000	80500000	5.18333e+07	5.98333e+07	0.207069	0.507565	Rpl10;Rpl10L	0.23303	0.2216	0.27387	0.25542	0.26122	0.35951	0.242833	0.29205	0.266249	0.257599
Tppp3	44400000	37700000	39200000	37300000	45100000	40900000	4.04333e+07	41100000	0.0235932	0.836803	Tppp3	0.16644	0.19952	0.19422	0.16036	0.1864	0.16038	0.186727	0.169047	-0.143506	0.25855
Eif4G1	119000000	132000000	120000000	98300000	113000000	116000000	1.23667e+08	109100000	-0.180806	0.101708	Eif4G1	0.51048	0.60588	0.56786	0.53083	0.54412	0.44447	0.561407	0.506473	-0.14856	0.25878
Tardbp	1550000	5000000	1570000	7640000	5940000	716000000	2.70667e+06	2.43193e+08	6.48944	0.366555	Tardbp	0.27878	0.34374	0.29237	0.26525	0.28605	0.28181	0.304963	0.277703	-0.135091	0.259685
Pycr2	83100000	94200000	89300000	79500000	101000000	107000000	8.88667e+07	9.58333e+07	0.108885	0.47957	Pycr2	0.22706	0.20632	0.23518	0.18063	0.22672	0.1988	0.222853	0.20205	-0.141382	0.261405
Eif2S2	73600000	101000000	91800000	101000000	96100000	83600000	88800000	9.35667e+07	0.075435	0.644676	Eif2S2	0.33986	0.35492	0.39931	0.33705	0.35681	0.31709	0.364697	0.336983	-0.11402	0.261417
Ociad1	17600000	13600000	19800000	12000000	27400000	18300000	17000000	1.92333e+07	0.178074	0.66748	Ociad1	0.57947	0.54251	0.56352	0.24405	0.4094	0.61272	0.561833	0.422057	-0.412706	0.262057
Thoc2	83200000	42100000	72700000	69500000	63700000	59400000	66000000	64200000	-0.0398927	0.893903	Thoc2	0.59147	0.54656	0.65252	0.55904	0.57854	0.50588	0.59685	0.54782	-0.123666	0.26229
Coro1A	271000000	259000000	268000000	267000000	253000000	346000000	266000000	2.88667e+08	0.117978	0.480573	Coro1A	Na	0.083874	0.09383	0.087757	0.075762	0.065517	0.088852	0.0763453	-0.218864	0.262534
Rpn1	228000000	225000000	227000000	220000000	243000000	258000000	2.26667e+08	2.40333e+08	0.0844645	0.285138	Rpn1	0.32368	Na	0.32357	0.30383	0.32366	0.2868	0.323625	0.304763	-0.0866337	0.263729
Hnrnpa0	1510000000	1520000000	1460000000	1960000000	1150000000	845000000	1.49667e+09	1.31833e+09	-0.183038	0.620885	Hnrnpa0	0.52864	0.53406	0.55798	0.5158	0.5037	0.20739	0.540227	0.408963	-0.401593	0.264561
Rhob	108000000	97500000	114000000	92100000	135000000	109000000	106500000	1.12033e+08	0.0730746	0.700329	Rhob	0.21115	0.18947	0.22208	0.19422	0.20183	0.18469	0.207567	0.19358	-0.100645	0.264594
Tmx2	25300000	24500000	21700000	23000000	17100000	18200000	2.38333e+07	1.94333e+07	-0.294447	0.10595	Tmx2	0.59332	0.54252	0.5956	0.56258	0.5114	Na	0.577147	0.53699	-0.104043	0.265309
Mybbp1A	55400000	76500000	72700000	67300000	77200000	48900000	68200000	6.44667e+07	-0.0812184	0.740868	Mybbp1A	0.69192	0.71537	0.83289	0.67535	0.7357	0.60711	0.746727	0.67272	-0.150574	0.265977
Ylpm1	24900000	24100000	27700000	31100000	30400000	21700000	2.55667e+07	2.77333e+07	0.117357	0.537224	Ylpm1	0.64399	0.67738	0.70827	0.64212	0.58007	0.676547	0.676547	0.632912	-0.096184	0.266081
Lig3	34900000	44200000	38300000	54100000	40700000	37600000	3.91333e+07	4.41333e+07	0.173471	0.433306	Lig3	0.552	0.62498	0.65731	0.59573	0.57253	0.50988	0.61143	0.55938	-0.128359	0.266511
Gja1	18500000	13200000	19300000	23000000	18000000	193000000	17000000	78000000	2.19794	0.348928	Gja1	0.22919	0.46434	0.26787	0.23281	0.21909	0.22737	0.320467	0.226423	-0.501152	0.266608
Tcp1	157000000	163000000	153000000	140000000	215000000	238000000	1.57667e+08	1.97667e+08	0.326192	0.249695	Tcp1	0.22835	0.22763	0.25559	0.22996	0.22731	0.21374	0.23719	0.22367	-0.0846714	0.266718
Cpne4	71800000	65700000	66100000	56500000	75400000	68800000	6.78667e+07	66900000	-0.0206969	0.877349	Cpne4	0.30778	0.31649	0.32593	0.30703	0.31048	0.23332	0.316733	0.28361	-0.15936	0.267014
Aars	95700000	152000000	104000000	157000000	102000000	17300000	1.17233e+08	92100000	-0.34811	0.600473	Aars	0.29631	0.32201	0.33495	0.27305	0.31899	0.29372	0.317757	0.295253	-0.105969	0.267306
Farp1	149000000	149000000	143000000	132000000	133000000	164000000	147000000	143000000	-0.039801	0.727324	Farp1	0.24175	0.21776	0.27446	0.22612	0.23266	0.20311	0.244657	0.22063	-0.14913	0.268568
Map7D2	67000000	52200000	55200000	76500000	63200000	73300000	5.81333e+07	71000000	0.288453	0.100135	Map7D2	0.42462	0.5075	0.56007	0.45572	0.43467	0.44822	0.497397	0.446203	-0.156696	0.268817
Kiaa1107	45300000	44500000	48500000	47800000	46000000	46800000	46100000	4.68667e+07	0.0237954	0.594754	Kiaa1107	0.40968	Na	0.57477	0.39948	0.44264	0.34252	0.492225	0.39488	-0.317904	0.269356
Slc1A3	327000000	436000000	477000000	269000000	295000000	279000000	4.13333e+08	281000000	-0.556736	0.0434558	Slc1A3	0.092958	0.095498	0.10083	0.095664	0.073654	Na	0.0964287	0.084659	-0.187799	0.270452
Map1B	264000000	302000000	274000000	278000000	313000000	322000000	280000000	3.04333e+08	0.120226	0.238773	Map1B	0.62581	0.62678	0.69534	0.61457	0.62654	0.34906	0.64931	0.530057	-0.292761	0.270946
Tufm	53700000	43800000	66000000	71300000	67700000	40400000	54500000	59800000	0.133889	0.673501	Tufm	0.065765	0.064693	0.072064	0.059356	0.069251	0.057236	0.0675073	0.0619477	-0.123994	0.271135
Rap2B	106000000	120000000	119000000	109000000	110000000	124000000	115000000	1.14333e+08	-0.00838779	0.92459	Rap2B	0.086801	0.089423	0.096819	Na	0.088514	0.080145	0.0910143	0.0843295	-0.110056	0.271418
Puf60	81900000	111000000	116000000	123000000	158000000	101000000	1.02967e+08	1.27333e+08	0.306433	0.283991	Puf60	0.76401	0.83547	0.81802	0.75031	0.81497	0.63705	0.805833	0.73411	-0.134485	0.271447
Chl1	58300000	63800000	57500000	53800000	41300000	19900000	5.98667e+07	3.83333e+07	-0.643153	0.099839	Chl1	0.60424	0.44201	0.81605	0.44989	0.54373	0.4346	0.620767	0.476073	-0.382867	0.271524
Lrp1	31700000	20000000	27800000	28700000	32800000	32800000	26500000	3.14333e+07	0.246303	0.253401	Lrp1	0.6902	Na	0.75127	0.68387	0.5925	Na	0.720735	0.638185	-0.175494	0.271875
Hyou1	383000000	326000000	360000000	346000000	335000000	386000000	3.56333e+08	3.55667e+08	-0.00270168	0.977955	Hyou1	0.31465	0.30352	0.30794	0.28178	0.31847	0.25556	0.308703	0.28527	-0.113893	0.274647
Itm2B	17900000	15800000	15000000	14900000	13900000	22200000	1.62333e+07	17000000	0.0665755	0.794603	Itm2B	1.0585	1.1682	0.94071	0.71085	1.11335	0.82578	1.0558	0.883327	-0.257322	0.275129
Cdc42	188000000	98500000	128000000	146000000	137000000	154000000	1.38167e+08	1.45667e+08	0.0762612	0.793361	Cdc42	0.14193	0.1537	0.17403	0.14335	0.15347	0.12673	0.156553	0.141183	-0.149084	0.275978
Plp1	21100000000	18800000000	17400000000	20000000000	25100000000	31600000000	19100000000	2.55667e+10	0.420691	0.140555	Plp1	0.025693	0.021641	0.025221	0.021045	0.024755	0.015659	0.024185	0.0204863	-0.239451	0.27599
Morf4L1	57800000	87800000	65500000	61000000	75200000	51500000	7.03667e+07	6.25667e+07	-0.169498	0.528985	Morf4L1	1.0083	0.80961	1.0537	0.90126	0.76617	0.8804	0.957203	0.849277	-0.172591	0.277386
Fam120C	104000000	115000000	104000000	95100000	111000000	124000000	1.07667e+08	1.10033e+08	0.031369	0.808173	Fam120C	0.40016	0.47504	0.42895	0.36341	0.39287	0.434717	0.434717	0.396999	-0.13094	0.277869
Nxf1	22900000	13700000	18400000	19400000	23900000	9640000	1.83333e+07	1.76467e+07	-0.0550734	0.896928	Nxf1	0.61272	0.59122	0.69834	0.57492	0.51356	0.634093	0.634093	0.574191	-0.143164	0.278072
Epha4	28400000	34100000	29000000	24800000	26300000	29200000	30500000	2.67667e+07	-0.188372	0.168238	Epha4	0.49687	0.52319	0.55907	0.51694	0.43535	Na	0.526377	0.476145	-0.144695	0.280922
Tpt1	66000000	35000000	58400000	54900000	44700000	45600000	5.31333e+07	48400000	-0.13461	0.656948	Tpt1	0.36689	0.34262	0.38062	0.35171	0.35825	0.31494	0.363377	0.341633	-0.089017	0.281161
Mllt4	94900000	54200000	74700000	69700000	68600000	93200000	74600000	7.71667e+07	0.0488022	0.865605	Mllt4	0.32296	0.37119	0.28618	0.20549	0.347075	0.245835	0.326777	0.266133	-0.296156	0.281677
Soga3	165000000	210000000	150000000	155000000	176000000	174000000	175000000	1.68333e+08	-0.056034	0.746296	Soga3	0.35015	0.46332	0.43839	0.39109	0.38976	0.17768	0.417287	0.31951	-0.385178	0.282417
Impa1	69700000	55100000	51600000	48800000	76800000	68500000	58800000	64700000	0.13795	0.586308	Impa1	0.099073	0.11115	0.11547	0.087654	0.10613	0.10372	0.108564	0.099168	-0.130604	0.283759
Fam98B	67700000	85400000	93600000	89800000	98400000	128000000	8.22333e+07	105400000	0.35808	0.170086	Fam98B	0.27943	0.25193	0.2778	0.26575	0.26063	0.22301	0.26972	0.249797	-0.110708	0.284937
Arpc3	221000000	246000000	247000000	258000000	223000000	258000000	238000000	2.46333e+08	0.0496503	0.594737	Arpc3	0.15737	0.15846	0.17469	0.15152	0.16389	0.14772	0.163507	0.154377	-0.0828947	0.286457
Mia3	33400000	28100000	29100000	28400000	29400000	24400000	30200000	27400000	-0.140373	0.277757	Mia3	Na	0.65525	0.54445	0.66217	0.71317	Na	0.59985	0.68767	0.197115	0.286539
Ctnnbl1	68500000	95600000	77400000	92000000	109000000	70300000	80500000	9.04333e+07	0.167866	0.509972	Ctnnbl1	0.54624	0.54994	0.58664	0.53635	0.56005	0.4198	0.56094	0.5054	-0.150421	0.286698
Cdc42Bpb	149000000	99500000	109000000	108000000	111000000	113000000	1.19167e+08	1.10667e+08	-0.10676	0.60667	Cdc42Bpb	0.26777	Na	0.27109	Na	0.52724	0.31568	0.26943	0.42146	0.645485	0.287252
Ddx6	96800000	109000000	97100000	107000000	98900000	92800000	1.00967e+08	9.95667e+07	-0.0201443	0.819594	Ddx6	0.56779	0.56364	0.59819	0.53941	0.54005	0.58334	0.57654	0.554267	-0.0568405	0.287382
Smu1	37900000	52300000	63800000	67400000	62200000	52800000	5.13333e+07	60800000	0.244175	0.334012	Smu1	0.58464	0.66062	0.71917	0.60137	0.64231	0.54171	0.65481	0.59513	-0.137872	0.28745
Lzts3	68900000	79700000	63300000	58800000	75200000	80800000	7.06333e+07	71600000	0.0196104	0.911511	Lzts3	0.62853	0.61958	0.67149	0.58474	0.61208	0.639867	0.639867	0.612229	-0.0637002	0.28815
Gtl3	6290000	10800000	9170000	11200000	11700000	7220000	8.75333e+06	10040000	0.197855	0.542623	Gtl3	0.65122	0.66603	0.69746	0.6473	0.62716	0.67157	0.67157	0.648677	-0.0500382	0.288619
Exoc5	181000000	226000000	161000000	167000000	183000000	182000000	1.89333e+08	1.77333e+08	-0.0944647	0.579117	Exoc5	0.17035	0.17838	0.19151	0.17327	0.17778	0.13994	0.18008	0.163663	-0.137907	0.288736
Rab7A	44500000	28900000	29600000	36500000	36800000	47100000	3.43333e+07	4.01333e+07	0.225191	0.400162	Rab7A	0.36329	0.38942	0.46124	0.3811	0.37715	0.33678	0.40465	0.36501	-0.148739	0.289929
Ablim2	265000000	363000000	239000000	253000000	328000000	433000000	289000000	338000000	0.225954	0.489264	Ablim2	0.17469	0.18489	0.19687	0.17381	0.1789	0.17946	0.185483	0.17739	-0.0643649	0.290912
Cyp46A1	65000000	60700000	61500000	63400000	64100000	55900000	62400000	6.11333e+07	-0.0295868	0.688578	Cyp46A1	0.62014	0.68641	0.67957	0.59629	0.62427	0.66204	0.66204	0.627533	-0.0772263	0.290954
Rdx	211000000	238000000	206000000	202000000	201000000	195000000	2.18333e+08	1.99333e+08	-0.131349	0.135285	Rdx	0.2801	0.33017	0.22648	0.26285	0.1464	Na	0.278917	0.204625	-0.446852	0.291052
Ogt	161000000	192000000	149000000	171000000	168000000	193000000	1.67333e+08	1.77333e+08	0.0837389	0.54251	Ogt	0.32549	0.35173	0.36927	Na	0.34305	0.28586	0.34883	0.314455	-0.149671	0.291302
Acin1	235000000	205000000	231000000	283000000	191000000	240000000	2.23667e+08	238000000	0.0896113	0.637915	Acin1	0.60159	0.62282	0.72301	0.5879	0.64426	0.54148	0.64914	0.591213	-0.134851	0.292253
Wdr5	97100000	135000000	113000000	138000000	138000000	108000000	1.15033e+08	128000000	0.154092	0.432056	Wdr5	0.37448	0.3961	0.42496	0.3639	0.36646	0.398513	0.398513	0.376291	-0.0827788	0.293215
Rab39B	75400000	83400000	85300000	105000000	82800000	90600000	8.13667e+07	92800000	0.189687	0.186273	Rab39B	0.18392	0.18478	0.18837	0.15645	0.19476	0.16257	0.18569	0.17126	-0.116708	0.294091
Ywhaq	113000000	112000000	84300000	86700000	87000000	103000000	103100000	9.22333e+07	-0.160684	0.37271	Ywhaq	0.18224	0.18684	0.19395	0.18729	0.16015	Na	0.187677	0.17372	-0.111485	0.295061
Tp53Bp1	23400000	13800000	19800000	33400000	18200000	17900000	19000000	2.31667e+07	0.286051	0.514519	Tp53Bp1	0.62317	0.6437	0.67069	0.58765	0.62502	0.645853	0.645853	0.619508	-0.0600842	0.29515
Dpp6	144000000	135000000	120000000	99900000	97400000	121000000	133000000	106100000	-0.326002	0.0584993	Dpp6	0.20547	0.20132	0.21148	0.23421	0.20611	Na	0.20609	0.22016	0.0952779	0.295926
Pygb	57400000	57600000	49600000	54400000	49100000	66100000	5.48667e+07	5.65333e+07	0.0431718	0.783454	Pygb	0.10301	0.11242	0.12012	0.10875	0.09334	Na	0.11185	0.101045	-0.146567	0.297413
Tagln3	229000000	233000000	205000000	215000000	196000000	194000000	2.22333e+08	2.01667e+08	-0.140752	0.133734	Tagln3	0.17942	0.1825	0.18694	0.17851	0.15297	0.182953	0.182953	0.171478	-0.0934541	0.297701
Rpl13A	95400000	137000000	123000000	135000000	161000000	112000000	1.18467e+08	136000000	0.199125	0.401525	Rpl13A	0.13238	0.14094	0.15003	0.1578	0.15557	0.13848	0.141117	0.150617	0.093993	0.298121
Ndufv2	71300000	96300000	87400000	91800000	131000000	91900000	85000000	104900000	0.30348	0.254245	Ndufv2	Na	0.096369	0.1181	0.095628	0.10211	0.081777	0.107234	0.0931717	-0.202806	0.298284
Hbb-B1	116000000	129000000	155000000	90500000	130000000	67200000	1.33333e+08	95900000	-0.475435	0.158406	Hbb-B1	0.043812	0.029978	0.049074	Na	0.041992	0.079877	0.0409547	0.0609345	0.573231	0.298298
Pabpc1	189000000	232000000	213000000	196000000	68900000	235000000	2.11333e+08	1.66633e+08	-0.342843	0.435756	Pabpc1	0.20461	0.16158	Na	0.17539	0.15579	0.13902	0.183095	0.156733	-0.22428	0.298358
Prickle2	33700000	35500000	30500000	42700000	45100000	49100000	3.32333e+07	4.56333e+07	0.457457	0.00638547	Prickle2	0.613	0.58474	0.66145	0.61562	0.59151	0.53591	0.61973	0.581013	-0.0930685	0.299884
Prkcsh	108000000	102000000	80000000	95400000	96800000	84700000	9.66667e+07	92300000	-0.0666878	0.664128	Prkcsh	0.254	Na	0.28759	0.24549	0.24929	Na	0.270795	0.24739	-0.130414	0.300379
Rbm8A	57700000	75500000	76000000	86100000	92200000	73800000	6.97333e+07	8.40333e+07	0.269113	0.151991	Rbm8A	0.36045	0.39817	0.42788	0.35716	0.40238	0.31072	0.3955	0.356753	-0.148751	0.303896
Ube2O	94700000	73300000	46300000	54800000	59400000	85600000	7.14333e+07	66600000	-0.101075	0.789964	Ube2O	0.28683	0.58331	0.36454	Na	0.28703	0.2507	0.41156	0.268865	-0.614221	0.30418
Snrpa1	185000000	226000000	225000000	254000000	294000000	188000000	212000000	2.45333e+08	0.210679	0.378929	Snrpa1	0.18042	Na	0.19162	0.16848	0.18082	Na	0.18602	0.17465	-0.0909911	0.305641
Med23	67500000	79300000	84700000	84300000	67000000	60700000	7.71667e+07	7.06667e+07	-0.126948	0.49618	Med23	0.51269	0.54464	0.59505	0.51715	0.55252	0.4153	0.550793	0.49499	-0.154112	0.306196
Poldip3	107000000	118000000	143000000	138000000	112000000	109000000	1.22667e+08	1.19667e+08	-0.0357219	0.841683	Poldip3	0.91258	0.75293	0.84376	0.85319	0.75321	0.53966	0.836423	0.715353	-0.225577	0.306557
Rab10	199000000	182000000	186000000	125000000	125000000	167000000	189000000	139000000	-0.443301	0.0284824	Rab10	0.13372	0.1317	0.14556	0.12482	0.072846	0.1402	0.136993	0.112622	-0.282617	0.306973
Tcf20	17100000	18700000	21400000	22200000	19900000	16700000	1.90667e+07	19600000	0.039801	0.805667	Tcf20	0.85682	0.76814	0.94752	0.73699	0.75399	0.857493	0.857493	0.782824	-0.131437	0.308323
Fip1L1	49700000	58700000	39700000	41800000	77100000	40500000	4.93667e+07	5.31333e+07	0.10608	0.789313	Fip1L1	0.60646	0.642	0.63903	0.61628	0.62781	0.56893	0.629163	0.60434	-0.0580742	0.308817
Ints4	25500000	26700000	32500000	34600000	26600000	24100000	2.82333e+07	2.84333e+07	0.0101838	0.960898	Ints4	0.43526	0.49377	0.57364	1.0259	0.5681	0.50089	0.50089	0.698297	0.479346	0.309514
Tjp2	242000000	186000000	176000000	208000000	235000000	268000000	2.01333e+08	237000000	0.235301	0.255291	Tjp2	0.23811	0.24591	0.26072	0.24706	0.24107	0.22098	0.248247	0.23637	-0.0707274	0.313252
Gdi1	26800000	30000000	21500000	26000000	35300000	29100000	26100000	3.01333e+07	0.20731	0.335814	Gdi1	0.16255	0.17584	0.18318	0.17324	0.13609	Na	0.173857	0.154665	-0.168752	0.313614
Sirpa	153000000	84800000	90200000	30500000	64100000	100000000	1.09333e+08	6.48667e+07	-0.753184	0.208628	Sirpa	0.10428	0.11163	0.12653	0.18397	0.11052	0.12765	0.114147	0.140713	0.30187	0.314775
Cntnap2	184000000	157000000	165000000	152000000	156000000	138000000	1.68667e+08	1.48667e+08	-0.182094	0.107954	Cntnap2	0.23663	0.24945	0.26248	0.25021	0.19096	Na	0.24952	0.220585	-0.177821	0.315907
Atp2A2	752000000	593000000	671000000	699000000	606000000	744000000	672000000	683000000	0.0234243	0.866317	Atp2A2	0.35141	0.37779	0.44927	0.36055	0.3824	0.31264	0.392823	0.351863	-0.158865	0.315939
Adam23	93400000	81700000	84000000	75000000	31900000	103000000	8.63667e+07	6.99667e+07	-0.303807	0.47819	Adam23	0.12067	Na	0.1453	0.12	0.12315	0.12257	0.132985	0.121907	-0.125487	0.317647
Cul3	50600000	55200000	54600000	46700000	53400000	49500000	5.34667e+07	4.98667e+07	-0.100564	0.211148	Cul3	0.40166	0.28466	0.55838	0.49787	0.58944	Na	0.4149	0.543655	0.389928	0.318545
Rbbp4	391000000	447000000	474000000	440000000	400000000	258000000	4.37333e+08	366000000	-0.25689	0.302942	Rbbp4	0.59472	0.60935	0.69523	0.62021	0.60814	0.51482	0.6331	0.581057	-0.123755	0.318697
Stmn1	39700000	40700000	33000000	52400000	57900000	75300000	37800000	6.18667e+07	0.710776	0.0301869	Stmn1	0.34119	0.32615	0.43404	Na	0.33702	0.28291	0.367127	0.309965	-0.244173	0.319311
Pbrm1	133000000	78000000	116000000	105000000	113000000	96700000	109000000	104900000	-0.0553135	0.82051	Pbrm1	0.7726	0.81081	0.85427	0.79373	0.8056	0.64854	0.81256	0.74929	-0.11695	0.319675
Raly	251000000	384000000	356000000	374000000	416000000	368000000	3.30333e+08	386000000	0.224678	0.267082	Raly	0.66952	0.67494	0.74783	0.64664	0.71018	0.58806	0.69743	0.648293	-0.105402	0.320534
Arpc2	355000000	414000000	345000000	392000000	314000000	330000000	3.71333e+08	3.45333e+08	-0.104725	0.463151	Arpc2	0.10508	0.12462	Na	0.12328	Na	0.15313	0.11485	0.138205	0.267059	0.320649
Elavl3	86800000	83100000	99000000	99000000	105000000	106000000	8.96333e+07	1.03333e+08	0.205198	0.0603069	Elavl3	0.48821	0.52045	0.5659	0.49568	0.51089	0.48812	0.524853	0.49823	-0.0751024	0.320713
Dnm3	101000000	87700000	107000000	129000000	118000000	141000000	9.85667e+07	1.29333e+08	0.391922	0.0245698	Dnm3	0.25412	0.25125	0.28012	0.25162	0.20447	0.26183	0.26183	0.239307	-0.12977	0.321171
Wdr47	61600000	65500000	54700000	53900000	54400000	71800000	60600000	6.00333e+07	-0.013554	0.93646	Wdr47	0.21943	0.25841	0.26622	Na	0.23695	0.20817	0.24802	0.22256	-0.156262	0.322418
Snta1	44900000	49900000	45100000	48000000	38900000	42900000	4.66333e+07	4.32667e+07	-0.108106	0.33844	Snta1	0.27549	0.32471	0.33456	0.37807	0.3001	0.356315	0.311587	0.344828	0.146245	0.323607
Npepps	16900000	21100000	13600000	14200000	15500000	19700000	17200000	1.64667e+07	-0.06286	0.801656	Npepps	0.10291	0.13494	0.14824	0.10727	0.10811	0.12265	0.128697	0.112677	-0.191786	0.326776
Ints10	55300000	53400000	59500000	64700000	100000000	40300000	5.60667e+07	6.83333e+07	0.285446	0.520225	Ints10	0.76235	0.76323	0.89553	0.66624	0.74666	0.807037	0.807037	0.739979	-0.12515	0.327552
Pdia3	52800000	47800000	51300000	53300000	59700000	49300000	5.06333e+07	54100000	0.0955411	0.361967	Pdia3	0.27252	0.27428	0.30574	0.2803	0.24069	Na	0.28418	0.260495	-0.125549	0.32759
P4Hb	8420000	10000000	8290000	11600000	10500000	6190000	8.90333e+06	9430000	0.0829122	0.777209	P4Hb	0.25532	0.26525	0.30507	0.26955	0.21506	Na	0.275213	0.242305	-0.183726	0.328126
Rab6A;Rab6B	140000000	137000000	133000000	133000000	143000000	141000000	1.36667e+08	139000000	0.0244235	0.559132	Rab6A;Rab6B	0.58792	0.69548	0.61396	0.72139	0.6417	0.667675	0.632453	0.676922	0.0980299	0.3286
Prnp	169000000	168000000	148000000	145000000	172000000	194000000	1.61667e+08	1.70333e+08	0.0753385	0.611069	Prnp	0.3973	0.38931	0.38047	0.37981	0.16855	0.38244	0.389027	0.310267	-0.32636	0.329674
Add2	92200000	108000000	96700000	108000000	109000000	167000000	9.89667e+07	128000000	0.371129	0.22137	Add2	0.083852	0.11947	0.095143	0.077351	0.093741	0.088901	0.0994883	0.0866643	-0.199089	0.330188
Ddb1	97600000	112000000	103000000	104000000	111000000	115000000	104200000	110000000	0.0781482	0.334396	Ddb1	0.53391	0.5138	0.59565	0.5321	0.53427	0.46799	0.547787	0.511453	-0.0990115	0.330745
Fam213A	113000000	112000000	117000000	106000000	109000000	94600000	114000000	103200000	-0.143591	0.0806731	Fam213A	0.2672	0.26568	0.31264	0.27203	Na	0.45996	0.28184	0.365995	0.376948	0.33143
Cltb	142000000	114000000	102000000	94100000	124000000	72000000	1.19333e+08	96700000	-0.303409	0.303135	Cltb	0.066644	0.061824	0.055314	0.066489	0.065829	Na	0.0612607	0.066159	0.110976	0.332141
Exoc3	236000000	167000000	185000000	231000000	268000000	230000000	196000000	243000000	0.310103	0.123525	Exoc3	0.21228	Na	0.34515	0.15337	0.21738	Na	0.278715	0.185375	-0.588344	0.333085
Akr1B1	156000000	151000000	139000000	148000000	148000000	124000000	1.48667e+08	140000000	-0.0866544	0.411317	Akr1B1	Na	0.10179	0.10949	0.096006	0.10381	0.10249	0.10564	0.100769	-0.0681091	0.333329
Abr	65000000	57500000	50100000	43800000	52600000	37100000	5.75333e+07	44500000	-0.370593	0.104054	Abr	0.35562	0.40177	0.41016	0.32457	0.42324	0.18719	0.389183	0.311667	-0.320446	0.33336
Myo18A	89800000	88600000	75400000	84400000	83300000	80300000	84600000	8.26667e+07	-0.0333519	0.706161	Myo18A	0.23128	0.26831	0.29435	0.21637	0.249795	0.25536	0.264647	0.240508	-0.137981	0.333768
Slc27A1	30900000	29900000	25900000	27200000	28600000	19900000	28900000	2.52333e+07	-0.195739	0.302342	Slc27A1	0.47597	0.47949	0.55251	0.43171	0.52972	0.38303	0.502657	0.448153	-0.165581	0.335507
Cand1	158000000	140000000	149000000	127000000	123000000	151000000	149000000	1.33667e+08	-0.156673	0.206143	Cand1	0.12601	0.13518	0.14714	0.12851	0.10763	0.1372	0.13611	0.124447	-0.129245	0.336827
Picalm	43600000	44600000	36300000	43300000	37000000	40400000	41500000	4.02333e+07	-0.0447201	0.711344	Picalm	0.23388	0.24097	0.26045	0.21906	0.29042	0.37034	0.2451	0.293273	0.258875	0.339044
Gsk3B	163000000	175000000	188000000	175000000	189000000	193000000	1.75333e+08	1.85667e+08	0.0826145	0.317209	Gsk3B	0.36707	0.33521	0.3612	0.31354	0.34437	0.354493	0.354493	0.337468	-0.0710087	0.340044
Gnb2	1680000000	1100000000	1010000000	603000000	960000000	1720000000	1.26333e+09	1.09433e+09	-0.207183	0.687558	Gnb2	0.064966	0.14717	0.069056	0.060771	0.066658	0.067019	0.0937307	0.064816	-0.532171	0.341702
Cct2	169000000	156000000	187000000	173000000	174000000	215000000	1.70667e+08	1.87333e+08	0.134426	0.369564	Cct2	0.20086	Na	0.24609	0.20231	0.21587	0.17123	0.223475	0.19647	-0.185804	0.342081
Bsg	181000000	172000000	179000000	175000000	170000000	170000000	1.77333e+08	1.71667e+08	-0.0468538	0.151021	Bsg	0.13577	0.14454	0.19336	0.16946	0.21037	0.16729	0.15789	0.182373	0.207975	0.342309
Arl6Ip5	17500000	15100000	14200000	24500000	22300000	34000000	15600000	2.69333e+07	0.787847	0.0382347	Arl6Ip5	0.34951	0.3429	0.37663	Na	0.35543	0.30652	0.356347	0.330975	-0.106559	0.342922
Erlin2	305000000	320000000	305000000	375000000	383000000	326000000	310000000	3.61333e+08	0.221062	0.0501259	Erlin2	0.12179	0.12188	0.17729	0.10623	0.142	0.099548	0.14032	0.115926	-0.275516	0.343082
Champ1	97100000	119000000	105000000	112000000	119000000	89900000	1.07033e+08	1.06967e+08	-0.000898875	0.995395	Champ1	0.92348	0.79225	0.84988	0.78537	0.88478	0.60238	0.855203	0.75751	-0.175003	0.343499
Hdac2	158000000	252000000	227000000	213000000	193000000	143000000	2.12333e+08	183000000	-0.214487	0.44887	Hdac2	0.447	0.46289	0.46923	0.44262	0.46877	0.35678	0.459707	0.422723	-0.121	0.343664
Nrxn1	200000000	192000000	172000000	151000000	141000000	120000000	188000000	1.37333e+08	-0.453051	0.0148636	Nrxn1	0.43593	0.30202	0.31989	0.23727	0.32738	0.32817	0.352613	0.297607	-0.24468	0.347257
Ncbp1	275000000	418000000	249000000	325000000	356000000	222000000	314000000	301000000	-0.0610011	0.854189	Ncbp1	0.52178	0.55804	0.57895	0.53368	0.55589	0.47823	0.552923	0.5226	-0.0813723	0.34729
Cfl1	144000000	145000000	113000000	114000000	153000000	185000000	134000000	1.50667e+08	0.169127	0.509836	Cfl1	0.18563	0.20037	0.22616	0.21221	0.16843	0.17365	0.204053	0.184763	-0.143268	0.348721
Myo1B	114000000	138000000	138000000	123000000	126000000	119000000	130000000	1.22667e+08	-0.0837684	0.42444	Myo1B	0.45978	0.38076	0.38873	0.3755	0.28158	0.42027	0.409757	0.359117	-0.190315	0.350643
Cab39	67700000	70300000	73000000	70400000	77700000	40700000	7.03333e+07	6.29333e+07	-0.160384	0.552232	Cab39	0.35508	0.35374	0.40146	0.36006	0.3285	Na	0.370093	0.34428	-0.104307	0.350879
Farsb	65100000	75500000	72900000	67000000	70400000	82500000	7.11667e+07	73300000	0.0426115	0.724781	Farsb	0.13997	Na	0.14359	0.14245	0.13623	0.12647	0.14178	0.13505	-0.0701604	0.354055
Pacsin1	108000000	90700000	89600000	68800000	74700000	91800000	96100000	7.84333e+07	-0.29307	0.124615	Pacsin1	0.09816	0.099058	0.12353	0.095339	0.10498	0.09143	0.106916	0.0972497	-0.136713	0.354317
Ppp2Ca	195000000	203000000	180000000	203000000	179000000	190000000	1.92667e+08	1.90667e+08	-0.0150543	0.846286	Ppp2Ca	0.27829	0.29324	0.34931	0.28508	0.23057	0.306947	0.306947	0.274199	-0.162765	0.355223
Cdc73	38100000	38500000	34900000	31400000	59700000	38600000	3.71667e+07	4.32333e+07	0.218135	0.517972	Cdc73	0.80432	0.8833	0.99123	0.87013	0.87741	0.58805	0.89295	0.77853	-0.197827	0.355388
Rasal1	718000000	509000000	560000000	560000000	694000000	522000000	5.95667e+08	592000000	-0.00890805	0.966366	Rasal1	0.14777	0.1349	0.17444	0.13653	0.14796	0.13373	0.15237	0.139407	-0.128279	0.35589
Clmn	98000000	102000000	97600000	79100000	96600000	97700000	99200000	9.11333e+07	-0.122361	0.262247	Clmn	0.36704	0.41377	0.42021	0.3709	0.41022	0.33182	0.40034	0.37098	-0.109884	0.355968
Acaa1A;Acaa1B	132000000	120000000	118000000	130000000	143000000	170000000	1.23333e+08	1.47667e+08	0.259781	0.124873	Acaa1A;Acaa1B	0.41276	0.39392	0.46336	0.41136	0.36717	Na	0.423347	0.389265	-0.121087	0.357521
Cherp	83600000	90900000	94200000	103000000	103000000	88800000	8.95667e+07	9.82667e+07	0.13374	0.200076	Cherp	0.54125	0.43702	0.55603	0.46598	0.4069	0.511433	0.511433	0.461438	-0.14841	0.357748
Stxbp5L	58700000	74200000	85800000	87700000	90900000	53700000	72900000	7.74333e+07	0.0870359	0.766432	Stxbp5L	0.17995	0.22952	0.31079	0.2177	0.13852	Na	0.240087	0.17811	-0.430787	0.35934
Eif4G2	45900000	49300000	46700000	57800000	54200000	60300000	47300000	5.74333e+07	0.280048	0.00775142	Eif4G2	0.47521	0.4404	0.60063	0.46014	0.47088	0.42991	0.505413	0.453643	-0.155905	0.360506
Atp6V1C1	409000000	322000000	372000000	329000000	369000000	468000000	3.67667e+08	3.88667e+08	0.080135	0.686728	Atp6V1C1	0.17481	0.19499	0.32887	0.18128	0.16693	0.19837	0.23289	0.182193	-0.354179	0.360943
Hspg2	52900000	40800000	101000000	69400000	63500000	43600000	64900000	5.88333e+07	-0.141585	0.776467	Hspg2	0.092212	0.13055	0.10784	0.13816	0.111381	0.123	0.110201	0.12418	0.172304	0.360948
Rap2A	97300000	109000000	109000000	87500000	98700000	103000000	105100000	96400000	-0.124658	0.223556	Rap2A	0.082467	0.092295	0.089168	0.086113	0.087301	0.077196	0.0879767	0.0835367	-0.0747114	0.361105
Srrt	45700000	61600000	62800000	88000000	56300000	57900000	56700000	67400000	0.2494	0.411842	Srrt	0.33705	0.33239	0.35946	0.32801	0.32783	0.342967	0.342967	0.332936	-0.0428254	0.361504
Srprb	15100000	14800000	15700000	13600000	26800000	15000000	15200000	1.84667e+07	0.280852	0.479607	Srprb	0.54121	Na	0.53617	Na	0.52139	0.32157	0.53869	0.42148	-0.353991	0.361658
Tkt	89500000	72000000	74500000	75200000	85400000	76400000	7.86667e+07	79000000	0.0061002	0.960603	Tkt	0.13173	0.13807	0.15328	0.13624	0.13808	0.12584	0.141027	0.133387	-0.0803535	0.362717
Gabbr2	149000000	143000000	132000000	125000000	117000000	193000000	1.41333e+08	145000000	0.0369511	0.888812	Gabbr2	0.22904	0.23112	0.25535	0.22462	0.21225	0.2417	0.238503	0.22619	-0.0764743	0.363141
Cpne2	17800000	19500000	20800000	14100000	15900000	10600000	1.93667e+07	1.35333e+07	-0.517058	0.030689	Cpne2	0.28679	0.29948	0.37245	0.29565	0.31951	0.22037	0.319573	0.27851	-0.198418	0.363297
Phb	442000000	391000000	417000000	409000000	398000000	418000000	4.16667e+08	4.08333e+08	-0.0291463	0.626187	Phb	0.054206	0.059025	0.064874	0.053121	0.059039	0.055086	0.0593683	0.0557487	-0.0907563	0.36452
Ndrg2	14400000	12800000	13700000	11500000	14300000	14100000	1.36333e+07	13300000	-0.0357121	0.758802	Ndrg2	0.35503	Na	0.42727	Na	0.36813	0.29434	0.39115	0.331235	-0.239867	0.365671
Arf5	17100000	19700000	13600000	11500000	11100000	18800000	16800000	13800000	-0.283793	0.38293	Arf5	0.18135	0.18769	Na	Na	0.18255	0.16647	0.18452	0.17451	-0.0804675	0.366381
Dnajb1	45200000	54100000	52400000	43600000	56700000	55300000	5.05667e+07	5.18667e+07	0.036621	0.806524	Dnajb1	0.30928	0.42132	0.42906	0.34675	0.37603	0.30142	0.386553	0.3414	-0.179204	0.366402
Slc25A23	82700000	69100000	77400000	76400000	65300000	87600000	76400000	7.64333e+07	0.000629311	0.996692	Slc25A23	0.11476	0.088251	0.092226	0.061328	0.098458	Na	0.0984123	0.079893	-0.30077	0.366784
Idh3A	113000000	112000000	81600000	64700000	64900000	93000000	102200000	74200000	-0.461904	0.115126	Idh3A	0.060782	0.056931	0.065428	0.05831	0.060881	0.054671	0.061047	0.057954	-0.0750122	0.367359
Prdx3	723000000	694000000	681000000	594000000	668000000	564000000	6.99333e+08	6.08667e+08	-0.200328	0.0528604	Prdx3	0.064951	0.058802	0.065709	0.058387	0.064951	0.055086	0.063154	0.0594747	-0.0865988	0.368294
Dclk2	346000000	380000000	405000000	404000000	401000000	257000000	377000000	354000000	-0.0908152	0.677888	Dclk2	0.25881	0.28042	0.27086	0.24244	0.26546	0.27003	0.27003	0.25931	-0.0584419	0.368337
Rab12	76400000	89900000	79900000	97400000	86500000	75300000	8.20667e+07	86400000	0.074235	0.596923	Rab12	0.19934	Na	0.26519	0.19641	Na	0.19251	0.232265	0.19446	-0.256298	0.370348
Rpl4	528000000	703000000	643000000	673000000	707000000	681000000	6.24667e+08	687000000	0.137224	0.299671	Rpl4	0.18318	0.19225	0.20934	0.18586	0.19653	0.16849	0.194923	0.183627	-0.0861312	0.370455
Map9	18300000	29600000	27300000	33100000	26100000	39100000	2.50667e+07	3.27667e+07	0.386459	0.205526	Map9	0.84558	0.70806	0.70343	0.59084	0.71071	0.752357	0.752357	0.684636	-0.136081	0.370705
Slc3A2	153000000	142000000	132000000	126000000	139000000	151000000	1.42333e+08	1.38667e+08	-0.0376525	0.717159	Slc3A2	0.094175	0.10381	0.11722	0.12028	0.14583	0.096568	0.105068	0.120893	0.202399	0.370936
Snrnp70	201000000	218000000	239000000	280000000	388000000	289000000	2.19333e+08	319000000	0.540431	0.0516102	Snrnp70	0.35541	0.35565	0.3478	0.32673	0.36986	0.30223	0.352953	0.33294	-0.0842152	0.372235
Ptrf	14900000	26800000	26400000	31900000	33100000	24000000	22700000	2.96667e+07	0.386151	0.223005	Ptrf	0.2658	0.26484	0.28574	0.24479	0.28536	0.23639	0.272127	0.255513	-0.0908798	0.373114
Dusp3	47900000	47900000	50500000	47800000	64600000	53800000	4.87667e+07	55400000	0.183991	0.254578	Dusp3	0.21716	0.21745	0.25338	0.2017	0.22119	Na	0.22933	0.211445	-0.117143	0.373411
Tcf4	135000000	162000000	161000000	199000000	166000000	132000000	1.52667e+08	1.65667e+08	0.117898	0.574024	Tcf4	0.92965	0.95069	1.0834	0.93105	0.86586	0.987913	0.987913	0.928274	-0.0898331	0.374074
Sin3A	111000000	109000000	120000000	118000000	114000000	104000000	1.13333e+08	112000000	-0.0170735	0.81595	Sin3A	0.6471	0.68209	0.77833	0.64439	0.62376	0.702507	0.702507	0.656886	-0.0968699	0.375322
Pitpna	198000000	181000000	185000000	179000000	182000000	120000000	188000000	1.60333e+08	-0.229658	0.254773	Pitpna	Na	0.13733	0.1673	0.13588	0.13497	Na	0.152315	0.135425	-0.169564	0.376913
Pdia4	166000000	140000000	150000000	155000000	152000000	84600000	152000000	1.30533e+08	-0.219653	0.425134	Pdia4	0.33117	0.33453	0.37899	0.34924	0.27957	Na	0.34823	0.314405	-0.147416	0.37715
Pgrmc1	216000000	232000000	214000000	227000000	222000000	207000000	2.20667e+08	2.18667e+08	-0.0131354	0.821006	Pgrmc1	0.30256	0.36674	0.42526	0.2816	0.38783	0.27337	0.364853	0.314267	-0.215327	0.378467
Tial1	104000000	147000000	132000000	136000000	165000000	92600000	1.27667e+08	131200000	0.0393858	0.892401	Tial1	0.41294	Na	0.49323	0.40301	0.41258	Na	0.453085	0.407795	-0.151938	0.379077
Dlgap3	327000000	300000000	325000000	320000000	243000000	354000000	3.17333e+08	3.05667e+08	-0.0540398	0.748517	Dlgap3	0.11877	0.11791	0.13568	0.12063	0.12406	0.098282	0.12412	0.114324	-0.118607	0.380129
Anxa11	161000000	133000000	144000000	150000000	136000000	123000000	146000000	1.36333e+08	-0.09883	0.439556	Anxa11	0.35959	0.38802	0.44022	0.37403	0.39575	0.32451	0.395943	0.364763	-0.118333	0.380353
Ipo5	78300000	66300000	69400000	73500000	72100000	72000000	7.13333e+07	7.25333e+07	0.0240678	0.757483	Ipo5	0.39093	0.31309	0.33672	0.32544	0.34163	0.29408	0.346913	0.320383	-0.114776	0.380468
Lrrtm1	62900000	65600000	58400000	44700000	46100000	70500000	62300000	5.37667e+07	-0.21252	0.379018	Lrrtm1	0.282	0.2815	0.29795	0.29526	0.27651	0.23505	0.28715	0.26894	-0.0945202	0.382781
Sbf1	136000000	141000000	116000000	113000000	131000000	126000000	131000000	1.23333e+08	-0.087004	0.45754	Sbf1	0.21904	0.22083	0.20817	0.22221	0.20929	0.16122	0.216013	0.197573	-0.128732	0.386116
Cdkn2Aip	55200000	62100000	65100000	61800000	70600000	53500000	60800000	6.19667e+07	0.027421	0.848897	Cdkn2Aip	0.3796	0.37278	0.41379	0.36869	0.40186	0.3055	0.388723	0.358683	-0.116033	0.387127
Lrpprc	154000000	127000000	141000000	123000000	129000000	170000000	1.40667e+08	1.40667e+08	0	1	Lrpprc	0.26436	0.25564	0.32754	0.2088	0.30614	0.22243	0.282513	0.24579	-0.200893	0.387854
Spr	242000000	289000000	269000000	239000000	217000000	294000000	2.66667e+08	250000000	-0.0931094	0.565507	Spr	0.098779	0.11102	0.12047	0.10353	0.11107	0.090328	0.11009	0.101643	-0.115173	0.387918
Sep2	336000000	288000000	301000000	328000000	335000000	297000000	3.08333e+08	320000000	0.053581	0.56226	Sep2	0.11237	0.1214	0.13523	0.1153	0.12496	0.10067	0.123	0.113643	-0.114145	0.389256
Sf1	49500000	56000000	62700000	61800000	33000000	37500000	5.60667e+07	44100000	-0.346365	0.285824	Sf1	0.56464	0.56897	0.62751	0.53973	0.56373	0.58704	0.58704	0.5635	-0.0590432	0.390088
Map2K1	133000000	163000000	121000000	147000000	62000000	85400000	139000000	9.81333e+07	-0.50227	0.221681	Map2K1	0.2493	0.24777	0.21198	0.19785	0.248535	0.204915	0.23635	0.2171	-0.122565	0.390234
Gpm6B	62000000	66200000	62300000	49600000	51000000	73600000	63500000	5.80667e+07	-0.129046	0.529109	Gpm6B	0.1323	0.1077	0.17558	1.1808	0.15828	0.094012	0.138527	0.477697	1.78593	0.390564
Hnrnpa2B1	64600000	74900000	70900000	77200000	84400000	74400000	7.01333e+07	7.86667e+07	0.165652	0.113594	Hnrnpa2B1	0.18073	0.18408	0.20201	0.16041	0.20468	0.14963	0.18894	0.171573	-0.139103	0.391472
Slc25A3	1210000000	770000000	1170000000	1180000000	741000000	1370000000	1050000000	1097000000	0.0631742	0.850167	Slc25A3	0.06537	0.070313	0.084033	0.064315	0.063862	0.0732387	0.0732387	0.0671386	-0.125464	0.391995
H1F0	645000000	892000000	996000000	955000000	1330000000	558000000	8.44333e+08	9.47667e+08	0.166567	0.696022	H1F0	0.068324	0.069352	0.082747	0.074083	0.066723	0.06357	0.0734743	0.0681253	-0.109049	0.393068
Mta3	45600000	61000000	49800000	45900000	52900000	54000000	5.21333e+07	5.09333e+07	-0.033596	0.830401	Mta3	0.66966	0.80712	0.88639	0.75304	0.52259	0.787723	0.787723	0.687784	-0.195733	0.39326
Eif4B	32500000	25100000	30300000	35000000	38700000	37000000	29300000	36900000	0.33272	0.035735	Eif4B	0.23451	Na	0.20903	0.16907	0.23376	0.18088	0.22177	0.19457	-0.188775	0.393679
Kpna3	16400000	18200000	17300000	19000000	19900000	19600000	17300000	19500000	0.172702	0.0195542	Kpna3	0.37991	0.51361	0.39183	0.37257	0.28396	0.44676	0.42845	0.367763	-0.220349	0.393721
Thyn1	21700000	25700000	21400000	26300000	29000000	16000000	2.29333e+07	2.37667e+07	0.0514935	0.85227	Thyn1	0.40767	0.43244	0.47221	0.4124	0.44528	0.37631	0.43744	0.41133	-0.0887889	0.394392
Ckap4	24100000	25800000	26200000	46500000	36400000	41300000	2.53667e+07	41400000	0.706697	0.0058111	Ckap4	0.1454	Na	0.18411	0.1354	0.1497	Na	0.164755	0.14255	-0.208854	0.39443
Gatad2B	156000000	158000000	162000000	157000000	29800000	99300000	1.58667e+08	9.53667e+07	-0.734442	0.160656	Gatad2B	0.97386	0.92841	1.1188	0.97443	0.78069	1.00702	1.00702	0.920714	-0.129271	0.396734
Omg	795000000	768000000	766000000	572000000	714000000	889000000	7.76333e+08	725000000	-0.0986952	0.607185	Omg	0.089132	0.085052	0.09362	0.090898	0.0831	0.083837	0.089268	0.085945	-0.0547294	0.397046
Ptges2	46000000	54000000	55900000	72300000	44200000	52100000	5.19667e+07	56200000	0.112984	0.659121	Ptges2	Na	0.25606	0.24453	Na	0.24799	0.20244	0.250295	0.225215	-0.152327	0.397519
Rps3A	294000000	370000000	340000000	371000000	397000000	363000000	3.34667e+08	377000000	0.17184	0.157337	Rps3A	0.15519	0.14722	0.16651	0.15464	0.15354	0.13999	0.156307	0.14939	-0.0652957	0.397929
Mtfr1L	72000000	73400000	66300000	75000000	71900000	77600000	7.05667e+07	7.48333e+07	0.0846942	0.192543	Mtfr1L	0.13054	0.14113	0.18083	0.11876	0.14085	Na	0.150833	0.129805	-0.216609	0.398384
Hsp90B1	14500000	26600000	17300000	18000000	19800000	20100000	1.94667e+07	19300000	-0.012405	0.966371	Hsp90B1	0.33102	0.30317	0.36314	0.32609	0.28596	Na	0.332443	0.306025	-0.119459	0.398588
Nrxn3	284000000	231000000	272000000	211000000	208000000	224000000	2.62333e+08	2.14333e+08	-0.291545	0.0459011	Nrxn3	0.33371	0.27168	0.35364	0.32817	Na	0.19734	0.319677	0.262755	-0.282895	0.400495
Ddx39B	734000000	791000000	800000000	1030000000	930000000	821000000	775000000	927000000	0.258373	0.0757608	Ddx39B	0.25821	0.25977	0.27437	0.25232	0.27165	0.23576	0.264117	0.253243	-0.0606511	0.400815
Pfkp	645000000	861000000	554000000	646000000	508000000	497000000	6.86667e+08	5.50333e+08	-0.319304	0.255778	Pfkp	0.18572	0.19895	0.21253	0.16578	0.1955	0.199067	0.199067	0.186782	-0.0918945	0.400999
Rps13	163000000	305000000	258000000	252000000	263000000	276000000	242000000	2.63667e+08	0.123708	0.635775	Rps13	0.14637	0.12005	0.16435	0.1562	0.15635	0.15446	0.14359	0.15567	0.116536	0.401333
Ndufb9	93300000	76400000	78100000	83100000	35800000	83100000	82600000	6.73333e+07	-0.294821	0.411243	Ndufb9	0.073442	0.068962	0.081682	0.060477	0.072639	0.0746953	0.0746953	0.0692704	-0.108778	0.402059
Nkrf	43400000	29800000	39400000	56300000	55800000	42500000	3.75333e+07	5.15333e+07	0.457333	0.0819603	Nkrf	0.84611	0.82416	0.80336	0.81797	0.66407	0.835135	0.824543	0.772392	-0.0942627	0.402665
Arhgdia	294000000	297000000	277000000	246000000	327000000	317000000	2.89333e+08	2.96667e+08	0.0361103	0.793789	Arhgdia	0.11037	Na	0.13826	0.11429	0.10264	Na	0.124315	0.108465	-0.196771	0.404325
Anxa2	136000000	237000000	227000000	425000000	346000000	239000000	200000000	3.36667e+08	0.751321	0.0949481	Anxa2	0.25397	0.24654	0.29386	0.22665	0.27549	0.23321	0.26479	0.245117	-0.11138	0.406249
Rps8	150000000	195000000	200000000	208000000	220000000	182000000	1.81667e+08	2.03333e+08	0.162553	0.327855	Rps8	0.14931	0.15225	0.16412	0.14801	0.15892	0.13745	0.155227	0.148127	-0.067545	0.407297
Tbc1D10B	167000000	163000000	167000000	188000000	166000000	192000000	1.65667e+08	182000000	0.135655	0.116944	Tbc1D10B	0.16506	0.17522	0.18416	0.16379	0.17778	0.16238	0.174813	0.167983	-0.0574971	0.407637
Ppil1	42100000	97300000	80600000	91100000	94400000	74800000	7.33333e+07	8.67667e+07	0.242672	0.483897	Ppil1	0.17697	0.203	0.18705	0.20521	0.189985	0.19613	0.189007	0.197108	0.0605516	0.408053
Acot7	134000000	147000000	125000000	120000000	158000000	69100000	1.35333e+08	115700000	-0.226128	0.500402	Acot7	0.22013	0.21743	0.22781	0.2091	0.23053	0.19807	0.22179	0.212567	-0.0612789	0.409567
Ndufs2	465000000	334000000	416000000	398000000	311000000	659000000	405000000	456000000	0.171112	0.670652	Ndufs2	0.071813	0.075673	0.090003	0.073449	0.066662	0.079163	0.079163	0.0730913	-0.115126	0.41021
Rpl27	99700000	204000000	184000000	162000000	139000000	121000000	1.62567e+08	1.40667e+08	-0.208751	0.555578	Rpl27	0.2413	0.236	0.27091	0.24434	0.25076	0.2015	0.249403	0.2322	-0.103113	0.414084
Sep4	46600000	34900000	36300000	34500000	38000000	51700000	3.92667e+07	41400000	0.0763256	0.756166	Sep4	0.20024	0.19231	0.21826	0.1911	0.20946	0.17736	0.203603	0.19264	-0.0798539	0.41468
Dhrs1	96800000	89100000	91100000	71500000	83600000	123000000	9.23333e+07	92700000	0.00571777	0.982506	Dhrs1	Na	0.20571	0.17377	0.14194	0.18571	0.18077	0.18974	0.169473	-0.162966	0.414827
Rpl11	77100000	122000000	107000000	94400000	111000000	120000000	1.02033e+08	1.08467e+08	0.0882112	0.693477	Rpl11	0.18165	0.17555	0.19664	0.18262	0.18479	0.15582	0.184613	0.17441	-0.082024	0.414859
Phyhip	111000000	137000000	100000000	118000000	154000000	70600000	116000000	114200000	-0.0225622	0.949153	Phyhip	0.36929	0.33893	0.37968	0.36085	0.36076	0.30825	0.362633	0.343287	-0.0790977	0.416344
Sun2	73400000	70300000	83100000	99700000	128000000	69100000	75600000	9.89333e+07	0.38807	0.251892	Sun2	0.64617	0.87895	0.96579	0.88891	1.0101	0.87568	0.830303	0.924897	0.155654	0.416824
Sfpq	18900000	22300000	19600000	19200000	23000000	26500000	2.02667e+07	22900000	0.176239	0.325021	Sfpq	0.16583	0.18583	0.19354	0.43481	0.17111	0.17633	0.181733	0.26075	0.520844	0.417244
Stag1	144000000	161000000	165000000	162000000	151000000	126000000	1.56667e+08	1.46333e+08	-0.0984398	0.453056	Stag1	0.62484	0.73506	0.80756	0.74557	0.63187	0.60435	0.722487	0.660597	-0.129201	0.417247
Scamp5	195000000	205000000	173000000	164000000	205000000	150000000	191000000	173000000	-0.142801	0.397491	Scamp5	0.10746	0.10923	0.11939	0.10264	0.11079	Na	0.112027	0.106715	-0.0700792	0.418626
Gsn	449000000	479000000	577000000	524000000	376000000	509000000	5.01667e+08	4.69667e+08	-0.0950919	0.626918	Gsn	0.16775	0.19319	0.239	0.19081	0.12297	0.19998	0.19998	0.171253	-0.223724	0.420174
Napa	37300000	39800000	38600000	36600000	38500000	45500000	3.85667e+07	40200000	0.059841	0.591077	Napa	0.24912	0.25039	0.2846	0.46806	0.22536	Na	0.26137	0.34671	0.407636	0.420618
Spin1	37600000	44400000	35300000	46100000	47200000	45500000	39100000	4.62667e+07	0.242805	0.061274	Spin1	1.1621	1.064	1.2783	1.0817	1.0679	1.16813	1.16813	1.10591	-0.0789695	0.420786
Fam120B	99100000	119000000	135000000	136000000	176000000	114000000	117700000	142000000	0.270777	0.309764	Fam120B	0.54683	0.60418	0.65913	0.55142	0.62688	0.50155	0.60338	0.55995	-0.107769	0.423493
Tmod1	89800000	127000000	89100000	93100000	117000000	148000000	1.01967e+08	1.19367e+08	0.227302	0.438238	Tmod1	0.20512	0.20997	0.23237	0.21396	0.21734	0.16891	0.21582	0.20007	-0.109324	0.424403
Cotl1	23800000	29400000	24900000	33100000	27600000	39400000	2.60333e+07	3.33667e+07	0.358048	0.126957	Cotl1	0.092163	0.099347	0.099561	Na	0.091783	0.095847	0.0970237	0.093815	-0.0485181	0.425092
Sep9	237000000	177000000	207000000	186000000	221000000	253000000	207000000	220000000	0.0878728	0.642932	Sep9	0.13959	Na	0.24363	0.15328	Na	0.12203	0.19161	0.137655	-0.477116	0.425216
Prrt2	112000000	91500000	97900000	109000000	84100000	66600000	1.00467e+08	8.65667e+07	-0.214833	0.368036	Prrt2	0.14836	Na	0.17273	0.14706	0.16253	0.13277	0.160545	0.147453	-0.122719	0.428509
Pde2A	420000000	291000000	320000000	359000000	290000000	420000000	3.43667e+08	3.56333e+08	0.0522175	0.826668	Pde2A	0.166	0.18441	0.2099	0.17329	0.17021	Na	0.18677	0.17175	-0.120953	0.429065
Rbm4	140000000	169000000	178000000	199000000	209000000	171000000	1.62333e+08	193000000	0.249642	0.130385	Rbm4	0.71239	0.6828	0.79275	0.7124	0.73198	0.61538	0.729313	0.686587	-0.0870969	0.430448
Exoc2	117000000	115000000	108000000	132000000	138000000	154000000	1.13333e+08	1.41333e+08	0.31853	0.0169886	Exoc2	0.2126	0.19816	0.21864	0.21012	0.24096	0.2098	0.2098	0.220293	0.0704111	0.430794
Strbp	623000000	418000000	642000000	840000000	793000000	631000000	561000000	7.54667e+08	0.427839	0.112898	Strbp	0.79675	0.7941	0.86937	0.83206	0.80671	0.68861	0.820073	0.775793	-0.0800805	0.431049
Tf	55100000	61300000	55400000	62800000	69500000	41800000	5.72667e+07	5.80333e+07	0.0191862	0.933131	Tf	1.2737	1.2913	1.4914	1.3584	1.1127	Na	1.35213	1.23555	-0.130084	0.43111
Dock1	45400000	27100000	26500000	21000000	24300000	29100000	33000000	24800000	-0.412126	0.284015	Dock1	0.34074	0.45147	0.36955	0.31631	0.396105	0.34293	0.387253	0.351782	-0.138597	0.431854
Ociad2	26400000	37400000	29500000	70600000	81100000	135000000	31100000	9.55667e+07	1.61959	0.0332478	Ociad2	0.21167	0.19926	0.21884	0.1671	0.49226	0.23089	0.209923	0.29675	0.499385	0.432706
Tmpo	333000000	402000000	429000000	457000000	574000000	335000000	388000000	4.55333e+08	0.230866	0.418263	Tmpo	0.21218	0.21359	0.3606	0.20023	0.18008	0.262123	0.262123	0.214144	-0.291662	0.432878
Tmpo	248000000	288000000	306000000	311000000	347000000	238000000	2.80667e+08	2.98667e+08	0.0896785	0.646506	Tmpo	0.21218	0.21359	0.3606	0.20023	0.18008	0.262123	0.262123	0.214144	-0.291662	0.432878
Ubtf	166000000	242000000	240000000	304000000	302000000	242000000	216000000	2.82667e+08	0.38807	0.107458	Ubtf	0.86827	0.85612	1.009	0.85015	0.82855	0.91113	0.91113	0.863277	-0.0778339	0.432896
Rpl5	207000000	325000000	252000000	243000000	334000000	296000000	2.61333e+08	291000000	0.155128	0.531264	Rpl5	0.14938	0.14882	0.16613	0.14921	0.15853	0.13033	0.154777	0.146023	-0.0839891	0.433038
Maoa	188000000	146000000	198000000	183000000	131000000	148000000	1.77333e+08	154000000	-0.203533	0.350474	Maoa	0.10917	0.15136	0.11783	0.10783	0.10717	0.12612	0.12612	0.113707	-0.14948	0.433905
Ca4	78300000	114000000	94200000	114000000	152000000	179000000	95500000	1.48333e+08	0.63527	0.0698542	Ca4	0.23693	0.29241	0.2974	0.28741	0.26006	0.18466	0.27558	0.244043	-0.175334	0.434273
Hist1H2Ah;H2Afj;Hist1H2Ak;Hist1H2Af;Hist3H2A;Hist1H2Ab;H2Afx	49100000	77400000	54900000	60200000	32500000	70200000	6.04667e+07	54300000	-0.155188	0.686483	Hist1H2Ah;H2Afj;Hist1H2Ak;Hist1H2Af;Hist3H2A;Hist1H2Ab;H2Afx	0.056517	0.056873	0.061562	0.05876	0.062014	0.059171	0.0583173	0.0599817	0.0405969	0.435094
Cadm1	161000000	147000000	202000000	140000000	141000000	97300000	170000000	126100000	-0.430966	0.115559	Cadm1	0.20233	Na	0.22427	Na	0.20954	0.18593	0.2133	0.197735	-0.109316	0.436016
Adnp	109000000	133000000	127000000	146000000	134000000	116000000	123000000	132000000	0.10188	0.470863	Adnp	0.88955	Na	1.0632	0.93704	0.80575	Na	0.976375	0.871395	-0.164109	0.436572
Ass1	97100000	85800000	111000000	118000000	103000000	104000000	9.79667e+07	1.08333e+08	0.145114	0.301666	Ass1	0.14175	0.16002	0.18738	0.13716	Na	0.15592	0.16305	0.14654	-0.15402	0.437694
Pdxk	181000000	178000000	173000000	162000000	172000000	188000000	1.77333e+08	174000000	-0.0273764	0.695591	Pdxk	0.1168	0.1204	0.14743	0.11366	0.12009	Na	0.12821	0.116875	-0.133542	0.438091
Grpel1	133000000	123000000	149000000	135000000	162000000	148000000	135000000	1.48333e+08	0.135883	0.287151	Grpel1	0.24437	0.25653	0.28379	0.25333	0.26706	0.21228	0.261563	0.244223	-0.0989593	0.438328
Tst	279000000	289000000	297000000	243000000	281000000	226000000	2.88333e+08	250000000	-0.20581	0.0880905	Tst	0.091911	0.087594	0.10146	0.085795	0.09468	0.087887	0.093655	0.089454	-0.06621	0.439276
Cct4	50100000	63200000	46500000	54100000	51600000	125000000	5.32667e+07	76900000	0.529751	0.390931	Cct4	0.19782	0.19661	0.23456	0.20722	0.21365	0.14001	0.209663	0.18696	-0.165345	0.442082
Lrrc57	182000000	188000000	159000000	210000000	182000000	202000000	1.76333e+08	198000000	0.167195	0.148929	Lrrc57	0.18875	0.15677	Na	0.11898	0.16964	Na	0.17276	0.14431	-0.259598	0.442476
Snap91	344000000	246000000	221000000	258000000	202000000	346000000	2.70333e+08	2.68667e+08	-0.00892208	0.977786	Snap91	0.082525	0.23657	0.19552	0.084326	0.159548	0.139923	0.171538	0.127932	-0.423152	0.442962
Hsdl1	118000000	109000000	148000000	180000000	152000000	123000000	125000000	1.51667e+08	0.278976	0.258119	Hsdl1	0.18287	0.16584	0.21334	0.17831	0.16329	Na	0.18735	0.1708	-0.133428	0.443287
Tjp1	63300000	56600000	54800000	51500000	49600000	59300000	5.82333e+07	5.34667e+07	-0.123205	0.292581	Tjp1	0.44945	0.48598	0.57495	0.4403	0.52569	0.4178	0.50346	0.461263	-0.126287	0.443581
Mapk8Ip3	34100000	37600000	28700000	31300000	31900000	38100000	3.34667e+07	3.37667e+07	0.0128749	0.933544	Mapk8Ip3	0.73048	Na	0.92994	0.83889	1.2516	Na	0.83021	1.04524	0.332293	0.447167
L1Cam	98100000	73300000	71800000	58400000	49200000	41900000	8.10667e+07	4.98333e+07	-0.701998	0.0330289	L1Cam	0.46503	0.75743	Na	0.55841	0.29457	Na	0.61123	0.42649	-0.519203	0.447202
Palm2	58500000	49900000	57100000	49900000	52000000	81100000	5.51667e+07	61000000	0.145012	0.605293	Palm2	0.11463	0.14189	0.11629	0.18549	0.12059	0.12427	0.12427	0.14345	0.20707	0.447964
Ctsd	68300000	58700000	54500000	74400000	63800000	53400000	60500000	6.38667e+07	0.078128	0.669028	Ctsd	0.34499	0.21552	0.17158	0.40619	0.32707	0.1994	0.24403	0.310887	0.34933	0.448294
Pnn	196000000	202000000	222000000	289000000	226000000	204000000	2.06667e+08	2.39667e+08	0.213724	0.283418	Pnn	0.42469	0.46424	0.47896	0.43907	0.4605	0.41679	0.455963	0.438787	-0.0553981	0.450011
Erp29	139000000	144000000	160000000	159000000	178000000	172000000	1.47667e+08	1.69667e+08	0.200359	0.0599999	Erp29	0.23752	0.2802	0.30496	0.2744	0.26081	0.2266	0.274227	0.253937	-0.1109	0.450576
D10Wsu52E	158000000	166000000	204000000	217000000	202000000	221000000	176000000	2.13333e+08	0.277534	0.0714769	D10Wsu52E	0.2475	0.25314	0.26846	0.25459	0.25966	0.22032	0.256367	0.244857	-0.0662712	0.452724
Fh	37700000	34300000	32600000	30600000	26200000	31500000	3.48667e+07	2.94333e+07	-0.244398	0.0706484	Fh	0.066293	0.066332	0.073787	0.066338	0.057338	0.18569	0.068804	0.103122	0.583788	0.454149
Csnk2A1	142000000	146000000	137000000	165000000	111000000	142000000	1.41667e+08	1.39333e+08	-0.0239599	0.890158	Csnk2A1	0.28112	0.3136	0.30698	0.30346	0.30384	0.22424	0.300567	0.27718	-0.116862	0.4545
Capzb	212000000	223000000	210000000	216000000	280000000	358000000	215000000	2.84667e+08	0.404937	0.166563	Capzb	0.1332	0.15368	0.15456	0.15575	0.12866	0.24795	0.147147	0.177453	0.270185	0.456163
Prkca	24600000	29900000	23300000	26800000	21300000	15700000	2.59333e+07	2.12667e+07	-0.286214	0.285336	Prkca	0.2108	Na	0.24767	0.22239	0.22451	0.18977	0.229235	0.212223	-0.111244	0.457244
Psmd3	23100000	26400000	22500000	22300000	24900000	25700000	24000000	24300000	0.0179219	0.8594	Psmd3	0.19037	0.24083	Na	Na	0.18957	0.19524	0.2156	0.192405	-0.164211	0.457371
Nnt	167000000	176000000	169000000	188000000	173000000	191000000	1.70667e+08	184000000	0.108524	0.0979362	Nnt	0.062088	0.06519	0.06568	0.068032	0.04725	Na	0.0643193	0.057641	-0.158157	0.458968
Ilk	66700000	75300000	60900000	66100000	55500000	54800000	6.76333e+07	58800000	-0.201918	0.187022	Ilk	0.24323	0.24884	0.21446	0.20957	0.246035	0.212015	0.23551	0.22254	-0.0817236	0.459695
Nomo1	74400000	78300000	73000000	78300000	73100000	75600000	7.52333e+07	7.56667e+07	0.00828588	0.852384	Nomo1	0.22012	Na	0.24073	0.26471	0.24596	0.22388	0.230425	0.24485	0.0876009	0.459916
Prdx1	310000000	332000000	326000000	313000000	346000000	316000000	3.22667e+08	325000000	0.0103952	0.86006	Prdx1	0.14805	0.15938	0.18048	0.1491	0.17036	0.13391	0.162637	0.151123	-0.105926	0.463371
Necap1	101000000	105000000	89100000	92500000	90700000	102000000	9.83667e+07	9.50667e+07	-0.0492299	0.607162	Necap1	0.20388	0.22983	0.25714	0.20226	0.216855	0.2297	0.230283	0.216272	-0.0905653	0.463399
Uggt1	83700000	91600000	95600000	92400000	82700000	77800000	90300000	84300000	-0.0991934	0.339263	Uggt1	0.22864	0.22736	0.18265	0.21119	0.1747	Na	0.212883	0.192945	-0.141873	0.463513
Pfkl	269000000	153000000	222000000	237000000	166000000	180000000	2.14667e+08	1.94333e+08	-0.143565	0.638604	Pfkl	0.14738	0.14597	0.17616	0.14977	0.14137	Na	0.156503	0.14557	-0.10448	0.464545
Arhgef2	76000000	91900000	81000000	88800000	82600000	78000000	8.29667e+07	8.31333e+07	0.00289523	0.977846	Arhgef2	0.31357	0.39561	0.3583	0.31452	0.30984	0.97385	0.355827	0.532737	0.582248	0.469825
Dgke	63500000	71000000	68400000	61300000	49200000	53500000	6.76333e+07	5.46667e+07	-0.307073	0.0358474	Dgke	0.38811	0.37825	0.42683	0.4078	0.39199	0.31892	0.39773	0.372903	-0.0929877	0.469837
Coil	37400000	48600000	36600000	37200000	23200000	38000000	4.08667e+07	32800000	-0.317229	0.261314	Coil	0.66285	0.68045	0.6711	0.59778	0.68109	0.671467	0.671467	0.650112	-0.046627	0.470179
Grm5	207000000	195000000	185000000	168000000	173000000	220000000	1.95667e+08	187000000	-0.0653597	0.650778	Grm5	0.23697	0.27488	0.26161	0.25871	0.22585	Na	0.25782	0.24228	-0.0896889	0.470279
Sars	48700000	55300000	51300000	48700000	46200000	38400000	5.17667e+07	4.44333e+07	-0.220381	0.114745	Sars	0.25297	0.25709	0.2996	0.25698	0.27188	0.23843	0.269887	0.255763	-0.0775443	0.471215
Actr3	297000000	286000000	337000000	321000000	347000000	371000000	3.06667e+08	3.46333e+08	0.17549	0.134378	Actr3	0.11389	Na	0.17367	0.12916	0.12282	0.12422	0.14378	0.1254	-0.197326	0.472335
Cadm3	78900000	60500000	55100000	68500000	72700000	95300000	6.48333e+07	7.88333e+07	0.28207	0.272322	Cadm3	0.19843	0.20884	0.21206	0.21359	0.17321	Na	0.206443	0.1934	-0.094158	0.473602
Calb2	134000000	113000000	98300000	129000000	167000000	196000000	115100000	164000000	0.510808	0.0902557	Calb2	0.15555	0.16886	0.14718	0.11616	0.11988	0.18245	0.157197	0.139497	-0.17234	0.473831
Csde1	28400000	33200000	30000000	33300000	29200000	41500000	3.05333e+07	3.46667e+07	0.183164	0.346935	Csde1	0.42086	0.51931	Na	0.45652	0.68512	0.50567	0.470085	0.549103	0.224156	0.474544
Exoc6B	115000000	129000000	119000000	131000000	131000000	126000000	121000000	1.29333e+08	0.0960871	0.136679	Exoc6B	0.23895	0.32147	0.23433	0.25529	0.24156	0.22885	0.264917	0.2419	-0.131128	0.476325
Atp6V1H	311000000	263000000	236000000	210000000	235000000	311000000	270000000	252000000	-0.0995357	0.655971	Atp6V1H	0.11043	0.12042	0.11198	0.16227	0.10273	Na	0.114277	0.1325	0.213461	0.478122
Ints6	34200000	39900000	45400000	52300000	36700000	29000000	3.98333e+07	3.93333e+07	-0.0182238	0.950561	Ints6	0.77989	0.94021	0.72553	0.68162	0.86005	0.703575	0.81521	0.748415	-0.123333	0.478264
Tnik	98800000	96200000	74400000	69600000	68300000	96900000	89800000	7.82667e+07	-0.198317	0.395043	Tnik	0.29456	0.31911	0.40603	0.31563	0.27313	0.3399	0.3399	0.309553	-0.134922	0.480398
Sep8	90100000	92400000	81500000	87400000	90700000	103000000	88000000	93700000	0.0905455	0.380685	Sep8	0.22145	0.13249	0.22898	0.16814	0.17893	0.16289	0.194307	0.169987	-0.192914	0.481104
Ctbp1	43100000	44200000	36500000	33800000	35100000	59300000	4.12667e+07	4.27333e+07	0.0503849	0.873348	Ctbp1	0.099217	0.096054	0.10923	0.10513	0.081547	Na	0.1015	0.0933385	-0.12094	0.481125
Serbp1	48800000	69600000	65900000	64900000	68400000	65300000	6.14333e+07	66200000	0.10781	0.504086	Serbp1	0.62501	0.64231	0.71542	0.63444	0.67876	0.57407	0.660913	0.62909	-0.0711947	0.481854
Rpl6	248000000	343000000	240000000	216000000	274000000	262000000	277000000	2.50667e+08	-0.144116	0.521327	Rpl6	0.1946	0.20847	0.23205	0.20848	0.21419	0.17385	0.211707	0.19884	-0.0904587	0.483603
Slc25A13	198000000	169000000	151000000	190000000	191000000	184000000	1.72667e+08	1.88333e+08	0.125299	0.321649	Slc25A13	0.60513	0.20401	0.21997	0.18328	0.17501	0.343037	0.343037	0.233776	-0.553239	0.484757
Zbtb20	162000000	146000000	166000000	246000000	195000000	160000000	158000000	2.00333e+08	0.342478	0.174934	Zbtb20	0.89905	1.0456	0.97874	0.92092	1.0386	0.74383	0.974463	0.901117	-0.112894	0.485589
Hist1H1C	1420000000	1820000000	1970000000	1970000000	2150000000	1770000000	1.73667e+09	1.96333e+09	0.176984	0.314981	Hist1H1C	0.11113	0.13189	0.15838	0.10855	0.14066	0.11338	0.1338	0.120863	-0.146701	0.48756
Snx1	43900000	47100000	48900000	44400000	47100000	34300000	4.66333e+07	4.19333e+07	-0.153264	0.321799	Snx1	0.19911	0.15902	0.19601	0.17935	0.18446	0.15387	0.184713	0.17256	-0.0981899	0.489284
Slc2A1	131000000	143000000	124000000	127000000	88200000	95600000	1.32667e+08	103600000	-0.356782	0.0911353	Slc2A1	0.29644	0.38189	0.37034	0.34324	0.27457	0.349557	0.349557	0.322456	-0.116426	0.492982
Prkar1A	101000000	90600000	109000000	102000000	101000000	128000000	100200000	1.10333e+08	0.138986	0.381701	Prkar1A	0.22315	0.1918	0.2562	0.19246	0.207475	0.22433	0.223717	0.208088	-0.104477	0.493186
Scaf8	13800000	6000000	10900000	8550000	14500000	10000000	1.02333e+07	1.10167e+07	0.106412	0.800201	Scaf8	0.64774	0.60297	0.52545	0.51711	0.625355	0.52128	0.592053	0.554582	-0.0943272	0.497652
Ppfia2	51900000	54500000	48200000	46100000	46300000	97200000	5.15333e+07	63200000	0.294419	0.532491	Ppfia2	0.23265	0.20944	0.19483	0.22004	0.11149	0.221045	0.212307	0.184192	-0.204942	0.500272
Rplp0	426000000	586000000	500000000	557000000	569000000	569000000	504000000	565000000	0.164827	0.25897	Rplp0	0.19629	0.20652	0.22425	0.18702	0.21818	0.19436	0.20902	0.199853	-0.0646994	0.502619
Psmd11	28400000	28900000	24400000	24700000	31900000	34300000	2.72333e+07	30300000	0.153944	0.394408	Psmd11	0.10566	0.11155	Na	0.32623	0.085773	Na	0.108605	0.206002	0.923564	0.503061
Ncam2	112000000	92800000	81700000	102000000	78900000	99700000	95500000	9.35333e+07	-0.0300201	0.872541	Ncam2	0.13461	0.14994	0.16881	0.15887	0.15295	0.16436	0.15112	0.158727	0.0708499	0.506016
Tomm22	65600000	50700000	57500000	52400000	47800000	49600000	5.79333e+07	4.99333e+07	-0.21439	0.150754	Tomm22	0.18664	0.20819	0.23813	0.18618	Na	0.20506	0.210987	0.19562	-0.109098	0.508271
Pcbp3	62000000	88100000	104000000	86700000	83600000	51200000	84700000	7.38333e+07	-0.19809	0.550638	Pcbp3	0.34158	0.35541	0.39191	0.31833	0.36198	0.362967	0.362967	0.347759	-0.0617497	0.50948
Rab11B;Rab11A	276000000	296000000	287000000	346000000	303000000	320000000	2.86333e+08	323000000	0.173839	0.0562942	Rab11B;Rab11A	0.40105	0.44219	0.46741	0.42523	0.40066	0.436883	0.436883	0.420924	-0.0536868	0.510008
Gpm6A	268000000	255000000	221000000	196000000	208000000	320000000	248000000	2.41333e+08	-0.0393129	0.881288	Gpm6A	0.10363	0.10572	0.10821	0.16614	0.10487	0.094883	0.105853	0.121964	0.204393	0.510248
Cacng8	56000000	51800000	53200000	49900000	40300000	66500000	5.36667e+07	5.22333e+07	-0.0390555	0.8623	Cacng8	0.14187	Na	0.21013	Na	0.14849	0.14942	0.176	0.148955	-0.240699	0.511219
Hspa4	76000000	73800000	57100000	59400000	65200000	78000000	6.89667e+07	6.75333e+07	-0.0302995	0.86833	Hspa4	0.16491	0.16747	0.18654	0.16099	0.17083	Na	0.172973	0.16591	-0.0601488	0.512821
Acsl3	19600000	29900000	19100000	22000000	25000000	24100000	2.28667e+07	23700000	0.051641	0.829694	Acsl3	0.65623	Na	0.79923	0.70928	0.71219	0.61397	0.72773	0.67848	-0.101097	0.519231
Rpn2	76400000	91700000	98900000	84000000	97500000	90700000	89000000	9.07333e+07	0.0278273	0.8328	Rpn2	0.30099	0.24375	0.33115	0.30035	0.34961	0.291963	0.291963	0.313974	0.10486	0.520804
Zc3H14	83800000	134000000	99000000	121000000	93700000	86900000	105600000	1.00533e+08	-0.0709359	0.793978	Zc3H14	0.77633	0.88868	0.76349	0.74044	0.832505	0.751965	0.8095	0.77497	-0.0628906	0.5214
Smc1A	82800000	102000000	88700000	89700000	95900000	78400000	9.11667e+07	88000000	-0.0510029	0.700058	Smc1A	0.55004	0.51921	0.6396	0.54895	0.57935	0.48475	0.569617	0.537683	-0.0832346	0.522502
Vps35	41100000	46400000	31600000	27500000	40400000	43900000	39700000	3.72667e+07	-0.0912532	0.731195	Vps35	0.17736	0.19107	0.24259	0.16925	0.198	Na	0.203673	0.183625	-0.149495	0.522708
Hapln1	912000000	752000000	844000000	804000000	866000000	1320000000	836000000	9.96667e+08	0.253608	0.395932	Hapln1	0.021955	0.018872	0.015953	0.015667	0.0204135	0.01581	0.0189267	0.0172968	-0.129912	0.522925
Capn5	40800000	43400000	38800000	42700000	38100000	56200000	41000000	4.56667e+07	0.155518	0.450953	Capn5	0.22801	0.28928	Na	0.27027	0.21034	0.22507	0.258645	0.235227	-0.136922	0.524512
Gtpbp4	25400000	35000000	21700000	25000000	47800000	29500000	2.73667e+07	34100000	0.317352	0.448391	Gtpbp4	0.864	0.85423	0.78312	0.82417	0.71013	0.859115	0.833783	0.797805	-0.0636364	0.524822
Cenpv	990000000	1470000000	1280000000	1440000000	1130000000	1480000000	1.24667e+09	1350000000	0.114884	0.592847	Cenpv	0.05298	0.055116	0.04801	0.05581	0.049085	0.058471	0.0520353	0.0544553	0.0655818	0.527032
Alb	132000000	147000000	139000000	167000000	134000000	72900000	1.39333e+08	1.24633e+08	-0.16085	0.626186	Alb	0.82884	0.67299	0.95676	0.67001	0.88621	0.67764	0.81953	0.74462	-0.138292	0.527517
Bcl11B	120000000	143000000	133000000	159000000	145000000	109000000	132000000	1.37667e+08	0.0606414	0.745819	Bcl11B	0.83074	0.89738	0.93398	0.88333	0.81157	0.887367	0.887367	0.860756	-0.0439268	0.532292
Shank3	242000000	201000000	226000000	177000000	202000000	214000000	223000000	1.97667e+08	-0.173974	0.192009	Shank3	0.10954	0.12343	0.15955	0.13195	0.086539	0.13084	0.13084	0.116443	-0.16818	0.532761
Kctd12	43800000	36000000	41900000	32800000	39100000	72900000	4.05667e+07	4.82667e+07	0.250732	0.576169	Kctd12	0.27951	0.27488	0.21932	0.22108	0.277195	0.2202	0.257903	0.239492	-0.106855	0.532841
Usp5	92800000	85200000	71100000	84400000	81700000	66600000	8.30333e+07	7.75667e+07	-0.0982538	0.552088	Usp5	0.16667	0.1688	Na	Na	0.17424	0.12344	0.167735	0.14884	-0.172421	0.534782
Tfrc	28800000	33500000	31200000	35900000	38800000	42600000	3.11667e+07	39100000	0.327165	0.0285392	Tfrc	Na	0.50392	0.51403	0.50076	0.48995	0.91022	0.508975	0.633643	0.316076	0.535429
Msi2	40500000	53400000	61100000	56500000	56600000	45100000	5.16667e+07	5.27333e+07	0.0294814	0.888149	Msi2	0.41405	0.38598	0.45446	0.38567	0.45169	0.33987	0.418163	0.39241	-0.0917048	0.535709
Mrpl12	23400000	29000000	26800000	31000000	33600000	39100000	26400000	3.45667e+07	0.388844	0.0475646	Mrpl12	0.14004	0.13484	0.16116	0.12962	0.15024	0.13574	0.145347	0.138533	-0.0692648	0.537186
Rpl18	71400000	89400000	89700000	107000000	149000000	81900000	83500000	1.12633e+08	0.431786	0.228092	Rpl18	0.22186	0.18089	0.22145	0.19853	0.18768	0.208067	0.208067	0.198092	-0.0708736	0.537548
Ehd3	63800000	57100000	64700000	57500000	67800000	80400000	6.18667e+07	6.85667e+07	0.148345	0.395286	Ehd3	0.16279	0.16387	0.18243	0.17643	0.19783	0.1602	0.169697	0.178153	0.0701613	0.539628
Pspc1	130000000	175000000	248000000	257000000	210000000	220000000	1.84333e+08	229000000	0.313031	0.296494	Pspc1	0.21396	0.21101	0.331	0.25466	0.28766	0.29715	0.25199	0.279823	0.15115	0.539709
Usp39	70600000	91100000	75900000	79000000	115000000	59800000	79200000	84600000	0.0951572	0.770608	Usp39	0.37317	0.40709	0.43659	0.36791	0.4192	0.38177	0.405617	0.389627	-0.0580245	0.539822
Idh3G	60400000	67300000	63000000	70200000	65600000	44700000	6.35667e+07	6.01667e+07	-0.079306	0.696243	Idh3G	0.072098	0.070711	0.073852	0.072642	0.047091	0.077806	0.0722203	0.0658463	-0.133302	0.540576
Rab14	22500000	25100000	38000000	27100000	13300000	26000000	2.85333e+07	2.21333e+07	-0.366428	0.382204	Rab14	0.23104	0.24196	0.26505	0.24267	0.24996	0.21724	0.246017	0.236623	-0.0561637	0.541792
Grin1	730000000	648000000	693000000	581000000	589000000	882000000	6.90333e+08	684000000	-0.0132968	0.953389	Grin1	0.37104	0.23067	0.20622	0.23129	0.24789	0.22559	0.26931	0.234923	-0.197078	0.543001
Daam2	83300000	75500000	65200000	83100000	81800000	93100000	7.46667e+07	86000000	0.203872	0.148451	Daam2	0.41872	0.42171	0.44848	0.36857	0.42476	0.44594	0.429637	0.41309	-0.056661	0.543444
Csrp1	114000000	107000000	109000000	142000000	122000000	103000000	110000000	1.22333e+08	0.153314	0.342057	Csrp1	0.21557	0.23017	0.2576	0.22937	0.26913	Na	0.234447	0.24925	0.0883337	0.54473
Pdpk1	21100000	22000000	27800000	24900000	26900000	28700000	2.36333e+07	2.68333e+07	0.183203	0.248124	Pdpk1	0.36801	0.31645	0.37693	0.35483	0.35775	0.29294	0.353797	0.335173	-0.0780131	0.546693
Hsd17B10	50200000	49100000	63100000	80700000	48300000	73900000	5.41333e+07	6.76333e+07	0.321217	0.280949	Hsd17B10	0.075388	0.069749	0.076732	0.13131	0.072258	0.061314	0.0739563	0.088294	0.255642	0.547425
Ddost	111000000	116000000	124000000	113000000	128000000	98600000	117000000	113200000	-0.0476346	0.703574	Ddost	0.23181	0.24755	0.28506	0.22505	0.24882	0.254807	0.254807	0.242892	-0.0690867	0.548888
Hmgb1	81200000	75300000	99400000	92200000	102000000	76600000	85300000	9.02667e+07	0.0816476	0.65664	Hmgb1	0.23826	0.23907	0.25385	0.23406	0.24739	0.23705	0.243727	0.2395	-0.0252385	0.549783
Gabbr1	118000000	104000000	104000000	99500000	89900000	112000000	1.08667e+08	1.00467e+08	-0.113193	0.358941	Gabbr1	0.22207	0.23214	0.18936	0.18059	0.20001	0.227105	0.214523	0.202568	-0.0827259	0.556861
Denr	43100000	42900000	42900000	51000000	63400000	38100000	4.29667e+07	5.08333e+07	0.242557	0.342103	Denr	0.094748	0.17105	0.14835	0.17024	0.132899	0.159295	0.138049	0.154145	0.159101	0.5576
Anxa7	141000000	127000000	124000000	127000000	130000000	89300000	1.30667e+08	1.15433e+08	-0.178831	0.340895	Anxa7	0.18218	0.23806	0.23623	0.19934	0.29388	Na	0.218823	0.24661	0.172465	0.559377
Ddx18	50300000	82400000	50500000	63100000	62800000	69200000	6.10667e+07	6.50333e+07	0.0907943	0.733618	Ddx18	0.898	0.97595	0.8161	0.96124	0.936975	0.88867	0.896683	0.928962	0.0510205	0.559993
Sep3	555000000	438000000	564000000	500000000	543000000	798000000	519000000	6.13667e+08	0.241721	0.403651	Sep3	0.11624	0.091553	0.1029	0.11434	0.12343	0.094182	0.103564	0.110651	0.0954849	0.561508
Rpl8	126000000	188000000	158000000	173000000	156000000	186000000	1.57333e+08	1.71667e+08	0.125786	0.511142	Rpl8	0.16437	0.18987	0.15812	0.15571	0.17712	0.156915	0.170787	0.163248	-0.0651271	0.562041
Specc1	68600000	62500000	62400000	61500000	65600000	81000000	64500000	6.93667e+07	0.104943	0.481629	Specc1	0.39818	0.46369	0.50781	0.41097	0.46238	0.430935	0.45656	0.434762	-0.0705797	0.569139
Abcb7	56300000	61400000	57900000	63100000	62600000	38000000	5.85333e+07	5.45667e+07	-0.101239	0.662125	Abcb7	0.099352	0.08998	0.11842	0.097964	0.093366	Na	0.102584	0.095665	-0.100743	0.571921
Cstf3	217000000	140000000	225000000	309000000	337000000	199000000	194000000	2.81667e+08	0.537932	0.154926	Cstf3	0.35588	0.53774	0.43297	0.37873	0.40303	0.442197	0.442197	0.407986	-0.11617	0.573281
Hnrnpul1	83300000	138000000	124000000	138000000	156000000	151000000	115100000	1.48333e+08	0.365955	0.126481	Hnrnpul1	0.39596	0.53575	0.42386	0.48089	0.48822	0.465855	0.451857	0.478322	0.0821159	0.573392
Rpl17	47600000	61800000	58000000	65100000	68200000	61600000	55800000	6.49667e+07	0.219435	0.120145	Rpl17	0.1174	0.11994	0.13931	0.12344	0.13146	0.10059	0.12555	0.118497	-0.0834156	0.574397
Ndufv1	183000000	171000000	186000000	186000000	154000000	375000000	180000000	2.38333e+08	0.404984	0.446138	Ndufv1	0.093548	0.11628	0.091293	0.099149	0.074667	0.104914	0.100374	0.09291	-0.111475	0.574742
Kctd16	165000000	157000000	152000000	130000000	124000000	184000000	158000000	146000000	-0.113956	0.570658	Kctd16	0.21599	0.23627	0.24769	0.20913	0.23478	0.233317	0.233317	0.225742	-0.0476131	0.575888
Cadm2	40000000	22300000	36600000	33100000	28400000	42200000	3.29667e+07	3.45667e+07	0.0683735	0.824748	Cadm2	0.13393	0.1334	0.14643	0.15188	0.13455	Na	0.13792	0.143215	0.0543509	0.576661
Acly	169000000	150000000	133000000	126000000	157000000	151000000	1.50667e+08	1.44667e+08	-0.0586277	0.691922	Acly	Na	0.13239	0.1942	0.41973	0.17709	0.1196	0.163295	0.238807	0.548362	0.576668
Tra2A	160000000	227000000	218000000	248000000	226000000	159000000	2.01667e+08	211000000	0.0652704	0.797382	Tra2A	0.37463	0.32144	0.36056	0.3239	0.34792	0.35221	0.35221	0.341343	-0.0452123	0.582372
Elfn2	115000000	97000000	102000000	78200000	83700000	109000000	1.04667e+08	90300000	-0.213004	0.257752	Elfn2	0.19784	Na	0.21277	0.20629	0.20893	0.16753	0.205305	0.19425	-0.0798542	0.585484
Exoc4	128000000	136000000	124000000	143000000	141000000	135000000	1.29333e+08	1.39667e+08	0.110894	0.0727085	Exoc4	0.19169	Na	0.22792	0.2357	0.18497	0.27361	0.209805	0.231427	0.141506	0.588421
Ybx1	27600000	38100000	42800000	48100000	49600000	45700000	3.61667e+07	47800000	0.40235	0.0660428	Ybx1	0.61028	0.69374	0.55978	0.59723	0.51845	0.65201	0.621267	0.58923	-0.0763818	0.59168
Mapre1	68800000	51900000	56100000	54900000	67300000	91100000	5.89333e+07	71100000	0.270766	0.359811	Mapre1	0.17265	0.14996	Na	Na	0.20266	0.15394	0.161305	0.1783	0.144516	0.591762
Rad21	117000000	120000000	122000000	136000000	132000000	90000000	1.19667e+08	1.19333e+08	-0.00402426	0.983091	Rad21	0.64096	0.75294	0.84301	0.67835	0.70601	0.745637	0.745637	0.709999	-0.070656	0.594011
Acsl1	106000000	107000000	99200000	115000000	96800000	89800000	1.04067e+08	1.00533e+08	-0.0498341	0.677837	Acsl1	0.1588	0.18701	0.19328	0.17894	0.16268	Na	0.179697	0.17081	-0.0731712	0.594562
Cttn	130000000	127000000	99100000	120000000	128000000	150000000	118700000	1.32667e+08	0.160486	0.353333	Cttn	0.13272	0.13786	0.15415	0.12874	0.14089	0.14178	0.141577	0.137137	-0.0459692	0.595464
Sart1	71200000	77100000	67900000	89000000	79900000	66300000	7.20667e+07	78400000	0.121522	0.4242	Sart1	0.71311	0.69903	0.83009	0.65562	0.8173	0.65129	0.74741	0.70807	-0.0780079	0.597175
Hist1H1D	2460000000	3690000000	2890000000	4620000000	4190000000	2610000000	3.01333e+09	3.80667e+09	0.337168	0.326074	Hist1H1D	0.072683	0.072231	0.082368	0.080407	0.077966	0.075116	0.0757607	0.0778297	0.0388712	0.600404
Gstm5	286000000	316000000	263000000	254000000	273000000	282000000	2.88333e+08	2.69667e+08	-0.0965604	0.344334	Gstm5	0.14559	0.16203	0.15496	0.14414	0.16402	0.13922	0.154193	0.149127	-0.0482021	0.601652
Tox4	24900000	33200000	47700000	45000000	45000000	41300000	3.52667e+07	4.37667e+07	0.311527	0.277964	Tox4	0.75257	0.92365	0.77886	0.7855	0.78473	0.79463	0.81836	0.788287	-0.0540153	0.60263
Mbd3	21300000	30700000	26300000	26000000	27700000	24100000	26100000	2.59333e+07	-0.00924215	0.957039	Mbd3	0.58431	0.54625	0.6237	0.61012	0.5989	0.584753	0.584753	0.597924	0.032135	0.605545
Etfa	295000000	306000000	320000000	334000000	386000000	448000000	307000000	3.89333e+08	0.342767	0.0711681	Etfa	0.10011	0.098654	0.11652	0.085321	0.12262	0.084384	0.105095	0.0974417	-0.109079	0.60958
Synpr	93300000	113000000	108000000	125000000	126000000	107000000	1.04767e+08	1.19333e+08	0.187817	0.163561	Synpr	Na	0.087346	0.068781	0.074616	0.070227	Na	0.0780635	0.0724215	-0.10823	0.614135
Amph	174000000	155000000	157000000	186000000	191000000	207000000	162000000	1.94667e+08	0.265012	0.0201874	Amph	0.067653	0.071822	0.06944	0.097326	0.058303	Na	0.0696383	0.0778145	0.160157	0.615175
Ppap2B	123000000	115000000	117000000	88200000	112000000	139000000	1.18333e+08	1.13067e+08	-0.0656829	0.741085	Ppap2B	0.27635	Na	0.34953	0.34004	Na	0.32921	0.31294	0.334625	0.0966592	0.617051
Rpsa	330000000	448000000	429000000	404000000	473000000	428000000	4.02333e+08	435000000	0.112624	0.478163	Rpsa	0.14356	0.15769	0.16728	0.15464	0.16337	0.13163	0.156177	0.14988	-0.059371	0.619234
Gar1	27700000	27700000	46500000	27500000	41200000	48300000	3.39667e+07	39000000	0.199354	0.595875	Gar1	0.25912	0.27753	0.27294	0.25889	0.30847	0.268325	0.269863	0.278562	0.0457678	0.619281
Rps9	126000000	180000000	177000000	168000000	166000000	150000000	161000000	1.61333e+08	0.00298386	0.986432	Rps9	0.15602	0.15944	0.17553	0.16269	0.16836	0.14508	0.163663	0.15871	-0.0443381	0.62018
Rab3B	43100000	45200000	45200000	31200000	31600000	34100000	44500000	32300000	-0.462271	0.000440897	Rab3B	0.18047	0.18636	0.19399	0.17523	0.19034	Na	0.18694	0.182785	-0.0324276	0.621106
Rpl10A	145000000	183000000	143000000	191000000	142000000	276000000	157000000	203000000	0.370715	0.327274	Rpl10A	0.16994	0.16058	0.18681	0.17499	0.15381	0.172443	0.172443	0.167081	-0.0455737	0.625973
Phip	41900000	25100000	42200000	38600000	37000000	31400000	36400000	3.56667e+07	-0.0293621	0.909481	Phip	0.79008	0.76429	0.83703	0.77004	0.8914	0.797133	0.797133	0.819524	0.0399659	0.626145
Iqsec2	136000000	121000000	112000000	98300000	93300000	109000000	123000000	100200000	-0.295776	0.053177	Iqsec2	0.20901	0.21668	0.23424	0.2241	0.24491	0.21038	0.219977	0.226463	0.041927	0.63148
Rufy3	56000000	51400000	43100000	49200000	49000000	63900000	5.01667e+07	5.40333e+07	0.107121	0.567371	Rufy3	0.33407	0.34707	0.39524	0.3471	0.34716	0.35312	0.358793	0.349127	-0.0394025	0.632692
Pitpnm2	79400000	83600000	78900000	69200000	66500000	83000000	8.06333e+07	72900000	-0.145458	0.219908	Pitpnm2	0.45346	0.43135	0.42426	0.4861	0.4153	0.442405	0.436357	0.447935	0.0377816	0.632802
Hsd17B4	132000000	103000000	126000000	115000000	123000000	121000000	1.20333e+08	1.19667e+08	-0.00801499	0.94547	Hsd17B4	Na	0.28176	0.68649	0.46351	0.24997	Na	0.484125	0.35674	-0.440507	0.633688
Acad9	119000000	109000000	104000000	94300000	98800000	77400000	1.10667e+08	9.01667e+07	-0.295555	0.0596672	Acad9	0.094043	0.11832	0.12976	0.10242	0.11095	Na	0.114041	0.106685	-0.0961952	0.634747
Hist1H1B	473000000	593000000	577000000	687000000	705000000	477000000	5.47667e+08	623000000	0.185934	0.411728	Hist1H1B	0.019916	0.025287	0.023022	0.024397	0.0226015	0.0237095	0.0227417	0.0235693	0.051573	0.640777
Rpl7A	297000000	399000000	331000000	382000000	316000000	365000000	3.42333e+08	3.54333e+08	0.0497054	0.755131	Rpl7A	0.18997	0.18797	0.21242	0.19223	0.20375	0.17806	0.196787	0.191347	-0.0404437	0.640927
Zc3H11A	29300000	38000000	33600000	46700000	36400000	45100000	3.36333e+07	4.27333e+07	0.34547	0.0889219	Zc3H11A	0.90658	0.93978	0.82134	0.92844	0.92318	0.87489	0.889233	0.908837	0.031459	0.643064
Map2K4	28200000	32200000	29800000	28900000	25200000	23200000	3.00667e+07	2.57667e+07	-0.222659	0.102073	Map2K4	0.20074	0.22616	0.22975	0.21741	0.23403	Na	0.218883	0.22572	0.0443721	0.643076
Gnb2L1	336000000	508000000	460000000	422000000	443000000	452000000	4.34667e+08	439000000	0.0143115	0.937599	Gnb2L1	0.2514	0.21591	Na	0.25075	0.22803	0.17121	0.233655	0.216663	-0.108925	0.644838
Snx27	46700000	52900000	49100000	43700000	51100000	41800000	4.95667e+07	4.55333e+07	-0.122447	0.296508	Snx27	Na	0.24538	0.23089	0.21446	0.2519	0.22449	0.238135	0.230283	-0.0483697	0.645748
Cacnb4	124000000	105000000	118000000	91800000	94700000	107000000	1.15667e+08	9.78333e+07	-0.241575	0.0707428	Cacnb4	0.22096	0.30813	0.24834	0.27897	0.27886	0.259143	0.259143	0.272324	0.0715762	0.645823
Timm44	84200000	87600000	69100000	74900000	100000000	58300000	80300000	7.77333e+07	-0.0468666	0.857305	Timm44	Na	0.1132	0.13493	0.12052	0.11583	Na	0.124065	0.118175	-0.0701713	0.649123
Sh3Gl2	35400000	41700000	30800000	27000000	27300000	39500000	3.59667e+07	3.12667e+07	-0.202035	0.416365	Sh3Gl2	0.069107	0.066647	0.076651	0.065712	0.071442	Na	0.0708017	0.068577	-0.0460585	0.650337
Caskin1	32400000	35600000	26500000	36100000	30700000	83800000	31500000	50200000	0.672336	0.335119	Caskin1	0.13177	Na	0.14252	0.13478	0.20647	0.12166	0.137145	0.154303	0.170067	0.650945
Rps4X	177000000	284000000	248000000	267000000	314000000	236000000	2.36333e+08	2.72333e+08	0.20455	0.405554	Rps4X	0.15593	0.15448	0.17019	0.15979	0.16633	0.14132	0.1602	0.155813	-0.0400555	0.651873
Acadl	116000000	110000000	105000000	89000000	96300000	73500000	1.10333e+08	8.62667e+07	-0.354994	0.0317831	Acadl	0.10403	Na	0.095995	0.10679	0.077221	Na	0.100013	0.0920055	-0.120388	0.653359
Srsf5	29700000	40200000	42000000	36900000	36500000	35800000	37300000	36400000	-0.0352372	0.826591	Srsf5	0.475	0.45039	0.54844	0.46815	0.47082	0.491277	0.491277	0.476749	-0.0433061	0.657095
Tmx4	57000000	37600000	44700000	34500000	50200000	31800000	4.64333e+07	3.88333e+07	-0.257865	0.399301	Tmx4	0.66474	0.75103	0.79349	0.72343	0.70074	Na	0.73642	0.712085	-0.0484793	0.657499
Exoc1	93800000	96700000	78500000	112000000	111000000	111000000	8.96667e+07	1.11333e+08	0.312242	0.0186017	Exoc1	0.19485	0.18935	0.19662	0.20636	0.16151	0.193607	0.193607	0.187159	-0.0488651	0.658332
Dmxl2	48000000	67100000	47500000	54100000	47700000	60300000	54200000	5.40333e+07	-0.00444317	0.983124	Dmxl2	0.10242	0.10883	0.11481	Na	0.11349	0.096132	0.108687	0.104811	-0.0523848	0.659242
Rps6	108000000	139000000	127000000	160000000	161000000	141000000	1.24667e+08	154000000	0.304855	0.0577871	Rps6	0.18892	0.18553	0.24112	0.19957	0.19573	0.1946	0.20519	0.196633	-0.0614525	0.660255
U2Surp	81400000	105000000	88200000	102000000	101000000	83500000	9.15333e+07	95500000	0.0612035	0.689648	U2Surp	0.54797	0.57186	0.68944	0.56491	0.59386	0.58738	0.60309	0.58205	-0.0512302	0.661643
Fech	118000000	114000000	129000000	105000000	103000000	110000000	1.20333e+08	106000000	-0.182972	0.0441596	Fech	0.11191	0.12003	0.13551	0.09824	0.18379	0.122483	0.122483	0.134838	0.138639	0.663948
Srsf1	512000000	689000000	595000000	659000000	525000000	687000000	5.98667e+08	6.23667e+08	0.0590222	0.744257	Srsf1	0.17502	0.18425	0.19943	0.17901	0.18651	0.18279	0.186233	0.18277	-0.027082	0.665708
Flot1	28000000	26900000	24800000	32800000	23700000	77800000	2.65667e+07	4.47667e+07	0.752808	0.338339	Flot1	0.10903	0.13835	0.13072	0.1012	0.13273	0.126033	0.126033	0.119988	-0.0709179	0.66619
Ahcy	144000000	136000000	136000000	122000000	91100000	117000000	1.38667e+08	1.10033e+08	-0.33368	0.0449909	Ahcy	0.13992	0.13822	0.16035	0.13424	0.15102	0.14123	0.146163	0.142163	-0.040032	0.666614
Csnk2A2	141000000	161000000	117000000	136000000	124000000	171000000	1.39667e+08	1.43667e+08	0.0407376	0.843452	Csnk2A2	0.19059	0.21623	0.23396	0.20112	0.20341	0.21754	0.213593	0.207357	-0.0427522	0.670254
Hnrnpd	277000000	249000000	208000000	262000000	268000000	1440000000	2.44667e+08	6.56667e+08	1.42434	0.352751	Hnrnpd	0.13349	Na	0.16486	0.13359	0.20278	0.15215	0.149175	0.16284	0.126449	0.671093
Fmnl2	288000000	243000000	217000000	206000000	236000000	293000000	2.49333e+08	245000000	-0.025294	0.901513	Fmnl2	0.21989	0.20127	0.25719	0.23081	0.26055	0.21581	0.226117	0.235723	0.0600272	0.671809
Usp9X	46200000	79300000	53800000	56900000	110000000	59100000	5.97667e+07	7.53333e+07	0.333947	0.480382	Usp9X	0.30001	Na	0.36123	0.35066	0.25485	Na	0.33062	0.302755	-0.127023	0.67252
Eef1G	200000000	278000000	298000000	289000000	282000000	304000000	2.58667e+08	2.91667e+08	0.173226	0.341426	Eef1G	0.11662	0.1249	0.13844	0.12653	0.12812	0.11538	0.126653	0.123343	-0.0382053	0.682453
Stk25	21600000	22000000	23300000	21300000	23800000	18000000	22300000	2.10333e+07	-0.0843662	0.510672	Stk25	0.59359	0.65677	0.67905	0.67418	0.55379	0.643137	0.643137	0.623702	-0.0442679	0.683147
Hpcal1	260000000	180000000	191000000	216000000	166000000	255000000	2.10333e+08	2.12333e+08	0.0136534	0.958267	Hpcal1	0.24576	0.29391	0.2982	0.24368	0.25156	0.30799	0.27929	0.267743	-0.0609133	0.683527
Rpl7	189000000	224000000	229000000	250000000	269000000	249000000	214000000	256000000	0.258533	0.0413524	Rpl7	0.2165	0.19327	0.23983	0.21598	0.23463	0.16717	0.216533	0.205927	-0.0724585	0.683685
Rab4B	53800000	48600000	59600000	66200000	57500000	59000000	54000000	60900000	0.173483	0.172503	Rab4B	0.22146	0.22831	0.23814	0.2011	0.25305	0.21213	0.229303	0.222093	-0.0460912	0.685168
Gtf2I	220000000	204000000	248000000	230000000	254000000	219000000	224000000	2.34333e+08	0.0650635	0.565011	Gtf2I	0.94164	0.98943	1.0768	1.0857	1.0315	0.7424	1.00262	0.9532	-0.0729289	0.686128
Taok2	66400000	76500000	66700000	62700000	67700000	78800000	6.98667e+07	6.97333e+07	-0.00275587	0.982761	Taok2	0.38764	0.32479	0.24302	0.2735	0.356215	0.25826	0.318483	0.295992	-0.105661	0.686303
Hmox2	52100000	50200000	51200000	38500000	42200000	67200000	5.11667e+07	49300000	-0.0536166	0.846329	Hmox2	0.43628	0.46826	0.47337	0.4046	0.44636	0.60909	0.459303	0.486683	0.0835361	0.688329
Rab2A;Rab2B	23100000	22800000	22900000	26100000	16200000	21100000	2.29333e+07	2.11333e+07	-0.117926	0.563171	Rab2A;Rab2B	0.25286	0.28023	0.22578	0.25866	0.25444	0.266545	0.252957	0.259882	0.0389646	0.689511
Afg3L2	130000000	76900000	112000000	105000000	111000000	134000000	106300000	1.16667e+08	0.134251	0.59398	Afg3L2	0.1166	0.099738	0.10888	0.10625	0.10501	Na	0.108406	0.10563	-0.037425	0.68968
Eif3C	71100000	80800000	71400000	70700000	81400000	79800000	7.44333e+07	77300000	0.0545196	0.567671	Eif3C	Na	0.2895	0.37026	0.33566	0.36278	Na	0.32988	0.34922	0.0821949	0.694317
Ctnnd2	87900000	78600000	85200000	70000000	75000000	85400000	83900000	76800000	-0.127564	0.252215	Ctnnd2	0.21155	Na	0.23595	0.21162	0.19278	0.35132	0.22375	0.251907	0.171002	0.694968
Mpp2	140000000	141000000	119000000	112000000	109000000	99100000	1.33333e+08	106700000	-0.321477	0.031002	Mpp2	0.17282	0.14527	0.183	0.17965	0.16756	Na	0.16703	0.173605	0.0557013	0.695115
Vcp	166000000	133000000	139000000	122000000	143000000	191000000	146000000	152000000	0.058103	0.805457	Vcp	0.23492	0.21202	0.28859	0.24046	0.25566	0.20509	0.245177	0.233737	-0.0689376	0.695563
Hdgfrp3	143000000	134000000	146000000	130000000	109000000	179000000	141000000	1.39333e+08	-0.0171547	0.940696	Hdgfrp3	0.11729	0.27907	0.16664	0.22839	0.19818	0.197515	0.187667	0.208028	0.148608	0.698733
Sacm1L	70300000	51200000	49400000	53800000	57200000	57300000	5.69667e+07	56100000	-0.0221172	0.904526	Sacm1L	0.27359	Na	0.2175	0.24023	Na	0.22516	0.245545	0.232695	-0.0775472	0.701382
Eci1	167000000	190000000	210000000	180000000	220000000	246000000	189000000	2.15333e+08	0.188185	0.31359	Eci1	0.08416	0.069382	0.09397	0.06046	0.10253	0.066067	0.082504	0.0763523	-0.111792	0.702741
Chchd6	91500000	72900000	87800000	95800000	71300000	89300000	8.40667e+07	8.54667e+07	0.023828	0.887316	Chchd6	Na	0.084405	0.10266	0.098298	0.076162	Na	0.0935325	0.08723	-0.100643	0.70334
Rrbp1	30600000	21600000	28600000	32500000	28100000	26700000	2.69333e+07	29100000	0.111626	0.540288	Rrbp1	0.50571	0.53263	0.56292	0.60919	0.59791	0.45723	0.533753	0.554777	0.0557339	0.704552
Srsf7	295000000	299000000	360000000	518000000	298000000	301000000	318000000	3.72333e+08	0.227568	0.513198	Srsf7	0.16384	0.17255	0.15971	0.18038	0.12742	0.168195	0.165367	0.158665	-0.0596846	0.704656
Safb2	9800000	11900000	11500000	9660000	11900000	10600000	1.10667e+07	10720000	-0.0459158	0.723873	Safb2	0.59857	0.70367	0.66183	0.65221	0.69877	0.65469	0.65469	0.668557	0.0302379	0.704985
Hist1H1E	6040000000	8720000000	7580000000	8870000000	11300000000	8770000000	7.44667e+09	9.64667e+09	0.373436	0.124505	Hist1H1E	0.069125	0.070673	0.081102	0.07207	0.075695	0.067818	0.0736333	0.071861	-0.03515	0.707455
Hadhb	303000000	276000000	365000000	253000000	290000000	374000000	3.14667e+08	3.05667e+08	-0.0418651	0.849418	Hadhb	0.19169	0.18274	0.21	0.21199	0.167	0.18716	0.19481	0.188717	-0.0458459	0.710522
Rhoa;Rhoc	157000000	134000000	132000000	129000000	180000000	186000000	141000000	165000000	0.226771	0.29179	Rhoa;Rhoc	0.1546	0.1839	0.18673	0.18318	0.1926	0.16486	0.175077	0.180213	0.0417189	0.715132
Lrpap1	53900000	44500000	50000000	59500000	48000000	29600000	4.94667e+07	45700000	-0.114263	0.700918	Lrpap1	0.55577	0.52815	0.56308	0.51695	0.56373	Na	0.549	0.54034	-0.0229387	0.722427
Cct5	131000000	131000000	142000000	129000000	194000000	173000000	1.34667e+08	1.65333e+08	0.295985	0.190892	Cct5	Na	0.21188	0.25947	Na	0.2388	0.21059	0.235675	0.224695	-0.0688307	0.729762
Tbl1Xr1	46600000	55800000	44800000	49000000	55500000	41900000	4.90667e+07	48800000	-0.00786212	0.961551	Tbl1Xr1	0.69568	0.82238	0.67938	0.69534	0.75903	0.68736	0.73248	0.71391	-0.0370472	0.732042
Rpl18A	22100000	34500000	31900000	33000000	34100000	44000000	29500000	3.70333e+07	0.328109	0.217107	Rpl18A	0.18845	0.16967	0.22535	0.19668	0.17239	0.19449	0.19449	0.187853	-0.0500893	0.732457
Scamp1	17200000	20200000	15200000	14300000	19600000	24400000	1.75333e+07	1.94333e+07	0.148433	0.591142	Scamp1	0.234	0.23789	0.25925	0.22868	0.25362	0.23706	0.243713	0.239787	-0.0234337	0.733117
Rps25	9970000	9520000	8760000	16900000	26500000	44400000	9.41667e+06	2.92667e+07	1.63597	0.0696188	Rps25	0.19518	0.21033	0.17158	0.18232	0.202755	0.17695	0.192363	0.187342	-0.038162	0.733343
Snrpa	195000000	292000000	259000000	299000000	283000000	265000000	2.48667e+08	2.82333e+08	0.183186	0.326274	Snrpa	0.41679	0.39195	0.43649	0.42758	0.43264	0.35417	0.415077	0.404797	-0.0361804	0.736056
Etfb	251000000	271000000	283000000	229000000	262000000	210000000	2.68333e+08	2.33667e+08	-0.199574	0.123757	Etfb	0.12609	0.12021	0.14222	0.11912	0.1497	0.1034	0.129507	0.124073	-0.0618333	0.737202
Pgm1	136000000	138000000	123000000	102000000	124000000	55600000	1.32333e+08	9.38667e+07	-0.495492	0.136684	Pgm1	0.10797	0.11297	0.1296	0.12622	0.11997	0.11258	0.116847	0.11959	0.0334802	0.737511
Cdk17	84400000	69900000	61800000	52800000	75300000	90400000	7.20333e+07	7.28333e+07	0.0159342	0.953048	Cdk17	0.92372	0.95056	0.748	0.8174	0.93714	0.7827	0.874093	0.845747	-0.0475618	0.737518
Decr1	127000000	151000000	150000000	144000000	128000000	168000000	1.42667e+08	1.46667e+08	0.0398927	0.78957	Decr1	0.09641	0.10008	0.11488	0.093588	0.12139	0.082573	0.10379	0.0991837	-0.065493	0.738214
Ythdf3	22900000	25900000	27600000	23100000	30700000	23100000	2.54667e+07	2.56333e+07	0.00941096	0.956657	Ythdf3	0.73847	0.71429	0.7647	0.69415	0.75843	0.739153	0.739153	0.730578	-0.0168358	0.738608
Bcam	126000000	176000000	150000000	169000000	135000000	94100000	1.50667e+08	132700000	-0.183192	0.527926	Bcam	0.27275	0.29189	0.30964	0.24679	0.31249	0.291427	0.291427	0.283569	-0.0394336	0.74018
Ptprj	36900000	31700000	31800000	31400000	32000000	33200000	3.34667e+07	32200000	-0.0556642	0.519677	Ptprj	0.33976	Na	0.38911	0.37507	0.32798	Na	0.364435	0.351525	-0.0520342	0.741444
Pdia6	16400000	23900000	20200000	17800000	21200000	21200000	2.01667e+07	2.00667e+07	-0.00717166	0.969321	Pdia6	0.30271	0.31601	0.34598	0.3257	0.34262	0.26958	0.321567	0.312633	-0.0406463	0.743903
Add3	220000000	201000000	203000000	231000000	303000000	238000000	208000000	2.57333e+08	0.307055	0.105854	Add3	0.22825	0.30439	0.2326	0.27407	0.25156	0.26632	0.25508	0.263983	0.0494971	0.7451
H3F3A;Hist1H3B;Hist1H3A;H3F3C	1290000000	2250000000	1480000000	1520000000	1650000000	980000000	1.67333e+09	1.38333e+09	-0.274576	0.46344	H3F3A;Hist1H3B;Hist1H3A;H3F3C	0.020514	0.02413	0.036445	0.023303	0.022322	0.029874	0.0270297	0.0251663	-0.103049	0.746235
Dnm2	272000000	212000000	316000000	374000000	349000000	371000000	2.66667e+08	3.64667e+08	0.451541	0.0346574	Dnm2	Na	0.099376	0.13447	Na	0.11083	0.11002	0.116923	0.110425	-0.0824919	0.746748
Prpf4	36100000	51900000	41900000	47300000	42800000	24300000	43300000	3.81333e+07	-0.183314	0.57245	Prpf4	1.0402	1.3269	0.33748	1.127	1.18355	0.73224	0.901527	1.01426	0.16999	0.747198
Hadha	130000000	106000000	140000000	3360000	107000000	107000000	1.25333e+08	7.24533e+07	-0.790646	0.215682	Hadha	0.12932	0.11016	0.13392	Na	0.15375	0.1087	0.124467	0.131225	0.0762832	0.748586
Ubap2L	43100000	47000000	47100000	50800000	49200000	54200000	4.57333e+07	51400000	0.168522	0.045626	Ubap2L	0.3601	0.46202	0.58344	0.51637	0.50117	0.45658	0.46852	0.491373	0.0687089	0.750201
Prkar2A	148000000	123000000	148000000	128000000	133000000	213000000	1.39667e+08	158000000	0.177937	0.558631	Prkar2A	0.05112	Na	0.071997	0.058423	0.05708	Na	0.0615585	0.0577515	-0.0920997	0.750766
Rims1	150000000	112000000	113000000	95600000	93300000	116000000	125000000	1.01633e+08	-0.298554	0.180817	Rims1	0.12484	Na	0.22768	0.11634	0.19081	Na	0.17626	0.153575	-0.198762	0.755033
Homer1	27100000	32400000	30300000	34600000	13200000	479000000	2.99333e+07	175600000	2.55247	0.391694	Homer1	0.07612	0.09109	0.11384	0.10324	0.094042	Na	0.0936833	0.098641	0.074395	0.756023
Dpf2	70400000	63900000	70200000	91100000	89600000	55800000	6.81667e+07	7.88333e+07	0.209739	0.414266	Dpf2	0.6866	0.81398	0.67157	0.75495	0.75029	0.71326	0.72405	0.7395	0.0304608	0.759148
Rftn1	75300000	61800000	50400000	46600000	60800000	44700000	62500000	50700000	-0.30187	0.251426	Rftn1	0.34889	0.36245	0.40047	0.43618	0.3374	0.370603	0.370603	0.381394	0.041408	0.759168
Lingo1	119000000	139000000	121000000	126000000	115000000	99900000	1.26333e+08	1.13633e+08	-0.152849	0.268153	Lingo1	0.21604	Na	0.36499	0.36327	0.2773	Na	0.290515	0.320285	0.140744	0.762218
Lrrc4B	27000000	30800000	24700000	29300000	27500000	27700000	27500000	2.81667e+07	0.0345572	0.739149	Lrrc4B	Na	0.22928	0.38806	0.34509	0.32601	Na	0.30867	0.33555	0.120462	0.76874
Arpc4	254000000	298000000	257000000	234000000	270000000	273000000	2.69667e+08	259000000	-0.0582251	0.603246	Arpc4	0.095926	Na	0.10348	0.083621	0.10763	Na	0.099703	0.0956255	-0.0602415	0.77668
Slc16A1	45200000	49300000	49300000	52200000	56500000	91400000	4.79333e+07	66700000	0.476657	0.207296	Slc16A1	Na	0.20941	0.22768	0.22314	0.23303	0.17869	0.218545	0.21162	-0.0464544	0.779533
Cpsf1	85000000	137000000	190000000	195000000	164000000	58800000	1.37333e+08	1.39267e+08	0.0201682	0.971667	Cpsf1	0.37779	0.34924	0.43136	0.32369	0.41959	Na	0.38613	0.37164	-0.0551809	0.779641
Tmem214	22100000	27900000	23500000	22000000	14500000	20200000	24500000	18900000	-0.374396	0.121556	Tmem214	0.78685	0.85756	0.94986	0.83574	0.85133	0.864757	0.864757	0.850609	-0.0237983	0.782561
Mark1	112000000	134000000	110000000	111000000	109000000	142000000	1.18667e+08	1.20667e+08	0.0241125	0.886575	Mark1	0.24448	0.23125	0.35847	0.33192	0.29901	0.24497	0.278067	0.291967	0.0703729	0.785133
Cd9	84400000	78400000	56900000	69500000	80100000	91800000	7.32333e+07	8.04667e+07	0.135891	0.530388	Cd9	0.13611	0.26223	1.6013	0.53408	1.1835	Na	0.666547	0.85879	0.3656	0.787274
Rhog	246000000	218000000	209000000	238000000	261000000	302000000	2.24333e+08	267000000	0.251196	0.121718	Rhog	0.093985	0.10155	0.18638	Na	0.10949	0.12247	0.127305	0.11598	-0.134413	0.788038
Rbbp5	33900000	41800000	40600000	42800000	43400000	49400000	3.87667e+07	45200000	0.221506	0.117833	Rbbp5	0.64243	0.59788	0.78395	0.62589	0.67398	0.674753	0.674753	0.658208	-0.0358171	0.790904
Slc4A4	177000000	158000000	191000000	143000000	140000000	153000000	1.75333e+08	1.45333e+08	-0.270735	0.0440421	Slc4A4	0.10782	Na	0.10146	0.12294	0.1277	0.079952	0.10464	0.110197	0.0746549	0.796673
Abhd12	52000000	50300000	51500000	59700000	55000000	32200000	5.12667e+07	4.89667e+07	-0.0662211	0.800264	Abhd12	0.43159	0.62287	0.499	0.39656	0.71764	Na	0.51782	0.5571	0.105486	0.797013
Eif5A;Eif5A2	34400000	32700000	29000000	41900000	29000000	40100000	3.20333e+07	37000000	0.207951	0.316012	Eif5A;Eif5A2	0.30153	0.29015	Na	Na	0.30897	0.27149	0.29584	0.29023	-0.0276205	0.801483
Arhgap21	57800000	60900000	45500000	48000000	48900000	55200000	5.47333e+07	50700000	-0.110434	0.482808	Arhgap21	0.28059	0.35555	0.29022	0.29553	0.31807	0.292875	0.308787	0.302158	-0.0313057	0.802983
Dock10	28100000	43600000	61600000	49900000	54900000	58500000	4.44333e+07	5.44333e+07	0.292848	0.373712	Dock10	0.46548	0.3457	0.41451	0.37958	0.46334	0.34393	0.408563	0.395617	-0.0464565	0.806842
Sec61A2	27100000	31900000	33700000	29200000	30600000	28400000	30900000	29400000	-0.0717907	0.509184	Sec61A2	0.44839	0.50788	0.41384	0.47439	0.38718	0.478135	0.456703	0.446568	-0.0323764	0.814553
Slc12A2	610000000	466000000	508000000	473000000	491000000	696000000	528000000	5.53333e+08	0.0676109	0.77627	Slc12A2	0.14869	0.16079	0.14269	0.18174	0.17842	0.10997	0.150723	0.15671	0.0561945	0.815211
Exoc8	45900000	56000000	40900000	46000000	56200000	42400000	47600000	48200000	0.0180716	0.925974	Exoc8	0.13734	Na	0.16111	0.13722	0.15359	Na	0.149225	0.145405	-0.0374124	0.816016
Cpsf7	132000000	143000000	155000000	160000000	149000000	113000000	1.43333e+08	1.40667e+08	-0.0270937	0.873134	Cpsf7	0.39261	0.40555	0.45822	0.40035	0.422	0.418793	0.418793	0.413714	-0.0176031	0.822176
Rps7	51500000	59900000	63900000	57100000	56900000	57900000	5.84333e+07	57300000	-0.0282565	0.772683	Rps7	0.20454	0.22248	0.30928	0.19017	0.29265	0.22175	0.245433	0.234857	-0.0635507	0.8231
Gnas	427000000	385000000	391000000	279000000	315000000	415000000	401000000	3.36333e+08	-0.25371	0.204864	Gnas	0.21152	0.17047	0.20956	0.21115	0.17242	Na	0.197183	0.191785	-0.0400477	0.825839
Pqbp1	46200000	73100000	48100000	72300000	59900000	81100000	55800000	71100000	0.349584	0.223365	Pqbp1	1.0017	1.181	0.99517	1.512	0.73507	1.09135	1.05929	1.11281	0.0711054	0.829349
Maob	95100000	51000000	115000000	92600000	81900000	79900000	8.70333e+07	84800000	-0.0375038	0.913529	Maob	Na	0.17864	0.098426	0.10439	0.20334	Na	0.138533	0.153865	0.151435	0.832192
Luzp1	99900000	129000000	106000000	120000000	113000000	128000000	1.11633e+08	1.20333e+08	0.108268	0.427551	Luzp1	0.93918	0.48232	0.78556	0.67878	0.70086	0.735687	0.735687	0.705109	-0.0612454	0.832206
Tor1Aip1	107000000	119000000	124000000	118000000	57000000	86900000	1.16667e+08	87300000	-0.418339	0.184172	Tor1Aip1	0.3382	0.41081	0.34541	0.35427	0.374505	0.34984	0.364807	0.359538	-0.0209865	0.839044
Rps11	102000000	173000000	125000000	142000000	165000000	146000000	1.33333e+08	151000000	0.179511	0.468571	Rps11	0.15202	0.16063	0.17882	0.16061	0.17324	0.15107	0.163823	0.16164	-0.0193566	0.840664
Agpat3	28200000	27000000	28500000	29100000	27600000	32900000	27900000	2.98667e+07	0.0982711	0.297268	Agpat3	0.28947	0.2739	0.32373	0.388	0.23003	Na	0.2957	0.309015	0.0635426	0.843385
Fam120A	153000000	191000000	174000000	184000000	181000000	188000000	1.72667e+08	1.84333e+08	0.0943274	0.355439	Fam120A	0.29423	0.31387	0.31432	0.28401	0.35464	0.26658	0.307473	0.301743	-0.0271394	0.846361
Abhd6	38600000	44000000	43900000	59800000	52700000	64100000	4.21667e+07	5.88667e+07	0.481348	0.0114466	Abhd6	0.36033	0.37216	0.39422	0.33308	0.43475	Na	0.37557	0.383915	0.0317051	0.848104
Apex1	146000000	209000000	203000000	229000000	223000000	123000000	186000000	1.91667e+08	0.0432968	0.893689	Apex1	0.2663	0.26291	0.23076	0.25837	0.264605	0.244565	0.253323	0.255847	0.0142995	0.853091
Jup	124000000	102000000	102000000	108000000	129000000	130000000	1.09333e+08	1.22333e+08	0.162084	0.273796	Jup	0.39746	0.41514	0.47372	0.4805	0.4881	0.34791	0.428773	0.438837	0.0334689	0.853249
Prpf6	119000000	149000000	128000000	147000000	150000000	133000000	132000000	1.43333e+08	0.118836	0.333669	Prpf6	0.88399	0.81114	0.87339	0.71283	0.78236	1.1552	0.856173	0.883463	0.0452674	0.854139
Chchd3	232000000	240000000	234000000	189000000	181000000	207000000	2.35333e+08	1.92333e+08	-0.291097	0.00593303	Chchd3	0.069794	0.073394	0.08253	0.065938	0.081135	0.0752393	0.0752393	0.0741041	-0.0219335	0.854991
Hist2H2Ac;Hist2H2Aa1	1300000000	1750000000	1690000000	1960000000	1360000000	1640000000	1580000000	1.65333e+09	0.0654531	0.759265	Hist2H2Ac;Hist2H2Aa1	0.046651	0.047602	0.055717	0.049401	0.053898	0.048523	0.04999	0.0506073	0.0177069	0.861686
Slc1A2	603000000	354000000	530000000	376000000	498000000	548000000	4.95667e+08	474000000	-0.0644832	0.821277	Slc1A2	0.10881	0.13133	0.08745	0.11433	0.12007	0.10089	0.109197	0.111763	0.0335181	0.86234
Atp5F1	743000000	722000000	726000000	615000000	623000000	636000000	7.30333e+08	6.24667e+08	-0.225469	0.000285921	Atp5F1	0.058997	0.067817	0.055636	0.066473	0.048984	0.063407	0.0608167	0.0596213	-0.0286381	0.863063
Nop2	33700000	46500000	39000000	52400000	48700000	49300000	3.97333e+07	5.01333e+07	0.33542	0.0554492	Nop2	0.85439	1.0636	0.84722	1.0439	0.8156	0.958995	0.921737	0.939498	0.027536	0.864081
Gad1	71200000	69700000	63200000	60000000	74300000	29500000	6.80333e+07	54600000	-0.317341	0.37404	Gad1	0.31597	Na	0.48169	0.40148	0.39584	0.36415	0.39883	0.387157	-0.0428564	0.865984
Them4	186000000	166000000	164000000	178000000	132000000	194000000	172000000	168000000	-0.0339473	0.850252	Them4	0.050902	Na	0.057758	0.053329	0.054028	Na	0.05433	0.0536785	-0.0174047	0.867485
Dnajc6	149000000	143000000	108000000	131000000	155000000	85900000	1.33333e+08	1.23967e+08	-0.105085	0.715692	Dnajc6	0.14976	0.15363	0.18	0.16069	0.17118	0.14538	0.16113	0.159083	-0.0184424	0.873879
Ap3B2	110000000	134000000	119000000	95500000	104000000	86300000	121000000	9.52667e+07	-0.344964	0.0411837	Ap3B2	0.11936	0.11075	0.1418	0.10992	0.14582	0.10855	0.12397	0.12143	-0.0298661	0.876315
Aldh2	4680000	7520000	7800000	6520000	7970000	5340000	6.66667e+06	6610000	-0.0123153	0.966114	Aldh2	0.20841	0.2014	0.2352	0.19849	0.26106	0.17133	0.215003	0.210293	-0.0319559	0.876723
Crmp1	255000000	380000000	330000000	337000000	584000000	418000000	3.21667e+08	4.46333e+08	0.472555	0.199801	Crmp1	0.044348	0.045605	0.047892	0.045622	0.04134	0.049614	0.0459483	0.0455253	-0.013343	0.878856
Fbll1	204000000	309000000	256000000	283000000	214000000	208000000	2.56333e+08	235000000	-0.12536	0.610816	Fbll1	0.30276	0.35497	0.35201	0.32377	0.34143	0.33658	0.33658	0.333927	-0.0114181	0.888295
Rpl14	56700000	85900000	77200000	88500000	98900000	88700000	7.32667e+07	9.20333e+07	0.329	0.114103	Rpl14	0.16938	0.17309	0.18488	0.18064	0.1874	0.15434	0.175783	0.174127	-0.0136611	0.888718
Brd2	44500000	48000000	51400000	60400000	51800000	54400000	4.79667e+07	5.55333e+07	0.211322	0.0793389	Brd2	0.89017	0.84567	1.0291	0.91884	0.94842	0.921647	0.921647	0.929636	0.0124515	0.893532
Ring1	34100000	43900000	38800000	41900000	43300000	49200000	3.89333e+07	44800000	0.202493	0.179187	Ring1	0.64208	0.67056	0.66985	0.65615	0.66147	0.66083	0.66083	0.659483	-0.00294298	0.894413
Rpl24	34900000	57800000	54100000	60200000	45200000	44400000	4.89333e+07	4.99333e+07	0.0291857	0.914638	Rpl24	0.25866	0.23688	0.2781	0.24988	0.2729	0.24474	0.25788	0.25584	-0.011458	0.89648
Nop58	64000000	93500000	109000000	140000000	123000000	71200000	8.88333e+07	111400000	0.326576	0.409853	Nop58	0.11704	0.12967	0.13938	0.12782	0.14074	0.1133	0.128697	0.127287	-0.0158934	0.89703
Rab8A	64500000	75900000	70400000	56900000	35000000	58600000	7.02667e+07	5.01667e+07	-0.486111	0.0722056	Rab8A	0.14367	0.16126	0.1589	0.14832	Na	0.16342	0.15461	0.15587	0.0117096	0.898342
Hnrnpf	58800000	84700000	82500000	106000000	105000000	102000000	7.53333e+07	1.04333e+08	0.46984	0.0257806	Hnrnpf	0.42046	0.42845	0.499	0.43741	0.49591	0.39956	0.449303	0.444293	-0.0161773	0.90024
Rab8B	65100000	78900000	63000000	61000000	67700000	84800000	69000000	7.11667e+07	0.0446053	0.814862	Rab8B	0.11949	0.14105	0.13714	0.13691	0.14087	0.12316	0.13256	0.133647	0.0117783	0.904789
Cfl2	63000000	74200000	58200000	56400000	66100000	71200000	6.51333e+07	6.45667e+07	-0.0126065	0.933984	Cfl2	0.094895	0.097317	0.10398	0.081337	0.1199	Na	0.0987307	0.100618	0.0273254	0.906527
Gna12	96900000	92400000	80800000	72500000	102000000	125000000	9.00333e+07	9.98333e+07	0.149062	0.571775	Gna12	0.32868	0.33449	0.37156	0.338	0.36442	0.33792	0.34491	0.34678	0.00780074	0.912957
Esyt2	228000000	251000000	220000000	219000000	187000000	194000000	233000000	200000000	-0.22033	0.0700572	Esyt2	0.26352	0.33507	0.34892	0.32612	0.29613	0.315837	0.315837	0.312696	-0.01442	0.915743
Adam22	296000000	216000000	238000000	197000000	160000000	274000000	250000000	2.10333e+08	-0.249251	0.390094	Adam22	0.097667	Na	0.10464	0.089311	0.11043	Na	0.101154	0.0998705	-0.0184157	0.918687
Agrn	30200000	83300000	39900000	57200000	43600000	29500000	5.11333e+07	4.34333e+07	-0.235461	0.69366	Agrn	0.098769	0.11523	0.10558	0.0999	0.11521	0.106526	0.106526	0.107212	0.00925779	0.921245
Ca2	196000000	152000000	147000000	122000000	111000000	122000000	165000000	1.18333e+08	-0.47961	0.0433329	Ca2	0.082483	0.088101	0.094691	0.089846	0.09319	0.083638	0.088425	0.0888913	0.00758845	0.922503
Ppid	66300000	72600000	63800000	71900000	68000000	84600000	6.75667e+07	7.48333e+07	0.147369	0.268089	Ppid	0.15502	Na	0.19013	0.16429	0.1768	Na	0.172575	0.170545	-0.017071	0.923203
Dgkz	77500000	83000000	75800000	60400000	62900000	54100000	7.87667e+07	5.91333e+07	-0.413614	0.00447668	Dgkz	0.34297	0.3598	0.40316	0.33893	0.39125	0.368643	0.368643	0.366274	-0.00930061	0.92447
Aldh5A1	41300000	31500000	38200000	36900000	26100000	27700000	37000000	3.02333e+07	-0.291385	0.201942	Aldh5A1	0.069895	0.061345	0.061913	0.068185	0.061479	Na	0.0643843	0.064832	0.0099964	0.924569
Uqcrfs1	287000000	214000000	307000000	246000000	168000000	304000000	2.69333e+08	2.39333e+08	-0.170371	0.569612	Uqcrfs1	0.06858	0.073992	Na	Na	0.076666	0.064492	0.071286	0.070579	-0.0143798	0.925162
Acadsb	55200000	46800000	43600000	45000000	43300000	86000000	4.85333e+07	58100000	0.259562	0.542293	Acadsb	0.30501	0.325	0.3246	0.35693	0.28459	Na	0.318203	0.32076	0.0115453	0.933647
Dync1Li1	98100000	85500000	89300000	88100000	103000000	81600000	9.09667e+07	90900000	-0.00105769	0.993199	Dync1Li1	0.19995	Na	0.23048	0.19207	0.25285	0.20752	0.215215	0.21748	0.0151041	0.936437
Pura	55900000	62400000	48900000	67000000	59600000	49500000	5.57333e+07	58700000	0.0748201	0.666919	Pura	0.083026	0.079381	0.090468	0.092273	0.077639	0.0842917	0.0842917	0.0847346	0.00756041	0.937911
Rbm25	164000000	195000000	205000000	253000000	277000000	323000000	188000000	2.84333e+08	0.596851	0.015858	Rbm25	0.66582	0.64556	0.63954	0.72097	0.70573	0.53776	0.650307	0.65482	0.00997817	0.94292
Olfm1	118000000	105000000	99000000	71500000	68600000	82200000	1.07333e+08	74100000	-0.534553	0.00884215	Olfm1	0.14506	0.17592	0.19518	0.16449	0.18248	0.172053	0.172053	0.173008	0.00798105	0.953856
Epn1	99200000	103000000	87800000	94600000	95200000	113000000	9.66667e+07	1.00933e+08	0.0623123	0.603057	Epn1	0.085038	Na	0.12885	0.10359	0.10776	Na	0.106944	0.105675	-0.0172214	0.959256
Vps45	55600000	55000000	53500000	51900000	53100000	37000000	54700000	4.73333e+07	-0.208684	0.2307	Vps45	0.23577	0.27162	0.27174	Na	0.28326	0.23354	0.25971	0.2584	-0.0072955	0.960114
Polr2A	42600000	50800000	78200000	87400000	77600000	69800000	57200000	7.82667e+07	0.452383	0.15157	Polr2A	Na	0.60946	0.91421	0.82216	0.84366	0.63829	0.761835	0.768037	0.0116966	0.967759
Wdr1	48600000	48700000	34000000	31200000	38800000	41000000	4.37667e+07	37000000	-0.242307	0.301957	Wdr1	0.11194	0.11132	0.12234	0.12819	0.10126	Na	0.1152	0.114725	-0.00596091	0.968403
Arhgap44	52100000	55500000	58900000	79900000	73200000	49300000	55500000	6.74667e+07	0.281687	0.275945	Arhgap44	0.19254	0.25274	0.1989	0.2132	0.22264	0.20605	0.214727	0.213963	-0.00513778	0.970934
Tln2	17100000	20500000	21200000	22100000	25900000	21200000	19600000	2.30667e+07	0.234956	0.144939	Tln2	0.13411	0.15888	0.15258	0.13889	0.181	0.12771	0.148523	0.1492	0.00655794	0.97157
Qki	49500000	54600000	61700000	63100000	59900000	38000000	5.52667e+07	5.36667e+07	-0.0423833	0.862167	Qki	0.80379	0.73968	0.97402	0.8316	0.83877	0.839163	0.839163	0.836511	-0.00456694	0.971578
Fgb	70300000	64500000	73500000	86700000	99700000	63800000	6.94333e+07	83400000	0.264419	0.2663	Fgb	2.5357	2.3364	1.4756	2.0906	2.43605	1.7831	2.1159	2.10325	-0.00865109	0.974773
Tfam	121000000	142000000	139000000	118000000	153000000	125000000	134000000	132000000	-0.0216951	0.881043	Tfam	0.078223	0.079129	0.087754	0.077564	0.090417	0.077626	0.081702	0.081869	0.00294588	0.976118
Idh2	126000000	92700000	164000000	146000000	122000000	155000000	1.27567e+08	141000000	0.144444	0.587894	Idh2	0.09601	0.1109	0.13638	0.11528	0.103455	0.12583	0.11443	0.114855	0.00534834	0.976292
Hprt1	92900000	102000000	90300000	90100000	78300000	115000000	9.50667e+07	9.44667e+07	-0.00913422	0.960493	Hprt1	0.25601	0.26132	0.28383	0.25158	0.28168	Na	0.267053	0.26663	-0.00228878	0.980203
Ist1	26200000	20300000	22900000	22800000	27600000	36500000	2.31333e+07	2.89667e+07	0.324421	0.252052	Ist1	0.33727	0.32969	0.27092	0.31352	0.33348	0.29222	0.312627	0.313073	0.0020598	0.986109
Ddx42	74300000	80900000	86100000	94200000	91700000	74600000	8.04333e+07	8.68333e+07	0.110455	0.414856	Ddx42	0.73047	0.75187	0.85484	0.7652	0.73679	0.83297	0.77906	0.77832	-0.00137101	0.988397
Rpl21	29800000	60300000	39900000	38400000	25700000	58200000	4.33333e+07	4.07667e+07	-0.0880872	0.853492	Rpl21	0.19847	0.18767	0.16563	0.19868	0.15935	0.19307	0.183923	0.1837	-0.00175289	0.989283
Polr2C	22000000	33400000	27600000	28100000	34300000	28200000	2.76667e+07	30200000	0.1264	0.54918	Polr2C	0.4993	0.53182	0.62002	0.55988	0.57071	0.52165	0.55038	0.550747	0.000960813	0.992951
Vcl	58400000	68700000	78800000	68100000	80700000	95300000	6.86333e+07	8.13667e+07	0.245528	0.264515	Vcl	0.11089	0.10074	0.12462	0.10884	0.12885	0.098506	0.112083	0.112065	-0.000231708	0.998803
Ptpra	129000000	113000000	110000000	108000000	108000000	91100000	1.17333e+08	1.02367e+08	-0.196867	0.140384	Ptpra	0.26608	0.22709	0.30552	0.26434	0.26159	0.27285	0.26623	0.26626	0.00016256	0.999017

## Sheet: TgCRND8_P285
SUPPLEMENTAL TABLE S4b: P285 TgCRND8
Data related to Figure 3 for proteins with matched turnover (K6) and abundance (LFQ) measurments in disease model (TG) and age-matched wildtype (WT) mice .
Data plotted in figure 3 (dynaplots) is shown as a table for each gene (column 'A') with values in "log2.Tg-LFQ/WT-LFQ" (column 'J', light red) and "log2.Tg-K6/WT-K6" (column 'U', light green).
P-values from t-tests performed on raw data in columns 'B' to 'G' (LFQ measurements) and columns 'M' to 'R' (K6 measurements) are shown for each gene in "Ttest_LFQ" (column 'K', dark orange) and "Ttest_K6" ('V", dark green), respectively.
	Wildtype - LFQ raw data			Disease model - LFQ raw data			Statistics					Wildtype - K6 raw data			Disease model - K6 raw data			Statistics
Gene	WT_LFQ_1	WT_LFQ_2	WT_LFQ_3	TG_LFQ_1	TG_LFQ_2	TG_LFQ_3	WT_LFQ_AVERAGE	TG_LFQ_AVERAGE	log2.Tg-LFQ/WT-LFQ	Ttest_LFQ	gene	WT_K6_1	WT_K6_2	WT_K6_3	TG_K6_1	TG_K6_2	TG_K6_3	WT_K6_AVERAGE	TG_K6_AVERAGE	log2.Tg-K6/WT-K6	Ttest_K6
Gfap	37800000	54300000	36800000	140000000	159000000	138000000	4.29667e+07	1.45667e+08	1.76138	0.000304578	Gfap	0.082879	0.087934	0.090031	0.11565	0.11335	0.12275	0.086948	0.11725	0.431363	0.0010192
Plp1	69500000000	101000000000	128000000000	99900000000	90700000000	98200000000	99500000000	9.62667e+10	-0.0476602	0.859547	Plp1	0.011678	0.012832	0.013222	0.017017	0.016322	0.016549	0.0125773	0.0166293	0.402904	0.00132584
Myh10	36900000	35700000	39100000	42400000	46000000	54300000	3.72333e+07	4.75667e+07	0.353356	0.0477181	Myh10	0.15504	Na	0.1616	0.19834	0.20178	0.19471	0.15832	0.198277	0.324671	0.00156003
Msn	2120000000	2470000000	2190000000	2670000000	2820000000	2600000000	2260000000	2.69667e+09	0.254854	0.0250964	Msn	0.19099	0.17988	0.20404	0.24502	0.25163	0.24544	0.191637	0.247363	0.368258	0.00158277
Rpl5	946000000	888000000	848000000	513000000	594000000	641000000	894000000	5.82667e+08	-0.617604	0.00268884	Rpl5	0.13086	0.11544	0.132	Na	0.20053	0.20166	0.1261	0.201095	0.673309	0.00167158
Ppp2R1A	877000000	658000000	766000000	524000000	826000000	717000000	767000000	689000000	-0.154723	0.512319	Ppp2R1A	0.17808	0.20745	0.22025	0.32283	0.30523	0.29768	0.201927	0.30858	0.611813	0.00183752
Grin1	455000000	573000000	426000000	827000000	858000000	330000000	4.84667e+08	6.71667e+08	0.470753	0.350023	Grin1	0.20061	0.18263	0.1755	0.23925	0.25046	0.2508	0.186247	0.246837	0.406342	0.00194056
Ndufa6	21500000	30700000	32600000	29500000	29700000	28000000	2.82667e+07	2.90667e+07	0.0402639	0.828941	Ndufa6	0.07125	0.068119	Na	0.087201	0.090863	0.090823	0.0696845	0.089629	0.363128	0.00200431
Cacnb4	32700000	33700000	29100000	35800000	32500000	23200000	3.18333e+07	30500000	-0.061729	0.756934	Cacnb4	0.16477	0.15964	Na	0.28627	0.2765	Na	0.162205	0.281385	0.794727	0.00213638
Lrpprc	243000000	192000000	226000000	309000000	199000000	215000000	2.20333e+08	241000000	0.129345	0.610385	Lrpprc	0.18975	0.19589	0.22736	0.28296	0.29628	0.29134	0.204333	0.290193	0.50609	0.0022021
Nckap1	207000000	235000000	181000000	232000000	241000000	278000000	2.07667e+08	2.50333e+08	0.269581	0.112055	Nckap1	0.16984	0.16051	0.18576	0.22429	0.22045	0.22537	0.172037	0.22337	0.376719	0.00240949
Pgm1	129000000	107000000	112000000	80800000	88100000	109000000	116000000	9.26333e+07	-0.324521	0.0955996	Pgm1	0.088816	0.092131	0.092141	0.10739	0.10515	0.10162	0.0910293	0.10472	0.202134	0.00243402
Crym	171000000	157000000	167000000	127000000	158000000	130000000	165000000	1.38333e+08	-0.254317	0.0675505	Crym	0.091538	0.097292	0.10603	0.1333	0.1307	0.12455	0.0982867	0.129517	0.39807	0.00322158
Ap3D1	66600000	33800000	49400000	61100000	48300000	48400000	4.99333e+07	52600000	0.0750596	0.809963	Ap3D1	0.07374	Na	0.076953	0.11462	0.11894	0.10733	0.0753465	0.11363	0.592731	0.00348789
Rdx	379000000	585000000	368000000	353000000	138000000	501000000	444000000	3.30667e+08	-0.425182	0.422048	Rdx	0.1958	0.17253	0.20216	0.25107	0.26726	0.24918	0.190163	0.255837	0.427984	0.00354554
Cct7	449000000	405000000	404000000	294000000	497000000	446000000	4.19333e+08	4.12333e+08	-0.0242864	0.916551	Cct7	0.15956	0.15934	Na	0.24853	0.2233	0.23698	0.15945	0.23627	0.567332	0.00384947
Ndufv1	245000000	298000000	217000000	221000000	234000000	249000000	2.53333e+08	2.34667e+08	-0.110424	0.498228	Ndufv1	0.092297	0.087362	Na	Na	0.13874	0.1355	0.0898295	0.13712	0.610178	0.00387337
Nrxn1	226000000	258000000	266000000	304000000	234000000	234000000	250000000	2.57333e+08	0.0417103	0.794494	Nrxn1	0.31594	0.312	Na	0.40783	0.39738	Na	0.31397	0.402605	0.358738	0.00394558
Vapb	271000000	331000000	270000000	218000000	272000000	323000000	2.90667e+08	271000000	-0.101073	0.617777	Vapb	0.1819	0.17435	0.20393	0.23852	0.23913	0.23964	0.186727	0.239097	0.356666	0.00413419
Clta	267000000	187000000	263000000	199000000	172000000	259000000	239000000	210000000	-0.186621	0.47231	Clta	Na	0.043858	0.043449	0.049962	0.049307	Na	0.0436535	0.0496345	0.185246	0.00414149
Capza2	60800000	79300000	84100000	69700000	74400000	41400000	7.47333e+07	6.18333e+07	-0.273367	0.360965	Capza2	Na	0.11547	0.12581	0.15117	0.1554	0.15373	0.12064	0.153433	0.346904	0.00427723
Myo5A	63400000	52800000	51800000	45400000	55300000	47400000	56000000	4.93667e+07	-0.18189	0.238028	Myo5A	0.21911	0.22256	0.24906	0.28785	0.30019	0.28555	0.230243	0.291197	0.338834	0.00437483
Thy1	378000000	566000000	444000000	578000000	412000000	363000000	4.62667e+08	451000000	-0.0368457	0.89774	Thy1	0.075082	0.065619	0.078405	0.10295	0.097887	0.095393	0.0730353	0.0987433	0.435089	0.00438112
Pfkm	210000000	273000000	245000000	316000000	279000000	192000000	2.42667e+08	2.62333e+08	0.112425	0.656683	Pfkm	0.13289	0.12631	Na	0.16134	0.17145	0.17126	0.1296	0.168017	0.374539	0.00447361
Prdx1	385000000	425000000	543000000	603000000	489000000	610000000	451000000	5.67333e+08	0.331069	0.131705	Prdx1	0.11228	0.099785	0.11112	0.13012	0.13	0.13224	0.107728	0.130787	0.279818	0.00470821
Pgk1	1220000000	1100000000	832000000	912000000	1040000000	1060000000	1.05067e+09	1004000000	-0.0655458	0.725157	Pgk1	0.089531	0.09104	0.097314	0.12019	0.12686	0.11234	0.0926283	0.119797	0.371062	0.00489634
Cmas	109000000	120000000	118000000	181000000	111000000	96100000	1.15667e+08	1.29367e+08	0.161493	0.631069	Cmas	0.15044	0.1367	0.15869	0.18873	0.18233	0.18706	0.14861	0.18604	0.324082	0.00501896
G3Bp2	119000000	162000000	137000000	129000000	134000000	92600000	1.39333e+08	1.18533e+08	-0.233248	0.313267	G3Bp2	0.52172	0.41171	0.51179	0.6825	0.74834	0.78269	0.48174	0.737843	0.61506	0.0050217
Mapk1	1670000000	1080000000	982000000	957000000	1030000000	806000000	1244000000	931000000	-0.418133	0.236169	Mapk1	0.20504	0.19436	0.21947	0.27576	0.26183	0.25131	0.20629	0.262967	0.350206	0.00504891
Hdac2	569000000	581000000	569000000	298000000	709000000	568000000	573000000	525000000	-0.126218	0.71105	Hdac2	0.31529	0.30115	Na	Na	0.44571	0.43337	0.30822	0.43954	0.512034	0.00506729
Ppid	26500000	27800000	23600000	25700000	20500000	17900000	2.59667e+07	2.13667e+07	-0.281299	0.152474	Ppid	Na	0.13696	0.14668	0.21637	0.21202	Na	0.14182	0.214195	0.594864	0.00536872
Rac1;Rac2	384000000	287000000	366000000	445000000	462000000	541000000	3.45667e+08	4.82667e+08	0.481646	0.0309769	Rac1;Rac2	0.079263	0.075716	0.086133	0.098695	0.0999	0.09593	0.0803707	0.098175	0.288687	0.00556073
Qdpr	214000000	220000000	225000000	159000000	178000000	189000000	2.19667e+08	1.75333e+08	-0.325216	0.00893095	Qdpr	0.10251	0.10761	0.11425	0.13896	0.14279	Na	0.108123	0.140875	0.381738	0.00575225
Ncald	201000000	367000000	279000000	326000000	584000000	425000000	2.82333e+08	445000000	0.656406	0.142079	Ncald	0.18768	0.18765	Na	0.26953	0.25778	0.24328	0.187665	0.256863	0.452841	0.00584046
Homer1	34600000	40500000	53600000	48300000	45000000	42100000	42900000	4.51333e+07	0.0732157	0.723974	Homer1	0.07588	0.076508	0.078077	0.090674	0.097996	0.088637	0.0768217	0.0924357	0.266936	0.00586615
Gpm6A	1190000000	1740000000	1150000000	1210000000	1300000000	1420000000	1360000000	1310000000	-0.0540398	0.814752	Gpm6A	0.092567	0.080944	0.087774	0.10459	0.10578	0.10514	0.087095	0.10517	0.272061	0.0059571
Rab3C	95300000	90400000	97400000	89700000	106000000	108000000	9.43667e+07	1.01233e+08	0.101335	0.327108	Rab3C	0.11677	0.10843	0.13097	0.15536	0.15576	0.15179	0.118723	0.154303	0.378166	0.00604294
Sfpq	5040000	5530000	4470000	4680000	6400000	7160000	5.01333e+06	6080000	0.278301	0.250767	Sfpq	0.14567	0.13432	0.16081	0.18566	0.18883	0.19069	0.146933	0.188393	0.358586	0.00605834
Gnaz	921000000	709000000	915000000	918000000	1420000000	1390000000	8.48333e+08	1.24267e+09	0.550736	0.0896617	Gnaz	0.031688	0.029989	Na	0.042066	0.042707	Na	0.0308385	0.0423865	0.458872	0.00612498
Ndufa12	35400000	33500000	33900000	39600000	37800000	33700000	3.42667e+07	3.70333e+07	0.112019	0.206928	Ndufa12	0.074807	0.069707	Na	0.096585	0.10643	0.10018	0.072257	0.101065	0.484074	0.00622197
Lrrc57	262000000	334000000	457000000	354000000	468000000	371000000	351000000	3.97667e+08	0.180089	0.525017	Lrrc57	0.11431	0.09675	0.10879	0.138	0.1382	0.13174	0.106617	0.13598	0.350961	0.00633066
Prkce	209000000	168000000	184000000	165000000	144000000	249000000	187000000	186000000	-0.00773565	0.97809	Prkce	0.19301	0.17459	0.20493	0.25447	0.24429	0.2357	0.190843	0.24482	0.359333	0.00646937
Rpl11	205000000	256000000	337000000	249000000	209000000	239000000	266000000	2.32333e+08	-0.19523	0.450145	Rpl11	0.14767	0.13091	Na	0.18087	0.18192	0.18504	0.13929	0.18261	0.390674	0.00674267
Ina	146000000	167000000	162000000	160000000	188000000	204000000	1.58333e+08	184000000	0.216741	0.14783	Ina	0.033546	0.030125	0.032566	0.04615	0.042023	0.04003	0.032079	0.0427343	0.413766	0.0067487
Rab11B;Rab11A	231000000	281000000	240000000	255000000	258000000	301000000	2.50667e+08	2.71333e+08	0.114296	0.388677	Rab11B;Rab11A	0.29366	0.28023	0.33708	0.38978	0.39186	0.388	0.303657	0.38988	0.360589	0.00740933
Cct5	430000000	374000000	356000000	260000000	474000000	471000000	3.86667e+08	4.01667e+08	0.0549083	0.849779	Cct5	0.15906	0.15011	Na	Na	0.23596	0.22611	0.154585	0.231035	0.579711	0.0074914
Hist1H4A	7960000000	925000000	1600000000	1100000000	1130000000	1220000000	3495000000	1150000000	-1.60366	0.354489	Hist1H4A	0.026726	0.024951	0.027907	0.032861	0.03213	0.030653	0.026528	0.0318813	0.265196	0.00764549
Rps2	1100000000	1500000000	1240000000	1240000000	1320000000	1200000000	1280000000	1.25333e+09	-0.0303736	0.838176	Rps2	0.12627	0.11082	0.12741	0.1478	0.15894	0.15124	0.1215	0.15266	0.329366	0.0077071
Vamp2	46700000	18900000	11200000	16800000	19600000	23700000	25600000	2.00333e+07	-0.353741	0.63843	Vamp2	0.091774	0.088223	0.098644	0.11509	0.10947	0.10865	0.0928803	0.11107	0.258024	0.00770916
Gpi	560000000	347000000	318000000	388000000	432000000	446000000	4.08333e+08	422000000	0.0474957	0.869867	Gpi	0.091171	0.088375	0.10293	0.12627	0.12529	0.11526	0.0941587	0.122273	0.376944	0.00776246
Uqcrb	26100000	19900000	14700000	16200000	28200000	30600000	2.02333e+07	25000000	0.305194	0.438122	Uqcrb	0.051293	0.051894	Na	Na	0.068451	0.065762	0.0515935	0.0671065	0.379263	0.0077947
Pfn2	101000000	114000000	116000000	106000000	78000000	116000000	1.10333e+08	100000000	-0.141869	0.448344	Pfn2	0.1155	0.11728	0.13249	0.1612	0.15224	0.14878	0.121757	0.154073	0.339616	0.00780535
Rtn4	424000000	427000000	425000000	420000000	343000000	390000000	4.25333e+08	3.84333e+08	-0.146236	0.141506	Rtn4	0.24949	0.27408	0.30243	0.3716	0.34455	0.36679	0.275333	0.36098	0.39074	0.00794448
Napg	396000000	316000000	296000000	255000000	284000000	355000000	336000000	298000000	-0.173149	0.422901	Napg	0.10097	0.11197	Na	0.13416	0.13416	0.13135	0.10647	0.133223	0.3234	0.00822877
Uggt1	67300000	70500000	70500000	71400000	76900000	90300000	6.94333e+07	7.95333e+07	0.195931	0.151814	Uggt1	0.16657	0.16789	Na	Na	0.1969	0.19204	0.16723	0.19447	0.217714	0.00843696
Anxa6	189000000	282000000	264000000	242000000	243000000	229000000	245000000	238000000	-0.0418202	0.820118	Anxa6	0.20597	0.17688	0.21565	0.26382	0.2637	0.24965	0.1995	0.259057	0.376879	0.00903475
Ilf2	114000000	207000000	182000000	170000000	139000000	209000000	1.67667e+08	1.72667e+08	0.0423937	0.891414	Ilf2	0.17077	0.15133	0.17973	0.20679	0.21461	0.20586	0.167277	0.209087	0.321865	0.00906942
Hnrnpk	45600000	58800000	63900000	39100000	43100000	53000000	56100000	4.50667e+07	-0.31594	0.182073	Hnrnpk	0.27303	0.24042	0.28178	0.33077	0.32098	0.32484	0.265077	0.32553	0.296381	0.00940983
Jup	122000000	204000000	186000000	129000000	264000000	245000000	1.70667e+08	2.12667e+08	0.317413	0.439528	Jup	0.3122	0.28977	0.3155	0.428	0.37661	0.45501	0.305823	0.419873	0.457256	0.00945266
Uchl1	97700000	83800000	90500000	69400000	69500000	62000000	9.06667e+07	6.69667e+07	-0.437129	0.00737751	Uchl1	0.17365	0.18667	0.18416	0.21954	0.26272	0.24733	0.181493	0.243197	0.422207	0.00961106
Gpd1	95800000	95100000	94100000	103000000	91600000	137000000	95000000	1.10533e+08	0.218482	0.318521	Gpd1	Na	0.13056	0.13831	0.17401	0.1761	Na	0.134435	0.175055	0.380899	0.00962164
Cd47	317000000	334000000	272000000	168000000	303000000	371000000	3.07667e+08	2.80667e+08	-0.13251	0.687811	Cd47	0.074459	0.063495	0.071517	0.089478	0.088209	0.08368	0.0698237	0.0871223	0.319326	0.00965106
Rac1;Rac3;Rac2	454000000	529000000	442000000	597000000	464000000	470000000	475000000	5.10333e+08	0.103512	0.528106	Rac1;Rac3;Rac2	0.083519	0.075844	0.08906	0.10067	0.10378	0.099911	0.0828077	0.101454	0.292985	0.00966505
Rac1	7640000000	5910000000	9000000000	4480000000	3720000000	4540000000	7.51667e+09	4.24667e+09	-0.823762	0.024726	Rac1	0.085496	0.075098	0.088459	0.10301	0.10207	0.10103	0.0830177	0.102037	0.297597	0.00967139
Ahcyl1	1460000000	1090000000	1290000000	633000000	1300000000	1370000000	1280000000	1101000000	-0.217329	0.526092	Ahcyl1	0.1043	0.076023	0.08995	0.12522	0.14358	0.14325	0.090091	0.13735	0.608402	0.00968414
Lgi1	830000000	849000000	823000000	500000000	989000000	932000000	834000000	807000000	-0.0474787	0.869821	Lgi1	0.080242	0.073867	0.090331	0.10984	0.10572	0.10225	0.08148	0.105937	0.378684	0.00973552
Prdx6	169000000	112000000	138000000	117000000	139000000	133000000	1.39667e+08	1.29667e+08	-0.10718	0.602978	Prdx6	0.089943	0.081711	0.095877	0.1127	0.10643	0.1107	0.089177	0.109943	0.302017	0.00995326
Mdh1	844000000	407000000	334000000	251000000	317000000	413000000	5.28333e+08	327000000	-0.692158	0.292001	Mdh1	0.097068	0.094859	0.10885	0.12737	0.12844	0.11868	0.100259	0.12483	0.316233	0.00995613
Nop56	2840000000	3010000000	3300000000	3910000000	3070000000	4580000000	3050000000	3.85333e+09	0.337298	0.1536	Nop56	0.23215	0.21243	0.25521	0.30131	0.294	0.28571	0.233263	0.293673	0.332253	0.0100977
Hnrnpa3	10200000	14600000	12700000	13200000	13000000	21600000	12500000	1.59333e+07	0.35012	0.331162	Hnrnpa3	0.13514	0.11921	0.14084	0.15967	0.16493	0.16162	0.13173	0.162073	0.299063	0.010328
Ywhae	3560000000	2500000000	2860000000	2500000000	2640000000	3010000000	2.97333e+09	2.71667e+09	-0.130244	0.499853	Ywhae	0.096196	0.098194	0.11442	0.13202	0.13144	0.12698	0.102937	0.130147	0.338381	0.0104535
Sugp2	288000000	250000000	299000000	249000000	231000000	344000000	279000000	2.74667e+08	-0.0225833	0.914854	Sugp2	0.37314	0.33527	0.37613	0.52495	0.49749	0.44132	0.361513	0.48792	0.432596	0.0105773
Lrrc7	107000000	87300000	103000000	137000000	110000000	119000000	99100000	122000000	0.299924	0.0829507	Lrrc7	0.20045	0.18802	Na	0.22101	0.22423	0.22073	0.194235	0.22199	0.192691	0.0106136
Nop58	57400000	112000000	87600000	106000000	80900000	85200000	8.56667e+07	90700000	0.0823686	0.78898	Nop58	0.1055	0.098476	Na	0.13159	0.13851	0.14755	0.101988	0.139217	0.448933	0.0106307
Hyou1	111000000	113000000	110000000	183000000	121000000	129000000	1.11333e+08	1.44333e+08	0.374519	0.165687	Hyou1	0.23946	0.21208	0.23279	0.27503	0.26451	0.26521	0.22811	0.26825	0.233848	0.0108024
Pgam1	374000000	162000000	166000000	144000000	113000000	105000000	234000000	1.20667e+08	-0.955481	0.18573	Pgam1	0.093	0.095438	0.10488	0.13427	0.12567	Na	0.0977727	0.12997	0.410676	0.0108197
Ddx1	66500000	82000000	76600000	69200000	50800000	70200000	7.50333e+07	63400000	-0.243049	0.208793	Ddx1	0.23266	0.1976	0.22	0.27079	0.27539	0.25833	0.216753	0.26817	0.307094	0.0108922
Ldhb	835000000	613000000	554000000	418000000	454000000	507000000	6.67333e+08	4.59667e+08	-0.53782	0.0808005	Ldhb	0.098639	0.096732	0.11113	0.12168	0.12537	0.12222	0.102167	0.12309	0.268784	0.0109024
Rhoa;Rhoc	43100000	47800000	45800000	41700000	44600000	61500000	4.55667e+07	4.92667e+07	0.112633	0.589805	Rhoa;Rhoc	0.10817	0.10567	0.11787	0.12817	0.14197	0.1345	0.11057	0.13488	0.286716	0.0111859
Nrcam	200000000	242000000	189000000	147000000	206000000	202000000	2.10333e+08	185000000	-0.185152	0.367565	Nrcam	0.25011	0.21968	0.24536	0.31814	0.29396	0.34832	0.238383	0.32014	0.42542	0.011192
Ank2	319000000	334000000	342000000	390000000	351000000	403000000	3.31667e+08	3.81333e+08	0.201319	0.0432969	Ank2	0.095562	0.086071	0.10779	0.14896	0.13636	0.12606	0.0964743	0.137127	0.507292	0.0112261
Ncs1	160000000	291000000	394000000	189000000	258000000	303000000	2.81667e+08	250000000	-0.172061	0.696042	Ncs1	0.24544	0.21878	Na	0.30856	0.29896	0.28982	0.23211	0.299113	0.365884	0.0117288
Nefh	29500000	29600000	29900000	31200000	36400000	43100000	2.96667e+07	36900000	0.314778	0.103794	Nefh	0.032926	0.026942	0.03328	0.043887	0.04417	0.03928	0.0310493	0.0424457	0.451055	0.0117854
Myl6	9090000	11800000	13400000	11500000	11800000	10300000	11430000	11200000	-0.0293267	0.871934	Myl6	0.30152	0.27061	0.32065	0.36184	0.37528	0.35798	0.297593	0.365033	0.294686	0.0121273
Rpl7A	1370000000	1680000000	1670000000	1390000000	1370000000	1540000000	1.57333e+09	1.43333e+09	-0.13445	0.290318	Rpl7A	0.15725	0.1386	0.16485	0.18781	0.18529	0.19277	0.153567	0.188623	0.296643	0.0123795
Fbl	409000000	804000000	598000000	648000000	920000000	898000000	6.03667e+08	822000000	0.445386	0.203028	Fbl	0.20604	0.19014	Na	0.23831	0.2576	0.24822	0.19809	0.248043	0.324436	0.0126977
Ube2N	68200000	63100000	71300000	76500000	74000000	74800000	6.75333e+07	75100000	0.153213	0.0389796	Ube2N	0.12816	0.12663	0.1466	0.1781	0.16966	0.15989	0.133797	0.169217	0.338829	0.0129664
Tf	17800000	18600000	18100000	16300000	19400000	18300000	1.81667e+07	18000000	-0.0132968	0.867453	Tf	0.79643	0.8221	0.90581	1.1249	1.2609	Na	0.841447	1.1929	0.503529	0.0130657
Ywhab	83600000	37400000	46800000	55500000	54900000	57300000	5.59333e+07	55900000	-0.000860027	0.998229	Ywhab	0.12537	0.12592	0.1602	0.18384	0.18694	0.18837	0.137163	0.186383	0.442378	0.0132182
Glyr1	277000000	360000000	340000000	348000000	391000000	412000000	3.25667e+08	3.83667e+08	0.236457	0.137585	Glyr1	0.55574	0.53138	0.64145	0.7437	0.72392	0.70653	0.57619	0.724717	0.330872	0.0133069
Rab7A	176000000	243000000	215000000	188000000	229000000	298000000	2.11333e+08	2.38333e+08	0.17346	0.511536	Rab7A	0.29185	0.2572	0.31365	0.3757	0.35477	0.35699	0.287567	0.362487	0.334031	0.0134058
Plrg1	202000000	204000000	218000000	145000000	268000000	261000000	208000000	2.24667e+08	0.111203	0.699716	Plrg1	0.47601	0.47539	0.59015	0.694	0.70289	0.65785	0.51385	0.684913	0.414574	0.0135047
Gstp1	38300000	36100000	36100000	28800000	34900000	27900000	3.68333e+07	3.05333e+07	-0.270627	0.0530916	Gstp1	0.10418	0.094866	0.10214	0.12548	0.11969	Na	0.100395	0.122585	0.28809	0.0135717
Hpcal1	22400000	21200000	12400000	17300000	12900000	13900000	1.86667e+07	14700000	-0.344648	0.310891	Hpcal1	0.17167	0.15577	Na	0.20877	0.21772	0.20072	0.16372	0.20907	0.352755	0.013626
Vps35	122000000	90000000	68100000	75100000	111000000	103000000	9.33667e+07	9.63667e+07	0.0456266	0.882565	Vps35	0.13217	0.13265	0.13653	0.19077	0.16781	Na	0.133783	0.17929	0.422397	0.0137707
Ruvbl2	719000000	1060000000	1210000000	1500000000	918000000	1300000000	9.96333e+08	1.23933e+09	0.314864	0.339327	Ruvbl2	0.14559	0.13113	Na	0.21209	0.18846	0.2191	0.13836	0.20655	0.578064	0.013847
Flna	123000000	67000000	109000000	168000000	103000000	236000000	9.96667e+07	169000000	0.76184	0.173497	Flna	Na	0.18423	0.17581	0.22683	0.23865	0.2158	0.18002	0.227093	0.335128	0.0139219
Pspc1	126000000	167000000	224000000	187000000	152000000	156000000	1.72333e+08	165000000	-0.0627358	0.821767	Pspc1	0.18447	0.18051	0.2133	0.236	0.24057	0.23361	0.19276	0.236727	0.296417	0.0139848
Cfl1	413000000	288000000	383000000	388000000	283000000	385000000	3.61333e+08	352000000	-0.0377549	0.863938	Cfl1	0.16377	0.1561	0.18331	0.21328	0.20531	0.19877	0.167727	0.205787	0.295037	0.0140057
Tpi1	501000000	175000000	138000000	117000000	180000000	149000000	2.71333e+08	1.48667e+08	-0.867985	0.352707	Tpi1	0.093624	0.089936	0.105	0.12457	0.12232	0.11319	0.0961867	0.120027	0.319446	0.0140128
Rpl7	1390000000	1910000000	1860000000	1670000000	1370000000	1460000000	1720000000	1500000000	-0.197446	0.306817	Rpl7	0.13306	0.12588	0.16341	0.18767	0.19117	0.18777	0.140783	0.18887	0.423917	0.014144
Tcp1	624000000	542000000	529000000	373000000	649000000	622000000	565000000	548000000	-0.044075	0.863478	Tcp1	0.1673	0.18282	0.20014	0.24978	0.23546	0.22133	0.18342	0.235523	0.360719	0.0142275
Hsph1	64800000	46900000	51000000	37000000	39400000	39000000	5.42333e+07	3.84667e+07	-0.495571	0.0447847	Hsph1	0.18027	0.19792	0.2336	0.30829	0.3078	Na	0.20393	0.308045	0.595067	0.014258
Slc25A5	940000000	1070000000	982000000	1240000000	1080000000	920000000	9.97333e+08	1080000000	0.114884	0.454895	Slc25A5	0.055834	0.052719	0.061865	0.068184	0.076198	0.070613	0.056806	0.071665	0.335225	0.0142899
Hnrnpul2	131000000	211000000	170000000	231000000	139000000	140000000	1.70667e+08	170000000	-0.00564656	0.986932	Hnrnpul2	0.29905	0.27446	0.33798	0.37646	0.37931	0.39441	0.30383	0.383393	0.335561	0.0146144
Actr2	884000000	669000000	537000000	591000000	666000000	540000000	6.96667e+08	599000000	-0.217913	0.415139	Actr2	0.10887	0.10683	0.091492	0.12358	0.13063	0.12547	0.102397	0.12656	0.305643	0.0146998
Plxna4	290000000	334000000	296000000	361000000	313000000	362000000	3.06667e+08	3.45333e+08	0.171318	0.142828	Plxna4	0.19771	0.18881	0.2142	0.24928	0.23398	0.2317	0.20024	0.23832	0.25117	0.0147151
Pcbp2	1290000000	1610000000	1820000000	2010000000	1480000000	1960000000	1.57333e+09	1.81667e+09	0.207469	0.347241	Pcbp2	0.26682	0.23593	0.28088	0.30933	0.32794	0.32439	0.26121	0.320553	0.295354	0.0147685
Mta1	177000000	263000000	218000000	293000000	330000000	299000000	2.19333e+08	3.07333e+08	0.486679	0.032369	Mta1	0.53529	0.44576	Na	0.67878	0.67184	0.65168	0.490525	0.667433	0.444297	0.0149139
Atp5O	2020000000	1930000000	1310000000	1880000000	1330000000	1540000000	1.75333e+09	1.58333e+09	-0.147135	0.569584	Atp5O	0.046323	0.041712	0.049962	0.055793	0.058766	0.055445	0.045999	0.056668	0.300932	0.01499
Magoh;Magohb	222000000	346000000	413000000	336000000	249000000	371000000	327000000	3.18667e+08	-0.0372425	0.906568	Magoh;Magohb	0.25256	Na	0.2735	0.33578	0.35416	0.32083	0.26303	0.336923	0.357193	0.0151346
Ndufa10	2440000000	1070000000	1000000000	835000000	1410000000	1380000000	1.50333e+09	1.20833e+09	-0.315146	0.590219	Ndufa10	0.057736	0.053214	0.059874	0.075898	0.070715	0.066106	0.0569413	0.0709063	0.316438	0.0153972
Atp6V1A	843000000	763000000	687000000	757000000	739000000	688000000	7.64333e+08	728000000	-0.0702635	0.504074	Atp6V1A	0.097412	0.097702	0.11901	0.13147	0.1368	0.14487	0.104708	0.137713	0.395297	0.0154376
Rab2A	237000000	199000000	178000000	187000000	214000000	181000000	2.04667e+08	194000000	-0.0772195	0.622526	Rab2A	0.19436	0.17645	Na	0.25456	0.23284	0.23484	0.185405	0.240747	0.376836	0.0157553
Elavl1	96100000	130000000	111000000	85200000	63900000	63600000	1.12367e+08	70900000	-0.664357	0.0268817	Elavl1	0.32855	0.29528	0.36127	0.40128	0.40558	0.41047	0.328367	0.405777	0.305378	0.0158034
Sarnp	819000000	1050000000	1180000000	1620000000	953000000	989000000	1.01633e+09	1.18733e+09	0.224351	0.517058	Sarnp	0.27857	0.23817	0.27178	0.31633	0.32752	0.30864	0.26284	0.317497	0.272557	0.0160338
Hspd1	208000000	64000000	87200000	69100000	71500000	70500000	1.19733e+08	7.03667e+07	-0.766861	0.33085	Hspd1	0.048207	0.046569	0.05384	0.060749	0.059525	0.057325	0.0495387	0.0591997	0.257034	0.0162174
Clasp2	32500000	25400000	24000000	16700000	24800000	24400000	27300000	2.19667e+07	-0.313585	0.225409	Clasp2	0.2824	0.27019	0.30096	0.34631	0.32141	0.32643	0.284517	0.331383	0.219988	0.0162359
Rpl4	64600000	104000000	103000000	91900000	78100000	76000000	9.05333e+07	82000000	-0.142825	0.572355	Rpl4	0.15811	0.14209	0.16713	0.1983	0.18121	0.19576	0.155777	0.191757	0.299798	0.0164784
Cntnap2	113000000	97800000	104000000	74300000	81400000	82700000	1.04933e+08	7.94667e+07	-0.401051	0.00766662	Cntnap2	0.14598	0.15391	0.17948	0.24832	0.22453	Na	0.15979	0.236425	0.565205	0.0166568
Celf2	1170000000	1450000000	1350000000	1620000000	1280000000	1370000000	1.32333e+09	1.42333e+09	0.105097	0.486532	Celf2	0.35113	0.31031	Na	0.46165	0.44518	0.41659	0.33072	0.44114	0.415626	0.0168124
Camk2D	16800000	23900000	23400000	12200000	30200000	31300000	2.13667e+07	2.45667e+07	0.20134	0.653171	Camk2D	0.14301	0.14423	0.15259	Na	0.16485	0.16947	0.14661	0.16716	0.189246	0.0168795
Hnrnpa1	246000000	460000000	366000000	361000000	255000000	251000000	3.57333e+08	289000000	-0.306201	0.394184	Hnrnpa1	0.20144	0.16045	0.18235	0.2318	0.22337	0.23535	0.181413	0.230173	0.34344	0.0169047
Atp5C1	2740000000	2160000000	1730000000	1740000000	2060000000	2780000000	2210000000	2.19333e+09	-0.0109213	0.970564	Atp5C1	0.043506	0.04145	0.047739	Na	0.056505	0.055376	0.0442317	0.0559405	0.338814	0.0169697
Rpl12	361000000	435000000	534000000	469000000	536000000	536000000	4.43333e+08	5.13667e+08	0.212441	0.269128	Rpl12	0.11688	0.10168	0.13008	0.16534	0.16913	Na	0.116213	0.167235	0.525101	0.0174605
Rap1A	83500000	73000000	85200000	84300000	83900000	57800000	8.05667e+07	7.53333e+07	-0.0968947	0.613254	Rap1A	0.043231	0.038221	Na	0.067575	0.057663	0.059348	0.040726	0.0615287	0.595309	0.017621
Dync1H1	395000000	656000000	525000000	457000000	547000000	417000000	5.25333e+08	4.73667e+08	-0.149361	0.574318	Dync1H1	0.18328	0.17619	0.20716	0.2459	0.24585	0.22074	0.188877	0.237497	0.330463	0.0180158
Csnk2A1	19100000	20900000	15900000	15700000	9760000	10100000	1.86333e+07	1.18533e+07	-0.652593	0.0486133	Csnk2A1	0.20051	0.17823	Na	0.27047	0.27381	Na	0.18937	0.27214	0.523141	0.0180223
Rplp0	1420000000	1500000000	1460000000	1340000000	1560000000	1140000000	1460000000	1.34667e+09	-0.116576	0.410603	Rplp0	0.17435	0.14902	0.1876	0.21179	0.22485	0.21376	0.170323	0.2168	0.348089	0.0180725
Ywhah	544000000	799000000	583000000	687000000	542000000	415000000	642000000	548000000	-0.228397	0.447187	Ywhah	0.24809	0.23758	0.27413	0.33628	0.30593	0.29954	0.253267	0.313917	0.309724	0.0180961
Hadha	781000000	927000000	984000000	845000000	753000000	1150000000	8.97333e+08	916000000	0.0297036	0.896207	Hadha	0.10774	0.096895	0.10242	0.1153	0.13159	0.13054	0.102352	0.12581	0.297712	0.018614
Gapdh	3780000000	2900000000	2970000000	2520000000	2830000000	3150000000	3.21667e+09	2.83333e+09	-0.183066	0.317452	Gapdh	0.12898	0.11596	0.14033	0.16313	0.15707	0.15282	0.128423	0.157673	0.296031	0.0187191
Sucla2	537000000	332000000	409000000	427000000	310000000	471000000	426000000	4.02667e+08	-0.0812674	0.776125	Sucla2	0.055412	0.056074	0.064018	0.075598	0.069786	0.069352	0.0585013	0.0715787	0.29106	0.0187253
Cct6A	436000000	333000000	360000000	255000000	465000000	472000000	3.76333e+08	3.97333e+08	0.0783387	0.800039	Cct6A	0.17334	0.16793	0.20286	0.2507	0.23651	0.21924	0.181377	0.235483	0.376636	0.0187696
Sv2B	487000000	432000000	358000000	299000000	296000000	316000000	4.25667e+08	3.03667e+08	-0.487236	0.0322819	Sv2B	0.062398	0.057458	0.065262	0.081542	0.075746	Na	0.061706	0.078644	0.349926	0.0188627
Ruvbl1	631000000	741000000	744000000	984000000	913000000	897000000	7.05333e+08	9.31333e+08	0.400992	0.00784261	Ruvbl1	0.26002	0.23136	0.28068	0.3213	0.34454	0.30869	0.257353	0.324843	0.335994	0.0190331
Pdhb	202000000	145000000	126000000	133000000	153000000	155000000	1.57667e+08	147000000	-0.101062	0.678361	Pdhb	0.038554	0.036475	0.043459	0.046356	0.051533	0.049946	0.039496	0.0492783	0.319247	0.0191244
Hist1H2Bk;Hist1H2Bc;Hist1H2Bh;Hist1H2Bf;Hist1H2Bp;Hist2H2Bb;Hist1H2Bb;Hist1H2Bm;Hist1H2Ba	70700000000	104000000000	106000000000	137000000000	96800000000	143000000000	9.35667e+10	125600000000	0.42477	0.158007	Hist1H2Bk;Hist1H2Bc;Hist1H2Bh;Hist1H2Bf;Hist1H2Bp;Hist2H2Bb;Hist1H2Bb;Hist1H2Bm;Hist1H2Ba	0.033437	0.02964	0.034699	0.038038	0.039457	0.038212	0.032592	0.038569	0.242924	0.0195718
Marcks	312000000	230000000	266000000	131000000	165000000	270000000	2.69333e+08	1.88667e+08	-0.513553	0.168808	Marcks	0.10383	Na	0.10052	0.14032	0.15276	Na	0.102175	0.14654	0.520252	0.0204058
Hnrnpc	6230000000	7080000000	6100000000	6680000000	7950000000	7530000000	6470000000	7.38667e+09	0.191158	0.130982	Hnrnpc	0.34176	0.30543	0.37796	0.43988	0.42717	0.40994	0.341717	0.425663	0.316912	0.0207629
Dhx15	245000000	357000000	389000000	503000000	408000000	831000000	3.30333e+08	5.80667e+08	0.813788	0.138105	Dhx15	0.32698	0.27709	0.34579	0.42095	0.38588	0.39702	0.31662	0.401283	0.341869	0.0210671
Mras	87900000	102000000	116000000	82300000	130000000	124000000	1.01967e+08	112100000	0.136689	0.584343	Mras	0.27414	0.25534	Na	0.34067	0.35682	Na	0.26474	0.348745	0.397596	0.0210757
Dnaja2	49600000	53700000	62500000	31800000	35600000	47600000	5.52667e+07	3.83333e+07	-0.52781	0.0499147	Dnaja2	0.31041	0.30687	0.35641	Na	0.42935	0.4118	0.324563	0.420575	0.373863	0.0212116
Atp2B2	1120000000	637000000	572000000	431000000	490000000	612000000	7.76333e+08	511000000	-0.603353	0.216306	Atp2B2	0.13042	0.12183	0.14174	0.18119	0.15921	0.15812	0.13133	0.166173	0.339492	0.0212294
Ctnnb1	223000000	232000000	222000000	260000000	235000000	248000000	2.25667e+08	2.47667e+08	0.134206	0.049362	Ctnnb1	0.27567	0.24752	0.29114	0.32304	0.31316	0.33629	0.271443	0.324163	0.25607	0.0216537
Vsnl1	157000000	166000000	147000000	91400000	109000000	149000000	1.56667e+08	1.16467e+08	-0.427781	0.0880936	Vsnl1	0.27069	0.24338	0.29212	0.34053	0.31942	0.31872	0.26873	0.326223	0.279703	0.0220581
Prpf19	1410000000	1430000000	1640000000	1780000000	1880000000	2180000000	1.49333e+09	1.94667e+09	0.38247	0.0323668	Prpf19	0.35922	0.31722	0.36606	0.48546	0.43851	0.40995	0.3475	0.44464	0.355625	0.0222367
Prkcb	192000000	260000000	222000000	196000000	199000000	122000000	2.24667e+08	1.72333e+08	-0.382584	0.176839	Prkcb	0.19118	0.17134	0.20859	0.24834	0.23154	0.22738	0.19037	0.235753	0.308472	0.0222819
Anxa2	58500000	39900000	59700000	56700000	38800000	76500000	52700000	5.73333e+07	0.121571	0.732395	Anxa2	0.22449	0.21175	0.21401	0.25994	0.30479	0.2574	0.21675	0.274043	0.338372	0.022614
Adnp	43900000	52900000	86500000	87900000	47500000	66600000	61100000	6.73333e+07	0.140149	0.738855	Adnp	0.63586	0.61689	Na	0.81385	0.87845	Na	0.626375	0.84615	0.433887	0.0226676
Akap5	85600000	112000000	116000000	74700000	98200000	97700000	1.04533e+08	90200000	-0.212764	0.30829	Akap5	0.098772	0.095918	Na	0.12874	0.13968	Na	0.097345	0.13421	0.463313	0.0227166
Got1	613000000	189000000	131000000	92200000	126000000	171000000	311000000	1.29733e+08	-1.26137	0.303422	Got1	0.088725	0.090353	0.10598	0.11613	0.11261	0.1198	0.0950193	0.11618	0.290069	0.022772
Arpc1A	133000000	127000000	133000000	118000000	139000000	128000000	131000000	1.28333e+08	-0.0296709	0.697684	Arpc1A	0.098808	0.088467	0.10315	0.12163	0.12052	Na	0.0968083	0.121075	0.322698	0.0230748
Rpl23A	319000000	385000000	523000000	308000000	288000000	322000000	409000000	306000000	-0.418569	0.166063	Rpl23A	0.16566	0.14148	0.17013	0.19798	0.19407	0.18691	0.15909	0.192987	0.278658	0.023188
Nefl	73700000	104000000	97400000	99200000	123000000	123000000	91700000	1.15067e+08	0.327476	0.126754	Nefl	0.038114	0.027684	0.038369	0.05849	0.052022	0.046534	0.0347223	0.0523487	0.592289	0.0233013
Hnrnpa2B1	85900000	76200000	52800000	19700000	47400000	39200000	7.16333e+07	3.54333e+07	-1.01552	0.0475026	Hnrnpa2B1	0.16251	0.13814	0.16592	0.18655	0.18997	0.18499	0.155523	0.18717	0.267218	0.0234211
Arf1;Arf3;Arf2	109000000	95300000	97100000	94500000	96400000	87000000	1.00467e+08	9.26333e+07	-0.117114	0.204173	Arf1;Arf3;Arf2	0.1516	0.15312	0.17302	0.20213	0.19581	0.18049	0.159247	0.19281	0.275917	0.0235892
Hnrnpd	8500000	10700000	3740000	6430000	9460000	7230000	7.64667e+06	7.70667e+06	0.011276	0.97996	Hnrnpd	0.13921	0.12156	0.14489	0.17454	0.16477	0.1577	0.13522	0.16567	0.293004	0.0235922
Fus	1550000000	2270000000	1990000000	2520000000	1480000000	1030000000	1.93667e+09	1.67667e+09	-0.20798	0.622718	Fus	0.3292	0.25358	0.29643	0.37348	0.36517	0.37657	0.29307	0.37174	0.343049	0.0237871
Nefm	39600000	48400000	47800000	41700000	57200000	47000000	4.52667e+07	4.86333e+07	0.103496	0.564114	Nefm	0.032456	0.043474	0.036063	0.074066	0.061134	0.05229	0.037331	0.0624967	0.743405	0.0239844
Gnaq	165000000	165000000	157000000	148000000	171000000	130000000	1.62333e+08	1.49667e+08	-0.117206	0.356417	Gnaq	0.11839	0.10535	0.13176	0.15129	0.14993	0.14143	0.1185	0.14755	0.316317	0.0241855
Rprd1A	182000000	251000000	265000000	214000000	174000000	102000000	2.32667e+08	1.63333e+08	-0.510445	0.171037	Rprd1A	0.626	0.56613	0.65105	0.76332	0.70289	0.71067	0.614393	0.725627	0.240065	0.0243057
Ywhaq	642000000	417000000	525000000	303000000	374000000	448000000	528000000	375000000	-0.493647	0.118853	Ywhaq	0.12767	0.13122	0.14697	0.17727	0.16636	Na	0.135287	0.171815	0.344836	0.0244233
Slc2A1	1600000000	1840000000	1510000000	2340000000	3150000000	3330000000	1650000000	2940000000	0.83335	0.0157173	Slc2A1	0.21243	0.19954	0.20354	0.36059	0.28621	Na	0.20517	0.3234	0.6565	0.0246382
Pcbp1	982000000	1370000000	1660000000	1820000000	988000000	837000000	1.33733e+09	1215000000	-0.138403	0.753241	Pcbp1	0.32574	0.28522	0.34135	0.39336	0.37255	0.37506	0.317437	0.380323	0.260758	0.0248916
Nudt21	373000000	581000000	315000000	513000000	556000000	294000000	423000000	4.54333e+08	0.103093	0.797839	Nudt21	0.32201	0.29097	0.34937	0.41887	0.38238	0.38097	0.320783	0.394073	0.296865	0.0248953
Dbn1	19800000	25500000	31400000	29700000	34400000	34000000	2.55667e+07	32700000	0.355027	0.123943	Dbn1	0.11688	0.14023	0.14499	0.21503	0.18513	Na	0.134033	0.20008	0.577985	0.0249787
Slc25A3	641000000	770000000	612000000	738000000	770000000	739000000	6.74333e+08	749000000	0.151504	0.207301	Slc25A3	0.058314	0.053981	0.063309	0.067451	0.075802	0.070419	0.0585347	0.071224	0.283072	0.0251737
Iqsec2	88500000	82800000	79300000	107000000	79500000	81600000	8.35333e+07	8.93667e+07	0.0973848	0.561919	Iqsec2	0.17667	0.16418	0.19272	0.22326	0.22135	Na	0.177857	0.222305	0.321825	0.0252811
Bsg	630000000	631000000	547000000	664000000	586000000	648000000	6.02667e+08	6.32667e+08	0.0700853	0.458588	Bsg	0.088268	0.068485	Na	0.11731	0.10722	0.11748	0.0783765	0.114003	0.540583	0.0253493
Nbea	51800000	49800000	39400000	38700000	40700000	44500000	47000000	41300000	-0.186519	0.246562	Nbea	0.1583	0.16173	0.20054	0.22424	0.22214	0.21699	0.173523	0.221123	0.349722	0.0255669
Top2B	88600000	127000000	117000000	137000000	100000000	113000000	1.10867e+08	1.16667e+08	0.0735668	0.732194	Top2B	0.52021	0.45608	0.5616	0.66718	0.61667	0.61636	0.51263	0.633403	0.305207	0.026121
Pgm2L1	99000000	72200000	65200000	47200000	55100000	41600000	78800000	4.79667e+07	-0.716163	0.0489068	Pgm2L1	0.23669	0.24035	0.25317	0.32373	0.28694	Na	0.243403	0.305335	0.327044	0.026466
Gnb2L1	1370000000	1000000000	1540000000	937000000	1070000000	994000000	1.30333e+09	1.00033e+09	-0.381725	0.138376	Gnb2L1	0.18033	0.15303	Na	0.23723	0.21643	0.21477	0.16668	0.22281	0.418733	0.0268253
Ephx1	25700000	31800000	23500000	27500000	35100000	27000000	27000000	2.98667e+07	0.145577	0.471577	Ephx1	0.30531	0.25287	0.28452	0.32893	0.33266	0.34637	0.2809	0.335987	0.258347	0.0269601
Ppap2B	274000000	346000000	435000000	333000000	282000000	365000000	3.51667e+08	3.26667e+08	-0.106389	0.658555	Ppap2B	Na	0.18552	0.20923	0.27006	0.28168	Na	0.197375	0.27587	0.483049	0.0271418
Prdx5	362000000	209000000	282000000	236000000	202000000	236000000	2.84333e+08	2.24667e+08	-0.339797	0.260945	Prdx5	0.059803	0.053835	0.060275	0.066462	0.067834	0.063839	0.057971	0.066045	0.188118	0.0275005
Slc25A4	2900000000	2940000000	3040000000	3160000000	2840000000	2590000000	2960000000	2.86333e+09	-0.0479015	0.600283	Slc25A4	0.052741	0.050019	0.060695	0.064227	0.067455	0.065658	0.054485	0.06578	0.27179	0.0276435
Calr	16900000	23500000	28000000	25500000	18700000	15200000	22800000	19800000	-0.203533	0.534517	Calr	0.22056	0.19833	0.23381	0.25204	0.25361	0.25206	0.217567	0.25257	0.215226	0.0278526
Nme2	86800000	68100000	71500000	53400000	61200000	62000000	7.54667e+07	5.88667e+07	-0.358389	0.0597168	Nme2	Na	0.11197	0.12272	0.15051	0.14882	0.13646	0.117345	0.145263	0.307914	0.0280262
Hpcal4	378000000	311000000	436000000	382000000	508000000	317000000	375000000	4.02333e+08	0.101501	0.702918	Hpcal4	0.36322	0.32345	0.36326	0.46308	0.42145	Na	0.349977	0.442265	0.337652	0.0281169
Ncdn	272000000	226000000	195000000	204000000	203000000	232000000	231000000	213000000	-0.117039	0.500037	Ncdn	0.35848	0.35541	0.39719	0.5096	0.45179	Na	0.37036	0.480695	0.376194	0.0282277
Eno2	654000000	284000000	340000000	315000000	264000000	335000000	426000000	3.04667e+08	-0.483622	0.35853	Eno2	0.089591	0.083641	0.089497	0.1079	0.12676	Na	0.0875763	0.11733	0.421959	0.0283577
Cpne7	102000000	102000000	104000000	95500000	88000000	76700000	1.02667e+08	8.67333e+07	-0.243309	0.0443562	Cpne7	0.15864	0.13969	0.18321	0.23856	0.21098	0.20125	0.160513	0.21693	0.434536	0.0285612
Dpp6	208000000	217000000	212000000	204000000	202000000	197000000	2.12333e+08	201000000	-0.0791354	0.0272773	Dpp6	0.15192	0.12816	0.15905	0.19983	0.18531	0.17392	0.146377	0.186353	0.348355	0.0288845
Lrrc59	287000000	319000000	342000000	187000000	209000000	294000000	316000000	230000000	-0.458291	0.076966	Lrrc59	0.26473	0.22928	Na	0.30117	0.31041	0.29712	0.247005	0.3029	0.294301	0.0289595
Mdh2	852000000	610000000	428000000	494000000	726000000	589000000	630000000	603000000	-0.0631938	0.856524	Mdh2	0.038919	0.039076	0.047125	0.049732	0.05329	0.051072	0.0417067	0.0513647	0.300498	0.0291393
Gsk3B	359000000	376000000	374000000	281000000	271000000	288000000	3.69667e+08	280000000	-0.400798	0.000250675	Gsk3B	0.27527	0.16459	0.27239	0.37114	0.37572	0.34188	0.237417	0.362913	0.612204	0.0297014
Trap1	72700000	59100000	62800000	61700000	61700000	45000000	6.48667e+07	5.61333e+07	-0.20862	0.273715	Trap1	0.26942	0.25704	0.31494	0.36734	0.33942	0.33548	0.280467	0.347413	0.308824	0.0298074
Hrsp12	11100000	6360000	4030000	3980000	6410000	9880000	7.16333e+06	6.75667e+06	-0.0843194	0.88732	Hrsp12	Na	0.075285	0.082418	Na	0.098727	0.10081	0.0788515	0.0997685	0.339446	0.0301331
Chtop	256000000	319000000	284000000	342000000	217000000	253000000	2.86333e+08	2.70667e+08	-0.0811784	0.724213	Chtop	0.39241	0.3423	Na	0.49631	0.52413	0.45477	0.367355	0.491737	0.420711	0.0302459
Sptb	79000000	95900000	104000000	97000000	83100000	124000000	9.29667e+07	1.01367e+08	0.124798	0.583047	Sptb	0.16026	0.15012	0.17526	0.23251	0.20313	Na	0.16188	0.21782	0.428212	0.0304932
Wdr7	269000000	226000000	223000000	180000000	165000000	171000000	2.39333e+08	172000000	-0.476613	0.0121727	Wdr7	0.086421	0.086117	0.095202	0.11147	0.10439	0.098622	0.0892467	0.104827	0.232145	0.0307376
Rab14	54400000	48000000	49500000	48500000	54500000	21600000	5.06333e+07	4.15333e+07	-0.285818	0.42683	Rab14	0.18624	0.17587	0.20295	0.2293	0.2264	Na	0.188353	0.22785	0.274643	0.0308014
Top1	240000000	446000000	413000000	384000000	320000000	343000000	3.66333e+08	349000000	-0.0699299	0.807417	Top1	0.48562	0.47195	0.60223	0.68989	0.66879	0.635	0.519933	0.66456	0.354073	0.0309871
Atp6V1C1	146000000	128000000	159000000	120000000	127000000	113000000	1.44333e+08	120000000	-0.26637	0.0690014	Atp6V1C1	0.13224	0.13373	Na	0.21194	0.18402	0.17358	0.132985	0.189847	0.513571	0.0310684
Ddx3X;D1Pas1	65300000	82100000	78000000	70000000	61200000	60900000	7.51333e+07	6.40333e+07	-0.23063	0.131708	Ddx3X;D1Pas1	0.56128	0.48503	0.59072	0.71212	0.66977	0.6339	0.545677	0.67193	0.300265	0.0311733
Actn1	20200000	21900000	18000000	22500000	23500000	26700000	2.00333e+07	2.42333e+07	0.27459	0.068552	Actn1	0.084963	0.080068	0.088115	0.09784	0.10896	0.094588	0.084382	0.100463	0.251652	0.0312406
Skp1	90100000	52900000	80900000	68500000	150000000	143000000	7.46333e+07	120500000	0.691141	0.181321	Skp1	0.29267	0.26083	0.29351	0.33794	0.33383	Na	0.282337	0.335885	0.250551	0.0312964
Dock9	27100000	26400000	26200000	28900000	24800000	34700000	2.65667e+07	2.94667e+07	0.149467	0.371649	Dock9	0.27367	0.27627	0.31784	0.34658	0.35122	0.32706	0.28926	0.34162	0.240026	0.0313763
Sltm	220000000	196000000	303000000	198000000	149000000	228000000	2.39667e+08	1.91667e+08	-0.32243	0.293847	Sltm	0.3395	Na	0.40099	0.51285	0.46168	0.48032	0.370245	0.48495	0.389356	0.0313961
Safb	111000000	106000000	136000000	138000000	104000000	105000000	1.17667e+08	1.15667e+08	-0.0247325	0.897115	Safb	0.42491	0.36127	0.45643	0.51648	0.50392	0.49898	0.414203	0.50646	0.290109	0.0316516
Map1A	41400000	38300000	42800000	35400000	46000000	39100000	4.08333e+07	4.01667e+07	-0.0237486	0.853202	Map1A	0.28716	0.24964	0.29612	0.35183	0.31996	0.32781	0.27764	0.3332	0.263173	0.0317625
Wasf1	747000000	567000000	406000000	522000000	794000000	779000000	5.73333e+08	6.98333e+08	0.284542	0.398113	Wasf1	0.23546	0.21404	Na	0.3011	0.29092	0.26495	0.22475	0.285657	0.345961	0.0319839
Syp	1620000000	997000000	801000000	1030000000	977000000	935000000	1.13933e+09	9.80667e+08	-0.216355	0.557767	Syp	0.061213	0.054914	0.069842	0.076675	0.076389	0.075001	0.0619897	0.0760217	0.294383	0.0322763
Slc17A7	595000000	518000000	345000000	353000000	428000000	406000000	486000000	3.95667e+08	-0.296671	0.306911	Slc17A7	0.062876	0.058941	0.070204	0.075178	0.082161	0.074411	0.064007	0.07725	0.271305	0.0324411
Cap1	193000000	144000000	136000000	124000000	157000000	163000000	1.57667e+08	148000000	-0.0912805	0.676983	Cap1	0.10112	0.12041	0.11367	0.14581	0.13004	0.16084	0.111733	0.145563	0.381587	0.0325646
Gda	20500000	14100000	18400000	14400000	12200000	12000000	1.76667e+07	1.28667e+07	-0.457392	0.0777148	Gda	0.08421	0.089142	0.096419	0.10945	Na	0.10615	0.0899237	0.1078	0.261584	0.0326392
Rps16	302000000	384000000	471000000	351000000	408000000	747000000	3.85667e+08	502000000	0.380333	0.430746	Rps16	Na	0.12471	0.14603	0.16679	0.18725	0.17655	0.13537	0.176863	0.385727	0.032727
Tomm70A	625000000	591000000	559000000	707000000	622000000	624000000	5.91667e+08	651000000	0.137873	0.154728	Tomm70A	0.10336	0.098827	0.12302	0.13541	0.13579	0.12867	0.108402	0.13329	0.298173	0.0328939
Wdr1	45500000	32700000	39300000	32500000	30200000	30000000	3.91667e+07	30900000	-0.34202	0.0941139	Wdr1	0.081505	0.08484	0.10021	0.12027	0.11149	0.10464	0.0888517	0.112133	0.335744	0.0335735
Ran;Rasl2-9	299000000	403000000	561000000	540000000	370000000	375000000	421000000	4.28333e+08	0.0249137	0.941841	Ran;Rasl2-9	0.13561	0.13459	Na	Na	0.19322	0.17483	0.1351	0.184025	0.445874	0.0336521
Hist1H1D	214000000	368000000	324000000	448000000	258000000	312000000	302000000	3.39333e+08	0.168155	0.634869	Hist1H1D	0.078885	0.069704	0.083204	0.088091	0.099517	0.093402	0.0772643	0.09367	0.277784	0.0337771
Hist1H1E	32300000000	48400000000	46600000000	52500000000	41700000000	56900000000	4.24333e+10	5.03667e+10	0.247271	0.308576	Hist1H1E	0.052931	0.056297	0.068233	0.074683	0.073169	0.07395	0.0591537	0.073934	0.32177	0.033868
H2Afv;H2Afz	2460000000	2820000000	1240000000	433000000	627000000	296000000	2.17333e+09	452000000	-2.26551	0.024233	H2Afv;H2Afz	0.14502	0.14125	0.1637	0.18201	0.17172	0.17051	0.14999	0.174747	0.220399	0.034276
Fubp1	751000000	1340000000	1010000000	1710000000	867000000	1520000000	1.03367e+09	1.36567e+09	0.401834	0.340293	Fubp1	0.29769	0.24856	0.33286	0.40701	0.35286	0.40127	0.293037	0.387047	0.401426	0.0346231
Canx	297000000	466000000	299000000	351000000	123000000	402000000	354000000	292000000	-0.277781	0.577672	Canx	0.22811	0.21333	0.24082	0.28471	0.26424	Na	0.22742	0.274475	0.271316	0.0347177
Rab3A	1340000000	1120000000	1160000000	954000000	1370000000	1360000000	1.20667e+09	1228000000	0.0252834	0.895727	Rab3A	0.10193	0.10668	0.12323	0.13654	0.13436	0.12724	0.110613	0.132713	0.262788	0.0348734
Ap3B2	127000000	117000000	98800000	54800000	99100000	118000000	1.14267e+08	9.06333e+07	-0.334291	0.312506	Ap3B2	0.099525	0.093201	0.11311	0.13284	0.12819	Na	0.101945	0.130515	0.35642	0.034922
Pcbp2;Pcbp3	34500000	33800000	38600000	31600000	36800000	37600000	3.56333e+07	3.53333e+07	-0.0121976	0.906706	Pcbp2;Pcbp3	0.29049	0.2296	0.28338	0.34635	0.33651	0.31768	0.267823	0.333513	0.316463	0.0351548
Rtn1	165000000	151000000	218000000	203000000	182000000	141000000	178000000	1.75333e+08	-0.0217769	0.927006	Rtn1	0.24278	0.19665	0.26899	0.3178	0.31386	0.39589	0.23614	0.342517	0.536532	0.0354395
Cplx2	37500000	25000000	30200000	32300000	56800000	38300000	30900000	4.24667e+07	0.458724	0.231951	Cplx2	0.11643	0.12405	0.13855	0.17068	0.16053	0.14359	0.126343	0.158267	0.325008	0.0354423
Snca	283000000	125000000	99400000	84200000	56500000	83300000	1.69133e+08	7.46667e+07	-1.17962	0.179442	Snca	Na	0.055536	0.054429	0.070093	0.077271	Na	0.0549825	0.073682	0.42234	0.0357057
Armc10	126000000	116000000	127000000	98500000	93800000	114000000	123000000	102100000	-0.268675	0.0412137	Armc10	Na	0.097692	0.10394	0.084748	0.082171	Na	0.100816	0.0834595	-0.272576	0.0358799
Hras1	323000000	387000000	229000000	252000000	259000000	251000000	313000000	254000000	-0.301334	0.268494	Hras1	Na	0.055596	0.060942	0.07815	0.085718	Na	0.058269	0.081934	0.491734	0.0362543
Cs	2970000000	3820000000	4330000000	4660000000	4340000000	5310000000	3.70667e+09	4770000000	0.363867	0.0951619	Cs	0.050272	0.048834	0.060677	0.06436	0.073118	0.06535	0.053261	0.0676093	0.344143	0.036645
Ppib	260000000	301000000	299000000	234000000	308000000	269000000	2.86667e+08	2.70333e+08	-0.0846347	0.552171	Ppib	0.25099	0.20039	0.22877	0.29177	0.28211	0.2628	0.226717	0.278893	0.298823	0.0369244
Rbm39	169000000	256000000	224000000	305000000	345000000	436000000	2.16333e+08	362000000	0.742734	0.0347421	Rbm39	0.54346	0.48495	0.59992	0.68453	0.6462	0.6342	0.542777	0.654977	0.271085	0.0371374
Arpc2	685000000	735000000	848000000	1390000000	1300000000	1300000000	756000000	1330000000	0.814968	0.000538974	Arpc2	0.084613	0.075913	0.099308	0.11542	0.11998	0.10291	0.0866113	0.11277	0.380756	0.0373264
Dctn2	193000000	234000000	237000000	216000000	213000000	244000000	2.21333e+08	2.24333e+08	0.0194233	0.870665	Dctn2	0.20564	Na	0.2165	0.24354	0.2384	Na	0.21107	0.24097	0.191132	0.0380777
Picalm	87400000	89200000	75200000	72900000	114000000	72000000	8.39333e+07	86300000	0.0401167	0.87854	Picalm	0.2392	0.21773	0.26984	0.3051	0.28439	0.28755	0.242257	0.292347	0.271144	0.0381132
Ddah1	71700000	80100000	66100000	55000000	69100000	57600000	7.26333e+07	6.05667e+07	-0.262108	0.11216	Ddah1	0.26924	Na	0.28992	0.36248	0.34188	Na	0.27958	0.35218	0.333052	0.038117
Prkcg	500000000	586000000	536000000	504000000	479000000	369000000	5.40667e+08	4.50667e+08	-0.262679	0.136395	Prkcg	0.20393	0.17816	0.21641	0.25629	0.23884	0.22901	0.1995	0.24138	0.274917	0.0386044
Mta2	190000000	384000000	254000000	477000000	200000000	492000000	276000000	3.89667e+08	0.497572	0.362811	Mta2	0.35551	0.31856	0.41922	0.47949	0.43892	0.46314	0.36443	0.460517	0.337612	0.0386376
Smarca5	256000000	280000000	159000000	298000000	275000000	308000000	2.31667e+08	2.93667e+08	0.342129	0.180411	Smarca5	0.55351	0.46196	0.58127	0.70253	0.64823	0.62947	0.532247	0.660077	0.310539	0.038759
Bub3	26700000	38700000	41400000	46200000	34700000	44400000	35600000	4.17667e+07	0.230475	0.344564	Bub3	Na	0.32033	0.39229	0.44672	0.4522	0.4555	0.35631	0.451473	0.341508	0.0388657
Rab3B	33300000	29300000	37300000	26900000	27300000	46000000	33300000	33400000	0.00432593	0.988825	Rab3B	0.13803	0.1257	0.15957	0.17298	0.17358	0.16795	0.1411	0.171503	0.281519	0.0390427
Khsrp	241000000	230000000	373000000	435000000	289000000	338000000	2.81333e+08	354000000	0.331469	0.312008	Khsrp	0.36937	0.29793	0.37496	0.41719	0.42578	0.42522	0.34742	0.42273	0.283056	0.0392343
Rpn1	401000000	388000000	375000000	495000000	451000000	678000000	388000000	5.41333e+08	0.480461	0.0933411	Rpn1	0.25779	0.21324	0.27932	0.30683	0.30703	0.31333	0.250117	0.309063	0.305301	0.0394949
Plxna1	138000000	161000000	152000000	189000000	167000000	195000000	1.50333e+08	1.83667e+08	0.288925	0.0369767	Plxna1	0.12146	0.14088	0.13542	0.14686	0.15883	0.16793	0.132587	0.157873	0.251832	0.0396204
Ssb	373000000	470000000	476000000	456000000	522000000	538000000	4.39667e+08	5.05333e+08	0.200825	0.190943	Ssb	0.49987	0.43034	0.52538	0.59192	0.57624	0.55765	0.485197	0.57527	0.24567	0.0401505
Map1B	104000000	108000000	120000000	70300000	81400000	128000000	1.10667e+08	9.32333e+07	-0.247303	0.395145	Map1B	0.36786	0.32827	0.23566	0.4796	0.4046	0.44933	0.310597	0.44451	0.517174	0.0404322
Prps1	187000000	153000000	201000000	240000000	141000000	209000000	1.80333e+08	1.96667e+08	0.125086	0.641929	Prps1	0.11304	0.11433	0.12713	0.14806	0.1372	Na	0.118167	0.14263	0.271454	0.0407399
Cyfip2	1430000000	1070000000	1490000000	1350000000	1130000000	1160000000	1330000000	1.21333e+09	-0.13245	0.474999	Cyfip2	0.17248	0.15206	0.18726	0.21689	0.21995	0.19326	0.1706	0.210033	0.300001	0.0407904
Sf3B1	91500000	151000000	142000000	161000000	105000000	83800000	1.28167e+08	116600000	-0.136453	0.715431	Sf3B1	0.54809	0.45906	0.59473	0.65412	0.66214	0.6437	0.53396	0.65332	0.291058	0.0410376
Caskin1	53300000	55900000	68100000	73200000	60800000	71500000	59100000	68500000	0.212946	0.191648	Caskin1	0.12669	0.11769	0.12129	0.15836	0.16361	0.13247	0.12189	0.15148	0.313548	0.0412793
Nxf1	281000000	241000000	266000000	271000000	382000000	243000000	2.62667e+08	2.98667e+08	0.185303	0.459359	Nxf1	0.45865	0.39723	Na	0.57453	0.57361	Na	0.42794	0.57407	0.423818	0.0414481
Slc4A4	293000000	298000000	228000000	209000000	204000000	212000000	273000000	2.08333e+08	-0.390007	0.0462581	Slc4A4	0.063088	0.049729	0.067342	0.082755	Na	0.084611	0.060053	0.083683	0.478698	0.0414733
Serbp1	100000000	119000000	104000000	118000000	139000000	150000000	1.07667e+08	1.35667e+08	0.333495	0.064006	Serbp1	0.74091	0.62057	0.74443	0.53588	Na	0.46705	0.70197	0.501465	-0.48526	0.0415898
Hprt1	22900000	18700000	20600000	15500000	21500000	23000000	2.07333e+07	20000000	-0.0519521	0.791364	Hprt1	0.21338	0.19232	0.23097	0.25987	0.26389	Na	0.212223	0.26188	0.303323	0.0417092
Rpl13A	163000000	389000000	693000000	396000000	397000000	333000000	415000000	3.75333e+08	-0.144939	0.810641	Rpl13A	0.13151	0.11622	Na	Na	0.1619	0.1588	0.123865	0.16035	0.372456	0.0427979
Sf3B3	131000000	231000000	173000000	217000000	156000000	193000000	1.78333e+08	1.88667e+08	0.0812632	0.776269	Sf3B3	0.251	0.22346	0.26228	0.28685	0.31781	0.27833	0.24558	0.29433	0.261242	0.0428077
Kcnab2	460000000	442000000	407000000	489000000	618000000	527000000	4.36333e+08	5.44667e+08	0.319943	0.0586662	Kcnab2	0.29193	0.26346	0.32488	0.41336	0.36725	Na	0.293423	0.390305	0.411618	0.0429993
L1Cam	31900000	22000000	33200000	31700000	21500000	24900000	2.90333e+07	2.60333e+07	-0.15735	0.55288	L1Cam	Na	0.21158	0.23346	0.34191	0.30463	Na	0.22252	0.32327	0.538805	0.0430691
Ranbp2	78400000	139000000	81500000	108000000	86000000	76600000	9.96333e+07	90200000	-0.143501	0.687395	Ranbp2	0.576	0.49423	0.60245	0.70408	0.65577	0.64235	0.55756	0.6674	0.259425	0.0431249
Rps8	506000000	484000000	463000000	554000000	540000000	452000000	4.84333e+08	5.15333e+08	0.0895056	0.416624	Rps8	0.11596	0.10315	0.12978	0.15186	Na	0.14837	0.116297	0.150115	0.368258	0.0431581
Hspa12A	1030000000	948000000	874000000	924000000	1190000000	1140000000	9.50667e+08	1.08467e+09	0.19024	0.223994	Hspa12A	0.077392	0.082442	0.097547	0.11445	0.1107	Na	0.0857937	0.112575	0.391943	0.0433246
Sfxn5	837000000	748000000	445000000	480000000	598000000	470000000	6.76667e+08	516000000	-0.391074	0.269884	Sfxn5	0.092507	0.077657	0.096389	0.10769	0.10822	0.10282	0.088851	0.106243	0.257912	0.043347
Ylpm1	15900000	25500000	26300000	29200000	18600000	18600000	2.25667e+07	2.21333e+07	-0.0279726	0.933279	Ylpm1	0.49549	0.47359	0.55097	0.63775	0.58242	0.57013	0.506683	0.596767	0.236083	0.0439762
Alcam	83200000	107000000	90900000	86800000	92000000	96000000	93700000	91600000	-0.0327014	0.793373	Alcam	0.17206	Na	0.16091	Na	0.19289	0.19935	0.166485	0.19612	0.236344	0.0441617
Sod2	376000000	273000000	276000000	343000000	354000000	329000000	3.08333e+08	342000000	0.149505	0.385749	Sod2	0.045664	0.042453	0.050324	0.053932	0.052101	0.052757	0.046147	0.05293	0.197849	0.0445537
Smchd1	231000000	186000000	263000000	375000000	217000000	420000000	2.26667e+08	3.37333e+08	0.573603	0.166274	Smchd1	0.49871	0.41422	0.56477	0.64037	0.62001	0.60516	0.492567	0.621847	0.33624	0.0446041
Por	83200000	90300000	52900000	81700000	51100000	95200000	7.54667e+07	76000000	0.0101599	0.976976	Por	0.30155	0.27032	0.34937	0.39444	0.36524	0.37421	0.30708	0.377963	0.299632	0.0447117
Camk2A	243000000	276000000	611000000	1600000000	206000000	451000000	3.76667e+08	7.52333e+08	0.998084	0.446548	Camk2A	0.17639	0.15905	0.19497	0.23557	0.20664	0.20879	0.176803	0.217	0.29555	0.0447979
Npepps	188000000	136000000	137000000	116000000	130000000	137000000	1.53667e+08	1.27667e+08	-0.267422	0.227275	Npepps	0.088201	Na	0.076801	0.10705	0.1376	0.12452	0.082501	0.123057	0.576839	0.0448099
Tppp	174000000	227000000	222000000	186000000	278000000	232000000	2.07667e+08	232000000	0.159855	0.48263	Tppp	0.061581	0.060661	0.071815	0.08299	0.077547	0.073087	0.0646857	0.0778747	0.267708	0.0450278
Hnrnpm	395000000	461000000	616000000	708000000	502000000	553000000	4.90667e+08	5.87667e+08	0.260255	0.342501	Hnrnpm	0.21803	0.1824	0.22194	0.24776	0.28968	0.24698	0.207457	0.261473	0.333854	0.046017
Rbmxl1	184000000	259000000	322000000	459000000	368000000	388000000	255000000	405000000	0.667425	0.0365008	Rbmxl1	0.16801	0.13793	0.17841	0.19621	0.19723	0.1951	0.16145	0.19618	0.281091	0.0460321
Ppp1Ca	44700000	44500000	42300000	42400000	39500000	27400000	4.38333e+07	3.64333e+07	-0.266769	0.187296	Ppp1Ca	0.25804	0.22873	0.28787	0.32933	0.30397	0.30434	0.258213	0.312547	0.275508	0.0461112
Vcl	166000000	292000000	168000000	277000000	250000000	365000000	2.08667e+08	2.97333e+08	0.510881	0.177444	Vcl	0.087	0.071729	0.085822	0.09482	0.095034	0.1039	0.081517	0.097918	0.264473	0.0461936
Hp1Bp3	4990000000	7670000000	6320000000	7070000000	8520000000	8010000000	6.32667e+09	7.86667e+09	0.314307	0.155933	Hp1Bp3	0.27239	0.23099	0.28487	0.31929	0.30943	0.30393	0.26275	0.310883	0.242683	0.0464211
Nptxr	21900000	24000000	22800000	22900000	21600000	24500000	22900000	23000000	0.00628626	0.927748	Nptxr	0.53746	0.51592	Na	0.6589	0.67212	0.5883	0.52669	0.639773	0.280607	0.0466205
Rps3	1130000000	1580000000	1690000000	1370000000	1430000000	1450000000	1.46667e+09	1.41667e+09	-0.0500407	0.786905	Rps3	0.15366	0.11269	0.15066	0.175	0.17834	0.17639	0.139003	0.176577	0.345175	0.0467722
Arid1A	81100000	73200000	99600000	61800000	81600000	85200000	8.46333e+07	76200000	-0.151435	0.47402	Arid1A	0.63264	0.56215	0.69291	0.75094	0.77652	0.71541	0.629233	0.747623	0.248716	0.04702
Lemd3	67400000	122000000	91800000	172000000	54300000	29900000	9.37333e+07	85400000	-0.134326	0.866836	Lemd3	Na	0.61979	0.59231	1.1644	0.96084	Na	0.60605	1.06262	0.810117	0.0470574
Src	1170000000	1020000000	1090000000	904000000	1130000000	1110000000	1.09333e+09	1048000000	-0.0610946	0.618994	Src	0.15709	0.13685	0.17361	0.19372	0.19763	0.17885	0.15585	0.190067	0.286347	0.047129
Dlgap1	397000000	543000000	383000000	600000000	523000000	498000000	441000000	5.40333e+08	0.293071	0.171251	Dlgap1	0.26439	0.32243	0.36321	0.48531	0.41806	0.38959	0.316677	0.430987	0.444633	0.0471713
Synj1	431000000	365000000	571000000	504000000	569000000	604000000	4.55667e+08	559000000	0.294869	0.200177	Synj1	0.16314	0.15691	0.19193	0.20053	0.20206	0.20109	0.17066	0.201227	0.237697	0.0472734
Psd3	43300000	42800000	43800000	26300000	37300000	47600000	43300000	3.70667e+07	-0.224245	0.368587	Psd3	0.24171	0.21748	0.25734	0.31712	0.26704	0.2897	0.238843	0.291287	0.286375	0.0474797
Stip1	188000000	87200000	92400000	96900000	110000000	108000000	1.22533e+08	1.04967e+08	-0.223243	0.622902	Stip1	0.10664	0.1077	Na	0.15421	0.14138	0.12648	0.10717	0.14069	0.392619	0.0479171
Fip1L1	66300000	122000000	115000000	139000000	137000000	121000000	101100000	1.32333e+08	0.388394	0.165197	Fip1L1	Na	0.39409	0.44775	0.64587	0.57772	Na	0.42092	0.611795	0.539502	0.0479449
Ckap5	29900000	26100000	30600000	29200000	28100000	35400000	2.88667e+07	30900000	0.0982023	0.488438	Ckap5	0.42086	0.3866	0.48515	0.5317	0.51508	0.50106	0.43087	0.515947	0.259969	0.0480272
Camk2B	95100000	107000000	176000000	446000000	107000000	137000000	1.26033e+08	230000000	0.867829	0.402908	Camk2B	0.17622	0.17478	0.2211	0.27283	0.23129	0.23672	0.1907	0.246947	0.372895	0.0484018
Stx1A	403000000	510000000	373000000	280000000	366000000	463000000	4.28667e+08	3.69667e+08	-0.213631	0.42986	Stx1A	0.047605	0.045363	0.049259	0.058579	0.052686	0.051573	0.047409	0.0542793	0.195242	0.0485678
U2Af2	426000000	466000000	236000000	236000000	604000000	659000000	376000000	4.99667e+08	0.410233	0.457539	U2Af2	0.36574	0.31694	0.39809	0.42989	0.4257	0.42368	0.360257	0.426423	0.243261	0.0489633
Pclo	24100000	19600000	20800000	23400000	23600000	19800000	21500000	2.22667e+07	0.0505489	0.696165	Pclo	0.17172	0.16384	0.20127	0.20935	0.20833	0.21819	0.178943	0.211957	0.244267	0.049102
Eif4G3	24500000	17600000	16900000	19600000	20600000	20600000	1.96667e+07	2.02667e+07	0.0433564	0.818434	Eif4G3	0.35341	0.36726	0.37974	0.52983	0.51369	0.40117	0.366803	0.481563	0.392719	0.0494537
Atp5F1	1370000000	1150000000	1020000000	1200000000	1080000000	1710000000	1180000000	1330000000	0.172639	0.530089	Atp5F1	0.046217	0.044683	Na	0.052085	0.061173	0.056033	0.04545	0.0564303	0.312191	0.0497909
Snx27	48800000	50800000	49800000	53300000	46500000	30900000	49800000	4.35667e+07	-0.192921	0.402014	Snx27	0.14811	0.12945	Na	0.21465	Na	0.19139	0.13878	0.20302	0.548822	0.0498735
Cycs	143000000	194000000	159000000	66000000	34000000	38400000	1.65333e+08	4.61333e+07	-1.8415	0.00274433	Cycs	0.047061	0.036547	0.044409	0.051382	0.054506	0.050395	0.0426723	0.0520943	0.287825	0.0499079
Ap2A1	599000000	500000000	563000000	585000000	590000000	688000000	554000000	621000000	0.164707	0.204864	Ap2A1	0.080726	0.097797	0.1061	0.13103	0.12296	Na	0.0948743	0.126995	0.420682	0.0500937
Baiap2	86000000	118000000	110000000	91900000	99200000	101000000	1.04667e+08	9.73667e+07	-0.104302	0.506214	Baiap2	0.33844	0.29989	0.368	0.42282	0.39583	0.38048	0.335443	0.39971	0.252885	0.0508213
Phyhipl	90300000	79000000	70600000	69700000	59600000	58300000	7.99667e+07	6.25333e+07	-0.354773	0.0611392	Phyhipl	0.2527	0.27586	0.30049	0.34736	0.32694	Na	0.27635	0.33715	0.286894	0.0517124
Pafah1B1	117000000	105000000	101000000	91100000	99500000	115000000	1.07667e+08	1.01867e+08	-0.0798896	0.532112	Pafah1B1	0.3714	0.32084	Na	0.45722	Na	0.49174	0.34612	0.47448	0.455075	0.0524359
Znf326	287000000	353000000	349000000	415000000	621000000	466000000	3.29667e+08	5.00667e+08	0.602842	0.0594335	Znf326	0.21621	0.22685	0.31827	0.42338	0.37128	Na	0.253777	0.39733	0.646778	0.0527367
Cct2	77400000	69800000	74100000	74600000	72500000	74100000	7.37667e+07	7.37333e+07	-0.000652066	0.989081	Cct2	0.17345	0.15822	0.19188	0.22257	0.19301	0.21623	0.174517	0.210603	0.271163	0.0527393
Dmxl2	373000000	235000000	160000000	169000000	246000000	188000000	256000000	201000000	-0.348948	0.454923	Dmxl2	0.084888	0.10396	0.12284	0.13738	0.13718	0.12923	0.103896	0.134597	0.373503	0.052892
Ahcy	67700000	67500000	59600000	57200000	60300000	61800000	6.49333e+07	5.97667e+07	-0.119618	0.159216	Ahcy	0.10574	0.090927	0.11404	0.14474	0.1284	Na	0.103569	0.13657	0.399048	0.0532478
Cox4I1	2860000000	1840000000	934000000	534000000	372000000	470000000	1878000000	4.58667e+08	-2.03368	0.06383	Cox4I1	0.058161	0.059275	0.070166	0.073084	0.074733	0.071739	0.062534	0.0731853	0.226914	0.0533768
Rpl23	329000000	305000000	452000000	162000000	130000000	121000000	362000000	1.37667e+08	-1.39481	0.00895185	Rpl23	0.13179	0.11599	Na	0.16964	0.19255	Na	0.12389	0.181095	0.547687	0.0543874
Rbm8A	114000000	121000000	186000000	282000000	371000000	418000000	1.40333e+08	357000000	1.34707	0.009237	Rbm8A	0.34075	0.29248	Na	0.43497	0.41403	Na	0.316615	0.4245	0.423035	0.0546368
Lingo1	41800000	49800000	38700000	44200000	45700000	49800000	4.34333e+07	4.65667e+07	0.100495	0.445472	Lingo1	0.25523	0.22222	0.2858	0.33083	0.30478	0.2968	0.254417	0.310803	0.288809	0.0552171
Ncam2	106000000	141000000	129000000	105000000	103000000	115000000	1.25333e+08	1.07667e+08	-0.219198	0.180974	Ncam2	0.12628	0.10819	0.13274	0.15092	0.1516	Na	0.122403	0.15126	0.305388	0.0558156
Ndufs1	391000000	337000000	316000000	387000000	379000000	323000000	348000000	363000000	0.0608822	0.644103	Ndufs1	0.070017	0.070374	0.081244	0.080358	0.094616	0.093996	0.0738783	0.0896567	0.27926	0.0564728
Hpca	653000000	827000000	590000000	727000000	1420000000	1470000000	690000000	1.20567e+09	0.805163	0.108149	Hpca	Na	0.29652	0.29349	0.35567	0.33377	0.31937	0.295005	0.33627	0.188881	0.0568281
Oxct1	132000000	111000000	94900000	100000000	110000000	112000000	1.12633e+08	1.07333e+08	-0.0695357	0.665213	Oxct1	0.10671	0.10837	0.11289	0.13552	0.11981	0.1184	0.109323	0.124577	0.188433	0.0578948
Ppp3Ca	2100000000	1170000000	1260000000	1180000000	1340000000	1400000000	1510000000	1.30667e+09	-0.208657	0.539362	Ppp3Ca	0.12045	0.12144	0.14553	0.18207	0.15749	0.1492	0.12914	0.16292	0.335228	0.0580289
Rab1A	572000000	470000000	238000000	344000000	203000000	295000000	4.26667e+08	2.80667e+08	-0.604252	0.244564	Rab1A	0.13226	0.11932	0.14019	0.16901	0.15927	0.14192	0.13059	0.156733	0.263268	0.0589537
Grb2	46300000	48800000	43000000	46700000	54100000	58300000	4.60333e+07	5.30333e+07	0.204221	0.138009	Grb2	0.28807	0.26993	0.33594	0.36947	0.3355	0.36447	0.29798	0.35648	0.258606	0.0589996
Vps29	27400000	22100000	23400000	22700000	28200000	31200000	24300000	2.73667e+07	0.171463	0.358123	Vps29	0.15427	0.16804	0.1804	0.2239	0.20554	0.18312	0.16757	0.204187	0.285125	0.0590772
Scn9A;Scn4A	45100000	41600000	50300000	37900000	37800000	45900000	4.56667e+07	4.05333e+07	-0.172033	0.236174	Scn9A;Scn4A	0.14738	0.12231	0.14274	0.18867	0.16164	0.15842	0.137477	0.169577	0.302751	0.0594427
Atl1	40900000	49500000	42700000	46600000	43200000	37300000	4.43667e+07	4.23667e+07	-0.0665465	0.624154	Atl1	0.23798	0.18815	0.25133	0.28572	0.28906	0.26463	0.22582	0.279803	0.30924	0.0594769
Cse1L	19000000	17500000	15300000	16500000	12200000	15700000	1.72667e+07	14800000	-0.222392	0.220916	Cse1L	Na	0.027867	0.034762	0.039876	0.038801	0.038557	0.0313145	0.039078	0.319526	0.0595175
Idh3A	1480000000	849000000	866000000	841000000	825000000	1210000000	1065000000	9.58667e+08	-0.151752	0.683892	Idh3A	0.049812	0.048867	0.055947	0.06145	0.060339	0.055419	0.051542	0.0590693	0.196661	0.0598301
Eef2	237000000	247000000	255000000	360000000	199000000	399000000	2.46333e+08	3.19333e+08	0.374451	0.300444	Eef2	0.37715	0.30836	0.40779	0.44565	0.43956	0.43815	0.364433	0.44112	0.275516	0.0600139
Slc8A1	53900000	90400000	88400000	104000000	101000000	92200000	7.75667e+07	9.90667e+07	0.352963	0.157068	Slc8A1	0.095086	Na	0.10582	0.12411	0.12209	0.11166	0.100453	0.119287	0.247912	0.060105
Rps9	365000000	504000000	305000000	663000000	578000000	690000000	3.91333e+08	6.43667e+08	0.717916	0.0205547	Rps9	0.14352	0.10427	Na	0.16411	0.17144	0.16735	0.123895	0.167633	0.436191	0.060555
Ncl	262000000	480000000	522000000	485000000	452000000	382000000	4.21333e+08	4.39667e+08	0.0614481	0.841821	Ncl	0.34394	0.30044	0.38843	0.43804	0.41293	0.39848	0.34427	0.416483	0.274718	0.0608334
Son	188000000	386000000	199000000	196000000	236000000	357000000	2.57667e+08	263000000	0.0295569	0.950316	Son	0.49189	0.52799	0.66393	0.78538	0.69732	0.67954	0.56127	0.720747	0.360797	0.0611805
Slc12A5	438000000	486000000	330000000	373000000	369000000	402000000	418000000	3.81333e+08	-0.13245	0.481394	Slc12A5	0.14662	0.12778	0.15763	0.1678	0.16981	0.16341	0.14401	0.167007	0.213737	0.0614076
Fasn	71000000	44700000	48300000	43500000	42900000	47600000	5.46667e+07	4.46667e+07	-0.291463	0.297882	Fasn	0.18654	0.17834	0.20519	0.23473	0.26188	0.20811	0.190023	0.234907	0.305911	0.0617164
Dlg4	54700000	50200000	51600000	57900000	64600000	56000000	5.21667e+07	59500000	0.189761	0.066421	Dlg4	0.093484	0.088885	Na	0.10653	0.11601	0.10142	0.0911845	0.107987	0.243993	0.0621028
Eftud2	171000000	595000000	479000000	805000000	724000000	555000000	415000000	6.94667e+08	0.74321	0.128675	Eftud2	0.29472	0.2863	0.34656	0.37943	0.39332	0.34187	0.309193	0.37154	0.265008	0.0623525
Ap2A2	444000000	378000000	348000000	416000000	397000000	392000000	390000000	4.01667e+08	0.0425246	0.71067	Ap2A2	0.080139	0.096072	0.10383	0.10816	0.11631	0.11216	0.093347	0.11221	0.265526	0.0624371
Ndufa7	13700000	26500000	25000000	24700000	21000000	19000000	2.17333e+07	2.15667e+07	-0.0111063	0.971414	Ndufa7	0.085229	0.077465	Na	0.099707	0.09591	Na	0.081347	0.0978085	0.265871	0.0625202
H1F0	4330000000	5750000000	4900000000	5010000000	3440000000	870000000	4.99333e+09	3.10667e+09	-0.684636	0.213116	H1F0	0.052097	0.046857	0.053401	0.061879	0.057452	Na	0.050785	0.0596655	0.232495	0.0625782
Tp53Bp1	44500000	47800000	47500000	62600000	36300000	49600000	46600000	49500000	0.0870986	0.724401	Tp53Bp1	0.4197	0.42964	0.55124	0.61294	0.57873	0.55694	0.46686	0.58287	0.320184	0.0626493
Scai	65100000	70800000	77300000	96300000	81000000	72800000	7.10667e+07	8.33667e+07	0.230298	0.187037	Scai	0.066729	0.08169	0.095665	0.099464	0.10576	0.1047	0.0813613	0.103308	0.344537	0.0627469
Smarcc2	74200000	78300000	86400000	107000000	79600000	99900000	7.96333e+07	95500000	0.262128	0.151233	Smarcc2	0.43009	0.38566	0.46653	0.52573	0.48677	0.47931	0.427427	0.49727	0.218352	0.0637292
Atp6V1E1	1410000000	783000000	720000000	611000000	727000000	767000000	971000000	7.01667e+08	-0.468685	0.29769	Atp6V1E1	0.13049	0.13022	0.11572	0.15984	0.13821	0.14166	0.125477	0.14657	0.224171	0.0637997
Hsp90Aa1	328000000	260000000	167000000	188000000	230000000	351000000	2.51667e+08	2.56333e+08	0.026507	0.948249	Hsp90Aa1	0.18392	0.26054	0.26839	0.30552	0.30209	0.31165	0.237617	0.30642	0.366874	0.0639846
Slc9A3R1	63600000	61900000	104000000	106000000	74300000	70000000	76500000	8.34333e+07	0.125164	0.717298	Slc9A3R1	0.10455	0.11228	0.14542	0.14521	0.16452	0.15683	0.12075	0.15552	0.365077	0.0645547
Cct4	706000000	519000000	450000000	483000000	637000000	597000000	5.58333e+08	5.72333e+08	0.0357289	0.883032	Cct4	0.14789	0.13021	Na	Na	0.18243	0.17163	0.13905	0.17703	0.34839	0.0669999
Prdx2	152000000	104000000	129000000	121000000	138000000	125000000	1.28333e+08	128000000	-0.00375213	0.983087	Prdx2	0.11214	0.1113	0.12766	0.15703	0.14586	0.1263	0.117033	0.143063	0.289734	0.0672029
Pea15	15700000	20300000	20300000	17100000	20600000	19800000	1.87667e+07	1.91667e+07	0.030427	0.84053	Pea15	0.19858	0.18231	0.21763	0.2343	0.22962	0.21851	0.199507	0.227477	0.189282	0.0674274
Pygb	302000000	152000000	207000000	236000000	149000000	315000000	2.20333e+08	2.33333e+08	0.0827047	0.851108	Pygb	0.071564	0.063125	0.087611	0.088834	0.09316	0.10515	0.0741	0.0957147	0.369266	0.0675259
Rab1B	39000000	41500000	37200000	35600000	36700000	38300000	3.92333e+07	3.68667e+07	-0.0897629	0.183329	Rab1B	0.13818	0.12651	0.15408	0.17927	0.16467	Na	0.13959	0.17197	0.300961	0.069191
Sdha	476000000	589000000	518000000	643000000	555000000	520000000	5.27667e+08	5.72667e+08	0.118069	0.412622	Sdha	0.12294	0.10109	0.12384	0.13717	0.13839	0.13036	0.115957	0.135307	0.222647	0.0692322
Cacna2D1	195000000	211000000	183000000	277000000	190000000	192000000	1.96333e+08	2.19667e+08	0.162011	0.477355	Cacna2D1	0.1316	0.10668	0.14557	0.16969	0.20203	0.15091	0.12795	0.17421	0.445247	0.0693323
Fh	325000000	288000000	295000000	249000000	222000000	298000000	3.02667e+08	2.56333e+08	-0.239709	0.137116	Fh	0.046863	0.050894	0.056868	0.06179	0.060918	0.056528	0.0515417	0.0597453	0.213087	0.069498
Kpnb1	121000000	150000000	140000000	161000000	123000000	216000000	137000000	1.66667e+08	0.28279	0.353724	Kpnb1	0.14702	0.17979	0.18997	Na	0.23704	0.21279	0.17226	0.224915	0.384792	0.0696055
Opa1	416000000	436000000	304000000	337000000	337000000	510000000	3.85333e+08	3.94667e+08	0.0345277	0.901485	Opa1	0.073333	Na	0.080019	0.083626	0.085793	0.090512	0.076676	0.0866437	0.176319	0.0704824
Hcfc1	123000000	238000000	167000000	322000000	219000000	271000000	176000000	2.70667e+08	0.620942	0.102097	Hcfc1	0.38713	0.35272	0.46568	0.50779	0.50284	0.46226	0.401843	0.490963	0.288982	0.0706057
Eef1A2	29900000	34500000	27600000	30200000	115000000	53800000	3.06667e+07	6.63333e+07	1.11306	0.232185	Eef1A2	0.34156	0.30968	0.39671	0.43777	0.43313	0.39166	0.349317	0.420853	0.268782	0.0713741
Cpe	52700000	49800000	36300000	35700000	45500000	48500000	4.62667e+07	4.32333e+07	-0.0978291	0.65838	Cpe	0.56531	0.52478	0.65057	0.73868	0.72076	0.63632	0.58022	0.698587	0.267839	0.0718813
Slc25A22	550000000	546000000	682000000	763000000	703000000	544000000	5.92667e+08	670000000	0.17694	0.383893	Slc25A22	0.077351	0.074539	0.10175	0.10082	0.10768	0.11337	0.0845467	0.10729	0.343696	0.0722101
Ctnna1	141000000	176000000	153000000	144000000	187000000	223000000	1.56667e+08	1.84667e+08	0.237225	0.326059	Ctnna1	0.46695	0.3098	0.36746	0.49931	0.52577	0.47189	0.381403	0.49899	0.387693	0.0722637
Cisd1	120000000	47600000	66500000	45600000	29900000	40700000	7.80333e+07	3.87333e+07	-1.01051	0.150991	Cisd1	0.050632	0.050505	0.064067	0.061261	0.082748	0.083059	0.055068	0.0756893	0.458876	0.072354
Dync1Li1	26900000	22800000	27000000	20700000	21100000	20700000	2.55667e+07	2.08333e+07	-0.29537	0.0271478	Dync1Li1	0.17227	0.13916	0.20297	0.24337	0.23212	0.20119	0.171467	0.22556	0.395583	0.0725444
Snw1	503000000	703000000	590000000	921000000	329000000	493000000	5.98667e+08	581000000	-0.0432148	0.928792	Snw1	0.69694	0.58712	0.50588	0.86277	0.7216	0.72795	0.596647	0.770773	0.36943	0.072885
Phb	1160000000	1050000000	990000000	980000000	777000000	1220000000	1.06667e+09	9.92333e+08	-0.104213	0.617148	Phb	0.047789	0.046362	0.056809	0.060759	0.072147	Na	0.05032	0.066453	0.401202	0.0741088
Exoc3	118000000	201000000	195000000	165000000	282000000	236000000	1.71333e+08	2.27667e+08	0.410117	0.262853	Exoc3	Na	0.17333	0.17659	0.22908	0.20498	Na	0.17496	0.21703	0.310869	0.0743453
Cdc5L	148000000	321000000	315000000	184000000	232000000	157000000	2.61333e+08	191000000	-0.452319	0.311647	Cdc5L	0.52765	0.4827	0.62691	0.66327	0.68966	0.62208	0.545753	0.658337	0.270577	0.0744059
Suclg1	972000000	970000000	721000000	754000000	671000000	661000000	8.87667e+08	6.95333e+08	-0.352313	0.0951845	Suclg1	0.053338	0.047398	Na	0.060915	0.060379	Na	0.050368	0.060647	0.267929	0.0748394
Tmod2	23700000	26300000	36600000	28900000	32100000	31800000	2.88667e+07	3.09333e+07	0.0997578	0.638235	Tmod2	0.15156	Na	0.17126	0.20473	0.18086	0.19151	0.16141	0.192367	0.253129	0.074996
Mecp2	180000000	253000000	350000000	413000000	274000000	278000000	261000000	3.21667e+08	0.301517	0.41747	Mecp2	0.11352	0.089077	0.12323	0.1398	0.1381	0.12662	0.108609	0.13484	0.312105	0.0750926
Diras2	69100000	83500000	127000000	86300000	98200000	89200000	93200000	9.12333e+07	-0.0307689	0.9172	Diras2	Na	0.21631	0.24767	0.31283	0.28824	Na	0.23199	0.300535	0.37347	0.0751066
Myo6	178000000	96800000	180000000	110000000	158000000	194000000	151600000	154000000	0.0226606	0.950928	Myo6	0.35527	0.28591	0.36587	0.39371	0.39933	0.47658	0.335683	0.423207	0.334261	0.0753459
Mbp	355000000	523000000	556000000	272000000	422000000	1240000000	478000000	6.44667e+08	0.431543	0.616231	Mbp	0.014952	0.013736	0.011761	0.017109	0.015278	0.015779	0.013483	0.0160553	0.251911	0.0755562
Ezr	281000000	425000000	324000000	419000000	113000000	286000000	3.43333e+08	2.72667e+08	-0.332472	0.51209	Ezr	0.1886	0.14766	0.18435	0.21718	0.21957	Na	0.173537	0.218375	0.331567	0.0757774
Rock2	132000000	107000000	105000000	86400000	92500000	113000000	1.14667e+08	97300000	-0.236934	0.216305	Rock2	0.11687	0.13317	0.14912	0.15917	0.15776	0.19854	0.133053	0.171823	0.368921	0.0759613
Clip2	110000000	128000000	36400000	35200000	79300000	55700000	9.14667e+07	5.67333e+07	-0.689049	0.322235	Clip2	0.31574	0.27476	Na	Na	0.42237	0.37699	0.29525	0.39968	0.436908	0.0760569
Ssr1	202000000	314000000	309000000	352000000	292000000	315000000	275000000	3.19667e+08	0.217137	0.331908	Ssr1	Na	0.49264	0.60525	0.64347	0.68064	0.68361	0.548945	0.66924	0.285862	0.0760844
Atl2	14600000	16900000	15600000	16300000	17500000	18700000	15700000	17500000	0.15659	0.134327	Atl2	Na	0.23045	0.28078	0.31311	0.31942	0.29757	0.255615	0.310033	0.278451	0.0770721
Tkt	451000000	162000000	335000000	312000000	271000000	308000000	316000000	297000000	-0.0894616	0.834027	Tkt	0.097667	0.073235	0.1157	0.13276	0.11522	0.14136	0.095534	0.12978	0.441982	0.0776641
Pds5B	29100000	42700000	46700000	52700000	35900000	39900000	39500000	4.28333e+07	0.116881	0.673754	Pds5B	0.50643	0.45234	0.58052	0.6688	0.5796	0.61208	0.513097	0.62016	0.27341	0.0777409
Pabpc1	48500000	46100000	41200000	37900000	38000000	31500000	4.52667e+07	35800000	-0.338489	0.0357098	Pabpc1	0.17796	0.17324	0.22694	0.25642	0.23075	0.22805	0.192713	0.238407	0.306968	0.0780841
Macf1	50700000	177000000	69900000	68200000	287000000	71400000	99200000	142200000	0.519509	0.629263	Macf1	0.28071	0.23574	0.28871	0.33093	0.31992	Na	0.268387	0.325425	0.278012	0.0782234
Park7	60300000	37200000	44700000	48900000	53300000	62700000	47400000	5.49667e+07	0.21367	0.393921	Park7	Na	0.084229	0.09767	0.1147	0.11278	Na	0.0909495	0.11374	0.322602	0.0784326
Vdac3	1700000000	1670000000	1620000000	1530000000	1720000000	1990000000	1.66333e+09	1.74667e+09	0.070527	0.571768	Vdac3	0.044815	Na	0.056322	0.069577	0.076343	Na	0.0505685	0.07296	0.528867	0.0785267
2009-09-01	399000000	419000000	392000000	424000000	412000000	495000000	4.03333e+08	4.43667e+08	0.137504	0.211349	38595	0.063997	0.072599	0.07983	0.087428	0.08381	0.10869	0.072142	0.0933093	0.371182	0.0785672
Nup210	204000000	297000000	223000000	392000000	209000000	374000000	2.41333e+08	325000000	0.429413	0.266058	Nup210	Na	0.091152	0.10563	0.12196	0.12947	Na	0.098391	0.125715	0.353559	0.0787025
D10Jhu81E	142000000	99700000	118000000	132000000	118000000	120000000	119900000	1.23333e+08	0.0407311	0.804818	D10Jhu81E	0.052214	0.052132	0.062456	0.065179	0.063379	0.062798	0.0556007	0.0637853	0.198123	0.0796201
Napa	296000000	274000000	285000000	154000000	243000000	295000000	285000000	2.30667e+08	-0.305152	0.262095	Napa	0.19107	0.17624	0.2237	0.2447	0.25215	0.21717	0.197003	0.238007	0.272782	0.0802464
Cpne4	598000000	322000000	450000000	107000000	399000000	371000000	4.56667e+08	2.92333e+08	-0.643527	0.250928	Cpne4	Na	0.16853	0.1884	0.2476	0.22037	Na	0.178465	0.233985	0.390775	0.0811039
Aldh6A1	8500000	6890000	9800000	7070000	8330000	7110000	8.39667e+06	7.50333e+06	-0.162285	0.394708	Aldh6A1	0.087768	0.071645	0.087498	0.095419	0.094167	0.094447	0.0823037	0.0946777	0.202067	0.0815151
Mtco2	1630000000	1600000000	1360000000	1810000000	1410000000	2240000000	1530000000	1820000000	0.250407	0.317983	Mtco2	0.064583	0.06416	Na	0.09067	0.078318	Na	0.0643715	0.084494	0.392427	0.0827698
Abi1	624000000	688000000	586000000	567000000	613000000	571000000	6.32667e+08	5.83667e+08	-0.116301	0.214005	Abi1	0.1379	0.18047	Na	0.25134	Na	0.22678	0.159185	0.23906	0.586668	0.0830295
Etfa	129000000	41300000	47900000	33000000	45200000	38700000	7.27333e+07	3.89667e+07	-0.900376	0.300464	Etfa	0.092856	0.078247	0.089772	0.10138	0.1019	Na	0.0869583	0.10164	0.225072	0.0834616
Elmo2	173000000	277000000	154000000	134000000	26300000	164000000	2.01333e+08	108100000	-0.89722	0.175156	Elmo2	0.26722	0.24574	Na	0.3403	Na	0.30537	0.25648	0.322835	0.331951	0.083667
Rapgef2	133000000	152000000	99000000	83000000	132000000	116000000	128000000	1.10333e+08	-0.214275	0.45106	Rapgef2	0.22022	0.26869	0.26725	Na	0.34769	0.29778	0.252053	0.322735	0.356621	0.0839661
Amph	95900000	52400000	60000000	60100000	57900000	54600000	6.94333e+07	5.75333e+07	-0.27123	0.428118	Amph	0.051413	0.051756	0.058604	0.069089	0.062579	0.090761	0.0539243	0.074143	0.459374	0.0839962
Mark2	306000000	551000000	323000000	449000000	325000000	372000000	3.93333e+08	382000000	-0.0421798	0.90249	Mark2	0.22647	0.20929	0.25228	0.32145	0.26461	0.26112	0.229347	0.282393	0.300176	0.0842233
Ly6H	409000000	372000000	524000000	322000000	423000000	499000000	435000000	4.14667e+08	-0.0690633	0.782042	Ly6H	0.13372	0.1108	0.13754	0.16131	0.15698	0.13842	0.127353	0.152237	0.257479	0.0846943
Tcerg1	387000000	162000000	627000000	364000000	388000000	399000000	392000000	3.83667e+08	-0.0310002	0.953622	Tcerg1	0.2823	0.39609	0.3647	0.45824	0.41093	0.56873	0.347697	0.4793	0.4631	0.0849644
Prpf8	114000000	186000000	155000000	208000000	129000000	150000000	1.51667e+08	1.62333e+08	0.0980552	0.751998	Prpf8	0.52171	0.45981	0.58489	0.65749	0.61678	0.58027	0.522137	0.61818	0.2436	0.0863923
Puf60	309000000	511000000	390000000	552000000	490000000	495000000	4.03333e+08	5.12333e+08	0.34511	0.153408	Puf60	0.6326	0.54803	0.66988	0.76289	0.71096	0.67552	0.616837	0.716457	0.215991	0.0866844
Rtn3	141000000	140000000	145000000	119000000	151000000	163000000	142000000	1.44333e+08	0.0235136	0.86848	Rtn3	0.31551	0.28262	0.3589	0.40312	0.38337	0.35152	0.31901	0.379337	0.249877	0.0868885
Hsp90B1	145000000	154000000	163000000	158000000	151000000	170000000	154000000	1.59667e+08	0.0521328	0.497393	Hsp90B1	0.26772	0.22403	0.27523	0.2897	0.28965	0.29662	0.25566	0.29199	0.191693	0.0874185
Rab5C	111000000	136000000	87800000	92500000	129000000	119000000	111600000	113500000	0.0243553	0.919555	Rab5C	0.16345	0.15838	0.20134	0.21806	Na	0.21812	0.17439	0.21809	0.322606	0.087911
Prdx3	82300000	71700000	76400000	80300000	70500000	72800000	76800000	7.45333e+07	-0.0432205	0.622945	Prdx3	0.048552	0.046837	0.055664	0.058707	0.059404	Na	0.050351	0.0590555	0.230051	0.0886205
Fis1	18700000	26000000	28900000	41700000	18000000	60000000	2.45333e+07	39900000	0.701645	0.28733	Fis1	0.13606	0.11663	0.13519	0.15678	Na	0.14657	0.129293	0.151675	0.230335	0.0892122
Rab6A	605000000	668000000	481000000	614000000	723000000	860000000	5.84667e+08	7.32333e+08	0.324886	0.175822	Rab6A	0.56051	0.4895	0.60826	0.73072	0.64575	Na	0.552757	0.688235	0.316257	0.0893499
Bcas1	36300000	57000000	63500000	47400000	58700000	66200000	5.22667e+07	5.74333e+07	0.135997	0.62778	Bcas1	0.09472	0.079005	0.091897	0.10718	0.11282	0.094362	0.0885407	0.104787	0.243052	0.0899046
Ndufs4	180000000	128000000	157000000	121000000	223000000	323000000	155000000	2.22333e+08	0.520456	0.32615	Ndufs4	0.073219	0.061065	Na	Na	0.08497	0.089063	0.067142	0.0870165	0.374073	0.0902303
Ppia	280000000	229000000	261000000	260000000	234000000	272000000	2.56667e+08	2.55333e+08	-0.00751405	0.946392	Ppia	Na	0.12894	0.14939	0.17797	Na	0.16918	0.139165	0.173575	0.318763	0.0906181
Grpel1	18000000	18000000	14500000	18100000	10300000	10100000	1.68333e+07	1.28333e+07	-0.391425	0.237301	Grpel1	0.18387	0.19545	0.22186	0.2458	0.23128	Na	0.200393	0.23854	0.251397	0.0906419
Ldha	455000000	279000000	221000000	148000000	197000000	155000000	3.18333e+08	1.66667e+08	-0.933573	0.102895	Ldha	0.081896	0.07667	0.094049	Na	0.1154	0.18543	0.084205	0.150415	0.836971	0.0909925
Slc3A2	972000000	772000000	609000000	610000000	654000000	667000000	7.84333e+08	6.43667e+08	-0.285153	0.2566	Slc3A2	0.11051	0.1022	0.13715	0.16823	0.13361	0.14527	0.11662	0.149037	0.353852	0.0913092
Adcy9	108000000	132000000	114000000	113000000	113000000	101000000	118000000	109000000	-0.114459	0.336426	Adcy9	0.14345	0.11458	0.13716	Na	0.15678	0.1636	0.13173	0.16019	0.2822	0.0913585
Etfb	111000000	96300000	107000000	103000000	93700000	114000000	1.04767e+08	1.03567e+08	-0.01662	0.877838	Etfb	0.10655	0.086621	0.10095	0.11621	0.11752	Na	0.0980403	0.116865	0.253396	0.0914948
Cand1	193000000	138000000	103000000	110000000	123000000	118000000	1.44667e+08	117000000	-0.306224	0.354862	Cand1	0.090569	0.096538	0.10928	Na	0.11934	0.11434	0.0987957	0.11684	0.242015	0.0916379
Ddx39B	87300000	126000000	148000000	199000000	88000000	86700000	1.20433e+08	1.24567e+08	0.0486833	0.924971	Ddx39B	0.20442	0.17663	0.22159	0.24501	Na	0.24008	0.20088	0.242545	0.271919	0.0917276
Rps19	342000000	346000000	301000000	375000000	319000000	456000000	3.29667e+08	3.83333e+08	0.217591	0.273227	Rps19	Na	0.10993	0.12778	0.15116	0.18791	0.14815	0.118855	0.162407	0.450408	0.0918462
Aak1	197000000	269000000	139000000	264000000	219000000	139000000	2.01667e+08	2.07333e+08	0.0399794	0.919151	Aak1	0.13962	0.13745	0.16195	0.2164	0.1858	0.15859	0.14634	0.18693	0.353174	0.0925615
Gstm5	73500000	64300000	56600000	48700000	52000000	47900000	64800000	4.95333e+07	-0.387594	0.038897	Gstm5	0.12491	0.12371	0.14399	0.14975	0.154	Na	0.13087	0.151875	0.21475	0.0929392
Ddx5	9170000	12900000	9990000	8520000	13200000	14500000	1.06867e+07	1.20733e+07	0.176012	0.552256	Ddx5	0.67207	0.62786	0.76646	0.88131	0.78532	0.7612	0.688797	0.809277	0.232555	0.0933117
Khdrbs1	55700000	60300000	142000000	59100000	85900000	38200000	86000000	6.10667e+07	-0.493952	0.469585	Khdrbs1	0.28486	0.24584	0.3136	0.36455	0.33883	0.30844	0.281433	0.337273	0.261125	0.0934079
Hadhb	721000000	757000000	681000000	758000000	816000000	1030000000	7.19667e+08	868000000	0.270366	0.158059	Hadhb	0.15673	0.12901	Na	Na	0.18616	0.20983	0.14287	0.197995	0.470761	0.0941299
Ndrg4	21300000	24400000	26300000	16500000	25000000	28900000	24000000	2.34667e+07	-0.0324215	0.898866	Ndrg4	0.5565	0.5271	0.60384	0.69794	0.65292	0.58954	0.56248	0.6468	0.201518	0.0941434
Timm44	33300000	37000000	26800000	30000000	29400000	36400000	3.23667e+07	3.19333e+07	-0.0194456	0.91309	Timm44	0.1133	0.09685	Na	0.13789	0.12881	Na	0.105075	0.13335	0.343798	0.0949393
Dclk1	120000000	149000000	123000000	96100000	107000000	98800000	1.30667e+08	1.00633e+08	-0.376783	0.0371851	Dclk1	0.20303	0.18503	0.22973	0.24264	0.23386	0.22955	0.20593	0.23535	0.192654	0.0955793
Gad1	72200000	55100000	53700000	51400000	56200000	59200000	6.03333e+07	55600000	-0.11787	0.498468	Gad1	0.31694	0.29782	0.34652	0.43239	0.34306	0.50577	0.320427	0.427073	0.41449	0.0957444
Slc25A11	147000000	147000000	146000000	150000000	135000000	132000000	1.46667e+08	139000000	-0.0774561	0.241261	Slc25A11	Na	0.047324	0.064456	0.072544	0.076292	0.092846	0.05589	0.0805607	0.527485	0.0958118
Smu1	489000000	697000000	776000000	807000000	634000000	771000000	654000000	7.37333e+08	0.173026	0.453686	Smu1	0.48191	0.32931	0.53726	0.61967	0.57857	0.56653	0.449493	0.588257	0.388146	0.0968328
Ncoa5	736000000	899000000	1020000000	1290000000	546000000	865000000	885000000	9.00333e+08	0.0247818	0.950192	Ncoa5	0.33091	0.27582	Na	0.40022	0.38046	Na	0.303365	0.39034	0.363677	0.0970102
Iqsec1	394000000	444000000	410000000	263000000	398000000	391000000	416000000	3.50667e+08	-0.246483	0.23097	Iqsec1	0.31248	0.30192	Na	0.41227	0.5126	0.37519	0.3072	0.433353	0.496366	0.0981229
Prkaca	70800000	64800000	61900000	56800000	62400000	54500000	6.58333e+07	57900000	-0.185255	0.0871088	Prkaca	0.19956	0.17844	0.21039	0.24896	0.22206	0.2114	0.19613	0.227473	0.213887	0.0981875
Plxna2	26100000	34600000	30800000	23700000	36800000	37700000	30500000	3.27333e+07	0.101951	0.686839	Plxna2	0.28189	Na	0.34565	0.4658	0.37675	0.39791	0.31377	0.413487	0.398133	0.0983152
Cnr1	22900000	34600000	37000000	39300000	31500000	5340000	31500000	25380000	-0.31166	0.61245	Cnr1	0.11436	Na	0.13145	0.14654	0.15134	Na	0.122905	0.14894	0.277188	0.0992241
Ywhaz	850000000	983000000	984000000	808000000	883000000	830000000	939000000	8.40333e+08	-0.160163	0.1184	Ywhaz	0.080106	0.097805	0.12189	0.13066	0.12217	0.12614	0.0999337	0.126323	0.338078	0.0995348
Syncrip	1650000000	2070000000	1730000000	1510000000	1650000000	1850000000	1.81667e+09	1670000000	-0.121446	0.417026	Syncrip	0.18994	0.16363	0.20169	0.19503	0.30555	0.32914	0.185087	0.276573	0.579461	0.0995879
Atp6V0D1	2690000000	2070000000	2480000000	2020000000	2620000000	3210000000	2.41333e+09	2.61667e+09	0.116703	0.628611	Atp6V0D1	0.073792	0.078803	0.095043	0.097178	0.10356	0.092605	0.082546	0.097781	0.244356	0.100369
Eif4A3	787000000	1720000000	2110000000	2580000000	2160000000	2720000000	1539000000	2.48667e+09	0.69222	0.0906971	Eif4A3	0.32447	0.3023	0.38686	0.39616	0.40237	0.38099	0.337877	0.393173	0.218669	0.101481
Elavl2	265000000	319000000	316000000	448000000	336000000	352000000	300000000	3.78667e+08	0.335966	0.114658	Elavl2	0.45438	0.36455	0.46375	0.56065	0.49629	0.47996	0.42756	0.5123	0.260862	0.102008
Cntnap1	208000000	270000000	215000000	202000000	216000000	189000000	231000000	2.02333e+08	-0.191159	0.245794	Cntnap1	0.19028	0.20889	Na	0.27556	0.25969	0.21994	0.199585	0.25173	0.334874	0.102864
Rcc2	678000000	655000000	746000000	774000000	588000000	796000000	693000000	7.19333e+08	0.0538051	0.730978	Rcc2	Na	0.35415	0.44042	0.54759	0.51337	Na	0.397285	0.53048	0.417124	0.102971
Fyttd1	167000000	253000000	215000000	348000000	252000000	269000000	2.11667e+08	2.89667e+08	0.4526	0.113748	Fyttd1	0.44711	0.63164	Na	0.65818	0.79238	0.79021	0.539375	0.746923	0.469672	0.103197
Gja1	40900000	45100000	42100000	59800000	42400000	40800000	42700000	4.76667e+07	0.158745	0.468712	Gja1	0.15509	0.11532	0.2014	0.19978	0.21233	0.22119	0.15727	0.2111	0.424683	0.103687
Maob	440000000	322000000	274000000	220000000	311000000	372000000	3.45333e+08	301000000	-0.198226	0.539745	Maob	0.095578	0.064898	Na	Na	0.15129	0.12485	0.080238	0.13807	0.783042	0.10386
Ptprs	148000000	168000000	123000000	153000000	153000000	209000000	1.46333e+08	1.71667e+08	0.230351	0.328005	Ptprs	0.23093	0.2563	0.2782	0.34865	0.29053	Na	0.255143	0.31959	0.324914	0.104271
Cdc42Bpb	163000000	186000000	166000000	147000000	141000000	219000000	1.71667e+08	169000000	-0.0225867	0.923476	Cdc42Bpb	0.27288	0.22083	0.267	Na	0.30275	0.30151	0.25357	0.30213	0.252785	0.106447
Smarcd1	348000000	391000000	391000000	565000000	456000000	434000000	3.76667e+08	485000000	0.364696	0.065247	Smarcd1	0.43481	0.38904	0.43614	0.5066	0.49189	0.4321	0.419997	0.476863	0.183198	0.107896
Slc4A10	145000000	115000000	99100000	87400000	148000000	130000000	119700000	121800000	0.025091	0.929967	Slc4A10	0.33076	0.23824	0.26877	0.32253	0.33578	0.38578	0.279257	0.34803	0.31762	0.108129
Cacnb1	156000000	186000000	168000000	166000000	146000000	208000000	170000000	1.73333e+08	0.0280144	0.877193	Cacnb1	Na	0.20702	0.29362	0.34339	0.32481	0.31438	0.25032	0.327527	0.387839	0.10839
Map2K1	272000000	235000000	244000000	253000000	169000000	206000000	2.50333e+08	2.09333e+08	-0.258048	0.199947	Map2K1	0.1405	0.13529	0.16527	0.19268	0.17584	0.15747	0.14702	0.17533	0.25406	0.108481
Eef1B	124000000	180000000	206000000	209000000	186000000	243000000	170000000	2.12667e+08	0.323059	0.219261	Eef1B	Na	0.1324	0.16385	0.19043	0.19358	Na	0.148125	0.192005	0.374329	0.108926
Rbbp4	848000000	1210000000	1260000000	1700000000	931000000	1500000000	1106000000	1377000000	0.316177	0.363331	Rbbp4	0.49791	0.43313	0.55052	0.61755	0.57277	0.54103	0.493853	0.577117	0.22478	0.109339
Pebp1	169000000	82000000	97400000	98000000	115000000	119000000	1.16133e+08	1.10667e+08	-0.0695614	0.852476	Pebp1	0.10938	0.11282	0.1226	0.13323	0.12421	Na	0.114933	0.12872	0.163439	0.1096
Abat	1000000000	467000000	303000000	345000000	390000000	510000000	590000000	415000000	-0.507604	0.463437	Abat	0.061723	0.077826	Na	0.088392	0.083353	0.081632	0.0697745	0.084459	0.275551	0.110682
Pnn	70700000	81700000	95600000	217000000	95100000	59200000	8.26667e+07	1.23767e+08	0.582245	0.442706	Pnn	0.35441	Na	0.35097	0.43769	0.3923	Na	0.35269	0.414995	0.234693	0.111555
Khdrbs3	2030000000	2510000000	1860000000	3070000000	2580000000	3680000000	2.13333e+09	3110000000	0.543805	0.0588872	Khdrbs3	0.32392	0.24908	0.33904	0.33027	0.43764	0.39936	0.304013	0.38909	0.355969	0.112516
Rps27A;Uba52;Ubb;Ubc	4470000000	5860000000	1040000000	1980000000	1760000000	1380000000	3790000000	1.70667e+09	-1.15102	0.222308	Rps27A;Uba52;Ubb;Ubc	0.4312	0.37876	0.45967	0.52874	0.47764	0.45701	0.42321	0.487797	0.204906	0.112697
Pdia3	969000000	787000000	642000000	532000000	790000000	838000000	7.99333e+08	720000000	-0.1508	0.585875	Pdia3	0.2178	0.19569	Na	Na	0.27922	0.2449	0.206745	0.26206	0.342045	0.113467
Pacs1	96300000	269000000	122000000	270000000	213000000	145000000	1.62433e+08	2.09333e+08	0.365954	0.509299	Pacs1	0.13436	0.18017	0.15823	0.21088	0.18848	Na	0.157587	0.19968	0.341544	0.113631
Cttn	271000000	210000000	222000000	232000000	278000000	289000000	2.34333e+08	2.66333e+08	0.184671	0.278663	Cttn	0.10057	0.086599	0.12056	0.13856	0.12684	0.11487	0.102576	0.126757	0.305364	0.114041
Slc25A12	1270000000	1410000000	1280000000	1710000000	1450000000	1300000000	1320000000	1.48667e+09	0.171543	0.262728	Slc25A12	0.047899	0.048928	0.055381	0.052822	0.062822	0.059137	0.050736	0.0582603	0.199504	0.114745
Pdia4	52600000	42600000	49000000	51500000	64100000	50400000	4.80667e+07	5.53333e+07	0.203112	0.240672	Pdia4	0.26606	0.21335	0.26077	0.26972	0.30078	0.28412	0.246727	0.284873	0.207407	0.115232
Hnrpdl	73500000	93100000	64700000	92400000	81000000	73100000	77100000	8.21667e+07	0.0918224	0.641989	Hnrpdl	0.28549	0.24891	0.26035	0.33366	0.29009	Na	0.264917	0.311875	0.235429	0.115847
Rbm25	34800000	101000000	63500000	82900000	94900000	64000000	6.64333e+07	80600000	0.278873	0.540052	Rbm25	0.46328	0.37737	Na	0.62789	Na	0.54008	0.420325	0.583985	0.474426	0.116707
Ndufs2	188000000	239000000	205000000	167000000	216000000	162000000	2.10667e+08	1.81667e+08	-0.213668	0.272988	Ndufs2	0.054626	0.042109	Na	0.066995	0.082204	Na	0.0483675	0.0745995	0.625128	0.116779
Sf1	193000000	248000000	184000000	330000000	370000000	195000000	2.08333e+08	2.98333e+08	0.518031	0.18698	Sf1	0.44262	0.3615	0.47898	0.50558	0.5769	Na	0.4277	0.54124	0.339669	0.117504
Slc6A17	145000000	93200000	82500000	83800000	122000000	120000000	106900000	108600000	0.0227623	0.944499	Slc6A17	0.16901	0.14628	0.16962	0.18376	0.19614	0.16964	0.161637	0.18318	0.180507	0.117901
Smarca4	37900000	48500000	42100000	55300000	41300000	46700000	4.28333e+07	4.77667e+07	0.15727	0.38903	Smarca4	0.58523	0.53975	0.68937	0.72838	0.71892	0.65999	0.604783	0.70243	0.215936	0.118066
Cpsf6	15200000	23100000	18500000	22400000	16500000	17300000	1.89333e+07	1.87333e+07	-0.0153208	0.949083	Cpsf6	Na	0.29207	0.36657	0.42898	0.42653	Na	0.32932	0.427755	0.377295	0.118426
Rpl34	144000000	172000000	219000000	113000000	122000000	182000000	1.78333e+08	139000000	-0.359492	0.270491	Rpl34	Na	0.13651	0.16284	0.18219	Na	0.18841	0.149675	0.1853	0.30803	0.118991
Cct8	829000000	690000000	555000000	511000000	824000000	812000000	6.91333e+08	7.15667e+08	0.0499063	0.85998	Cct8	0.23176	0.19188	0.22099	0.30607	0.26666	0.22603	0.214877	0.266253	0.309291	0.1193
Ndufa4	11400000	5090000	2840000	5490000	3930000	2710000	6.44333e+06	4.04333e+06	-0.672262	0.42198	Ndufa4	0.10372	0.090593	0.1044	0.11346	0.11069	Na	0.099571	0.112075	0.170667	0.123922
Ube2L3	12500000	11800000	12500000	9930000	14300000	14800000	1.22667e+07	13010000	0.0848777	0.659429	Ube2L3	Na	0.16028	0.19218	Na	0.22381	0.21422	0.17623	0.219015	0.31357	0.123976
Dnaja1	31600000	25800000	29200000	16100000	32400000	31000000	2.88667e+07	26500000	-0.123412	0.688114	Dnaja1	0.46153	0.45096	0.55478	0.68737	0.55321	0.55161	0.48909	0.597397	0.288589	0.12417
Uba1	177000000	136000000	114000000	111000000	120000000	120000000	1.42333e+08	117000000	-0.282765	0.247019	Uba1	0.10744	0.11495	0.12571	0.14015	0.13685	0.11943	0.116033	0.132143	0.187564	0.125313
Eif3A	65500000	93200000	81100000	62500000	51900000	64000000	7.99333e+07	5.94667e+07	-0.426716	0.0824063	Eif3A	0.29994	0.31419	0.39315	0.44301	0.38702	0.38066	0.33576	0.403563	0.265365	0.125646
Plcb1	372000000	490000000	460000000	615000000	448000000	477000000	4.40667e+08	5.13333e+08	0.220208	0.30969	Plcb1	0.14567	0.15674	0.19038	0.22394	0.20388	0.36066	0.164263	0.262827	0.678101	0.125765
Slc12A2	532000000	335000000	510000000	258000000	337000000	349000000	459000000	3.14667e+08	-0.54467	0.10301	Slc12A2	0.1376	0.11303	0.12072	0.14396	0.15981	0.13092	0.123783	0.144897	0.227207	0.129015
Cadps	697000000	383000000	346000000	421000000	401000000	471000000	4.75333e+08	431000000	-0.141252	0.715474	Cadps	0.080434	0.056926	0.075744	0.090034	0.08535	0.081272	0.0710347	0.085552	0.268278	0.129319
Tjp1	24000000	22200000	29400000	30400000	25000000	35300000	25200000	3.02333e+07	0.262716	0.242983	Tjp1	0.37759	0.31648	0.43927	0.43681	0.46627	0.43981	0.37778	0.44763	0.24476	0.12945
Ppp3R1	61400000	55300000	62800000	74600000	27000000	36600000	5.98333e+07	4.60667e+07	-0.377226	0.402456	Ppp3R1	0.12605	0.13297	0.1496	0.18089	Na	0.15092	0.136207	0.165905	0.28456	0.130434
Gstm1	442000000	429000000	568000000	409000000	544000000	523000000	4.79667e+08	492000000	0.0366261	0.849694	Gstm1	0.10616	0.086779	0.10037	0.1147	0.16684	Na	0.0977697	0.14077	0.525881	0.130555
Tln2	139000000	68600000	92100000	74100000	73500000	82200000	99900000	76600000	-0.38314	0.327034	Tln2	0.09772	0.1038	0.12699	0.13137	0.132	0.12029	0.109503	0.127887	0.223891	0.130807
Ctsd	32700000	42200000	25600000	32700000	35400000	32300000	33500000	3.34667e+07	-0.00143623	0.994904	Ctsd	0.14979	0.2138	0.14521	0.27544	0.28259	0.17855	0.1696	0.245527	0.533744	0.131931
Rab18	75500000	84500000	46400000	61300000	65700000	64100000	68800000	63700000	-0.111115	0.682113	Rab18	0.30177	0.27189	0.3285	0.35391	0.33774	Na	0.30072	0.345825	0.201621	0.13216
Cnksr2	41800000	55300000	47700000	36600000	50500000	45500000	4.82667e+07	44200000	-0.126981	0.510661	Cnksr2	0.43175	0.43628	0.52114	Na	0.64636	0.52304	0.463057	0.5847	0.336508	0.132754
Phb2	1390000000	1160000000	735000000	891000000	966000000	1180000000	1095000000	1.01233e+09	-0.113246	0.714543	Phb2	Na	0.042849	0.048733	0.052756	0.083901	0.075576	0.045791	0.0707443	0.627551	0.133727
Hist1H1C	12600000000	18100000000	20500000000	23000000000	16100000000	23000000000	1.70667e+10	20700000000	0.278449	0.330092	Hist1H1C	0.10671	0.090141	0.11173	0.11878	0.12746	0.10937	0.10286	0.118537	0.204647	0.133907
Grin2A	33500000	30700000	31800000	49600000	37500000	37700000	32000000	41600000	0.378512	0.0783859	Grin2A	0.24596	0.2265	0.24458	0.27875	0.2631	0.24306	0.239013	0.261637	0.130474	0.134458
Fam213A	63800000	74700000	79300000	70800000	82300000	77400000	72600000	7.68333e+07	0.0817628	0.497261	Fam213A	0.2285	0.19361	0.22947	0.36626	0.25201	Na	0.217193	0.309135	0.509257	0.134923
Snd1	428000000	504000000	442000000	579000000	320000000	202000000	458000000	367000000	-0.319568	0.468569	Snd1	0.29133	0.30198	0.3412	0.43218	0.46832	0.31147	0.311503	0.40399	0.375072	0.136773
Rims1	79000000	65600000	79000000	85500000	81200000	79300000	7.45333e+07	82000000	0.137738	0.196916	Rims1	0.13015	0.11014	0.12761	0.14144	0.1673	0.1299	0.122633	0.146213	0.253724	0.137405
Pfkp	154000000	153000000	125000000	114000000	131000000	119000000	144000000	1.21333e+08	-0.247093	0.102888	Pfkp	0.11996	0.13249	0.17266	0.19238	0.17686	Na	0.141703	0.18462	0.381685	0.137591
Rph3A	99900000	59900000	64000000	73400000	66600000	57400000	74600000	65800000	-0.181088	0.550748	Rph3A	0.15806	0.13497	Na	0.17476	0.17392	Na	0.146515	0.17434	0.250855	0.137663
Thrap3	119000000	114000000	97300000	108000000	140000000	148000000	110100000	132000000	0.261723	0.189492	Thrap3	0.43393	0.39931	Na	0.58281	0.51895	0.45192	0.41662	0.517893	0.313923	0.138394
Csnk1A1	83700000	127000000	108000000	108000000	110000000	78100000	1.06233e+08	98700000	-0.106115	0.666687	Csnk1A1	0.52381	0.49629	Na	Na	0.75702	0.61356	0.51005	0.68529	0.426076	0.138515
Coa3	5020000	7180000	4450000	5450000	4840000	5690000	5550000	5.32667e+06	-0.0592548	0.809875	Coa3	0.35875	0.28774	0.42508	0.46808	Na	0.45155	0.35719	0.459815	0.364362	0.140644
Mtch1	436000000	402000000	394000000	344000000	409000000	486000000	4.10667e+08	413000000	0.00817393	0.959339	Mtch1	0.37618	0.34444	Na	0.24532	0.33551	0.29015	0.36031	0.290327	-0.311562	0.144285
Rab5A	217000000	215000000	113000000	116000000	221000000	178000000	1.81667e+08	1.71667e+08	-0.0816838	0.838238	Rab5A	0.17823	0.16248	Na	Na	0.23458	0.1983	0.170355	0.21644	0.345423	0.145104
Tcof1	98400000	219000000	132000000	127000000	98100000	187000000	149800000	1.37367e+08	-0.125006	0.79361	Tcof1	0.36271	0.30802	0.37228	0.39084	0.39234	0.37315	0.34767	0.385443	0.1488	0.145631
Apex1	484000000	490000000	477000000	744000000	635000000	870000000	4.83667e+08	7.49667e+08	0.632236	0.0173693	Apex1	0.20284	0.15506	Na	Na	0.23056	0.24007	0.17895	0.235315	0.395037	0.146738
Rab5B	16400000	26800000	17400000	19900000	5360000	9390000	20200000	11550000	-0.806462	0.187992	Rab5B	0.16377	0.15775	0.17932	0.19801	0.17863	Na	0.166947	0.18832	0.173799	0.147262
Hspa4	42200000	20700000	24800000	21300000	24200000	25300000	2.92333e+07	23600000	-0.308827	0.447636	Hspa4	0.10467	0.11658	0.13823	0.13865	0.19277	Na	0.119827	0.16571	0.467712	0.149773
Dnm1L	240000000	251000000	225000000	206000000	393000000	387000000	2.38667e+08	3.28667e+08	0.461628	0.219137	Dnm1L	0.078938	0.10073	0.10561	0.12868	0.11014	Na	0.0950927	0.11941	0.328518	0.150086
Pogz	124000000	204000000	149000000	204000000	116000000	139000000	159000000	153000000	-0.0554951	0.873612	Pogz	0.65099	0.55316	0.66988	0.73177	Na	0.70205	0.624677	0.71691	0.198682	0.150371
Pbrm1	102000000	145000000	120000000	166000000	91000000	134000000	1.22333e+08	1.30333e+08	0.0913885	0.765445	Pbrm1	0.59688	0.51322	0.65793	0.78767	0.6279	0.68633	0.589343	0.700633	0.249551	0.150817
Mink1	69100000	63000000	61900000	73100000	60300000	58300000	6.46667e+07	63900000	-0.0172063	0.888831	Mink1	0.24424	0.23244	0.30012	0.31749	0.29014	0.29004	0.258933	0.299223	0.208642	0.151731
Rab6B	90600000	77900000	80800000	70000000	80000000	91200000	83100000	80400000	-0.047653	0.727728	Rab6B	0.50467	0.40273	0.49875	0.5561	0.51215	0.52507	0.468717	0.531107	0.180286	0.153834
Nme1	197000000	132000000	143000000	158000000	96000000	233000000	1.57333e+08	1.62333e+08	0.0451349	0.915781	Nme1	0.11821	0.11122	Na	0.15537	0.1253	0.13193	0.114715	0.137533	0.261727	0.154847
Calm1	48800000	43500000	59400000	48500000	51500000	76400000	5.05667e+07	58800000	0.217629	0.456652	Calm1	0.18524	0.18144	0.21432	0.24612	0.22905	0.19786	0.193667	0.224343	0.212133	0.155111
Rbm26	55500000	74300000	66900000	56600000	55000000	64100000	6.55667e+07	5.85667e+07	-0.162883	0.318259	Rbm26	0.46365	0.37794	Na	0.5072	0.56513	Na	0.420795	0.536165	0.349559	0.155456
Aldh2	224000000	126000000	149000000	164000000	130000000	190000000	1.66333e+08	1.61333e+08	-0.0440328	0.891185	Aldh2	0.18236	0.14098	0.17465	0.17583	0.22203	0.19592	0.165997	0.197927	0.253812	0.158513
Hdgfrp3	512000000	865000000	798000000	913000000	703000000	926000000	725000000	8.47333e+08	0.224949	0.400459	Hdgfrp3	Na	0.18445	0.23985	0.2561	0.26128	0.24194	0.21215	0.253107	0.254661	0.158943
Snrpa	738000000	1040000000	1270000000	1180000000	838000000	1090000000	1016000000	1036000000	0.0281236	0.919093	Snrpa	0.29146	0.24319	0.30603	0.57062	0.33863	0.33716	0.280227	0.41547	0.56815	0.165638
Rab39B	5170000	9080000	7850000	9890000	9050000	12100000	7.36667e+06	1.03467e+07	0.490082	0.112501	Rab39B	0.11041	0.097969	0.11611	0.1561	0.11787	Na	0.108163	0.136985	0.340811	0.16633
Coro1A	837000000	632000000	794000000	619000000	617000000	786000000	7.54333e+08	674000000	-0.162454	0.392316	Coro1A	0.061087	0.060184	0.076313	0.069336	0.087963	0.078198	0.0658613	0.078499	0.253243	0.167454
Smc3	316000000	249000000	400000000	306000000	241000000	421000000	3.21667e+08	3.22667e+08	0.00447811	0.989034	Smc3	0.40341	0.25035	0.44633	Na	0.54608	0.47948	0.366697	0.51278	0.483753	0.167948
Ssrp1	199000000	337000000	370000000	337000000	113000000	300000000	302000000	250000000	-0.27262	0.581761	Ssrp1	0.47986	0.42216	0.57817	0.68388	0.56339	0.54779	0.493397	0.598353	0.27825	0.169105
Negr1	48400000	42900000	48400000	56800000	50300000	46800000	4.65667e+07	51300000	0.139661	0.242674	Negr1	0.10576	0.071903	0.092841	0.11563	0.10128	0.10727	0.090168	0.10806	0.261145	0.170012
Nptx1	92900000	97200000	85800000	87800000	85800000	95300000	9.19667e+07	8.96333e+07	-0.0370757	0.624398	Nptx1	0.44504	Na	0.50435	0.55079	0.5302	Na	0.474695	0.540495	0.18728	0.171028
Exoc7	136000000	210000000	165000000	185000000	124000000	218000000	1.70333e+08	1.75667e+08	0.0444797	0.886105	Exoc7	0.1954	0.18294	0.21307	0.21968	0.20262	0.2228	0.197137	0.215033	0.125364	0.171539
Anxa11	262000000	282000000	238000000	288000000	409000000	521000000	2.60667e+08	406000000	0.639274	0.101047	Anxa11	0.30369	0.25983	0.30666	0.34446	0.31538	Na	0.29006	0.32992	0.185765	0.172497
Mut	33800000	23000000	25500000	26400000	17500000	27400000	2.74333e+07	2.37667e+07	-0.20699	0.464023	Mut	0.19499	0.15129	0.20292	0.23134	Na	0.21265	0.183067	0.221995	0.278158	0.173018
Ik	159000000	358000000	218000000	317000000	173000000	153000000	245000000	2.14333e+08	-0.192926	0.715715	Ik	0.68866	0.62471	0.7841	0.85352	Na	0.77907	0.699157	0.816295	0.223475	0.173601
Chd4	178000000	178000000	204000000	312000000	217000000	208000000	1.86667e+08	2.45667e+08	0.396238	0.161269	Chd4	0.65562	Na	0.55336	0.70209	0.71708	Na	0.60449	0.709585	0.231257	0.178992
Dip2B	113000000	154000000	150000000	110000000	105000000	124000000	139000000	113000000	-0.298762	0.141829	Dip2B	0.24222	0.26147	0.29875	0.30882	0.58921	0.34137	0.26748	0.413133	0.627176	0.181199
Sorl1	14200000	12900000	16500000	13800000	14200000	12800000	1.45333e+07	13600000	-0.095759	0.455931	Sorl1	0.59666	Na	0.66612	Na	0.73165	0.69209	0.63139	0.71187	0.173082	0.181662
Kalrn	53700000	56000000	50200000	67900000	61200000	62900000	53300000	64000000	0.263936	0.0151312	Kalrn	0.13068	0.10989	0.13978	0.16809	0.14715	0.13158	0.126783	0.14894	0.232366	0.183361
Kcna1	40300000	37200000	34200000	32100000	35900000	35800000	3.72333e+07	34600000	-0.105823	0.289716	Kcna1	0.10236	0.088747	0.08535	0.12633	0.10169	0.098004	0.0921523	0.108675	0.237923	0.183925
Ola1	44300000	38900000	39100000	34100000	27300000	38900000	4.07667e+07	3.34333e+07	-0.286103	0.125927	Ola1	0.18221	Na	0.19478	0.20462	0.23144	Na	0.188495	0.21803	0.21	0.184282
Lsamp	195000000	163000000	161000000	186000000	157000000	140000000	173000000	161000000	-0.103711	0.527629	Lsamp	0.10642	0.10165	0.10607	0.16687	0.11595	0.11428	0.104713	0.132367	0.338095	0.18572
Phgdh	116000000	113000000	140000000	147000000	133000000	155000000	123000000	145000000	0.237395	0.108763	Phgdh	Na	0.10344	0.12941	0.12524	0.14372	0.15241	0.116425	0.140457	0.270724	0.188342
Dnajc6	118000000	83600000	80200000	55900000	66000000	67900000	9.39333e+07	6.32667e+07	-0.570192	0.0721987	Dnajc6	0.10392	Na	0.1312	0.15097	0.20792	Na	0.11756	0.179445	0.610144	0.189052
Mybbp1A	207000000	100000000	305000000	249000000	121000000	191000000	204000000	187000000	-0.125531	0.819587	Mybbp1A	0.48828	Na	0.55468	0.68185	0.59062	0.56092	0.52148	0.61113	0.228867	0.189883
Acaa1A;Acaa1B	14100000	14300000	18900000	19200000	24800000	22500000	1.57667e+07	2.21667e+07	0.491514	0.0471402	Acaa1A;Acaa1B	0.36733	0.29309	0.34188	0.39199	0.37356	Na	0.3341	0.382775	0.196217	0.191245
Gtf2I	71100000	152000000	84800000	186000000	147000000	191000000	1.02633e+08	1.74667e+08	0.767105	0.0654931	Gtf2I	0.40237	0.65177	Na	0.97751	0.74223	Na	0.52707	0.85987	0.706124	0.191734
Kit	21300000	27000000	24200000	15700000	24900000	25700000	2.41667e+07	22100000	-0.128972	0.597215	Kit	0.33968	0.23868	0.2775	0.32391	0.43161	Na	0.285287	0.37776	0.405058	0.192806
Ddb1	36500000	34200000	30400000	27400000	26200000	35000000	33700000	2.95333e+07	-0.190404	0.272756	Ddb1	0.23737	0.25379	0.28846	0.35087	0.33061	0.77985	0.259873	0.48711	0.906439	0.197675
Gria1	409000000	415000000	381000000	327000000	274000000	299000000	4.01667e+08	300000000	-0.421036	0.00539643	Gria1	0.18531	0.14323	0.17673	0.18769	0.18475	0.19341	0.168423	0.188617	0.163365	0.197705
Ppa1	23300000	22100000	19100000	15300000	17300000	21000000	21500000	1.78667e+07	-0.267066	0.156381	Ppa1	0.34874	Na	0.63933	0.98741	0.73362	Na	0.494035	0.860515	0.800587	0.197853
Caprin1	42800000	50800000	64700000	109000000	30500000	126000000	5.27667e+07	88500000	0.746051	0.300852	Caprin1	Na	0.55246	0.69335	0.76345	0.67833	0.73072	0.622905	0.724167	0.21731	0.19816
Sh3Gl2	619000000	161000000	183000000	78500000	161000000	230000000	321000000	156500000	-1.03641	0.349578	Sh3Gl2	0.046483	0.059389	Na	0.063693	0.067822	Na	0.052936	0.0657575	0.312906	0.198965
Dlg3	104000000	104000000	104000000	116000000	101000000	105000000	104000000	1.07333e+08	0.0455147	0.498589	Dlg3	0.20178	0.18031	Na	0.2345	0.25526	0.38461	0.191045	0.291457	0.609369	0.199128
Agap2	82000000	80100000	68000000	65800000	65100000	72200000	76700000	67700000	-0.180071	0.142093	Agap2	0.23599	0.18361	0.25659	Na	0.30423	0.25578	0.225397	0.280005	0.312986	0.200109
Icam5	446000000	467000000	412000000	475000000	466000000	346000000	4.41667e+08	429000000	-0.0419803	0.790328	Icam5	0.10348	0.087688	0.11146	0.11474	0.11639	Na	0.100876	0.115565	0.196122	0.20259
Hnrnpab	2230000000	2390000000	2070000000	2600000000	2430000000	2320000000	2230000000	2450000000	0.135738	0.148573	Hnrnpab	0.28732	0.1887	0.35557	0.36295	0.3494	0.34213	0.277197	0.351493	0.342587	0.202694
Cdc42	475000000	422000000	948000000	337000000	336000000	483000000	615000000	3.85333e+08	-0.674479	0.257761	Cdc42	0.12497	0.10212	Na	0.23962	0.14591	0.15083	0.113545	0.178787	0.654975	0.20325
Map4	70600000	86300000	88700000	102000000	80900000	107000000	8.18667e+07	9.66333e+07	0.239245	0.206607	Map4	0.33294	0.23406	0.28439	0.31201	0.33699	0.33749	0.283797	0.32883	0.212484	0.204767
Map6	362000000	359000000	418000000	152000000	264000000	507000000	3.79667e+08	3.07667e+08	-0.303365	0.536156	Map6	0.042134	0.036708	0.053258	0.05257	0.049651	0.052161	0.0440333	0.0514607	0.224874	0.208314
Gls	52700000	23500000	25500000	21800000	25700000	26800000	33900000	2.47667e+07	-0.452886	0.392554	Gls	0.084548	0.11373	0.10945	0.12602	0.11974	0.10863	0.102576	0.11813	0.203682	0.209888
Ddx21	7460000	9980000	12400000	16700000	10600000	11900000	9.94667e+06	1.30667e+07	0.393606	0.253267	Ddx21	Na	0.51033	0.64568	0.70585	0.63875	0.65895	0.578005	0.66785	0.208442	0.210583
Anks1B	1560000000	1500000000	1430000000	1680000000	2010000000	2170000000	1.49667e+09	1.95333e+09	0.384185	0.0375333	Anks1B	0.098183	0.078322	0.10123	0.11448	0.1023	0.099153	0.0925783	0.105311	0.18591	0.211494
Supt16H	185000000	133000000	223000000	139000000	117000000	154000000	1.80333e+08	1.36667e+08	-0.400005	0.196577	Supt16H	0.52864	0.47746	0.66221	0.70861	0.67177	0.58346	0.556103	0.654613	0.23529	0.212191
Gpd2	550000000	553000000	541000000	631000000	573000000	518000000	548000000	574000000	0.0668748	0.472612	Gpd2	0.053297	0.048897	0.057734	0.058935	0.058125	Na	0.0533093	0.05853	0.134788	0.212544
Tial1	300000000	415000000	425000000	511000000	406000000	483000000	380000000	4.66667e+08	0.296393	0.164026	Tial1	0.42289	0.30308	0.35884	0.45089	0.4058	0.39822	0.361603	0.418303	0.210142	0.213058
Acly	94800000	122000000	124000000	123000000	137000000	119000000	113600000	1.26333e+08	0.153273	0.307005	Acly	0.10357	Na	0.11974	Na	0.14288	0.12447	0.111655	0.133675	0.259682	0.214112
Letm1	270000000	278000000	186000000	239000000	123000000	163000000	2.44667e+08	175000000	-0.483463	0.196336	Letm1	0.055144	0.037725	0.056432	0.05736	0.071275	Na	0.049767	0.0643175	0.370022	0.217761
Tufm	1490000000	2030000000	1950000000	1270000000	1050000000	1660000000	1.82333e+09	1.32667e+09	-0.458772	0.11278	Tufm	Na	0.054217	0.066635	0.065917	0.067802	0.070436	0.060426	0.0680517	0.171461	0.219467
Tnr	196000000	357000000	256000000	297000000	320000000	231000000	2.69667e+08	2.82667e+08	0.0679246	0.821658	Tnr	0.055732	0.046023	Na	0.059228	0.074592	Na	0.0508775	0.06691	0.395194	0.219735
P4Hb	87800000	84300000	74500000	72700000	107000000	100000000	82200000	9.32333e+07	0.181707	0.380151	P4Hb	0.23421	0.19039	0.23721	0.26634	0.22863	0.2475	0.220603	0.24749	0.165916	0.222658
Lppr4	138000000	143000000	118000000	105000000	139000000	162000000	133000000	1.35333e+08	0.025091	0.904347	Lppr4	0.2151	0.19596	Na	Na	0.28173	0.48592	0.20553	0.383825	0.9011	0.224211
Acsbg1	81700000	81800000	86200000	61000000	67600000	44900000	8.32333e+07	5.78333e+07	-0.52526	0.0212104	Acsbg1	Na	0.30749	0.36323	0.44387	0.37689	Na	0.33536	0.41038	0.29125	0.22724
Add1	179000000	136000000	152000000	157000000	132000000	170000000	1.55667e+08	153000000	-0.0249284	0.881477	Add1	Na	0.08487	0.10562	0.11159	0.10801	0.10354	0.095245	0.107713	0.177482	0.229917
Ndrg2	183000000	139000000	143000000	75800000	114000000	161000000	155000000	1.16933e+08	-0.406582	0.250659	Ndrg2	Na	0.25368	0.29966	0.31572	0.31606	Na	0.27667	0.31589	0.191256	0.230143
Yars	262000000	351000000	406000000	363000000	287000000	362000000	3.39667e+08	3.37333e+08	-0.00994476	0.964247	Yars	Na	0.12276	0.30359	0.32945	0.3088	0.30738	0.213175	0.31521	0.564275	0.230552
Ptbp1	401000000	444000000	339000000	532000000	622000000	593000000	3.94667e+08	5.82333e+08	0.561211	0.00969673	Ptbp1	0.36525	0.28572	0.39119	0.43618	0.37622	0.38563	0.347387	0.399343	0.201087	0.230717
Prkca	48300000	57500000	50800000	38900000	43900000	36100000	52200000	3.96333e+07	-0.397335	0.0244572	Prkca	0.10536	0.1748	0.25118	Na	0.34399	0.22127	0.177113	0.28263	0.674242	0.234157
Synpo	25900000	20800000	26400000	31700000	37200000	28900000	2.43667e+07	32600000	0.419963	0.0528403	Synpo	0.23373	0.11106	0.20339	0.22685	0.22688	0.25262	0.182727	0.23545	0.365734	0.236305
Rangap1	223000000	326000000	332000000	294000000	344000000	505000000	2.93667e+08	381000000	0.375611	0.296634	Rangap1	0.64272	0.55897	0.71329	0.78984	0.67837	0.6859	0.638327	0.718037	0.169763	0.236562
Erc2	139000000	127000000	140000000	167000000	157000000	156000000	1.35333e+08	160000000	0.241555	0.0106561	Erc2	0.12655	Na	0.18263	0.10396	0.11088	Na	0.15459	0.10742	-0.525184	0.236951
Kif2A	64700000	82000000	66300000	64900000	52000000	56800000	71000000	57900000	-0.294256	0.121438	Kif2A	0.15726	0.17658	0.23395	0.271	0.22127	0.20272	0.189263	0.231663	0.291635	0.240083
Snrnp70	556000000	921000000	908000000	483000000	1090000000	1070000000	795000000	881000000	0.148187	0.729913	Snrnp70	Na	0.21971	0.32265	0.29913	0.40528	0.3507	0.27118	0.351703	0.375108	0.240124
Rab12	18300000	18100000	17100000	16400000	22000000	21800000	1.78333e+07	2.00667e+07	0.170225	0.298659	Rab12	0.18781	0.17412	Na	0.21085	0.19095	Na	0.180965	0.2009	0.150767	0.240602
Sipa1L1	25300000	22100000	26000000	26900000	29100000	31100000	2.44667e+07	2.90333e+07	0.246893	0.0554584	Sipa1L1	0.35467	0.27164	0.3627	Na	0.38849	0.38073	0.32967	0.38461	0.222374	0.240978
Ogt	95600000	80600000	88600000	81800000	61900000	69900000	8.82667e+07	71200000	-0.309991	0.0774804	Ogt	0.27313	Na	0.35575	0.3706	0.40297	Na	0.31444	0.386785	0.298747	0.244549
Cacna2D3	79900000	106000000	67700000	137000000	148000000	90600000	8.45333e+07	125200000	0.566642	0.123609	Cacna2D3	0.13032	0.12381	Na	0.1349	0.13133	Na	0.127065	0.133115	0.0671065	0.244723
Scamp1	67100000	57800000	54300000	44800000	55900000	50900000	5.97333e+07	5.05333e+07	-0.241301	0.138936	Scamp1	0.19246	Na	0.26062	0.27541	0.2645	0.25455	0.22654	0.26482	0.225246	0.245242
Cyb5R3	353000000	220000000	240000000	252000000	246000000	287000000	271000000	2.61667e+08	-0.0505627	0.840004	Cyb5R3	0.13796	0.11722	Na	0.14281	0.14668	Na	0.12759	0.144745	0.181998	0.245419
Ywhag	4810000000	3350000000	3970000000	3130000000	2770000000	2010000000	4.04333e+09	2.63667e+09	-0.61683	0.0587149	Ywhag	0.14526	0.21358	0.21123	0.29651	0.20899	Na	0.190023	0.25275	0.411535	0.245688
Idh3G	355000000	255000000	246000000	183000000	254000000	295000000	2.85333e+08	244000000	-0.225767	0.436489	Idh3G	0.06068	Na	0.070071	0.071989	0.068548	0.071871	0.0653755	0.0708027	0.115054	0.247624
Rhob	82300000	101000000	95900000	102000000	116000000	85500000	9.30667e+07	1.01167e+08	0.120398	0.480864	Rhob	0.18064	0.17635	0.21753	0.23071	0.46065	0.21169	0.191507	0.301017	0.652449	0.248094
Acad9	186000000	176000000	160000000	131000000	167000000	199000000	174000000	1.65667e+08	-0.070804	0.712402	Acad9	0.088721	0.09465	Na	0.10798	0.09637	Na	0.0916855	0.102175	0.156277	0.248836
Cox5B	73100000	94500000	84700000	65000000	31600000	31100000	84100000	4.25667e+07	-0.982382	0.0316039	Cox5B	0.060904	0.057491	0.067252	0.19682	0.077975	0.074054	0.0618823	0.116283	0.910041	0.249225
Arhgap39	144000000	132000000	78900000	83400000	120000000	148000000	118300000	1.17133e+08	-0.0142984	0.96806	Arhgap39	0.20361	Na	0.2342	0.24038	0.24771	Na	0.218905	0.244045	0.156842	0.251055
Slc6A1	934000000	590000000	633000000	481000000	538000000	636000000	719000000	5.51667e+08	-0.382195	0.226866	Slc6A1	0.091328	0.079625	0.11206	0.079274	0.082356	0.08299	0.0943377	0.08154	-0.210326	0.251386
Atp8A1	261000000	301000000	255000000	221000000	270000000	252000000	2.72333e+08	2.47667e+08	-0.136974	0.291712	Atp8A1	0.28452	0.32066	Na	0.27033	0.17854	Na	0.30259	0.224435	-0.431067	0.253938
Rhot1	152000000	139000000	122000000	137000000	145000000	183000000	1.37667e+08	155000000	0.171089	0.356296	Rhot1	0.14477	Na	0.16822	0.20053	Na	0.17147	0.156495	0.186	0.249186	0.254824
Sf3A1	305000000	374000000	399000000	514000000	384000000	364000000	3.59333e+08	4.20667e+08	0.227355	0.325585	Sf3A1	0.41914	0.27634	0.33656	0.39656	0.36844	0.5929	0.344013	0.452633	0.395878	0.255122
Usp9X	103000000	45600000	59400000	27700000	52000000	55900000	6.93333e+07	45200000	-0.617226	0.281807	Usp9X	0.21655	0.23426	0.28627	0.3094	0.28235	0.25154	0.245693	0.281097	0.194208	0.256687
Glg1	49900000	54500000	54000000	68600000	59800000	60800000	52800000	6.30667e+07	0.25634	0.0308069	Glg1	0.50556	0.57358	0.60418	0.75325	0.62509	0.55889	0.561107	0.645743	0.202686	0.256956
Smc1A	387000000	164000000	609000000	563000000	210000000	389000000	3.86667e+08	3.87333e+08	0.00248526	0.996951	Smc1A	0.4926	0.39157	0.46448	0.49802	0.47933	0.4905	0.44955	0.489283	0.122189	0.263804
Exoc5	100000000	154000000	109000000	114000000	37300000	174000000	121000000	1.08433e+08	-0.158199	0.784346	Exoc5	0.11598	0.11948	0.17179	0.1612	0.17554	Na	0.13575	0.16837	0.310683	0.265733
Rpl6	1000000000	1740000000	1360000000	1600000000	1530000000	779000000	1.36667e+09	1303000000	-0.0688243	0.860035	Rpl6	0.13381	Na	0.19593	0.19671	0.19071	0.20187	0.16487	0.19643	0.252686	0.272206
Ndufb11	486000000	386000000	260000000	309000000	384000000	324000000	3.77333e+08	339000000	-0.154554	0.609534	Ndufb11	Na	0.054101	0.066357	0.066654	0.064713	0.068566	0.060229	0.0666443	0.146024	0.27273
Pak1	70800000	44500000	54600000	49500000	61300000	83700000	5.66333e+07	6.48333e+07	0.195084	0.551275	Pak1	0.15672	0.15235	0.20876	0.20671	0.19033	0.19257	0.17261	0.196537	0.187282	0.272733
Acsl1	95100000	99100000	77300000	90200000	96600000	95300000	90500000	9.40333e+07	0.0552545	0.639294	Acsl1	0.15724	0.11749	0.1473	0.17014	0.15459	Na	0.140677	0.162365	0.206858	0.279489
Ogdh	178000000	175000000	156000000	156000000	163000000	160000000	1.69667e+08	1.59667e+08	-0.08764	0.236125	Ogdh	0.089364	0.075746	0.093278	0.10058	0.091689	Na	0.0861293	0.0961345	0.15855	0.280463
Sorbs2	433000000	270000000	237000000	424000000	271000000	316000000	3.13333e+08	337000000	0.10505	0.770202	Sorbs2	0.29581	Na	0.40261	Na	0.29205	0.20926	0.34921	0.250655	-0.478392	0.28204
Echs1	106000000	134000000	156000000	138000000	118000000	146000000	132000000	134000000	0.0216951	0.910411	Echs1	0.069849	0.057379	0.068739	0.067161	0.070475	0.075433	0.0653223	0.071023	0.12071	0.287759
Mpc2	14400000	31900000	21000000	33700000	34900000	26200000	2.24333e+07	31600000	0.494281	0.188129	Mpc2	Na	0.084904	0.10434	0.11742	0.10815	0.097666	0.094622	0.107745	0.187378	0.293557
Dlat	116000000	87300000	114000000	126000000	142000000	144000000	1.05767e+08	1.37333e+08	0.376797	0.0438732	Dlat	0.030371	0.055572	0.049593	0.035313	0.034712	0.037825	0.0451787	0.03595	-0.32965	0.294795
Ppp1R9B	42400000	32900000	43400000	36400000	41400000	36700000	3.95667e+07	3.81667e+07	-0.0519723	0.725558	Ppp1R9B	0.25186	0.20739	0.27255	0.31656	0.26213	0.25173	0.243933	0.276807	0.182392	0.302709
Abcb1A	306000000	229000000	273000000	289000000	230000000	326000000	2.69333e+08	2.81667e+08	0.064596	0.747558	Abcb1A	0.42943	Na	0.39903	Na	0.8556	0.4764	0.41423	0.666	0.68509	0.316656
Slc2A3	357000000	238000000	163000000	124000000	197000000	317000000	2.52667e+08	2.12667e+08	-0.248641	0.642206	Slc2A3	0.077629	0.067004	Na	0.085699	0.077048	Na	0.0723165	0.0813735	0.170234	0.317098
Erp29	18900000	21100000	24400000	25600000	27500000	31100000	2.14667e+07	2.80667e+07	0.38676	0.043821	Erp29	Na	0.18755	0.22337	0.23844	0.22369	Na	0.20546	0.231065	0.169441	0.317123
Dctn1	89000000	39600000	77000000	45000000	50200000	55300000	6.85333e+07	5.01667e+07	-0.450077	0.292642	Dctn1	Na	0.22004	0.22677	0.23751	0.2263	Na	0.223405	0.231905	0.0538725	0.323195
Hnrnpa0	76400000	159000000	206000000	191000000	157000000	78700000	1.47133e+08	1.42233e+08	-0.0488645	0.927229	Hnrnpa0	0.33025	0.22242	0.31365	0.4808	0.35526	0.26724	0.288773	0.367767	0.348853	0.324946
Stmn2	12700000	16700000	13800000	14200000	11000000	22600000	14400000	1.59333e+07	0.145979	0.696693	Stmn2	0.38242	Na	0.46968	Na	0.55196	0.46198	0.42605	0.50697	0.250878	0.325746
Ntm	106000000	118000000	128000000	118000000	131000000	137000000	1.17333e+08	1.28667e+08	0.133025	0.25229	Ntm	0.094076	0.06295	0.089036	0.093177	0.091238	0.094069	0.0820207	0.092828	0.178573	0.326843
Grin2B	49400000	51200000	39500000	57800000	46500000	46200000	46700000	5.01667e+07	0.103307	0.546807	Grin2B	0.20695	0.1985	Na	0.25997	0.21004	Na	0.202725	0.235005	0.213167	0.330429
Raly	629000000	1230000000	1380000000	1690000000	1210000000	1660000000	1.07967e+09	1520000000	0.493485	0.187165	Raly	0.56357	0.47695	0.54907	0.60407	0.53037	0.56754	0.529863	0.567327	0.0985594	0.334951
Atp1B2	821000000	700000000	428000000	313000000	305000000	215000000	6.49667e+08	2.77667e+08	-1.22635	0.0365663	Atp1B2	0.089019	Na	0.083614	0.099982	0.21474	Na	0.0863165	0.157361	0.86637	0.34169
Rrbp1	65300000	117000000	110000000	68500000	71000000	99500000	9.74333e+07	7.96667e+07	-0.290439	0.40273	Rrbp1	0.4685	0.38461	0.46786	Na	0.48851	0.47393	0.440323	0.48122	0.128133	0.342688
Apmap	60200000	57200000	47000000	56800000	48600000	49600000	54800000	5.16667e+07	-0.0849421	0.546105	Apmap	0.22177	Na	0.42392	0.23561	0.88762	0.7379	0.322845	0.620377	0.942303	0.344014
Hba	654000000	708000000	765000000	517000000	641000000	578000000	709000000	5.78667e+08	-0.293053	0.0533901	Hba	0.035404	0.035219	0.050153	0.05447	0.035164	0.060299	0.0402587	0.0499777	0.311984	0.344022
Coq9	60400000	46600000	45000000	52700000	47300000	46700000	5.06667e+07	48900000	-0.0512025	0.753296	Coq9	0.20988	0.28821	0.38783	0.41792	0.33557	Na	0.295307	0.376745	0.351374	0.347134
Ntrk2	26700000	38000000	28500000	28200000	36000000	36900000	3.10667e+07	33700000	0.117381	0.586881	Ntrk2	Na	0.38743	0.51437	0.53273	0.52379	Na	0.4509	0.52826	0.228441	0.348081
Hbb-B2	626000000	479000000	565000000	367000000	372000000	358000000	5.56667e+08	3.65667e+08	-0.606285	0.0111697	Hbb-B2	Na	0.031994	0.049414	0.04763	Na	0.058128	0.040704	0.052879	0.377524	0.353875
Hspa9	944000000	622000000	595000000	666000000	958000000	876000000	7.20333e+08	8.33333e+08	0.210229	0.470347	Hspa9	0.11925	0.12917	0.19369	Na	0.18539	0.17568	0.14737	0.180535	0.292836	0.354314
Etfdh	197000000	249000000	181000000	260000000	268000000	253000000	209000000	2.60333e+08	0.316857	0.07068	Etfdh	0.052711	0.27785	0.062509	0.052936	0.055154	0.056458	0.131023	0.0548493	-1.25628	0.358418
Oxr1	256000000	185000000	176000000	131000000	173000000	182000000	2.05667e+08	162000000	-0.344314	0.216505	Oxr1	0.12929	0.17143	0.14291	0.20608	0.15522	0.14982	0.147877	0.170373	0.204305	0.360435
Epha4	87400000	103000000	95700000	90200000	101000000	93100000	9.53667e+07	9.47667e+07	-0.0091054	0.919011	Epha4	0.37908	Na	0.44716	0.46423	1.0496	Na	0.41312	0.756915	0.87357	0.363606
Kif5C	106000000	97900000	81700000	68800000	88700000	102000000	95200000	86500000	-0.138261	0.508721	Kif5C	0.48475	0.43889	0.54506	0.58079	0.54669	0.47499	0.489567	0.534157	0.125758	0.36609
Abr	43300000	33700000	39900000	31300000	35800000	36500000	3.89667e+07	3.45333e+07	-0.174251	0.244056	Abr	0.28284	0.27682	0.31123	Na	0.39776	0.2802	0.290297	0.33898	0.223672	0.36671
Acin1	350000000	440000000	437000000	376000000	462000000	613000000	409000000	4.83667e+08	0.241912	0.37749	Acin1	0.53614	0.31727	0.60007	0.66844	0.52979	0.54816	0.484493	0.58213	0.264865	0.366783
Tagln3	254000000	170000000	173000000	184000000	130000000	155000000	199000000	1.56333e+08	-0.348143	0.248663	Tagln3	0.10961	Na	0.12947	0.14698	0.12571	Na	0.11954	0.136345	0.189768	0.367457
Astn1	21700000	29800000	26700000	20200000	25700000	25800000	2.60667e+07	23900000	-0.125195	0.509927	Astn1	0.25064	0.22544	0.29209	0.29823	0.27109	Na	0.256057	0.28466	0.152777	0.367876
Gpm6B	268000000	251000000	151000000	148000000	190000000	152000000	2.23333e+08	1.63333e+08	-0.451379	0.197601	Gpm6B	0.1008	0.098853	0.14286	0.11831	0.12254	0.16229	0.114171	0.13438	0.235122	0.370676
Arl8A	30600000	32800000	28800000	32400000	40700000	40300000	3.07333e+07	37800000	0.298582	0.0740366	Arl8A	Na	0.24705	0.30049	0.40159	0.28845	Na	0.27377	0.34502	0.333716	0.372796
Taldo1	35900000	35900000	33700000	26900000	27700000	30300000	3.51667e+07	28300000	-0.313407	0.00552941	Taldo1	0.078509	0.08092	0.13215	0.10165	0.15596	Na	0.097193	0.128805	0.406264	0.373829
Ube2O	45400000	36200000	40200000	31300000	34900000	37400000	40600000	3.45333e+07	-0.23349	0.130696	Ube2O	0.22918	0.24891	0.24151	0.30707	0.26036	0.22521	0.239867	0.264213	0.139471	0.3748
Gdpd1	22000000	33200000	25600000	16800000	15500000	20500000	2.69333e+07	17600000	-0.613817	0.0616739	Gdpd1	Na	0.17648	0.22088	0.23817	0.21527	Na	0.19868	0.22672	0.190465	0.378288
Acadvl	87100000	80400000	79600000	98200000	105000000	100000000	8.23667e+07	1.01067e+08	0.295175	0.00394029	Acadvl	0.16468	0.16423	0.14352	0.16126	0.17491	Na	0.157477	0.168085	0.0940529	0.380705
Mapre3	267000000	229000000	243000000	170000000	180000000	204000000	2.46333e+08	1.84667e+08	-0.415688	0.0147066	Mapre3	0.13345	0.15696	0.16289	0.1972	0.1489	Na	0.1511	0.17305	0.195685	0.380843
Ptk2B	67500000	78400000	59200000	51900000	69800000	74300000	6.83667e+07	6.53333e+07	-0.0654738	0.748099	Ptk2B	0.38545	Na	0.46607	0.51058	0.46584	0.42972	0.42576	0.468713	0.138665	0.38753
Ablim2	474000000	475000000	410000000	332000000	522000000	517000000	453000000	457000000	0.0126831	0.954656	Ablim2	0.14358	0.15216	Na	Na	0.15175	0.15343	0.14787	0.15259	0.045331	0.393163
Nrxn3	206000000	167000000	194000000	189000000	159000000	159000000	189000000	169000000	-0.161363	0.260287	Nrxn3	0.23561	0.19024	0.27948	0.22311	0.34913	0.26177	0.23511	0.278003	0.241766	0.397416
Sdhb	595000000	527000000	437000000	366000000	362000000	449000000	5.19667e+08	3.92333e+08	-0.405507	0.0772085	Sdhb	0.12244	0.086701	0.09556	0.092334	0.089354	0.092436	0.101567	0.0913747	-0.152566	0.398452
Dlg2	41700000	51100000	53600000	62800000	50300000	59600000	48800000	5.75667e+07	0.238353	0.167936	Dlg2	0.21071	Na	0.17567	0.24383	0.20764	0.19447	0.19319	0.215313	0.156417	0.408796
Eif2S3X;Eif2S3Y	597000000	721000000	756000000	671000000	566000000	675000000	6.91333e+08	6.37333e+08	-0.117333	0.419019	Eif2S3X;Eif2S3Y	Na	0.23443	0.30934	Na	0.29803	0.32985	0.271885	0.31394	0.207492	0.409991
Cntn2	115000000	108000000	106000000	59400000	90300000	92700000	1.09667e+08	80800000	-0.440698	0.0594801	Cntn2	0.20409	0.18376	0.24779	0.24131	Na	0.22936	0.21188	0.235335	0.151468	0.413874
Pgrmc1	178000000	221000000	320000000	260000000	326000000	335000000	2.39667e+08	307000000	0.357209	0.235212	Pgrmc1	Na	0.26418	0.34413	0.3852	Na	0.32527	0.304155	0.355235	0.223967	0.41411
Aldh5A1	356000000	152000000	234000000	226000000	186000000	310000000	2.47333e+08	2.40667e+08	-0.0394203	0.928323	Aldh5A1	0.050288	Na	0.061757	0.058889	0.06795	Na	0.0560225	0.0634195	0.17892	0.418002
Dlgap4	186000000	155000000	131000000	83300000	142000000	109000000	1.57333e+08	1.11433e+08	-0.497644	0.119969	Dlgap4	0.25325	Na	0.34445	0.3706	0.32777	Na	0.29885	0.349185	0.22457	0.42298
Snx3	19300000	20000000	16200000	21600000	26400000	25100000	18500000	2.43667e+07	0.397384	0.033749	Snx3	0.31592	0.29527	0.38113	0.38206	0.31584	0.38559	0.330773	0.361163	0.126809	0.427031
Thoc2	81800000	127000000	98500000	119000000	85200000	111000000	1.02433e+08	1.05067e+08	0.0366198	0.882185	Thoc2	Na	0.26193	0.489	0.47054	0.50641	0.40183	0.375465	0.459593	0.291679	0.434273
Gatad2B	320000000	452000000	412000000	639000000	515000000	379000000	3.94667e+08	511000000	0.372689	0.241293	Gatad2B	0.69171	0.63197	0.84102	0.78342	0.76463	0.77711	0.721567	0.775053	0.103163	0.439752
Ktn1	28300000	21600000	36000000	32000000	34400000	39900000	2.86333e+07	3.54333e+07	0.307412	0.227318	Ktn1	Na	0.37709	0.41483	0.47317	0.49055	0.36455	0.39596	0.442757	0.161159	0.440764
Api5	419000000	634000000	702000000	1010000000	661000000	791000000	585000000	8.20667e+08	0.48836	0.150706	Api5	0.43902	0.30066	0.39643	0.38152	0.44521	0.42367	0.378703	0.4168	0.138287	0.444763
Vps45	25900000	32000000	30300000	30900000	30500000	30300000	29400000	3.05667e+07	0.0561431	0.557636	Vps45	0.23328	0.21002	0.23519	Na	0.27283	0.21903	0.226163	0.24593	0.120883	0.446287
Vapa	555000000	478000000	435000000	451000000	456000000	503000000	4.89333e+08	470000000	-0.0581568	0.644545	Vapa	0.25913	0.21965	0.3567	0.59172	0.27208	0.26266	0.278493	0.375487	0.431119	0.44854
Bin1	121000000	96300000	93800000	90700000	89300000	63900000	103700000	81300000	-0.351089	0.142595	Bin1	0.056848	0.062662	0.080854	0.078801	0.071579	Na	0.066788	0.07519	0.170952	0.450731
Dld	153000000	91800000	99000000	98600000	105000000	92400000	114600000	9.86667e+07	-0.215972	0.462972	Dld	0.038705	Na	0.048152	0.055019	0.04474	Na	0.0434285	0.0498795	0.199805	0.452966
Elavl3	1200000000	1730000000	1720000000	2050000000	1780000000	2160000000	1550000000	1.99667e+09	0.365325	0.0985753	Elavl3	0.42181	0.4585	0.35581	0.38207	0.58786	Na	0.41204	0.484965	0.235096	0.458486
Nova1	226000000	392000000	391000000	676000000	309000000	400000000	3.36333e+08	4.61667e+08	0.45696	0.367096	Nova1	0.7001	0.45691	0.49616	0.64106	0.58357	0.61552	0.551057	0.613383	0.154588	0.464691
Gpd1L	101000000	94100000	89700000	88900000	79900000	105000000	9.49333e+07	9.12667e+07	-0.0568267	0.672187	Gpd1L	0.11662	Na	0.13136	0.12467	0.14728	Na	0.12399	0.135975	0.133118	0.468189
Grm5	123000000	123000000	113000000	146000000	117000000	128000000	1.19667e+08	1.30333e+08	0.123185	0.305534	Grm5	Na	0.21218	0.24268	0.25422	0.23341	Na	0.22743	0.243815	0.100364	0.468434
Hdlbp	144000000	35200000	161000000	133000000	74000000	60900000	113400000	89300000	-0.344689	0.622282	Hdlbp	0.52231	0.42004	0.46872	0.55362	0.46772	Na	0.470357	0.51067	0.118636	0.477357
Znf512	324000000	356000000	368000000	382000000	400000000	356000000	3.49333e+08	3.79333e+08	0.118862	0.176823	Znf512	Na	0.19735	0.3857	0.56236	0.30032	Na	0.291525	0.43134	0.565206	0.477555
Pc	138000000	112000000	94700000	113000000	118000000	106000000	114900000	1.12333e+08	-0.0325927	0.853731	Pc	0.087802	0.24207	0.14066	Na	0.12587	0.091069	0.156844	0.108469	-0.532041	0.478127
Vamp2;Vamp3	177000000	212000000	159000000	179000000	274000000	207000000	1.82667e+08	220000000	0.26829	0.3107	Vamp2;Vamp3	0.09581	0.087739	Na	Na	0.091209	0.10973	0.0917745	0.100469	0.130592	0.480084
Srcin1	100000000	103000000	142000000	178000000	117000000	134000000	115000000	143000000	0.314381	0.284138	Srcin1	0.15263	0.14542	0.18045	0.18175	0.1685	0.15772	0.1595	0.169323	0.0862244	0.483739
Prkacb	237000000	155000000	126000000	126000000	198000000	150000000	1.72667e+08	158000000	-0.128065	0.728624	Prkacb	0.26535	0.19429	0.24473	0.26645	0.26297	0.22997	0.23479	0.25313	0.108508	0.488978
Gprin1	369000000	768000000	394000000	704000000	592000000	481000000	5.10333e+08	5.92333e+08	0.214969	0.600001	Gprin1	0.099222	Na	0.12658	0.75847	0.11185	0.1198	0.112901	0.33004	1.54758	0.489945
H3F3A;Hist1H3B;Hist1H3A;H3F3C	364000000	743000000	626000000	1160000000	789000000	1060000000	5.77667e+08	1003000000	0.796012	0.0541567	H3F3A;Hist1H3B;Hist1H3A;H3F3C	Na	0.016135	0.03258	0.019193	0.020533	0.019034	0.0243575	0.0195867	-0.314494	0.49504
Snap91	1110000000	381000000	543000000	378000000	355000000	336000000	678000000	3.56333e+08	-0.928058	0.219808	Snap91	0.036137	Na	0.068947	0.090933	0.060457	0.051116	0.052542	0.067502	0.361459	0.503997
Strbp	297000000	584000000	524000000	634000000	362000000	587000000	4.68333e+08	5.27667e+08	0.172091	0.65003	Strbp	0.60024	0.5308	0.76242	0.68295	0.68172	0.67533	0.631153	0.68	0.107544	0.516148
Hbb-B1	233000000	193000000	295000000	140000000	326000000	291000000	2.40333e+08	2.52333e+08	0.070294	0.861083	Hbb-B1	0.036481	Na	0.052021	0.057851	0.037373	0.063227	0.044251	0.052817	0.255292	0.517163
Uba52;Rps27A;Ubb;Ubc	106000000	143000000	132000000	131000000	147000000	169000000	127000000	149000000	0.230484	0.229934	Uba52;Rps27A;Ubb;Ubc	0.4038	0.34029	0.42765	0.44479	0.40813	0.38514	0.39058	0.412687	0.0794288	0.519318
Sv2A	591000000	431000000	291000000	283000000	351000000	620000000	4.37667e+08	418000000	-0.0663296	0.890842	Sv2A	0.1238	0.058009	0.095669	Na	0.076943	0.072252	0.0924927	0.0745975	-0.310212	0.520626
Upf1	138000000	102000000	120000000	67300000	147000000	67300000	120000000	9.38667e+07	-0.35435	0.411451	Upf1	0.5073	0.33265	0.46153	0.53169	0.44446	Na	0.433827	0.488075	0.169984	0.521374
Ank3	132000000	150000000	142000000	187000000	156000000	163000000	1.41333e+08	1.68667e+08	0.255073	0.0635485	Ank3	0.44299	0.17605	0.43475	0.58894	0.26127	0.44694	0.351263	0.432383	0.299758	0.564025
Smarca2	16600000	21100000	18200000	26800000	15800000	23700000	1.86333e+07	22100000	0.246161	0.381619	Smarca2	0.58553	0.48438	0.85138	0.91261	Na	0.60219	0.64043	0.7574	0.242015	0.567385
Sirpa	369000000	182000000	183000000	161000000	383000000	286000000	2.44667e+08	2.76667e+08	0.177331	0.738495	Sirpa	0.083378	Na	0.14821	0.2065	0.098745	0.12862	0.115794	0.144622	0.320723	0.590397
Nptn	770000000	686000000	544000000	472000000	561000000	543000000	6.66667e+08	5.25333e+08	-0.343732	0.118609	Nptn	0.10681	0.10192	0.14439	0.11754	0.13814	0.1231	0.117707	0.12626	0.101202	0.593323
Flot1	16400000	17400000	17800000	21400000	19200000	17500000	17200000	1.93667e+07	0.171167	0.146119	Flot1	0.0856	0.084708	Na	Na	0.09126	0.083764	0.085154	0.087512	0.0394066	0.595921
Syne1	132000000	165000000	164000000	181000000	176000000	170000000	1.53667e+08	1.75667e+08	0.193036	0.12325	Syne1	Na	0.47786	0.30448	0.55846	0.37864	Na	0.39117	0.46855	0.260407	0.598726
Eea1	190000000	116000000	152000000	270000000	131000000	175000000	1.52667e+08	192000000	0.330721	0.442959	Eea1	0.16776	Na	0.17089	0.22853	0.16376	0.16371	0.169325	0.185333	0.130327	0.606407
Synpr	39900000	45700000	35900000	34500000	37400000	27000000	40500000	3.29667e+07	-0.296914	0.147798	Synpr	Na	0.068736	0.081068	0.083109	0.078519	0.073116	0.074902	0.078248	0.0630496	0.611327
Prnp	375000000	386000000	411000000	373000000	486000000	302000000	3.90667e+08	387000000	-0.0136046	0.949703	Prnp	Na	0.34507	0.42756	0.36281	0.46787	0.41175	0.386315	0.414143	0.100352	0.615326
Eno1	3720000000	1740000000	1500000000	1240000000	1460000000	1800000000	2320000000	1500000000	-0.629162	0.319521	Eno1	0.07911	Na	0.16383	Na	0.10052	0.092331	0.12147	0.0964255	-0.333113	0.615812
Cpsf2	52700000	68300000	79100000	51500000	60100000	47000000	66700000	5.28667e+07	-0.335328	0.181894	Cpsf2	Na	0.19	0.64461	0.37363	0.81294	Na	0.417305	0.593285	0.507623	0.633693
Acsl6	398000000	308000000	216000000	197000000	328000000	294000000	3.07333e+08	273000000	-0.170903	0.62827	Acsl6	0.19563	0.29472	0.22515	0.22558	0.2116	Na	0.2385	0.21859	-0.125762	0.638902
Shank2	65400000	55500000	78000000	78200000	75400000	78500000	66300000	7.73667e+07	0.222703	0.168147	Shank2	0.15237	0.13757	0.19353	0.17606	0.16886	Na	0.161157	0.17246	0.0977979	0.639609
Pura	15700000	14700000	16700000	16500000	24200000	24600000	15700000	2.17667e+07	0.471356	0.0878119	Pura	0.074659	Na	0.072027	0.071463	Na	0.079683	0.073343	0.075573	0.0432116	0.656805
Rps13	227000000	325000000	326000000	249000000	427000000	472000000	2.92667e+08	3.82667e+08	0.38683	0.299614	Rps13	0.16018	0.13208	0.19427	Na	0.19868	0.15379	0.162177	0.176235	0.119934	0.656895
Tmem65	31800000	35700000	30600000	37500000	45900000	41400000	32700000	41600000	0.347293	0.036337	Tmem65	Na	0.038524	0.045907	Na	0.047171	0.041861	0.0422155	0.044516	0.0765512	0.663162
Ca2	358000000	244000000	258000000	171000000	179000000	170000000	2.86667e+08	1.73333e+08	-0.725825	0.034598	Ca2	0.052405	0.048332	0.05961	0.062097	Na	0.05011	0.053449	0.0561035	0.0699278	0.696092
Clu	100000000	106000000	110000000	439000000	672000000	590000000	1.05333e+08	567000000	2.42839	0.00249831	Clu	Na	0.62192	0.77319	0.82282	0.66756	Na	0.697555	0.74519	0.0953013	0.703226
Sf3A3	21000000	33100000	33500000	36400000	29100000	23500000	29200000	2.96667e+07	0.0228745	0.936998	Sf3A3	0.40991	0.26774	0.41453	Na	0.32887	0.34779	0.36406	0.33833	-0.105745	0.708638
Alb	79100000	73000000	86800000	100000000	108000000	126000000	7.96333e+07	1.11333e+08	0.483441	0.0215969	Alb	0.5867	0.55565	0.60084	0.45923	0.76811	0.62385	0.581063	0.617063	0.0867232	0.71027
Unc13A	80000000	77200000	74800000	83400000	84500000	81400000	7.73333e+07	83100000	0.103758	0.03035	Unc13A	0.16145	Na	0.2562	0.24292	0.21818	0.20867	0.208825	0.223257	0.0964088	0.727311
Tmpo	1390000000	1490000000	1380000000	1750000000	1390000000	1330000000	1420000000	1490000000	0.0694214	0.633335	Tmpo	0.25498	0.27772	Na	0.21638	0.28422	0.35993	0.26635	0.286843	0.10694	0.730481
Tmpo	1410000000	1520000000	1410000000	1800000000	1430000000	1370000000	1.44667e+09	1.53333e+09	0.0839388	0.567715	Tmpo	0.25498	0.27772	Na	0.21638	0.28422	0.35993	0.26635	0.286843	0.10694	0.730481
Faah	31600000	39700000	37200000	34700000	34600000	31000000	3.61667e+07	3.34333e+07	-0.113373	0.36643	Faah	0.2994	0.48151	Na	0.27483	0.2506	0.50499	0.390455	0.343473	-0.184958	0.731484
Gabbr1	68700000	66400000	62400000	89100000	68500000	108000000	6.58333e+07	8.85333e+07	0.427402	0.120897	Gabbr1	0.24307	0.21709	0.25704	0.29632	0.13557	Na	0.239067	0.215945	-0.146749	0.733118
Slc6A11	487000000	414000000	356000000	341000000	312000000	497000000	419000000	3.83333e+08	-0.128351	0.631633	Slc6A11	0.13883	0.10822	0.2797	0.20489	0.069283	0.18139	0.175583	0.151854	-0.209468	0.742447
Stxbp5L	78600000	90600000	77300000	81200000	98700000	107000000	8.21667e+07	9.56333e+07	0.21896	0.196687	Stxbp5L	Na	0.1341	0.24122	0.22017	0.24741	0.14801	0.18766	0.205197	0.128886	0.771988
Actr3	110000000	92000000	97700000	109000000	124000000	108000000	99900000	1.13667e+08	0.186253	0.136954	Actr3	0.046989	Na	0.2068	0.11944	0.083504	0.12299	0.126895	0.108645	-0.224012	0.786832
Capzb	1040000000	871000000	1020000000	869000000	973000000	921000000	977000000	921000000	-0.0851574	0.411844	Capzb	Na	0.12983	0.25488	0.17809	Na	0.17002	0.192355	0.174055	-0.144228	0.79774
Ppp1Cb	49200000	43300000	44500000	42800000	47500000	36600000	4.56667e+07	42300000	-0.110484	0.406632	Ppp1Cb	0.22405	Na	0.27454	0.26968	0.24502	Na	0.249295	0.25735	0.0458778	0.801312
Luc7L3	88600000	118000000	93500000	107000000	91100000	78600000	1.00033e+08	9.22333e+07	-0.117121	0.559129	Luc7L3	0.66918	0.36986	Na	Na	0.48708	0.4722	0.51952	0.47964	-0.115227	0.815056
Bsn	73200000	72500000	93800000	97600000	85500000	96700000	7.98333e+07	9.32667e+07	0.22437	0.168304	Bsn	0.13534	0.11825	0.13935	0.13107	0.12233	0.146	0.13098	0.133133	0.0235253	0.831205
Oat	38100000	34700000	34900000	28900000	39700000	40500000	35900000	3.63667e+07	0.0186329	0.910507	Oat	0.35124	Na	0.4145	0.37978	0.40089	Na	0.38287	0.390335	0.0278582	0.843644
Erlin2	1450000000	1240000000	1430000000	1620000000	1470000000	1530000000	1.37333e+09	1540000000	0.165249	0.105192	Erlin2	0.11597	0.14275	Na	0.1115	0.13823	0.12987	0.12936	0.126533	-0.0318741	0.855589
Cdh2	44400000	128000000	90800000	97600000	153000000	55000000	8.77333e+07	1.01867e+08	0.215485	0.723856	Cdh2	Na	0.1953	0.27942	0.23553	0.22244	Na	0.23736	0.228985	-0.0518237	0.862202
Kif1A	68200000	58600000	52600000	58900000	63500000	71300000	59800000	6.45667e+07	0.110644	0.457937	Kif1A	0.64907	0.56583	0.74861	0.63629	0.80187	0.46408	0.654503	0.63408	-0.0457357	0.86286
Chl1	25900000	30900000	32500000	32200000	26500000	32600000	2.97667e+07	3.04333e+07	0.0319547	0.823421	Chl1	0.35095	0.30043	0.36922	0.33445	Na	0.33707	0.3402	0.33576	-0.0189528	0.877947
Nt5Dc3	139000000	104000000	107000000	111000000	92900000	142000000	1.16667e+08	115300000	-0.0169999	0.943724	Nt5Dc3	0.22328	0.23094	0.23735	0.30834	0.1878	0.21333	0.230523	0.23649	0.0368664	0.879376
Srgap3	149000000	117000000	136000000	92700000	94300000	136000000	134000000	1.07667e+08	-0.315661	0.195208	Srgap3	0.10974	Na	0.32485	0.20668	0.198	0.21022	0.217295	0.204967	-0.0842657	0.887732
Lamp1	21500000	27300000	22100000	31400000	48200000	25900000	2.36333e+07	3.51667e+07	0.573385	0.172624	Lamp1	0.50922	0.46283	0.58129	0.67461	0.39795	0.45025	0.51778	0.507603	-0.0286377	0.916879
Tomm22	12900000	11300000	16500000	28000000	18100000	22300000	1.35667e+07	22800000	0.748968	0.0470227	Tomm22	0.20085	0.17273	Na	0.16987	0.20518	0.18094	0.18679	0.18533	-0.0113208	0.937189
Rab10	64900000	74100000	60400000	71900000	61300000	59300000	6.64667e+07	6.41667e+07	-0.050807	0.70312	Rab10	0.12233	0.10959	0.12451	0.14156	0.11451	0.098967	0.11881	0.118346	-0.00564939	0.973794

## Sheet: APP-NLF_P186
SUPPLEMENTAL TABLE S4c: P186 APP-NLF
Data related to Figure 3 for proteins with matched turnover (K6) and abundance (LFQ) measurments in disease model (TG) and age-matched wildtype (WT) mice .
Data plotted in figure 3 (dynaplots) is shown as a table for each gene (column 'A') with values in "log2.Tg-LFQ/WT-LFQ" (column 'J', light red) and "log2.Tg-K6/WT-K6" (column 'U', light green).
P-values from t-tests performed on raw data in columns 'B' to 'G' (LFQ measurements) and columns 'M' to 'R' (K6 measurements) are shown for each gene in "Ttest_LFQ" (column 'K', dark orange) and "Ttest_K6" ('V", dark green), respectively.
	Wildtype - LFQ raw data			Disease model - LFQ raw data			Statistics					Wildtype - K6 raw data			Disease model - K6 raw data			Statistics
Gene	WT_LFQ_1	WT_LFQ_2	WT_LFQ_3	TG_LFQ_1	TG_LFQ_2	TG_LFQ_3	WT_LFQ_AVERAGE	TG_LFQ_AVERAGE	log2.Tg-LFQ/WT-LFQ	Ttest_LFQ	gene	WT_K6_1	WT_K6_2	WT_K6_3	TG_K6_1	TG_K6_2	TG_K6_3	WT_K6_AVERAGE	TG_K6_AVERAGE	log2.Tg-K6/WT-K6	Ttest_K6
Cab39	48800000	56700000	58600000	60700000	59700000	58800000	54700000	5.97333e+07	0.126995	0.174267	Cab39	0.41889	0.43235	0.4256	0.30789	0.33608	0.33895	0.425613	0.32764	-0.377432	0.000774021
Uba52;Rps27A;Ubb;Ubc	1120000000	1550000000	1560000000	1560000000	1780000000	1160000000	1410000000	1500000000	0.0892673	0.718178	Uba52;Rps27A;Ubb;Ubc	0.44666	0.45446	0.44557	0.53043	0.52339	0.50131	0.448897	0.518377	0.207617	0.00165247
Trim28	132000000	175000000	163000000	157000000	204000000	215000000	1.56667e+08	192000000	0.293408	0.182257	Trim28	0.3778	0.38618	0.39935	0.42819	0.42967	0.42618	0.387777	0.428013	0.14243	0.00318152
Ndufb5	203000000	169000000	214000000	204000000	202000000	168000000	1.95333e+08	1.91333e+08	-0.0298499	0.833991	Ndufb5	0.24292	Na	0.26194	Na	0.078207	0.063473	0.25243	0.07084	-1.83325	0.00435989
Prpf19	181000000	249000000	185000000	157000000	280000000	275000000	205000000	2.37333e+08	0.211291	0.51945	Prpf19	0.49048	0.5085	0.52378	0.60249	0.61318	Nan	0.507587	0.607835	0.260026	0.00458069
Cse1L	20300000000	18700000000	13900000000	7350000000	13900000000	11800000000	1.76333e+10	1.10167e+10	-0.678617	0.0721359	Cse1L	0.041918	0.044716	Na	0.050382	0.050523	0.048985	0.043317	0.0499633	0.205936	0.012153
Aco2	7370000000	6550000000	7540000000	7520000000	7890000000	5800000000	7.15333e+09	7070000000	-0.0169055	0.912563	Aco2	0.077691	0.079617	Na	0.088895	0.091817	0.086876	0.078654	0.089196	0.181459	0.0130522
Hadhb	259000000	212000000	197000000	205000000	193000000	182000000	2.22667e+08	1.93333e+08	-0.203795	0.213005	Hadhb	0.19147	0.19294	0.1995	0.21701	0.21456	0.2057	0.194637	0.212423	0.126159	0.0136436
Slc25A3	3420000000	2460000000	2650000000	2170000000	2110000000	2230000000	2.84333e+09	2170000000	-0.389888	0.084945	Slc25A3	0.081153	0.085261	0.081459	0.08763	0.089354	0.088122	0.0826243	0.0883687	0.0969682	0.0154368
Hp1Bp3	1020000000	1080000000	804000000	742000000	1450000000	1190000000	968000000	1.12733e+09	0.219835	0.514595	Hp1Bp3	0.39015	0.37532	0.40422	0.44058	0.42816	0.46469	0.389897	0.444477	0.189016	0.0159043
Nt5Dc3	143000000	174000000	135000000	135000000	161000000	199000000	1.50667e+08	165000000	0.131106	0.551337	Nt5Dc3	0.20321	0.19011	Na	0.23521	0.2434	0.22702	0.19666	0.23521	0.258246	0.0159821
Macf1	332000000	276000000	91800000	291000000	286000000	185000000	2.33267e+08	254000000	0.122848	0.809121	Macf1	0.37244	Na	0.35316	0.45876	0.45221	0.42033	0.3628	0.443767	0.290627	0.0173663
Cd47	111000000	181000000	196000000	207000000	184000000	221000000	1.62667e+08	204000000	0.326651	0.218295	Cd47	0.084634	0.086564	0.082827	Na	0.077434	0.07409	0.084675	0.075762	-0.160462	0.0175171
Uchl1	1160000000	910000000	906000000	1080000000	910000000	635000000	992000000	875000000	-0.181057	0.491002	Uchl1	0.24191	0.23945	0.25974	0.28544	0.28276	0.26865	0.247033	0.27895	0.175301	0.0179821
H2Afy	1470000000	1630000000	1830000000	1690000000	1850000000	1250000000	1.64333e+09	1.59667e+09	-0.041562	0.833015	H2Afy	0.12316	0.12265	0.13184	0.14246	0.14255	0.13578	0.125883	0.140263	0.156051	0.0182319
Rpl13A	142000000	144000000	139000000	133000000	165000000	121000000	1.41667e+08	1.39667e+08	-0.0205126	0.887005	Rpl13A	0.15972	0.16532	Na	0.18507	0.18893	Nan	0.16252	0.187	0.202421	0.018757
Vamp1	37800000	41800000	51600000	42400000	51500000	39600000	4.37333e+07	44500000	0.025072	0.894937	Vamp1	0.21348	0.20903	Na	Na	0.24937	0.24078	0.211255	0.245075	0.214238	0.0198492
Srsf5	59400000	98700000	86400000	57500000	126000000	118000000	81500000	100500000	0.302324	0.482031	Srsf5	Na	0.56024	0.54827	Na	0.65395	0.63156	0.554255	0.642755	0.213719	0.019961
Cisd1	920000000	922000000	1000000000	1080000000	1030000000	1290000000	9.47333e+08	1.13333e+09	0.258628	0.090907	Cisd1	0.068936	0.07017	0.075037	0.083038	0.077446	0.080589	0.071381	0.0803577	0.170896	0.0219995
Ap2A2	733000000	724000000	760000000	814000000	692000000	897000000	739000000	801000000	0.116228	0.363452	Ap2A2	0.075064	0.083061	0.08895	0.096008	0.097544	0.09775	0.0823583	0.0971007	0.237567	0.0221602
Ptbp1	73200000	103000000	71200000	60300000	131000000	89700000	8.24667e+07	9.36667e+07	0.183725	0.650933	Ptbp1	0.4284	0.44538	0.46917	0.51225	0.54527	0.49343	0.44765	0.516983	0.207747	0.0226044
Dclk1	322000000	331000000	153000000	285000000	338000000	282000000	2.68667e+08	3.01667e+08	0.167138	0.615454	Dclk1	0.34123	0.34689	Na	0.39233	0.39671	0.37222	0.34406	0.387087	0.169996	0.0228577
Psip1	454000000	581000000	558000000	508000000	598000000	495000000	531000000	5.33667e+08	0.00722704	0.96061	Psip1	0.36062	0.37133	0.38695	0.42902	0.42359	0.39746	0.372967	0.41669	0.159928	0.0242128
Dctn2	78200000	83500000	77900000	74700000	71900000	77400000	7.98667e+07	7.46667e+07	-0.0971292	0.0975621	Dctn2	0.41568	0.38999	Na	0.28799	0.29671	0.22177	0.402835	0.268823	-0.583531	0.0248449
Snrnp200	166000000	269000000	372000000	324000000	416000000	263000000	269000000	3.34333e+08	0.313681	0.428625	Snrnp200	0.62382	0.64143	0.70357	0.77983	0.78369	Nan	0.656273	0.78176	0.252429	0.0277491
Tra2B	94800000	86800000	139000000	85700000	123000000	62800000	1.06867e+08	90500000	-0.239822	0.5311	Tra2B	0.262	0.27518	Na	0.32971	0.31604	Nan	0.26859	0.322875	0.26557	0.0292546
Vdac1	1600000000	1170000000	1250000000	1220000000	1160000000	1190000000	1340000000	1190000000	-0.171271	0.322996	Vdac1	0.070692	0.070855	0.074813	0.081762	0.083777	0.076379	0.07212	0.0806393	0.161084	0.0301176
Hspa9	508000000	489000000	504000000	489000000	395000000	528000000	5.00333e+08	4.70667e+08	-0.0881839	0.498406	Hspa9	0.18797	0.17435	Na	0.20837	0.20931	0.225	0.18116	0.214227	0.241874	0.0312019
Chd4	49800000	96300000	112000000	106000000	137000000	116000000	8.60333e+07	1.19667e+08	0.476054	0.181012	Chd4	0.66506	0.73901	0.84515	1.0029	1.1393	Nan	0.74974	1.0711	0.514631	0.0319161
Syt1	1650000000	1630000000	1590000000	1660000000	1650000000	1660000000	1.62333e+09	1.65667e+09	0.0293241	0.136882	Syt1	0.19145	0.19759	0.20128	0.2174	0.21535	0.20468	0.196773	0.212477	0.11077	0.0322454
Ppp1Cb	301000000	282000000	272000000	255000000	278000000	263000000	285000000	2.65333e+08	-0.103156	0.144183	Ppp1Cb	0.25654	0.22953	0.23706	0.2782	0.29427	Nan	0.241043	0.286235	0.247908	0.0326983
Rbm8A	163000000	192000000	152000000	113000000	218000000	239000000	169000000	190000000	0.168976	0.633566	Rbm8A	0.38466	0.39187	0.39009	0.45561	0.52977	Nan	0.388873	0.49269	0.34138	0.0334087
Sv2B	293000000	252000000	304000000	300000000	258000000	310000000	283000000	2.89333e+08	0.0319305	0.791877	Sv2B	0.1568	0.11355	Na	0.283	0.25681	Nan	0.135175	0.269905	0.997623	0.0334523
Lmnb1	1340000000	1540000000	1760000000	1360000000	1610000000	1340000000	1.54667e+09	1.43667e+09	-0.106437	0.501823	Lmnb1	Na	0.044585	0.046357	0.060565	0.056061	Nan	0.045471	0.058313	0.358871	0.0337256
Hspd1	1100000000	1190000000	1130000000	1100000000	1210000000	1440000000	1140000000	1250000000	0.132894	0.348198	Hspd1	0.068551	0.064899	0.073692	0.077835	0.076491	0.077308	0.0690473	0.0772113	0.161227	0.0340507
Sf3A1	198000000	196000000	172000000	145000000	230000000	265000000	1.88667e+08	2.13333e+08	0.17727	0.537233	Sf3A1	0.48507	0.45139	0.49412	0.55235	0.52414	0.5157	0.47686	0.53073	0.154412	0.0343949
Hnrnpa2B1	5090000000	6930000000	5580000000	5920000000	7300000000	5580000000	5.86667e+09	6.26667e+09	0.0951572	0.626979	Hnrnpa2B1	0.2127	0.20756	0.22442	0.2337	0.23197	0.22835	0.214893	0.23134	0.106394	0.0347344
Sucla2	685000000	1060000000	1060000000	1060000000	944000000	1200000000	935000000	1068000000	0.191873	0.4117	Sucla2	0.075867	0.073536	0.087856	0.094666	0.096578	0.0908	0.0790863	0.0940147	0.249457	0.0347659
Mecp2	904000000	1200000000	1220000000	960000000	969000000	888000000	1108000000	939000000	-0.238761	0.183875	Mecp2	0.13171	0.1391	0.14708	0.15731	0.15672	0.15004	0.139297	0.15469	0.151219	0.0372694
Ran;Rasl2-9	374000000	362000000	408000000	342000000	378000000	451000000	3.81333e+08	3.90333e+08	0.033654	0.809215	Ran;Rasl2-9	0.17229	0.17832	0.19702	0.21062	0.21474	0.19969	0.182543	0.20835	0.19077	0.0412135
Syncrip	256000000	367000000	232000000	240000000	295000000	278000000	285000000	271000000	-0.0726691	0.769517	Syncrip	0.26573	0.25908	0.21398	0.33545	0.37109	0.50027	0.246263	0.40227	0.707962	0.0414067
Top2B	570000000	663000000	395000000	327000000	514000000	326000000	5.42667e+08	389000000	-0.480296	0.200599	Top2B	0.6095	0.6188	0.67254	0.71908	0.72146	Nan	0.633613	0.72027	0.184935	0.0420178
Ddx39B;Ddx39A	183000000	267000000	269000000	264000000	309000000	243000000	2.39667e+08	272000000	0.182577	0.400248	Ddx39B;Ddx39A	Na	0.28252	0.33488	0.42905	Na	0.43816	0.3087	0.433605	0.490176	0.0424036
Uqcrb	693000000	777000000	848000000	788000000	715000000	958000000	7.72667e+08	8.20333e+08	0.0863641	0.603996	Uqcrb	0.064185	0.064557	0.070288	0.076881	0.081239	0.071385	0.0663433	0.0765017	0.20554	0.0428619
Myo5A	536000000	523000000	417000000	456000000	464000000	339000000	492000000	4.19667e+08	-0.229414	0.2606	Myo5A	0.3039	0.32586	0.31984	0.34599	0.36991	Nan	0.316533	0.35795	0.177401	0.0433972
Hist1H1B	553000000	718000000	479000000	501000000	705000000	570000000	5.83333e+08	592000000	0.0212767	0.929951	Hist1H1B	0.047725	0.052053	0.048686	0.05475	0.056037	Nan	0.049488	0.0553935	0.162638	0.0439191
Pacs1	185000000	198000000	160000000	194000000	215000000	252000000	181000000	2.20333e+08	0.283698	0.124615	Pacs1	0.26138	0.24722	0.25923	0.30366	0.2792	Nan	0.255943	0.29143	0.187325	0.0456387
Pfn2	444000000	400000000	513000000	489000000	420000000	563000000	4.52333e+08	4.90667e+08	0.117357	0.50792	Pfn2	0.18365	0.18221	0.20388	0.22533	0.21819	0.20487	0.189913	0.21613	0.186558	0.0466063
Pclo	567000000	358000000	243000000	585000000	463000000	562000000	3.89333e+08	5.36667e+08	0.46302	0.221939	Pclo	0.23116	0.24445	0.24363	0.26046	0.26511	0.24881	0.239747	0.258127	0.106568	0.0470384
Hnrnpa0	1260000000	2180000000	966000000	877000000	1590000000	1470000000	1.46867e+09	1.31233e+09	-0.162373	0.732784	Hnrnpa0	0.41723	0.46434	0.47829	Na	0.59219	0.52936	0.453287	0.560775	0.306998	0.0487279
Dlg4	338000000	329000000	319000000	390000000	521000000	426000000	3.28667e+08	4.45667e+08	0.43934	0.0413397	Dlg4	0.1177	0.12956	0.1198	0.11096	0.11316	0.1032	0.122353	0.109107	-0.165314	0.0491077
Tpp2	177000000	171000000	177000000	149000000	175000000	193000000	175000000	1.72333e+08	-0.0221531	0.846643	Tpp2	0.16191	0.16701	0.16984	0.19464	0.19427	0.17281	0.166253	0.18724	0.171505	0.0503921
Ptprj	32100000	36000000	34400000	37900000	39100000	32500000	3.41667e+07	36500000	0.095307	0.372186	Ptprj	0.39291	0.37577	0.39841	0.42513	0.41422	Nan	0.38903	0.419675	0.109391	0.0508366
Atp6V1A	1030000000	969000000	970000000	858000000	675000000	1160000000	9.89667e+08	8.97667e+08	-0.140763	0.554589	Atp6V1A	0.14916	0.14339	0.15681	0.16852	0.16757	0.15717	0.149787	0.16442	0.134477	0.0513917
Ndufs1	839000000	733000000	929000000	894000000	888000000	716000000	8.33667e+08	8.32667e+08	-0.00173158	0.990778	Ndufs1	0.071134	0.07212	Na	0.082789	0.094841	0.10044	0.071627	0.09269	0.37191	0.0521354
Khdrbs1	149000000	344000000	206000000	224000000	314000000	252000000	233000000	2.63333e+08	0.17656	0.658798	Khdrbs1	Na	0.39575	0.39031	0.43112	0.45413	Nan	0.39303	0.442625	0.171446	0.0523963
Slc25A12	1410000000	1580000000	1500000000	1340000000	917000000	1490000000	1.49667e+09	1249000000	-0.260979	0.237466	Slc25A12	0.064894	0.058703	0.063461	0.076989	0.068908	0.068491	0.0623527	0.0714627	0.196738	0.0525436
Gnao1	2910000000	4050000000	4080000000	4450000000	4100000000	4560000000	3680000000	4370000000	0.247928	0.16712	Gnao1	0.059022	0.061416	0.062331	0.067759	0.069251	0.063015	0.060923	0.066675	0.130159	0.0535802
Nefh	1090000000	1090000000	679000000	883000000	1020000000	179000000	953000000	694000000	-0.457541	0.428593	Nefh	0.03668	0.034762	0.043138	0.048329	0.044799	0.044396	0.0381933	0.0458413	0.263328	0.0536802
Nop56	317000000	319000000	255000000	204000000	491000000	442000000	297000000	379000000	0.351735	0.418914	Nop56	0.31019	0.31402	0.35942	0.38603	0.3988	Nan	0.327877	0.392415	0.259227	0.0541645
Ddx1	59200000	77500000	80600000	90800000	40800000	36300000	7.24333e+07	5.59667e+07	-0.372086	0.42823	Ddx1	0.26358	0.26069	Na	0.31	0.29494	0.28066	0.262135	0.2952	0.171383	0.0572556
Hcfc1	122000000	108000000	104000000	71500000	98900000	128000000	1.11333e+08	9.94667e+07	-0.162601	0.52821	Hcfc1	0.55955	0.53533	0.5989	0.68966	0.65047	0.60224	0.564593	0.647457	0.197572	0.0573434
Hsp90Ab1	1570000000	1230000000	1500000000	1330000000	1420000000	1190000000	1.43333e+09	1.31333e+09	-0.126141	0.385818	Hsp90Ab1	0.39222	0.38614	Na	0.47321	0.49182	0.4268	0.38918	0.463943	0.253511	0.0584477
Bsn	1910000000	984000000	1980000000	1990000000	1730000000	1550000000	1.62467e+09	1.75667e+09	0.112697	0.72181	Bsn	0.10499	Na	0.096027	Na	0.14461	0.12867	0.100509	0.13664	0.443062	0.0584799
L1Cam	348000000	378000000	313000000	326000000	296000000	289000000	3.46333e+08	3.03667e+08	-0.189673	0.123763	L1Cam	0.20811	0.20665	0.2102	0.16781	Na	0.19287	0.20832	0.18034	-0.208082	0.0592571
Dpp6	329000000	315000000	339000000	368000000	287000000	317000000	3.27667e+08	324000000	-0.0162351	0.888933	Dpp6	0.1695	0.17186	0.18492	0.18699	0.20232	0.18958	0.175427	0.192963	0.137459	0.0599533
Atp6V1C1	196000000	307000000	300000000	323000000	279000000	356000000	2.67667e+08	3.19333e+08	0.254626	0.288553	Atp6V1C1	0.20512	0.20513	0.21583	0.23501	0.23815	0.2151	0.208693	0.22942	0.136607	0.0616919
Prdx3	348000000	348000000	350000000	404000000	361000000	554000000	3.48667e+08	4.39667e+08	0.334562	0.194809	Prdx3	0.07416	0.074306	0.080186	0.085255	0.08307	0.079837	0.0762173	0.0827207	0.118129	0.0621466
Mark2	205000000	216000000	218000000	257000000	149000000	84000000	213000000	1.63333e+08	-0.383034	0.382012	Mark2	0.2354	0.27994	0.26384	0.29612	0.32553	0.28919	0.259727	0.303613	0.225241	0.0625642
Glud1	1700000000	2000000000	1540000000	1370000000	1760000000	1800000000	1.74667e+09	1.64333e+09	-0.0879792	0.619566	Glud1	0.069715	0.076325	0.082643	0.093765	0.085928	0.084821	0.0762277	0.0881713	0.209995	0.0629802
Erc2	360000000	271000000	323000000	320000000	326000000	379000000	318000000	3.41667e+08	0.103563	0.499378	Erc2	0.24615	Na	0.31375	0.20898	0.16965	0.1333	0.27995	0.170643	-0.714185	0.0630155
Atp1B2	899000000	901000000	858000000	853000000	818000000	726000000	886000000	799000000	-0.149111	0.0974936	Atp1B2	0.13944	0.14796	0.13122	0.13214	0.11478	0.11171	0.13954	0.119543	-0.223145	0.0665303
Matr3	1860000000	2060000000	2190000000	2170000000	2280000000	1590000000	2.03667e+09	2.01333e+09	-0.0166238	0.925548	Matr3	0.51224	0.53907	0.57217	0.62902	0.62239	0.56737	0.54116	0.60626	0.163881	0.0673035
Ndufs4	344000000	288000000	453000000	394000000	372000000	375000000	3.61667e+08	3.80333e+08	0.0726037	0.722238	Ndufs4	0.071796	0.074829	0.074116	0.08513	0.080413	0.076012	0.0735803	0.0805183	0.129997	0.0675486
Atp5C1	1830000000	1600000000	1500000000	1420000000	1520000000	1110000000	1.64333e+09	1350000000	-0.283666	0.135848	Atp5C1	0.059524	0.054945	0.059407	0.064462	0.064754	0.060267	0.0579587	0.063161	0.12401	0.0676383
Wdr7	685000000	675000000	647000000	606000000	659000000	526000000	669000000	597000000	-0.164275	0.148497	Wdr7	0.095166	0.11022	Na	0.13756	0.12137	0.12254	0.102693	0.127157	0.308269	0.0682922
Sptan1	12400000000	14900000000	13400000000	15600000000	15600000000	14600000000	1.35667e+10	1.52667e+10	0.170319	0.100564	Sptan1	0.12233	0.12708	0.13702	0.098651	0.10539	0.12203	0.12881	0.10869	-0.245021	0.0698442
Cit	263000000	245000000	216000000	181000000	172000000	216000000	2.41333e+08	1.89667e+08	-0.347561	0.0543788	Cit	Na	0.25523	0.27018	0.29963	0.32244	Nan	0.262705	0.311035	0.243633	0.0712101
Uqcrc1	1420000000	1270000000	1190000000	1340000000	1200000000	1350000000	1.29333e+09	1.29667e+09	0.0037135	0.969889	Uqcrc1	0.056045	0.058814	0.064036	0.066863	0.069901	0.063604	0.0596317	0.0667893	0.163539	0.073265
Vps35	586000000	469000000	583000000	546000000	620000000	542000000	546000000	5.69333e+08	0.0603726	0.639445	Vps35	0.14644	0.14871	0.20506	0.21012	0.21607	0.21279	0.166737	0.212993	0.353237	0.0741186
Atp6V0D1	480000000	379000000	462000000	432000000	376000000	358000000	4.40333e+08	3.88667e+08	-0.180063	0.248239	Atp6V0D1	0.11539	0.10168	Na	Na	0.085152	0.077484	0.108535	0.081318	-0.416514	0.0741372
Myh11	393000000	322000000	544000000	376000000	342000000	14200000	4.19667e+08	2.44067e+08	-0.781969	0.2561	Myh11	0.21116	0.24506	0.21688	0.25567	0.27411	Nan	0.224367	0.26489	0.239535	0.075632
Raly	412000000	476000000	367000000	321000000	473000000	389000000	4.18333e+08	3.94333e+08	-0.0852373	0.680544	Raly	0.49936	0.55306	0.62586	0.6847	0.68666	Nan	0.559427	0.68568	0.293586	0.0758445
Atp5B	6670000000	7050000000	6700000000	7220000000	6770000000	7650000000	6.80667e+09	7.21333e+09	0.0837176	0.222496	Atp5B	0.068857	0.068986	0.074166	0.075131	0.07652	0.073928	0.0706697	0.075193	0.0895073	0.0761575
Cadps	1560000000	1320000000	1570000000	1330000000	1350000000	1600000000	1.48333e+09	1.42667e+09	-0.0561945	0.659453	Cadps	0.077621	0.10375	0.10645	0.11918	0.1246	0.1134	0.0959403	0.11906	0.311479	0.0766139
Eef1G	318000000	268000000	247000000	217000000	247000000	263000000	2.77667e+08	2.42333e+08	-0.196361	0.230508	Eef1G	0.13705	0.139	0.14641	0.13382	0.13391	0.1344	0.14082	0.134043	-0.0711528	0.0766448
Nme1	1020000000	699000000	873000000	917000000	940000000	843000000	864000000	900000000	0.0588937	0.730094	Nme1	0.14944	0.15385	0.16129	0.17391	0.17121	0.15937	0.15486	0.168163	0.118899	0.078038
Rhob	267000000	287000000	294000000	296000000	279000000	282000000	2.82667e+08	2.85667e+08	0.0152309	0.771142	Rhob	0.20056	0.18989	0.20568	0.21439	0.23663	Nan	0.19871	0.22551	0.182527	0.0791025
Park7	338000000	306000000	358000000	338000000	311000000	415000000	334000000	3.54667e+08	0.0866156	0.582919	Park7	0.11997	0.12468	0.13027	0.1391	0.13876	0.12873	0.124973	0.13553	0.116992	0.0797741
Gap43	377000000	397000000	321000000	352000000	362000000	288000000	365000000	334000000	-0.128048	0.393854	Gap43	0.018423	0.019547	0.021077	0.027269	0.040949	0.025394	0.0196823	0.031204	0.66483	0.0809788
Tspan7	112000000	90000000	86600000	96700000	85400000	91500000	96200000	91200000	-0.0770031	0.592346	Tspan7	0.25508	0.26645	0.28496	Na	0.30135	0.29544	0.26883	0.298395	0.150529	0.0817085
Got2	2570000000	4770000000	4640000000	4750000000	4420000000	5140000000	3.99333e+09	4770000000	0.256396	0.354547	Got2	0.059363	0.061218	0.065455	0.069749	0.068791	0.064416	0.062012	0.067652	0.125585	0.0817444
Cyfip2	1130000000	1100000000	1280000000	1100000000	1140000000	1350000000	1170000000	1.19667e+09	0.0325128	0.79381	Cyfip2	0.16179	0.1652	0.17241	0.18219	0.1857	0.17034	0.166467	0.17941	0.108027	0.0820228
Gls	497000000	674000000	592000000	529000000	670000000	661000000	5.87667e+08	620000000	0.0772701	0.661517	Gls	0.1263	0.14841	0.13912	0.15133	0.1516	0.16434	0.137943	0.155757	0.175218	0.0821069
Ndufs2	711000000	573000000	667000000	594000000	572000000	615000000	6.50333e+08	5.93667e+08	-0.131526	0.253763	Ndufs2	Na	0.086095	0.087528	Na	0.094767	0.10171	0.0868115	0.0982385	0.178402	0.0842436
Tubb3	704000000	592000000	605000000	615000000	607000000	664000000	6.33667e+08	6.28667e+08	-0.0114289	0.905618	Tubb3	0.04627	0.047964	0.047111	0.051606	0.056012	0.048667	0.047115	0.052095	0.144958	0.0853205
Ckap5	263000000	252000000	179000000	179000000	186000000	156000000	2.31333e+08	1.73667e+08	-0.413652	0.10736	Ckap5	0.58072	0.56974	0.63991	0.65785	0.72219	Nan	0.59679	0.69002	0.209415	0.0860172
Hnrnpl	2170000000	2900000000	2570000000	2230000000	2690000000	2110000000	2.54667e+09	2.34333e+09	-0.120048	0.501145	Hnrnpl	0.18075	0.1745	0.18704	0.21927	0.19814	0.18948	0.180763	0.202297	0.16237	0.0873894
Prrt2	110000000	111000000	98200000	109000000	118000000	96900000	106400000	1.07967e+08	0.0210878	0.841974	Prrt2	0.12633	Na	0.15007	0.17467	0.18182	0.15662	0.1382	0.171037	0.307548	0.0874024
Syngap1	1260000000	1270000000	1310000000	1280000000	1330000000	1310000000	1280000000	1.30667e+09	0.0297473	0.274577	Syngap1	0.12378	0.12683	0.12654	0.1335	0.14472	0.12981	0.125717	0.13601	0.113537	0.0882526
Rbmxl1	446000000	1380000000	1170000000	1120000000	1840000000	1590000000	9.98667e+08	1.51667e+09	0.602829	0.21612	Rbmxl1	0.21443	0.22297	0.23556	0.25459	0.25194	0.23083	0.22432	0.245787	0.131848	0.0914135
Marcks	186000000	168000000	172000000	157000000	189000000	142000000	1.75333e+08	1.62667e+08	-0.108182	0.443039	Marcks	0.091638	0.096777	0.10004	0.10837	0.12278	0.10162	0.0961517	0.110923	0.206179	0.092248
Cadm2	409000000	421000000	382000000	335000000	399000000	495000000	404000000	4.09667e+08	0.0200952	0.911538	Cadm2	0.1758	Na	0.14491	0.21002	0.19695	0.25215	0.160355	0.219707	0.454309	0.093035
Eftud2	220000000	288000000	228000000	249000000	333000000	371000000	2.45333e+08	3.17667e+08	0.37277	0.159726	Eftud2	0.39945	0.42191	0.48395	0.50798	0.48438	0.48645	0.435103	0.492937	0.180044	0.0933786
Mink1	157000000	160000000	143000000	138000000	147000000	133000000	1.53333e+08	1.39333e+08	-0.138131	0.103039	Mink1	0.2394	0.2306	Na	0.36725	0.30145	0.28124	0.235	0.316647	0.430213	0.0938253
Api5	134000000	158000000	134000000	113000000	194000000	176000000	142000000	161000000	0.18117	0.502733	Api5	Na	0.42416	0.47044	0.53639	0.51396	Nan	0.4473	0.525175	0.231555	0.0939245
Rtn3	1020000000	940000000	1060000000	1130000000	1000000000	1280000000	1.00667e+09	1.13667e+09	0.175223	0.214742	Rtn3	0.35255	0.38311	0.38299	0.40092	0.40859	0.38729	0.372883	0.398933	0.0974234	0.094231
Prkcg	889000000	725000000	868000000	883000000	1020000000	858000000	8.27333e+08	9.20333e+08	0.153688	0.266297	Prkcg	0.25338	0.26698	0.27552	0.29465	0.31295	0.27372	0.265293	0.293773	0.147115	0.0942894
Cyp46A1	68500000	69700000	59800000	69500000	72400000	87600000	66000000	76500000	0.212994	0.177351	Cyp46A1	0.45865	0.46544	Na	0.61956	0.56211	0.50732	0.462045	0.562997	0.285093	0.0951206
Tial1	38900000	40000000	62900000	56600000	54100000	38300000	4.72667e+07	4.96667e+07	0.0714548	0.816698	Tial1	0.39424	0.42962	0.46829	0.53001	0.5165	0.45344	0.430717	0.499983	0.215141	0.0952547
Rps19	363000000	282000000	333000000	291000000	352000000	337000000	326000000	3.26667e+08	0.00294728	0.983296	Rps19	0.15442	0.16161	0.16582	0.1759	0.16915	0.16585	0.160617	0.1703	0.0844568	0.0952927
Acta1;Actc1;Actg2;Acta2	288000000	652000000	574000000	544000000	486000000	640000000	5.04667e+08	5.56667e+08	0.141483	0.685695	Acta1;Actc1;Actg2;Acta2	0.095089	0.097718	0.099052	0.10576	0.10723	0.098299	0.0972863	0.103763	0.092983	0.0970002
Prpf4B	23200000	31500000	13100000	14800000	24200000	23500000	22600000	2.08333e+07	-0.117429	0.787148	Prpf4B	Na	0.53062	0.57506	0.64834	0.61759	Nan	0.55284	0.632965	0.195264	0.0973946
Ywhag	852000000	636000000	761000000	674000000	616000000	529000000	7.49667e+08	6.06333e+08	-0.306138	0.130354	Ywhag	0.197	0.20894	0.22438	0.24151	Na	0.23039	0.210107	0.23595	0.167359	0.101123
Gsta4	117000000	116000000	128000000	122000000	118000000	190000000	1.20333e+08	1.43333e+08	0.252338	0.386336	Gsta4	0.13769	0.1569	0.14621	0.16553	0.16234	Nan	0.146933	0.163935	0.157962	0.101415
Rps27A;Uba52;Ubb;Ubc	3670000000	6040000000	4850000000	2830000000	4860000000	3390000000	4.85333e+09	3.69333e+09	-0.394052	0.272988	Rps27A;Uba52;Ubb;Ubc	0.60557	0.61669	0.6258	0.68528	0.69871	0.62071	0.61602	0.668233	0.117375	0.102792
Cadm3	378000000	450000000	469000000	423000000	438000000	511000000	4.32333e+08	4.57333e+08	0.081102	0.554632	Cadm3	0.21895	0.2018	0.22941	0.23604	0.25283	0.229	0.21672	0.23929	0.142928	0.102824
Nefl	3040000000	3150000000	2860000000	3110000000	4360000000	5030000000	3.01667e+09	4.16667e+09	0.465938	0.113328	Nefl	0.052775	0.049999	0.050478	0.055586	0.057407	0.051876	0.051084	0.0549563	0.105414	0.103011
Atp1A1	3020000000	3060000000	3460000000	3050000000	3750000000	3370000000	3180000000	3390000000	0.0922585	0.441925	Atp1A1	0.11449	0.093876	0.11693	0.13603	0.12782	0.11806	0.108432	0.127303	0.23148	0.103178
Tkt	356000000	394000000	388000000	338000000	445000000	504000000	3.79333e+08	429000000	0.177511	0.376725	Tkt	0.12745	0.14769	0.15767	0.17032	0.18493	0.15533	0.14427	0.170193	0.238403	0.103379
Ywhaz	1720000000	1080000000	1230000000	1010000000	1190000000	1380000000	1.34333e+09	1.19333e+09	-0.17082	0.534208	Ywhaz	0.12519	0.13448	0.13723	0.14225	0.15321	0.13799	0.1323	0.144483	0.12709	0.10424
Camk2B	370000000	382000000	341000000	281000000	363000000	421000000	3.64333e+08	355000000	-0.03744	0.836537	Camk2B	0.13135	0.15645	0.16004	0.17574	0.1805	0.15984	0.14928	0.172027	0.204611	0.106928
Psd3	694000000	637000000	599000000	591000000	613000000	466000000	6.43333e+08	5.56667e+08	-0.208753	0.180278	Psd3	0.25186	0.26329	0.28318	0.30486	0.30782	0.27371	0.26611	0.295463	0.150956	0.108281
Ppid	51200000	52800000	59200000	66700000	50100000	57500000	54400000	58100000	0.0949315	0.529979	Ppid	0.19422	0.25381	0.22455	0.29176	0.27864	0.24235	0.224193	0.270917	0.273106	0.108419
Pak1	119000000	99700000	116000000	108000000	121000000	137000000	1.11567e+08	122000000	0.128975	0.368779	Pak1	0.21698	Na	0.24229	0.28357	0.33481	Nan	0.229635	0.30919	0.429151	0.108432
Supt16H	113000000	122000000	79700000	97900000	131000000	156000000	104900000	128300000	0.290506	0.331242	Supt16H	0.62244	0.64363	0.72361	0.7692	0.74253	Nan	0.663227	0.755865	0.188627	0.108937
Idh3G	264000000	509000000	525000000	505000000	486000000	493000000	4.32667e+08	4.94667e+08	0.193201	0.504474	Idh3G	Na	0.072216	0.079878	0.10004	0.084461	0.088667	0.076047	0.091056	0.259863	0.109276
Rtn1	555000000	428000000	521000000	533000000	477000000	530000000	5.01333e+08	5.13333e+08	0.0341258	0.789717	Rtn1	0.50365	0.43979	0.46621	0.58534	0.50605	0.51213	0.469883	0.534507	0.185905	0.109506
Ablim1	115000000	87200000	90900000	94400000	108000000	111000000	97700000	1.04467e+08	0.0966122	0.539641	Ablim1	0.23205	0.27526	Na	0.21487	0.21435	0.22133	0.253655	0.21685	-0.22617	0.109999
Ncald	465000000	420000000	454000000	394000000	395000000	399000000	4.46333e+08	396000000	-0.172621	0.0209667	Ncald	0.283	0.30128	0.31218	0.32076	0.32744	Nan	0.29882	0.3241	0.117162	0.11061
Cs	2150000000	2180000000	2170000000	2280000000	2130000000	2080000000	2.16667e+09	2.16333e+09	-0.00222124	0.958864	Cs	0.064079	0.065051	0.070843	0.075086	0.073536	0.068764	0.0666577	0.072462	0.120454	0.110649
Plxna4	361000000	390000000	405000000	381000000	422000000	475000000	3.85333e+08	426000000	0.144746	0.248283	Plxna4	0.21619	0.22382	0.22098	0.22532	0.24243	0.22831	0.22033	0.23202	0.0745832	0.110774
Ppib	228000000	222000000	185000000	183000000	241000000	248000000	2.11667e+08	224000000	0.0817046	0.642444	Ppib	0.29983	0.31503	0.34712	0.3475	0.35449	0.41288	0.32066	0.371623	0.212797	0.110899
Tppp	595000000	707000000	541000000	441000000	490000000	387000000	6.14333e+08	4.39333e+08	-0.483706	0.0377258	Tppp	0.14782	Na	0.12087	0.097318	0.098534	Nan	0.134345	0.097926	-0.456179	0.114161
Khdrbs3	390000000	412000000	329000000	278000000	493000000	510000000	377000000	427000000	0.179672	0.559653	Khdrbs3	0.40048	0.4156	0.40717	0.48407	0.46259	0.41051	0.40775	0.45239	0.149882	0.115554
Slc4A10	431000000	424000000	399000000	372000000	390000000	384000000	418000000	382000000	-0.12993	0.0312325	Slc4A10	0.23543	0.23424	0.23661	0.36061	0.27924	0.25645	0.235427	0.298767	0.343741	0.115708
Nono	663000000	1060000000	1110000000	825000000	859000000	759000000	9.44333e+08	8.14333e+08	-0.213677	0.418934	Nono	0.27987	0.30408	0.32402	0.34889	0.34813	0.31404	0.302657	0.33702	0.155152	0.116027
Cntn2	158000000	159000000	162000000	144000000	169000000	174000000	1.59667e+08	1.62333e+08	0.0238961	0.7898	Cntn2	0.223	0.2296	0.24992	0.25534	0.27132	0.24392	0.234173	0.25686	0.133405	0.116208
Ap2M1	755000000	660000000	626000000	700000000	659000000	660000000	6.80333e+08	673000000	-0.0156353	0.866404	Ap2M1	0.081281	0.083244	0.083997	0.098299	0.092726	0.083573	0.0828407	0.0915327	0.143948	0.117483
Cntnap1	322000000	390000000	320000000	354000000	303000000	368000000	344000000	3.41667e+08	-0.00981906	0.942358	Cntnap1	0.21097	0.24648	Na	0.25253	0.26001	0.26595	0.228725	0.259497	0.182102	0.117957
Smu1	112000000	113000000	89100000	78000000	104000000	127000000	104700000	103000000	-0.0236171	0.9213	Smu1	0.62254	0.55684	0.64741	0.66199	0.81116	0.67779	0.60893	0.71698	0.235656	0.118358
Hnrnpa3	3190000000	3140000000	3390000000	3490000000	4910000000	3510000000	3240000000	3970000000	0.293145	0.200056	Hnrnpa3	0.16993	0.17801	0.18698	0.22655	0.19679	0.18748	0.178307	0.203607	0.191424	0.118635
Ncam1	2200000000	2090000000	2120000000	2110000000	2160000000	1850000000	2.13667e+09	2040000000	-0.0667927	0.395019	Ncam1	0.10336	0.10206	0.10891	0.11227	0.11693	0.10669	0.104777	0.111963	0.0957089	0.118795
Ckmt1	582000000	1110000000	1170000000	1130000000	1120000000	1210000000	954000000	1.15333e+09	0.273748	0.350982	Ckmt1	0.073173	0.072378	0.077692	0.081054	0.079954	0.075836	0.0744143	0.078948	0.0853222	0.119252
Sarnp	346000000	329000000	293000000	223000000	371000000	280000000	3.22667e+08	2.91333e+08	-0.147374	0.531832	Sarnp	0.29068	0.32037	0.35307	0.37002	0.35905	0.34803	0.321373	0.359033	0.159868	0.119974
Mras	73500000	76400000	76400000	73700000	71500000	83500000	7.54333e+07	7.62333e+07	0.0152198	0.84407	Mras	0.32879	0.3172	0.36133	0.37547	0.3699	Nan	0.335773	0.372685	0.150469	0.120858
Snx3	186000000	169000000	168000000	160000000	172000000	150000000	1.74333e+08	1.60667e+08	-0.117778	0.188637	Snx3	0.49056	0.34779	0.45692	0.4553	0.78915	0.68448	0.431757	0.642977	0.574548	0.121109
Cd200	119000000	163000000	172000000	165000000	145000000	135000000	1.51333e+08	1.48333e+08	-0.028887	0.879671	Cd200	0.19194	Na	0.19826	Na	0.12394	0.16316	0.1951	0.14355	-0.44266	0.121906
Cycs	1880000000	2070000000	2270000000	1920000000	1940000000	2180000000	2.07333e+09	2.01333e+09	-0.042366	0.690712	Cycs	0.058175	0.059378	0.064388	0.065844	0.067107	0.062625	0.060647	0.065192	0.104259	0.122125
Myef2	587000000	752000000	822000000	640000000	577000000	693000000	7.20333e+08	6.36667e+08	-0.178126	0.340036	Myef2	0.18995	0.20147	0.20336	0.22216	0.22123	0.2001	0.19826	0.214497	0.113562	0.123194
Acsl6	394000000	417000000	390000000	372000000	338000000	356000000	4.00333e+08	3.55333e+08	-0.172029	0.0253545	Acsl6	0.25738	0.24206	Na	0.28847	0.29377	0.26017	0.24972	0.280803	0.169249	0.123552
Lrrc7	443000000	346000000	386000000	371000000	335000000	392000000	3.91667e+08	366000000	-0.0977827	0.476351	Lrrc7	0.25475	0.26566	0.25557	0.31228	0.35729	0.26432	0.25866	0.311297	0.267233	0.12375
Myh9	190000000	148000000	189000000	162000000	163000000	15600000	1.75667e+08	1.13533e+08	-0.629725	0.289114	Myh9	0.32087	0.33495	0.36692	0.38936	0.37201	Nan	0.340913	0.380685	0.159193	0.123901
Ppp2R1A	333000000	309000000	296000000	299000000	312000000	317000000	3.12667e+08	3.09333e+08	-0.0154631	0.796465	Ppp2R1A	0.24171	0.26264	0.27334	0.34096	0.30494	0.2672	0.25923	0.304367	0.231578	0.123972
Prdx6	656000000	660000000	653000000	707000000	667000000	918000000	6.56333e+08	764000000	0.219144	0.23904	Prdx6	0.12907	0.10509	0.12869	0.15662	0.13958	0.13061	0.12095	0.14227	0.234221	0.124732
Atp1A3	8270000000	8220000000	8170000000	8670000000	8880000000	8500000000	8220000000	8.68333e+09	0.0791106	0.0151274	Atp1A3	0.11955	0.10153	0.11291	0.1241	0.12209	0.11934	0.11133	0.121843	0.130185	0.125411
Vcp	336000000	271000000	358000000	298000000	347000000	380000000	3.21667e+08	3.41667e+08	0.0870231	0.60177	Vcp	0.17333	0.18067	0.19482	0.19317	0.19528	0.1976	0.18294	0.19535	0.0946907	0.126033
Dnajc5	485000000	465000000	480000000	420000000	493000000	369000000	4.76667e+08	4.27333e+08	-0.157619	0.24768	Dnajc5	0.04586	0.037116	0.085036	0.12027	0.074614	0.088601	0.056004	0.094495	0.754708	0.126423
Mbp	12900000000	12100000000	9630000000	12700000000	15400000000	12700000000	1.15433e+10	13600000000	0.236547	0.197895	Mbp	0.021853	0.021562	0.022387	0.024387	0.022588	Nan	0.021934	0.0234875	0.0987242	0.126454
Hnrnpa1	848000000	1120000000	980000000	966000000	1420000000	1170000000	9.82667e+08	1.18533e+09	0.270519	0.25585	Hnrnpa1	0.24847	0.24279	0.28221	0.31471	0.27922	0.27827	0.257823	0.290733	0.173314	0.127922
Abat	759000000	722000000	649000000	685000000	680000000	788000000	710000000	7.17667e+08	0.0154949	0.880303	Abat	0.09179	0.089037	0.10859	0.13114	0.10923	Nan	0.0964723	0.120185	0.31707	0.127957
Atp2B2	4090000000	4360000000	4800000000	4060000000	4570000000	4110000000	4.41667e+09	4.24667e+09	-0.0566271	0.553209	Atp2B2	0.17393	0.18714	0.1915	0.20099	0.20617	0.18836	0.18419	0.198507	0.107993	0.127967
Tardbp	249000000	389000000	318000000	311000000	313000000	343000000	3.18667e+08	3.22333e+08	0.0165053	0.93419	Tardbp	0.31559	0.33138	0.34992	0.36318	0.36507	0.34065	0.332297	0.3563	0.100621	0.130551
Fgf12	57500000	37900000	40300000	35000000	46500000	23100000	4.52333e+07	3.48667e+07	-0.375538	0.320558	Fgf12	0.29697	0.32537	Na	0.34602	0.34694	Nan	0.31117	0.34648	0.155069	0.130859
Etfb	190000000	151000000	168000000	129000000	168000000	170000000	1.69667e+08	1.55667e+08	-0.124243	0.468057	Etfb	0.11135	0.12405	0.10426	0.10757	0.095661	0.097465	0.11322	0.100232	-0.175786	0.131812
Ywhah	383000000	309000000	356000000	523000000	469000000	407000000	3.49333e+08	4.66333e+08	0.416757	0.0426573	Ywhah	0.29925	0.30601	0.35001	0.35302	0.35428	0.34121	0.318423	0.349503	0.13436	0.131828
Nrxn3	284000000	306000000	245000000	252000000	255000000	260000000	2.78333e+08	2.55667e+08	-0.12255	0.276129	Nrxn3	0.3158	0.32898	Na	0.29731	0.26779	Nan	0.32239	0.28255	-0.190301	0.132641
Alcam	174000000	151000000	196000000	184000000	179000000	143000000	1.73667e+08	1.68667e+08	-0.042146	0.798402	Alcam	0.33186	Na	0.26187	0.23406	0.25703	0.21332	0.296865	0.234803	-0.338354	0.13694
Prkcb	322000000	245000000	289000000	271000000	294000000	242000000	2.85333e+08	269000000	-0.0850421	0.576549	Prkcb	0.26572	0.26487	Na	0.30515	0.33861	0.28145	0.265295	0.308403	0.217221	0.137495
Ntrk2	54200000	55000000	57000000	70700000	55700000	60900000	55400000	6.24333e+07	0.172431	0.191169	Ntrk2	0.59098	0.59593	0.59085	0.70568	0.65254	0.97694	0.592587	0.778387	0.393461	0.138097
Sdha	805000000	1010000000	810000000	819000000	795000000	829000000	875000000	8.14333e+08	-0.103664	0.424382	Sdha	0.13826	0.17144	0.1829	0.18261	0.19718	0.19043	0.1642	0.190073	0.211102	0.138964
Ndufs6	350000000	267000000	383000000	412000000	399000000	274000000	3.33333e+08	3.61667e+08	0.117695	0.638993	Ndufs6	0.10362	0.10687	0.11717	0.11919	0.12045	Nan	0.10922	0.11982	0.133632	0.138998
Tmed10	79900000	71900000	55800000	63200000	66100000	71900000	69200000	6.70667e+07	-0.0451761	0.79111	Tmed10	0.32591	0.2996	Na	0.38331	0.40863	0.33153	0.312755	0.37449	0.259894	0.139519
Taldo1	150000000	181000000	196000000	192000000	201000000	152000000	1.75667e+08	1.81667e+08	0.0484533	0.781792	Taldo1	0.11827	0.11113	0.10859	0.18389	0.20208	0.10916	0.112663	0.165043	0.550827	0.140757
Dhx9	1350000000	1330000000	1260000000	927000000	1170000000	1310000000	1.31333e+09	1.13567e+09	-0.209694	0.197771	Dhx9	0.32908	0.3294	0.36124	0.38697	0.38771	0.34383	0.339907	0.372837	0.133405	0.141401
Smchd1	34200000	26400000	147000000	81000000	114000000	214000000	69200000	1.36333e+08	0.978294	0.295502	Smchd1	0.61735	0.61281	0.67626	0.67479	0.7216	Nan	0.635473	0.698195	0.135798	0.14163
Dld	707000000	739000000	632000000	639000000	677000000	674000000	6.92667e+08	6.63333e+08	-0.0624272	0.436609	Dld	0.048742	0.062297	0.063079	0.063488	0.072901	0.067312	0.0580393	0.0679003	0.226388	0.141719
Kif5C	83800000	72800000	78500000	104000000	71700000	68500000	7.83667e+07	81400000	0.0547887	0.809406	Kif5C	0.54338	0.61086	0.57028	0.59713	0.69781	0.62566	0.57484	0.6402	0.155362	0.142003
Eif4A3	408000000	685000000	602000000	598000000	890000000	784000000	565000000	7.57333e+08	0.422678	0.179618	Eif4A3	0.42371	0.43296	0.46745	0.49495	0.49382	0.44754	0.441373	0.47877	0.117333	0.142468
Ktn1	56600000	50700000	41100000	31700000	49700000	47200000	4.94667e+07	4.28667e+07	-0.2066	0.412233	Ktn1	0.4127	0.53575	0.54861	0.6513	0.63935	0.52674	0.49902	0.605797	0.279736	0.14327
Hnrnpc	1060000000	1630000000	1280000000	1320000000	1650000000	1580000000	1.32333e+09	1.51667e+09	0.196728	0.3753	Hnrnpc	0.4416	0.43927	0.4833	0.53427	0.49361	0.46738	0.454723	0.49842	0.132373	0.144657
Top1	175000000	221000000	219000000	194000000	155000000	120000000	205000000	1.56333e+08	-0.390998	0.135866	Top1	0.6367	0.65866	0.74434	0.78874	0.79844	0.69947	0.6799	0.762217	0.164879	0.144703
Vsnl1	854000000	795000000	685000000	711000000	720000000	638000000	778000000	6.89667e+08	-0.173871	0.189305	Vsnl1	0.3868	0.40026	Na	0.4613	0.46153	0.40406	0.39353	0.442297	0.168541	0.148258
Myh10	269000000	310000000	274000000	306000000	282000000	309000000	2.84333e+08	299000000	0.0725622	0.397186	Myh10	0.11739	0.13007	0.13809	0.14572	0.17036	0.13465	0.128517	0.150243	0.225346	0.148334
Hdgfrp3	365000000	446000000	256000000	221000000	300000000	359000000	3.55667e+08	2.93333e+08	-0.277985	0.411379	Hdgfrp3	0.31345	Na	0.34089	0.30725	0.19543	0.20332	0.32717	0.235333	-0.475335	0.149416
Tagln3	411000000	407000000	407000000	433000000	402000000	493000000	4.08333e+08	4.42667e+08	0.116473	0.268535	Tagln3	0.16584	0.16755	0.19545	0.19735	0.20376	Nan	0.17628	0.200555	0.186129	0.150088
Gpm6A	3570000000	2470000000	2290000000	2400000000	2240000000	2160000000	2.77667e+09	2.26667e+09	-0.292782	0.277653	Gpm6A	0.096019	0.099737	0.10368	0.10924	0.10883	0.10048	0.099812	0.106183	0.0892722	0.152416
Cplx2	245000000	166000000	167000000	164000000	160000000	157000000	1.92667e+08	1.60333e+08	-0.265033	0.285453	Cplx2	0.2007	0.20215	0.21955	0.22435	0.21922	0.21426	0.207467	0.219277	0.0798727	0.153687
Mdh1	1870000000	1500000000	1610000000	1660000000	1450000000	1370000000	1660000000	1.49333e+09	-0.152647	0.29873	Mdh1	0.13854	0.14122	0.15473	0.16712	0.16231	0.1468	0.14483	0.158743	0.132336	0.15371
Grb2	84100000	88500000	96200000	95000000	89000000	100000000	89600000	9.46667e+07	0.0793578	0.346716	Grb2	0.3664	0.41497	0.44626	0.47148	0.47155	0.42846	0.40921	0.457163	0.159868	0.153932
Ptbp2	389000000	691000000	579000000	479000000	541000000	445000000	553000000	4.88333e+08	-0.179413	0.523072	Ptbp2	0.45071	0.46608	0.51013	0.55632	0.53323	0.48364	0.47564	0.524397	0.140788	0.155128
Nudt21	311000000	315000000	259000000	217000000	289000000	368000000	295000000	2.91333e+08	-0.0180442	0.941797	Nudt21	0.39319	0.38033	0.41103	0.45272	0.44542	0.39386	0.39485	0.430667	0.125267	0.156326
Ddx39B	1120000000	1040000000	1120000000	552000000	1310000000	1820000000	1.09333e+09	1.22733e+09	0.166794	0.735099	Ddx39B	0.25482	0.24176	0.29531	0.31069	0.3215	0.27335	0.263963	0.301847	0.193478	0.156366
Cand1	747000000	648000000	778000000	750000000	733000000	632000000	7.24333e+08	705000000	-0.0390305	0.737439	Cand1	0.12885	0.12687	0.13807	0.14883	0.15119	0.13119	0.131263	0.143737	0.130964	0.157891
Dync1Li1	47400000	39800000	40200000	40100000	50200000	54200000	4.24667e+07	4.81667e+07	0.181704	0.306642	Dync1Li1	0.22711	0.22558	0.18972	0.23485	0.28539	Nan	0.214137	0.26012	0.280645	0.157968
Pgrmc1	491000000	471000000	436000000	464000000	396000000	497000000	466000000	4.52333e+08	-0.0429436	0.70665	Pgrmc1	0.2938	0.31123	0.32924	0.35056	0.35614	0.31417	0.311423	0.34029	0.127888	0.158344
Snap25	2180000000	2140000000	2300000000	2380000000	2090000000	1900000000	2.20667e+09	2.12333e+09	-0.0555378	0.602536	Snap25	0.4474	0.46881	0.48272	0.52842	0.5315	0.46423	0.46631	0.50805	0.123681	0.15985
Anxa6	37500000	46000000	35400000	45800000	28300000	50100000	3.96333e+07	41400000	0.0629165	0.823331	Anxa6	0.25421	0.27797	0.27785	0.30253	0.31052	0.27116	0.27001	0.294737	0.126414	0.160572
[truncated: 500 more rows]

## Sheet: APP-NLF_P548
SUPPLEMENTAL TABLE S4d: P548 APP-NLF
[truncated: 705 more rows]

[truncated: 1 more sheets: G93A-SOD1_P120]
