# Supplementary material for: Multidimensional Dynamics of the Proteome in the Neurodegenerative and Aging Mammalian Brain
Source: Mol Cell Proteomics. 2021 Dec 31;21(2):100192. doi: 10.1016/j.mcpro.2021.100192 (PMC8816717; doi:10.1016/j.mcpro.2021.100192)
Supplement: Supplemental Table S5 [file mmc6.xlsx]

## Sheet: Sheet1
SUPPLEMENTAL TABLE S5
Protein turnover of matched proteins at different ages in wildtype mice.
Gene names	113 days	186 days	285 days	503 days
Aak1	15.4501	16.6618	17.9025	12.6876
Abat	8.05888	9.56337	5.71979	5.12982
Acat1	6.18271	7.89623	6.63167	4.19244
Acly	12.3771	14.3271	14.0606	10.2106
Aco2	6.94676	7.27932	5.90142	4.45361
Acot7	17.6921	19.2285	19.0209	14.284
Acsl6	17.3424	20.7892	16.7113	17.0836
Actb	9.63074	10.8053	8.18861	7.32698
Actc1;Acta1	8.74127	10.0567	7.78021	6.51331
Actg1	8.66749	9.86659	7.46678	6.29782
Actn1	6.95272	8.1707	6.29681	4.91009
Add1	9.56493	11.2912	8.83928	6.87666
Ahcyl1	12.0124	12.3862	11.6038	8.78381
Akap5	11.0402	12.4169	10.4432	8.91416
Akr1b1	10.1412	11.3153	9.69485	7.4866
Alb	46.4219	48.5055	38.5437	30.5443
Aldh2	15.6263	19.6419	14.0317	11.5063
Aldoa	21.3168	22.9345	17.46	14.3928
Aldoc	23.0551	25.3631	20.4889	16.7728
Ank2	18.9586	16.2777	13.5287	13.2938
Ank3	29.4277	18.246	23.9867	14.1425
Ap2a1	7.78444	10.2669	8.39435	6.39269
Ap2a2	8.84234	11.3379	8.78451	6.74484
Ap2b1	7.44145	9.69215	7.80858	6.42198
Ap2m1	8.07783	10.7507	8.10465	6.80666
Ap3b2	10.7852	12.8863	16.4418	11.6608
Ap3d1	16.6748	37.0927	13.4064	13.877
Arf1;Arf3;Arf2	16.4257	17.5419	15.9254	12.8034
Arhgap32	32.7731	30.0061	27.1527	20.3343
Arpc1a	12.0669	11.2061	10.5586	7.62463
Arpc2	12.3239	13.3762	9.33735	6.46953
Atl1	22.4177	23.4198	18.7596	15.5363
Atp1a1	10.4772	11.939	9.12384	7.67208
Atp1a2	9.77113	13.9606	8.4031	6.97302
Atp1a3	9.90856	10.2068	8.65436	7.24655
Atp1b1	10.1217	11.2385	8.62292	7.25876
Atp1b2	11.3344	10.8811	7.12986	11.1278
Atp2a2	22.8	26.1841	18.8294	15.1994
Atp2b2	14.7303	15.3637	11.4443	11.6423
Atp5a1	5.90293	6.42294	4.76136	4.06223
Atp5b	5.84658	7.45015	4.87961	4.04934
Atp5c1	4.92221	5.47835	5.10939	3.24609
Atp5f1	5.2003	5.85784	4.10302	3.59188
Atp5l	5.00395	5.49553	4.68847	3.61149
Atp5o	5.45877	5.49071	4.31849	4.84573
Atp6v0a1	8.38873	8.95942	6.6088	5.17141
Atp6v0d1	8.87597	10.4053	8.93822	5.54302
Atp6v1a	11.654	13.0161	11.0979	9.27401
Atp6v1b2	11.6964	16.1868	11.4276	9.03377
Atp6v1c1	15.4955	17.0301	14.8542	11.8497
Atp6v1e1	13.5406	13.6226	16.7506	9.93858
Atp6v1h	12.4592	59.9198	13.9548	11.4336
Baiap2	31.4018	30.6894	25.6471	22.086
Basp1	5.606	6.6856	5.03128	4.22636
Bin1	9.11096	6.16619	11.0032	6.54834
Bsn	13.1086	14.1833	10.1154	9.73344
Cacna2d1	15.1147	16.0003	15.8709	9.6527
Cadps	9.16537	10.4689	11.1611	8.72306
Calb1	12.4966	17.8613	33.4575	9.60289
Calm1	18.3852	19.6109	16.7834	13.5013
Calr	21.3972	29.4864	18.7623	15.4884
Camk2a	16.7575	18.7083	14.4326	11.9744
Camk2b	18.422	20.5666	15.6225	13.5185
Camkv	17.7907	18.3905	15.2652	12.0098
Cand1	11.0538	11.6033	11.1761	9.95331
Canx	22.7504	16.2574	8.42058	15.6015
Cap1	12.4471	13.511	14.5599	11.2045
Cap2	12.9708	12.9511	12.6691	12.7161
Capza2	13.8575	16.803	14.5839	10.3541
Cct2	16.7932	15.0909	14.7512	11.1222
Cct6a	19.8093	15.2018	16.1554	13.4192
Cct7	19.1512	22.067	16.1679	14.33
Cct8	20.2824	20.2571	16.7566	15.6545
Cfl1	18.6276	19.6279	16.8888	13.6991
Cisd1	7.06296	6.66252	4.7512	4.32179
Ckap5	34.7446	34.8714	30.2729	24.7928
Ckb	12.1634	14.0365	11.1364	8.78587
Cltc	6.36615	9.40724	6.62354	5.55069
Cnp	2.69791	2.59367	1.93143	1.81897
Cntn1	11.7382	10.0874	8.5702	6.39723
Coro1a	8.35324	8.05454	11.8825	6.97827
Cox4i1	6.80227	8.45229	5.547	4.70933
Cox6b1	7.34489	7.86113	5.44772	4.93827
Cplx2	17.0244	17.4461	15.6075	13.1752
Cs	5.99474	6.50574	12.8736	3.79228
Ctnnb1	22.5155	22.6439	18.633	16.2778
Ctsd	23.7326	25.8404	19.8774	20.287
Cttn	10.5871	13.9296	20.3175	7.3331
Cycs	5.08839	5.70249	4.35057	3.36412
Cyfip2	15.7573	16.1058	14.0742	10.7963
D10Jhu81e	6.57573	7.81575	5.00599	4.4464
Dbn1	14.0759	14.2437	11.388	9.86931
Dclk1	20.8489	25.5986	20.2825	13.6096
Dctn1	22.1884	23.7212	19.2559	17.6279
Dctn2	21.5191	18.4922	17.8692	16.2042
Dctn3	20.513	20.5626	18.5591	15.1586
Ddb1	32.4108	33.4458	27.2154	22.2733
Ddx17	38.9593	41.2879	33.7107	26.4823
Ddx3x;D1Pas1	40.7123	42.51	32.8008	28.1162
Dhx9	24.161	25.131	20.5075	15.6924
Diras2	24.4218	24.3161	21.5299	17.9981
Dlg4	9.46289	9.82569	7.18146	5.89342
Dmxl2	10.5604	10.1089	9.40366	7.60534
Dnaja1	37.6123	32.9983	35.2744	26.7912
Dnajc6	13.3989	14.1198	14.9179	11.894
Dnm1	15.8972	19.1411	13.7663	10.5847
Dpp6	17.2406	14.9245	15.9713	11.3402
Dpysl2	4.24892	4.68556	4.58246	4.11662
Dst	37.258	23.8982	29.7314	25.9188
Dync1h1	21.7451	23.5482	20.1391	16.4071
Dync1li1	31.4211	17.6369	18.5946	14.8163
Dynll2	13.5273	15.7361	10.8583	7.9754
Eef1a2	28.4633	28.9626	23.0268	19.9302
Eef2	33.2634	32.4355	30.2438	25.1967
Efhd2	16.8579	15.2657	16.709	10.9813
Eif4g1	34.8565	37.1761	31.8385	23.82
Eif4g3	30.1915	26.3428	32.0666	19.7657
Eif5a;Eif5a2	23.8202	20.4176	19.5715	17.0535
Eno1	10.2317	12.1734	10.4649	8.60432
Eno2	11.3734	12.3581	11.1201	8.82307
Epb41l3	8.53413	7.68504	6.4188	5.5545
Etfb	10.2662	10.7183	7.93736	5.07633
Fam213a	21.2405	23.9607	17.5669	15.2775
Fasn	19.7651	24.1008	20.3743	16.374
Gabarapl2	32.4027	30.5353	26.4468	23.0337
Gapdh	14.2887	15.2037	12.3678	9.36181
Gdi1	13.3244	15.6075	13.011	11.6309
Gdi2	15.9782	15.9219	14.8936	12.5989
Glo1	12.002	10.6584	10.3525	8.30567
Glud1	7.25324	7.47986	5.28922	4.33079
Glul	17.2062	18.5054	14.0849	11.8275
Gnai2	9.18571	9.8579	8.10369	5.5589
Gnao1	5.92218	6.4537	4.34143	4.68574
Gnb1	5.73869	6.94879	5.1689	3.8317
Got1	12.3717	12.4578	11.1019	9.0628
Got2	5.28391	5.60977	4.25265	3.45092
Gpi	12.3641	12.793	10.8899	8.71781
Gpm6a	8.73678	9.79744	7.35703	5.94019
Gpm6b	10.2165	11.5316	8.86182	17.1822
Grb2	29.2941	29.0383	24.8561	21.1199
Gria3	12.4719	16.3681	13.4461	10.9742
Gstm1	12.1919	12.8262	9.20303	7.54045
Gstm5	14.8789	14.0484	11.8948	9.32485
Hadha	10.4167	11.4649	9.60942	6.32789
Hba	3.85953	7.34338	3.67366	3.91615
Hbb-b1	4.093	7.23123	3.75951	4.01272
Hist1h4a	3.1588	3.38093	2.14589	1.93595
Hk1	6.75989	7.87064	5.4322	4.44621
Hnrnpa0	29.3121	33.7607	16.4334	17.0434
Hnrnpa2b1	15.7642	17.4986	13.2991	10.4496
Hnrnpa3	13.7244	15.1979	10.8891	8.96147
Hnrnph1	25.4997	31.1202	22.051	18.35
Hnrnpk	25.3655	25.6628	22.3144	17.6765
Hnrnpu	25.2363	26.329	20.0586	17.1527
Hpcal1	20.4583	23.6896	23.5032	18.1627
Hprt1	20.6269	19.564	18.521	15.609
Hsp90aa1	19.4779	20.5687	20.9873	17.029
Hsp90ab1	27.0006	28.3639	27.1521	22.9055
Hspa12a	9.28331	12.3673	9.84954	7.85318
Hspa4	13.4039	16.7055	15.8117	12.2486
Hspa5	24.5485	27.2702	21.0485	17.2503
Hspa8	21.183	23.9837	18.6943	15.7689
Hspa9	15.434	16.7702	12.9625	10.7515
Hspd1	5.91244	6.45877	4.07974	3.92803
Hspe1	6.68946	7.49358	5.01156	4.71376
Hsph1	20.3534	21.6583	22.5912	17.8879
Idh3a	5.74128	7.04717	6.86429	4.04379
Itpr1	27.0435	29.7909	22.3673	16.5633
Kcnab2	21.7815	18.5641	17.095	15.0851
Kif1a	48.8639	48.2632	33.5182	35.7388
Kif5c	38.029	36.5015	30.5799	26.5372
Ldha	10.1757	11.3051	11.079	8.96097
Ldhb	11.6633	12.9064	11.5389	9.16913
Lrp1	41.4373	40.3864	34.1305	32.0036
Lrpprc	22.111	20.4913	15.737	12.3983
Lrrc7	20.6667	21.498	20.4556	14.8211
Macf1	23.4512	27.9848	17.8008	16.4755
Map1a	26.5126	26.4341	22.49	17.7065
Map1b	37.4974	36.481	31.9353	26.4399
Map1lc3a	24.0483	25.3653	21.7291	17.0159
Map2	22.8108	23.3363	18.322	15.2099
Map2k1	18.1498	17.8803	15.6697	13.1236
Map6	5.72675	8.27152	5.24116	4.64053
Mapk1	22.833	24.0372	19.5356	17.171
Mapre3	15.3638	15.4715	16.9335	12.9079
Mapt	9.06492	11.8125	9.07179	6.62051
Marcks	10.5262	8.77175	6.70763	7.5487
Mark2	23.8422	22.1904	18.3	15.9607
Matr3	35.3363	35.2702	30.0779	23.365
Mbp	1.9239	2.03331	1.36579	1.08379
Mdh1	12.237	12.6508	11.4888	9.0819
Mdh2	5.72469	5.97176	4.43069	3.66645
Mp68	7.11099	7.20679	4.61174	4.77437
Myh10	17.7677	16.4896	14.2156	11.3789
Myh9	22.088	25.3148	17.9611	14.3493
Myl6	26.5063	25.9931	22.7843	18.8569
Myo5a	22.3798	22.6787	19.3473	15.3293
Napb	16.4492	16.6674	14.7068	12.7514
Napg	13.6539	14.2541	11.8459	10.6491
Nbea	16.8807	20.8268	20.0478	15.2686
Ncald	22.932	23.007	18.6387	15.0202
Ncam1	9.621	9.75198	7.90438	5.99118
Ncdn	31.9706	29.3755	30.6695	24.6403
Nckap1	15.4758	14.5896	11.8018	10.4044
Ncl	29.4614	31.2433	36.8158	20.0914
Ndrg2	25.6122	26.6881	21.7882	17.5401
Ndufa12	8.41286	9.32247	7.13186	5.09579
Ndufa6	7.73014	8.98685	6.33655	4.8804
Ndufs1	7.976	7.55737	5.67328	5.04232
Ndufv2	7.96933	8.5985	7.24001	5.60674
Nefh	3.9973	3.71549	3.95965	1.90905
Nefl	6.04785	4.97995	4.47319	3.6106
Nefm	6.32725	5.89998	11.2803	5.01989
Nme1	12.1294	13.3837	11.1814	9.67909
Npepps	11.3831	10.7702	9.86362	7.7941
Nptn	12.5283	13.4109	10.2253	7.72929
Nrcam	27.9925	27.2916	13.5554	14.975
Nrxn1	38.4453	28.1089	18.1422	29.9602
Nsf	14.7831	16.7988	13.0868	10.4499
Opa1	8.62225	9.40497	7.53523	5.34668
Oxr1	15.3876	16.7642	18.6167	14.4151
Pacsin1	12.6521	9.67912	9.34869	7.69833
Pafah1b1	30.7263	32.6274	27.2134	22.0271
Pak1	16.7282	21.3722	15.9381	14.1587
Park7	10.6648	11.0885	9.66484	8.16735
Pcbp1	27.6349	31.9737	22.009	19.6622
Pclo	17.4678	18.3877	14.9235	12.2888
Pcmt1	12.5282	13.1145	10.8989	8.78413
Pde2a	14.331	16.0165	17.0531	10.8816
Pdhb	5.03842	5.61078	4.06769	3.30775
Pdia3	22.0334	23.9341	17.4425	15.4487
Pebp1	11.5663	12.8647	10.3332	8.02827
Pfkm	15.2558	18.3365	13.5611	10.8999
Pfkp	15.7526	15.7231	13.6775	11.3905
Pfn2	14.319	15.7168	13.1894	11.6131
Pgam1	11.3391	12.2006	10.9317	8.63444
Pgk1	11.5181	12.3002	10.2377	8.28027
Pgm2l1	24.4812	25.6212	22.1953	17.4141
Pgrmc1	23.3768	23.747	21.2561	16.3931
Pkm	14.7118	15.4553	13.2615	10.2452
Plcb1	16.0931	20.004	16.4473	8.66262
Plec	12.1827	12.7625	10.1748	8.5741
Plp1	1.64753	1.62748	1.09203	0.767816
Plxna4	17.9593	20.2047	15.3778	12.3058
Ppia	15.9659	17.3715	14.4607	11.5193
Ppp1ca	23.4765	26.8132	19.565	15.7235
Ppp2r1a	20.4261	20.114	19.3902	16.0156
Ppp3ca	17.9489	17.3547	14.7519	12.1723
Prdx1	13.5917	14.1469	11.7484	9.43095
Prdx2	11.8031	13.6092	11.6751	9.4781
Prdx3	6.15023	7.08196	4.93772	3.90935
Prdx5	6.48773	7.17514	6.37397	5.09591
Prdx6	11.3483	12.3284	8.38523	8.17278
Prkaca	18.2887	20.9227	13.5535	13.3787
Prkcb	21.6709	21.9486	17.3378	13.7316
Prkcg	20.9511	20.8715	17.3631	13.828
Prpf8	41.8626	40.7943	38.8988	28.6545
Psd3	22.3023	23.5038	24.216	15.6446
Pygb	9.58681	9.45966	7.48515	7.17397
Rab10	11.5164	14.3889	10.1538	9.99586
Rab11b;Rab11a	30.4046	29.5808	24.6731	21.2086
Rab14	19.1024	21.6256	16.1444	14.9303
Rab1b	15.9171	17.3793	13.1115	12.2368
Rab2a	20.5031	21.5099	16.1442	13.7356
Rab3a	14.3273	15.5424	12.7821	10.1021
Rab3c	14.1405	15.1795	10.9425	10.1541
Rab3d	14.2192	15.3341	11.9897	9.91857
Rab5a	20.2267	19.8679	15.5695	13.9548
Rab6a	42.6921	40.0896	37.1967	29.6359
Rab7a	28.5227	27.9791	22.6613	18.7619
Rac1;Rac2	9.33389	9.88028	7.14962	6.75823
Ran	15.7283	16.2652	14.1481	12.4105
Rhob	16.6126	16.7559	13.116	10.7784
Rph3a	19.2011	21.2999	17.3927	13.207
Rps19	12.0689	10.8562	7.92423	8.72798
Rps25	15.2291	15.8001	11.878	9.15615
Rps27a;Uba52;Ubb;Ubc	37.657	35.5924	30.926	24.0941
Rtn1	26.1788	30.0797	25.7182	17.9886
Rtn3	27.7878	26.9422	24.8239	21.4919
Rtn4	26.1181	25.223	22.2486	18.5924
Ryr2	21.6135	14.8095	16.0109	12.7658
Scn9a	15.4651	17.2325	11.9868	10.5266
Sdha	12.3679	14.4614	15.8065	9.50226
Sdhb	9.80265	12.7983	7.97286	6.2502
septin5	7.81576	9.51747	6.19454	5.1195
Sfpq	15.0923	16.7765	12.9443	12.4757
Sh3gl2	5.99796	9.53643	12.4644	5.44366
Sipa1l1	29.7315	26.7023	22.453	20.6072
Skp1	25.5478	27.5724	25.4788	19.8927
Slc12a5	14.777	17.4373	13.1424	11.1581
Slc1a2	9.27094	9.94939	6.79756	7.45885
Slc25a12	5.76204	5.57632	6.05521	3.82365
Slc25a3	6.39331	7.54968	6.77103	4.84531
Slc25a4	6.02204	7.50098	4.95131	4.21224
Slc25a5	6.03694	6.67883	5.07299	4.36293
Slc3a2	6.60801	7.58938	5.09083	5.31805
Slc4a10	18.8376	19.6372	16.1496	13.5262
Slc4a4	7.53064	9.28745	10.383	5.45903
Snap25	30.2163	31.8016	26.0649	22.9079
Snap91	6.4687	6.57131	7.11626	5.85271
Snca	7.64966	7.63436	6.4728	5.7717
Sncb	9.79695	11.3475	9.47001	8.40612
Snrnp200	41.0863	39.6235	32.4219	29.9388
Snx3	32.8139	29.7952	23.7468	21.4318
Sod2	5.43431	6.31678	4.05394	3.60021
Sptan1	9.75963	11.0672	7.92903	6.6083
Sptbn1	13.2469	15.2102	10.761	8.68425
Srcin1	15.837	16.4181	14.0945	11.0055
Sri	15.5895	16.4929	13.8674	11.2783
St13	16.1365	17.2035	17.5539	14.5844
Stip1	13.1731	15.0851	13.0782	12.2618
Stmn1	27.9682	27.3118	18.588	20.895
Stx1b	8.40406	7.84591	5.90001	4.74297
Stxbp1	8.31268	8.55109	6.45195	5.27818
Sv2a	8.57956	9.41077	7.59525	5.19274
Sv2b	9.67256	11.4681	8.07075	5.36343
Syn1	6.60967	8.72917	5.5693	4.73453
Syn2	7.5049	8.37552	5.70699	4.7385
Syngap1	9.77199	11.2731	10.4087	16.1638
Synj1	15.7799	18.2731	12.9688	11.6439
Synpo	14.6112	15.8363	13.6084	10.2804
Syp	7.69388	7.97777	6.64553	5.28671
Syt1	15.0361	15.8954	11.1209	9.6536
Tagln3	15.6589	16.2617	13.1997	10.5191
Taldo1	15.3642	10.1256	15.8216	10.7852
Tkt	12.6843	12.4824	12.452	8.07687
Tln2	11.9497	12	12.9256	12.2086
Tmod2	16.5967	18.8204	12.4013	11.2557
Tnr	6.80712	4.46362	2.52114	4.19845
Tomm70a	11.4617	11.8943	11.2308	6.87594
Tpi1	11.5343	12.2792	10.7324	8.57048
Tpp2	14.1019	13.6579	14.2827	9.79044
Tppp	8.06896	10.8475	6.17192	5.1581
Tuba1b	4.14009	4.64765	4.96197	3.81545
Tuba4a	4.33927	4.61107	5.81862	3.66853
Tubb2a	3.42472	3.56719	4.09593	3.42817
Tubb3	4.60679	4.49951	6.85931	3.99051
Tubb4a	9.21592	9.36278	7.52611	6.96134
Tubb4b	4.3923	4.41699	4.69752	3.94716
Tubb5	5.02631	5.09906	5.11086	4.21266
Uba1	13.2968	12.9822	14.4246	10.822
Ube2n	15.5263	16.4637	13.6111	11.1245
Uchl1	18.235	19.8097	16.3117	13.2464
Unc13a	20.3473	16.3306	17.7801	20.6645
Uqcrc2	5.96754	5.39146	4.64469	3.53785
Usp9x	22.3797	25.6695	24.4287	20.2326
Vamp2	10.9558	13.0936	9.22432	8.22067
Vcp	15.6673	15.6299	16.366	13.4931
Vdac1	6.43848	8.58355	4.84706	4.32548
Vdac2	6.71829	7.59797	4.84295	4.42399
Vps35	15.1641	14.2909	13.6012	10.8719
Vsnl1	27.2239	28.9627	23.141	19.9355
Wdr7	10.9626	10.0172	9.85631	7.4946
Yars	22.866	47.7575	18.0254	16.9267
Ywhab	14.936	15.9414	14.9937	12.3801
Ywhae	11.4368	14.7508	11.6522	9.20921
Ywhag	16.4678	18.3362	16.1053	12.8538
Ywhah	24.252	24.336	22.61	18.9012
Ywhaq	14.5462	16.6819	13.825	11.2148
Ywhaz	11.6077	12.2604	11.6603	9.39567
