# Supplementary material for: Multidimensional Dynamics of the Proteome in the Neurodegenerative and Aging Mammalian Brain
Source: Mol Cell Proteomics. 2021 Dec 31;21(2):100192. doi: 10.1016/j.mcpro.2021.100192 (PMC8816717; doi:10.1016/j.mcpro.2021.100192)
Supplement: Supplemental Table S6 [file mmc7.xlsx]

## Sheet: TgCRND8_P113
SUPPLEMENTAL TABLE S6a: TgCRND8_P113
	Top 1% proteins ('Y') with changed abundance (LFQ) and protein turnover (K6) used for expression weighted cell type enrichment (EWCE) analysis.
Gene	top_1%_LFQ	top_1%_prot_K6
Lrrc7	N	N
Set	N	N
Sugp2	N	N
Prps1	N	N
Rab21	N	N
Sfxn5	N	N
Khdrbs3	N	N
Lmtk3	N	N
Glod4	N	N
Cadps	N	N
Dlgap2	N	N
Plxna4	N	N
Tpp2	N	N
Sdhb	Y	N
Smarcb1	N	N
Auh	N	N
Gnaz	N	N
Rbmx	N	N
Otub1	N	N
Pdhb	N	N
Mtx1	N	N
Cntnap1	N	N
Sod2	N	N
Tcerg1	N	N
Snph	N	N
Oat	N	N
Elmo2	N	Y
Ezr	N	N
Echs1	N	N
Gltp	N	N
Arhgef9	N	N
Dnaja2	N	N
Rtn1	N	N
Gdap1	N	N
Rcc2	N	N
Taldo1	N	N
Ndufa4	Y	N
Vsnl1	N	N
Letm1	N	N
Pcbp1	N	N
Cnksr2	N	Y
Opa1	N	N
Dgkb	N	N
Vapa	N	N
Clu	N	N
Nefh	N	N
Lxn	N	N
Sfxn3	N	N
Lgi1	N	N
Mta2	N	N
Dctn1	N	N
Me3	N	N
Ptprs	N	N
Ctsb	N	N
Armc10	N	N
Khdrbs1	N	N
Sorbs2	N	N
Shank2	N	N
Bclaf1	N	Y
Ddx21	N	N
Abi1	N	N
Gfap	N	N
Cycs	N	N
Psd	N	N
Rbbp7	N	N
Fscn1	N	Y
Abce1	N	N
Gpd1	N	N
Dlgap4	N	N
Hspa9	N	N
Cplx2	N	N
Hnrnph1	N	N
Yars	N	N
Tollip	N	N
Hepacam	N	N
Phyhipl	N	N
Ncald	N	N
Uchl1	N	N
Gars	N	N
Syncrip	N	N
Glg1	N	Y
Alg2	N	N
Nptn	N	N
Ntrk2	N	N
Cyc1	N	N
Gpc4	N	N
Phgdh	N	N
Anxa5	N	N
App	Y	N
Lamtor1	Y	N
Eno2	N	N
Napb	N	N
Nefl	N	N
Dlg3	N	N
Got2	N	N
Ergic1	N	N
Ckb	N	N
Dhrs4	N	N
Psat1	N	N
Hpcal4	N	N
Prkaca	N	N
Klc2	N	N
Aldoc	N	N
Icam5	N	N
Dctn2	N	N
Hnrnpk	N	N
Cdh2	N	N
Ahcyl2	N	N
Hcfc1	N	N
Celf2	N	N
Gna11	N	N
Api5	N	N
Ddx1	N	N
Eftud2	N	N
Ntm	N	N
Tnr	N	N
Wdr82	N	N
Ilf3	N	N
Snw1	N	N
Myh10	N	N
Gstm1	N	N
Atad1	N	N
Dock9	N	N
Iqsec1	N	N
Wipf3	N	N
Rbmxl1	N	N
Eef2	N	N
Ola1	N	N
Ssr1	N	N
Prpf8	N	N
Ilf2	N	N
Lrrc59	N	N
Ptges3	N	N
Cacnb1	N	N
Sdha	N	N
Syp	N	N
Rab18	N	N
Capza2	N	N
Smarca5	N	N
March2	N	N
Mbp	N	N
Lamp1	N	N
Dld	N	N
Phb2	N	N
Suclg1	N	N
Smchd1	N	N
Faah	N	N
Atl1	N	N
Mdh1	N	N
Bub3	N	N
Hnrnpa1	N	N
Pacs1	N	N
Ppia	N	N
Vamp2	N	N
Rtn3	N	N
Mdh2	N	N
Pkm	N	N
Arf1	N	N
Bsn	N	N
Dlat	N	N
Prdx6	N	N
Drg1	N	N
Smarcd1	N	N
Bcas1	N	N
Sucla2	N	N
Abat	N	N
Ncs1	N	N
Dclk1	N	N
Eno1	N	N
Wdr7	N	N
Chd4	N	N
Rangap1	N	N
Rock2	N	N
Elavl2	N	N
Oxr1	N	N
Purb	N	N
Pebp1	N	N
Agk	N	N
Gdpd1	N	N
Mta1	N	N
Fbl	N	N
Stag2	N	N
Klc1	N	N
Por	N	N
Ncoa5	N	N
Ruvbl2	N	N
Arhgap39	N	N
Hdlbp	N	N
Synpo	N	N
Map4	N	N
Ddx5	N	N
Elavl1	N	N
Rasa3	N	N
Cmas	N	N
Diras2	N	N
Rasgrp1	N	N
Stx12	N	N
Tmed9	N	N
Dlg4	N	N
Smarca4	N	N
Matr3	N	N
Snx3	N	N
Napg	N	N
Anxa6	N	N
Nudt21	N	N
Fkbp8	N	N
Gria1	N	N
Mut	Y	N
Dmtn	N	N
Ndrg4	N	N
Smarca2	N	N
Rpl3	N	N
Hnrnpu	N	N
Tspan2	N	N
Brd3	N	N
Ywhag	N	N
Nova1	N	N
Cbx5	N	N
Ctnnb1	N	N
Top1	N	N
Grb2	N	N
Tmed10	N	N
Shank1	N	N
Kalrn	N	Y
Agap2	N	N
Fbxo41	N	N
Snd1	N	N
Lancl1	N	N
Aco2	N	N
Prepl	N	N
Mark4	N	N
Reep5	N	N
Tpi1	N	N
Got1	N	N
Acsl6	N	N
Plec	N	N
Rbm26	N	N
Vdac3	N	N
Hnrnph2	N	N
Atf1	N	N
Acadvl	N	N
Glyr1	N	N
Trap1	N	N
Ywhab	N	N
Hspd1	N	N
Hpca	N	N
Ppib	N	N
Rhot1	N	N
Ddx50	N	N
Exoc7	N	N
Hnrnpl	N	N
Xrn2	N	N
Ptbp1	N	N
Hnrnpab	N	N
Uba1	N	N
Dlgap1	N	N
Prpf19	N	N
Hnrnpc	N	N
Kpnb1	N	N
Scai	N	N
Dazap1	N	N
Dhx15	N	N
Acsf2	N	N
Chtop	N	N
Tln1	N	N
Flywch1	N	N
Cst3	N	N
Upf1	N	N
Fkbp3	N	N
Ldhb	N	N
Rac1	N	N
Dnajb6	N	N
Arhgap26	N	N
Cpm	N	N
Pogz	N	N
Rasgrf1	N	N
Wasf1	N	N
Nptxr	N	N
Nup98	N	N
Gda	N	N
Ndufa12	N	N
Efhd2	N	N
Ywhae	N	N
Nptx1	N	N
Qdpr	N	N
Dkc1	N	N
Rapgef4	N	N
Wbp11	N	N
Tmem65	N	N
Coq9	N	N
Nceh1	N	N
Ruvbl1	N	N
Nrcam	N	N
Pclo	N	N
Khsrp	N	N
Rps2	N	N
Mapre3	N	N
Ywhaz	N	N
Cd81	N	N
Ktn1	N	N
Ghitm	N	N
Agfg1	N	N
Cdk5	N	N
Caprin1	N	N
Fyttd1	N	N
Pak7	N	N
Vapb	N	N
Gprin1	N	N
Sort1	N	N
Ttn	N	N
Me1	N	N
Cct8	N	N
Mpst	N	N
Cdkl5	N	N
Abcd3	N	N
Rae1	N	N
Dock3	N	N
Crnkl1	N	N
Mink1	N	N
St13	N	N
Fus	N	N
Gpx4	N	N
Trip12	N	N
Crym	N	N
Tenm2	N	N
Tmod2	N	N
Smarcd3	N	N
Marcks	N	Y
Camsap3	N	Y
Tecr	N	N
Srsf3	N	N
Nat10	N	N
Gbas	N	N
Syne1	N	N
Plrg1	N	N
Fxr1	N	N
Plxna1	N	N
Akap5	N	N
Ik	N	N
Celf1	N	N
Sarnp	N	N
Park7	N	N
Ablim1	N	N
H2afz	N	N
Kcnab2	N	N
Aak1	N	N
Brd4	N	N
Cbr1	N	N
Dbn1	N	N
Lemd3	N	N
Plxna2	N	N
Ywhah	N	N
Mapk1	N	N
Sri	N	N
Adar	N	N
Dnaja1	N	N
Prdx5	N	N
Srsf4	N	N
Msn	N	N
Ak3	N	N
Phf2	N	N
Pgam5	N	N
Cap1	N	N
Ubc	N	N
Snx12	N	N
Clip2	N	N
Trim28	N	N
Gls	N	N
Reep2	N	N
Ralyl	N	N
Nono	N	N
Dnajc9	N	N
Ank3	N	N
Ldha	N	N
Clta	N	N
Clasp1	N	N
Vps29	N	N
Kras	N	N
Ncdn	N	N
Clasp2	N	N
Rapgef2	N	N
Negr1	N	N
Myo6	N	N
Cdc40	N	N
Wdr37	N	N
Rps3	N	N
Ncl	N	N
Bdh1	N	N
Stip1	N	N
Ptbp3	N	N
Cct7	N	N
Ewsr1	N	N
Gas7	N	N
Psd3	N	N
Adcy9	N	N
Ndufa10	N	N
Neo1	N	N
Mark2	N	N
Glo1	N	N
Hsph1	N	N
Pcbp2	N	N
Rcc1	N	N
Rbm39	N	N
Pgk1	N	N
Tusc3	N	N
Prkce	N	N
Ssb	N	N
Tppp	N	N
Ntrk3	N	N
Gnaq	N	N
Npm1	N	N
Rps10	N	N
Rac1	N	N
Dock4	N	N
Iqgap2	N	N
Add1	N	N
Mtch1	N	N
Cpsf6	N	N
Abcf2	N	N
Mag	N	N
Tcof1	N	N
Ssrp1	N	N
Rala	N	N
Bin1	N	N
Fubp1	N	N
Cct3	N	N
Fasn	N	N
Taok1	N	N
Mras	N	N
Pls3	N	N
Flot2	N	N
Ptprd	N	N
Ckap5	N	N
Sorbs1	N	N
Rab35	N	N
Cs	N	N
Prdx2	N	N
Thrap3	N	N
Canx	N	N
Trim3	N	N
Rtn4	N	N
Ahcyl1	N	N
Cnrip1	N	N
Nebl	N	N
Cd200	N	N
Rps17	N	N
Etfdh	N	N
Zmynd11	N	N
Cd47	N	N
Cntn2	N	N
Actr2	N	N
Hnrnpll	N	N
Ogdh	N	N
Parp1	N	N
Smc3	N	N
Rpl10l	N	N
Tppp3	N	N
Tardbp	N	N
Pycr2	N	N
Ociad1	Y	N
Thoc2	N	N
Rpn1	N	N
Hnrnpa0	N	N
Rhob	N	N
Tmx2	N	N
Ylpm1	N	N
Lig3	N	N
Gja1	N	N
Tcp1	N	N
Cpne4	N	N
Aars	N	N
Farp1	N	N
Tufm	N	N
Puf60	N	N
Chl1	N	N
Lrp1	N	N
Hyou1	N	N
Cdc42	N	N
Plp1	N	N
Nxf1	N	N
Epha4	N	N
Tpt1	N	N
Soga3	N	N
Impa1	N	N
Arpc3	N	N
Mia3	N	N
Ctnnbl1	N	N
Ddx6	N	N
Smu1	N	N
Lzts3	N	N
Exoc5	N	N
Ablim2	N	N
Rdx	N	N
Ogt	N	N
Acin1	N	N
Wdr5	N	N
Ywhaq	N	N
Dpp6	N	N
Pygb	N	N
Tagln3	N	N
Ndufv2	N	N
Pabpc1	N	N
Prickle2	N	N
Prkcsh	N	N
Snrpa1	N	N
Med23	N	N
Poldip3	N	N
Rab10	N	N
Tcf20	N	N
Ints4	N	N
Tjp2	N	N
Gdi1	N	N
Sirpa	N	N
Cntnap2	N	N
Adam23	N	N
Cul3	N	N
Rbbp4	N	N
Stmn1	N	N
Pbrm1	N	N
Raly	N	N
Arpc2	N	N
Elavl3	N	N
Dnm3	N	N
Wdr47	N	N
Snta1	N	N
Npepps	N	N
Ints10	N	N
Pdia3	N	N
Rab6b	N	N
Prnp	N	N
Add2	N	N
Ddb1	N	N
Cltb	N	N
Exoc3	N	N
Abr	N	N
Cand1	N	N
Picalm	N	N
Gnb2	N	N
Cct2	N	N
Bsg	N	N
Erlin2	N	N
Champ1	N	N
Hdac2	N	N
Nrxn1	N	N
Ncbp1	N	N
Cfl1	N	N
Cab39	N	N
Farsb	N	N
Pacsin1	N	N
Cdc73	N	N
Rasal1	N	N
Clmn	N	N
Cherp	N	N
Hspg2	N	N
Srrt	N	N
Srprb	N	N
Tkt	N	N
Gabbr2	N	N
Cpne2	N	N
Phb	N	N
Ndrg2	N	N
Arf5	N	N
Dnajb1	N	N
Prdx3	N	N
Dclk2	N	N
Rab12	N	N
Rpl4	N	N
Map9	N	N
Snrnp70	N	N
Ptrf	N	N
Dusp3	N	N
Tcf4	N	N
Pitpna	N	N
Pdia4	N	N
Pgrmc1	N	N
Tial1	N	N
Dlgap3	N	N
Anxa11	N	N
Ipo5	N	N
Lrrtm1	N	N
Sbf1	N	N
Lrpprc	N	N
Spr	N	N
Sf1	N	N
Mta3	N	N
Kpna3	N	N
Thyn1	N	N
Ckap4	Y	N
Omg	N	N
Ptges2	N	N
Nrxn3	N	N
Pfkp	N	N
Rps13	N	N
Ndufb9	N	N
Nkrf	N	N
Arhgdia	N	N
Anxa2	N	N
Rps8	N	N
Ppil1	N	N
Acot7	N	N
Ndufs2	N	N
Rpl27	N	N
Dhrs1	N	N
Rpl11	N	N
Phyhip	N	N
Sun2	N	N
Sfpq	N	N
Stag1	N	N
Scamp5	N	N
Gsn	N	N
Napa	N	N
Spin1	N	N
Tmod1	N	N
Cotl1	N	N
Prrt2	N	N
Rbm4	N	N
Exoc2	N	N
Strbp	N	N
Dock1	N	N
Ociad2	N	N
Tmpo	N	N
Tmpo	N	N
Ubtf	N	N
Rpl5	N	N
Maoa	N	N
H2afx	N	N
Cadm1	N	N
Adnp	N	N
Ass1	N	N
Pdxk	N	N
Grpel1	N	N
Tst	N	N
Cct4	N	N
Lrrc57	N	N
Snap91	N	N
Hsdl1	N	N
Tjp1	N	N
Palm2	N	N
Ctsd	N	N
Pnn	N	N
Erp29	N	N
Capzb	N	N
Prkca	N	N
Psmd3	N	N
Nnt	N	N
Ilk	N	N
Nomo1	N	N
Prdx1	N	N
Necap1	N	N
Uggt1	N	N
Pfkl	N	N
Arhgef2	N	N
Dgke	N	N
Coil	N	N
Grm5	N	N
Sars	N	N
Actr3	N	N
Cadm3	N	N
Calb2	N	N
Csde1	N	N
Ints6	N	N
Tnik	N	N
Ctbp1	N	N
Serbp1	N	N
Rpl6	N	N
Zbtb20	N	N
Snx1	N	N
Scaf8	N	N
Ppfia2	N	N
Rplp0	N	N
Psmd11	N	N
Ncam2	N	N
Tomm22	N	N
Pcbp3	N	N
Rab11b	N	N
Cacng8	N	N
Hspa4	N	N
Acsl3	N	N
Rpn2	N	N
Vps35	N	N
Hapln1	N	N
Capn5	N	N
Gtpbp4	N	N
Cenpv	N	N
Alb	N	N
Shank3	N	N
Kctd12	N	N
Usp5	N	N
Tfrc	N	N
Msi2	N	N
Mrpl12	N	N
Rpl18	N	N
Ehd3	N	N
Pspc1	N	N
Usp39	N	N
Rab14	N	N
Grin1	N	N
Daam2	N	N
Csrp1	N	N
Pdpk1	N	N
Ddost	N	N
Hmgb1	N	N
Gabbr1	N	N
Denr	N	N
Anxa7	N	N
Ddx18	N	N
Rpl8	N	N
Specc1	N	N
Abcb7	N	N
Cstf3	N	N
Hnrnpul1	N	N
Rpl17	N	N
Ndufv1	N	N
Kctd16	N	N
Cadm2	N	N
Acly	N	N
Elfn2	N	N
Exoc4	N	N
Ybx1	N	N
Mapre1	N	N
Rad21	N	N
Acsl1	N	N
Cttn	N	N
Sart1	N	N
Gstm5	N	N
Tox4	N	N
Mbd3	N	Y
Etfa	N	N
Synpr	N	N
Amph	N	N
Rpsa	N	N
Gar1	N	N
Rps9	N	N
Phip	N	N
Iqsec2	N	N
Rufy3	N	N
Pitpnm2	N	N
Acad9	N	N
Snx27	N	N
Cacnb4	N	N
Timm44	N	N
Caskin1	N	N
Acadl	N	N
Srsf5	N	N
Tmx4	N	N
Exoc1	N	N
Dmxl2	N	N
Rps6	N	N
Fech	N	N
Srsf1	N	N
Flot1	N	N
Ahcy	N	N
Hnrnpd	N	N
Fmnl2	N	N
Stk25	N	N
Hpcal1	N	N
Rpl7	N	N
Taok2	N	N
Hmox2	N	N
Rab2a	N	N
Ctnnd2	N	N
Mpp2	N	N
Vcp	N	N
Hdgfrp3	N	N
Eci1	N	N
Chchd6	N	N
Rrbp1	N	N
Srsf7	N	N
Safb2	N	N
Hadhb	N	N
Rhoc	N	N
Lrpap1	N	N
Cct5	N	N
Scamp1	N	N
Rps25	Y	N
Snrpa	N	N
Etfb	N	N
Pgm1	N	N
Cdk17	N	N
Decr1	N	N
Ythdf3	N	N
Bcam	N	N
Ptprj	N	N
Pdia6	N	N
Add3	N	N
Dnm2	N	N
Prpf4	N	N
Hadha	N	N
Rims1	N	N
Homer1	N	N
Dpf2	N	N
Rftn1	N	N
Lingo1	N	N
Arpc4	N	N
Cpsf1	N	N
Tmem214	N	N
Mark1	N	N
Cd9	N	N
Rhog	N	N
Rbbp5	N	N
Abhd12	N	N
Eif5a2	N	N
Arhgap21	N	N
Dock10	N	N
Exoc8	N	N
Cpsf7	N	N
Rps7	N	N
Gnas	N	N
Pqbp1	N	N
Maob	N	N
Luzp1	N	N
Rps11	N	N
Agpat3	N	N
Abhd6	N	N
Apex1	N	N
Jup	N	N
Prpf6	N	N
Chchd3	N	N
Hist2h2ac	N	N
Nop2	N	N
Gad1	N	N
Them4	N	N
Dnajc6	N	N
Aldh2	N	N
Crmp1	N	N
Fbll1	N	N
Rpl14	N	N
Brd2	N	N
Ring1	N	N
Rpl24	N	N
Nop58	N	N
Hnrnpf	N	N
Cfl2	N	N
Gna12	N	N
Esyt2	N	N
Adam22	N	N
Agrn	N	N
Ppid	N	N
Dgkz	N	N
Uqcrfs1	N	N
Acadsb	N	N
Pura	N	N
Rbm25	Y	N
Olfm1	N	N
Epn1	N	N
Vps45	N	N
Wdr1	N	N
Arhgap44	N	N
Tln2	N	N
Fgb	N	N
Tfam	N	N
Idh2	N	N
Ist1	N	N
Ddx42	N	N
Rpl21	N	N
Vcl	N	N
Ptpra	N	N

## Sheet: TgCRND8_P285
SUPPLEMENTAL TABLE S6b: TgCRND8_P285
	Top 1% proteins ('Y') with changed abundance (LFQ) and protein turnover (K6) used for expression weighted cell type enrichment (EWCE) analysis.
Gene	top_1%_LFQ	top_1%_prot_K6
Clu	Y	N
Plp1	N	N
Myh10	N	N
Msn	N	N
Rpl5	N	N
Grin1	N	N
Ndufa6	N	N
Cacnb4	N	N
Lrpprc	N	N
Nckap1	N	N
Pgm1	N	N
Crym	N	N
Rdx	N	N
Cct7	N	N
Ndufv1	N	N
Nrxn1	N	N
Vapb	N	N
Clta	N	N
Capza2	N	N
Thy1	N	N
Pfkm	N	N
Prdx1	N	N
Pgk1	N	N
Cmas	N	N
Mapk1	N	N
Hdac2	N	N
Ppid	N	N
Rac1	N	N
Qdpr	N	N
Ncald	N	N
Homer1	N	N
Sfpq	N	N
Gnaz	N	N
Ndufa12	N	N
Lrrc57	N	N
Prkce	N	N
Rpl11	N	N
Ina	N	N
Rab11b	N	N
Cct5	N	N
Rps2	N	N
Vamp2	N	N
Uqcrb	N	N
Pfn2	N	N
Rtn4	N	N
Napg	N	N
Uggt1	N	N
Anxa6	N	N
Ilf2	N	N
Hnrnpk	N	N
Jup	N	N
Uchl1	N	N
Gpd1	N	N
Cd47	N	N
Rac1	N	N
Rac1	N	N
Ahcyl1	N	N
Lgi1	N	N
Prdx6	N	N
Mdh1	N	N
Nop56	N	N
Hnrnpa3	N	N
Ywhae	N	N
Sugp2	N	N
Lrrc7	N	N
Nop58	N	N
Hyou1	N	N
Pgam1	N	N
Ddx1	N	N
Ldhb	N	N
Rhoc	N	N
Nrcam	N	N
Ank2	N	N
Ncs1	N	N
Nefh	N	N
Myl6	N	N
Fbl	N	N
Ywhab	N	N
Glyr1	N	N
Plrg1	N	N
Gstp1	N	N
Hpcal1	N	N
Vps35	N	N
Ruvbl2	N	N
Flna	N	N
Pspc1	N	N
Cfl1	N	N
Tpi1	N	N
Rpl7	N	N
Tcp1	N	N
Hsph1	N	N
Hnrnpul2	N	N
Actr2	N	N
Plxna4	N	N
Pcbp2	N	N
Mta1	N	N
Magoh	N	N
Ndufa10	N	N
Elavl1	N	N
Sarnp	N	N
Hspd1	N	N
Clasp2	N	N
Rpl4	N	N
Cntnap2	N	N
Celf2	N	N
Hnrnpa1	N	N
Rpl12	N	N
Rplp0	N	N
Ywhah	N	N
Hadha	N	N
Gapdh	N	N
Sucla2	N	N
Ruvbl1	N	N
Pdhb	N	N
Hist1h2bc	N	N
Marcks	N	N
Hnrnpc	N	N
Dhx15	N	N
Mras	N	N
Dnaja2	N	N
Ctnnb1	N	N
Vsnl1	N	N
Prpf19	N	N
Prkcb	N	N
Anxa2	N	N
Adnp	N	N
Akap5	N	N
Got1	N	N
Nefl	N	N
Arf1	N	N
Hnrnpd	N	N
Fus	N	N
Nefm	N	N
Gnaq	N	N
Ywhaq	N	N
Pcbp1	N	N
Nudt21	N	N
Dbn1	N	N
Iqsec2	N	N
Bsg	N	N
Nbea	N	N
Ephx1	N	N
Prdx5	N	N
Calr	N	N
Nme2	N	N
Hpcal4	N	N
Ncdn	N	N
Eno2	N	N
Cpne7	N	N
Dpp6	N	N
Lrrc59	N	N
Mdh2	N	N
Trap1	N	N
Chtop	N	N
Sptb	N	N
Wdr7	N	N
Rab14	N	N
Top1	N	N
Actn1	N	N
Dock9	N	N
Sltm	N	N
Safb	N	N
Wasf1	N	N
Syp	N	N
Cap1	N	N
Gda	N	N
Rps16	N	N
Wdr1	N	N
Cycs	Y	N
Fubp1	N	N
Canx	N	N
Pcbp3	N	N
Rtn1	N	N
Cplx2	N	N
Snca	N	N
Armc10	N	N
Cs	N	N
Ppib	N	N
Rbm39	N	N
Arpc2	N	N
Dctn2	N	N
Picalm	N	N
Ddah1	N	N
Prkcg	N	N
Mta2	N	N
Smarca5	N	N
Bub3	N	N
Khsrp	N	N
Rpn1	N	N
Plxna1	N	N
Ssb	N	N
Prps1	N	N
Cyfip2	N	N
Caskin1	N	N
Nxf1	N	N
Serbp1	N	Y
Kcnab2	N	N
Ranbp2	N	N
Rps8	N	N
Sfxn5	N	N
Ylpm1	N	N
Alcam	N	N
Sod2	N	N
Smchd1	N	N
Por	N	N
Npepps	N	N
Tppp	N	N
Hnrnpm	N	N
Rbmxl1	N	N
Vcl	N	N
Nptxr	N	N
Rps3	N	N
Lemd3	N	N
Src	N	N
Dlgap1	N	N
Synj1	N	N
Psd3	N	N
Stip1	N	N
Ckap5	N	N
Pclo	N	N
Snx27	N	N
Gfap	Y	N
Baiap2	N	N
Phyhipl	N	N
Cct2	N	N
Dmxl2	N	N
Ahcy	N	N
H2afz	Y	N
Lingo1	N	N
Ncam2	N	N
Ndufs1	N	N
Hpca	N	N
Oxct1	N	N
Grb2	N	N
Vps29	N	N
Scn4a	N	N
Atl1	N	N
Eef2	N	N
Rps9	N	N
Ncl	N	N
Son	N	N
Fasn	N	N
Dlg4	N	N
Eftud2	N	N
Ndufa7	N	N
Scai	N	N
Smarcc2	N	N
Cct4	N	N
Prdx2	N	N
Pygb	N	N
Sdha	N	N
Kpnb1	N	N
Opa1	N	N
Hcfc1	N	N
Cpe	N	N
Ctnna1	N	N
Cisd1	N	N
Snw1	N	N
Phb	N	N
Exoc3	N	N
Suclg1	N	N
Tmod2	N	N
Mecp2	N	N
Diras2	N	N
Myo6	N	N
Mbp	N	N
Ezr	N	N
Rock2	N	N
Clip2	N	N
Ssr1	N	N
Atl2	N	N
Tkt	N	N
Pabpc1	N	N
Macf1	N	N
Park7	N	N
Vdac3	N	N
Sept9	N	N
Nup210	N	N
Napa	N	N
Cpne4	N	N
Abi1	N	N
Etfa	N	N
Elmo2	N	N
Rapgef2	N	N
Amph	N	N
Mark2	N	N
Tcerg1	N	N
Prpf8	N	N
Puf60	N	N
Rtn3	N	N
Prdx3	N	N
Fis1	N	N
Bcas1	N	N
Ndufs4	N	N
Ppia	N	N
Grpel1	N	N
Ldha	N	N
Adcy9	N	N
Etfb	N	N
Cand1	N	N
Rps19	N	N
Aak1	N	N
Gstm5	N	N
Ddx5	N	N
Khdrbs1	N	N
Hadhb	N	N
Ndrg4	N	N
Timm44	N	N
Dclk1	N	N
Gad1	N	N
Smu1	N	N
Ncoa5	N	N
Iqsec1	N	N
Prkaca	N	N
Plxna2	N	N
Cnr1	N	N
Ywhaz	N	N
Syncrip	N	N
Elavl2	N	N
Cntnap1	N	N
Rcc2	N	N
Fyttd1	N	N
Gja1	N	N
Maob	N	N
Ptprs	N	N
Smarcd1	N	N
Cacnb1	N	N
Rbbp4	N	N
Pebp1	N	Y
Abat	N	N
Pnn	N	N
Khdrbs3	N	N
Ubc	N	N
Pdia3	N	N
Pacs1	N	N
Cttn	N	N
Pdia4	N	N
Rbm25	N	N
Ndufs2	N	N
Sf1	N	N
Smarca4	N	N
Cpsf6	N	N
Rpl34	N	N
Cct8	N	N
Ndufa4	N	Y
Dnaja1	N	N
Uba1	N	N
Plcb1	N	N
Cadps	N	N
Tjp1	N	N
Gstm1	N	N
Tln2	N	N
Ctsd	N	N
Rab18	N	N
Cnksr2	N	N
Phb2	N	N
Snd1	N	N
Rims1	N	N
Pfkp	N	N
Thrap3	N	N
Coa3	N	N
Mtch1	N	N
Tcof1	N	N
Apex1	N	N
Hspa4	N	N
Pogz	N	N
Pbrm1	N	N
Mink1	N	N
Nme1	N	N
Calm1	N	N
Rbm26	N	N
Aldh2	N	N
Hdgfrp3	N	N
Snrpa	N	N
Smc3	N	N
Ssrp1	N	N
Negr1	N	N
Nptx1	N	N
Exoc7	N	N
Anxa11	N	N
Mut	N	N
Ik	N	N
Chd4	N	N
Sorl1	N	N
Kalrn	N	N
Kcna1	N	N
Ola1	N	N
Lsamp	N	N
Phgdh	N	N
Dnajc6	N	N
Kit	N	N
Ddb1	N	N
Gria1	N	N
Ppa1	N	N
Caprin1	N	N
Dlg3	N	N
Agap2	N	N
Icam5	N	N
Hnrnpab	N	N
Cdc42	N	N
Map4	N	N
Map6	N	N
Gls	N	N
Ddx21	N	N
Gpd2	N	N
Tial1	N	N
Acly	N	N
Letm1	N	N
Tufm	N	N
Tnr	N	N
Acsbg1	N	N
Add1	N	N
Ndrg2	N	N
Yars	N	N
Ptbp1	N	N
Prkca	N	N
Synpo	N	N
Rangap1	N	N
Erc2	N	N
Snrnp70	N	N
Rab12	N	N
Ogt	N	N
Scamp1	N	N
Ywhag	N	N
Rhob	N	N
Acad9	N	N
Arhgap39	N	N
Rhot1	N	N
Glg1	N	N
Exoc5	N	N
Rpl6	N	N
Ndufb11	N	N
Pak1	N	N
Acsl1	N	N
Ogdh	N	N
Sorbs2	N	N
Echs1	N	N
Mpc2	N	N
Dlat	N	N
Erp29	N	N
Dctn1	N	N
Hnrnpa0	N	N
Stmn2	N	N
Ntm	N	N
Raly	N	N
Rrbp1	N	N
Apmap	N	N
Coq9	N	N
Ntrk2	N	N
Hspa9	N	N
Etfdh	N	N
Oxr1	N	N
Epha4	N	N
Abr	N	N
Acin1	N	N
Tagln3	N	N
Astn1	N	N
Taldo1	N	N
Gdpd1	N	N
Acadvl	N	N
Mapre3	N	N
Ablim2	N	N
Nrxn3	N	N
Sdhb	N	N
Dlg2	N	N
Cntn2	N	N
Pgrmc1	N	N
Dlgap4	N	N
Snx3	N	N
Thoc2	N	N
Ktn1	N	N
Api5	N	N
Vps45	N	N
Vapa	N	N
Bin1	N	N
Dld	N	N
Elavl3	N	N
Nova1	N	N
Grm5	N	N
Hdlbp	N	N
Vamp2	N	N
Srcin1	N	N
Prkacb	N	N
Gprin1	N	N
Snap91	N	N
Strbp	N	Y
Ubc	N	N
Upf1	N	N
Ank3	N	N
Smarca2	N	N
Sirpa	N	N
Nptn	N	N
Flot1	N	N
Syne1	N	N
Eea1	N	N
Synpr	N	N
Prnp	N	N
Eno1	N	N
Cpsf2	N	N
Acsl6	N	N
Shank2	N	N
Pura	N	N
Rps13	N	N
Tmem65	N	N
Rpl23	Y	N
Alb	N	N
Tmpo	N	N
Tmpo	N	N
Faah	N	N
Gabbr1	N	Y
Actr3	N	N
Capzb	N	N
Bsn	N	N
Oat	N	N
Erlin2	N	N
Cdh2	N	N
Chl1	N	N
Srgap3	N	N
Lamp1	N	N
Tomm22	N	N
Rab10	N	N

## Sheet: APP-NLF_P186
SUPPLEMENTAL TABLE S6c: APP-NLF_P186
	Top 1% proteins ('Y') with changed abundance (LFQ) and protein turnover (K6) used for expression weighted cell type enrichment (EWCE) analysis.
Gene	top_1%_LFQ	top_1%_prot_K6
Cab39	N	Y
Ubc	N	Y
Trim28	N	N
Ndufb5	N	N
Prpf19	N	N
Aco2	N	N
Hadhb	N	N
Macf1	N	N
Cd47	N	N
Uchl1	N	N
Vamp1	N	N
Srsf5	N	N
Cisd1	N	N
Ptbp1	N	N
Dclk1	N	N
Psip1	N	N
Dctn2	N	N
Snrnp200	N	N
Vdac1	N	N
Hspa9	N	N
Chd4	N	N
Syt1	N	N
Lmnb1	N	N
Hspd1	N	N
Sucla2	N	N
Mecp2	N	N
Syncrip	N	N
Ddx39b	N	N
Uqcrb	N	N
Pacs1	N	N
Pfn2	N	N
Pclo	N	N
Hnrnpa0	N	N
Dlg4	Y	N
Tpp2	N	N
Ptprj	N	N
Ndufs1	N	N
Khdrbs1	N	N
Gnao1	N	N
Nefh	N	N
Nop56	N	N
Ddx1	N	N
Hcfc1	N	N
Bsn	N	N
Dpp6	N	N
Prdx3	N	N
Mark2	N	N
Glud1	N	N
Erc2	N	N
Matr3	N	N
Ndufs4	N	N
Wdr7	N	N
Sptan1	N	N
Cit	N	N
Uqcrc1	N	N
Vps35	N	Y
Myh11	N	N
Raly	N	N
Cadps	N	N
Nme1	N	N
Rhob	N	N
Park7	N	N
Gap43	N	N
Tspan7	N	N
Got2	N	N
Cyfip2	N	N
Gls	N	N
Ndufs2	N	N
Tubb3	N	N
Ckap5	N	N
Hnrnpl	N	N
Prrt2	N	N
Syngap1	N	N
Rbmxl1	N	N
Marcks	N	N
Cadm2	N	N
Eftud2	N	N
Mink1	N	N
Api5	N	N
Rtn3	N	N
Prkcg	N	N
Tial1	N	N
Rps19	N	N
Acta1	N	N
Ywhag	N	N
Gsta4	N	N
Ubc	N	N
Cadm3	N	N
Nefl	N	N
Tkt	N	N
Ywhaz	N	N
Psd3	N	N
Ppid	N	N
Pak1	N	N
Rtn1	N	N
Ablim1	N	N
Ncald	N	N
Cs	N	N
Plxna4	N	N
Ppib	N	N
Tppp	Y	N
Khdrbs3	N	N
Nono	N	N
Cntn2	N	N
Cntnap1	N	N
Smu1	N	N
Hnrnpa3	N	N
Ncam1	N	N
Ckmt1	N	N
Sarnp	N	N
Mras	N	N
Snx3	N	N
Cd200	N	N
Cycs	N	N
Myef2	N	N
Acsl6	N	N
Lrrc7	N	N
Myh9	N	N
Prdx6	N	N
Vcp	N	N
Dnajc5	N	N
Mbp	N	N
Hnrnpa1	N	N
Abat	N	N
Tardbp	N	N
Fgf12	N	N
Etfb	N	N
Ywhah	N	N
Nrxn3	N	N
Alcam	N	N
Prkcb	N	N
Ntrk2	N	N
Sdha	N	N
Ndufs6	N	N
Tmed10	N	N
Taldo1	N	Y
Dhx9	N	N
Smchd1	N	N
Dld	N	N
Ktn1	N	N
Hnrnpc	N	N
Top1	N	N
Vsnl1	N	N
Myh10	N	N
Hdgfrp3	N	N
Tagln3	N	N
Cplx2	N	N
Mdh1	N	N
Grb2	N	N
Ptbp2	N	N
Nudt21	N	N
Cand1	N	N
Pgrmc1	N	N
Snap25	N	N
Anxa6	N	N
Cntnap2	N	N
Sdhd	N	N
Ruvbl1	N	N
Prpf8	N	N
Tubb5	N	N
Hnrnpk	N	N
Ilf3	N	N
Hnrnpab	N	N
Rbbp4	N	N
Mapre3	N	N
Cpsf1	N	N
Smarca5	N	N
Aak1	N	N
Mdh2	N	N
Hnrnpd	N	N
Rab14	N	N
Stxbp1	N	N
Pfkm	N	N
Rac1	N	N
Ezr	N	N
Cd81	N	N
Tufm	N	N
Rab11b	N	N
Aldoc	N	N
Ssb	N	N
Snrpd3	N	N
Cct7	N	N
Pspc1	N	N
Arf1	N	N
Ctsd	N	N
Dnm1	N	N
Calr	N	N
Uqcrc2	N	N
Pcbp2	N	N
Clasp2	N	N
Tjp1	N	N
Ndufa4	N	N
Dynll2	N	N
Tcof1	N	N
Strbp	N	N
Oxr1	N	N
Lgi1	N	N
Synj1	N	N
Mpc2	N	N
Arpc2	N	N
Dnaja1	N	N
Hnrnph1	N	N
Homer1	N	N
Napa	N	N
Rtn4	N	N
Tcerg1	N	N
Sdhb	N	N
Hnrnpu	N	N
Amph	N	N
Lmnb2	N	N
Kcnab2	N	N
Napb	N	N
Isca1	N	N
Vapa	N	N
Lrp1	N	N
Palm	N	N
Lmna	N	N
Srcin1	N	N
Napg	N	N
Cfl1	N	N
Baiap2	N	N
Elavl1	N	N
Caskin1	N	N
Thrap3	N	N
Zfr	N	N
Pgm1	N	N
Npm1	N	N
Dlgap2	N	N
Sfpq	Y	N
Aldoa	N	N
Lrpprc	N	N
Elavl3	N	N
Ranbp2	N	N
Vamp2	N	N
Adcy9	N	N
Hspe1	N	N
Oxct1	N	N
Eef2	N	N
Plcb1	N	N
Gabarapl2	N	N
Gabra1	N	N
Basp1	N	N
Ckb	N	N
Ldhb	N	N
Mta2	N	N
Dmxl2	N	N
Sod2	N	N
Ank2	N	N
Por	N	N
Fus	N	N
Syp	N	N
Hk1	N	N
Ppia	N	N
Ruvbl2	N	N
Gapdh	N	N
Cct8	N	N
Rps16	N	N
Acot13	N	N
Arhgap32	N	N
Psmd11	N	N
Akap5	N	N
Calml3	N	N
Ddx5	N	N
Acin1	N	N
Hnrnpul2	N	N
Ncl	N	N
Npepps	N	N
Pkm	N	N
Dlgap1	N	N
Rdx	N	N
Glul	N	N
Safb	N	N
Atl1	N	N
Iqsec2	Y	N
Vdac2	N	N
Cmas	N	N
Ywhae	N	N
Smc3	N	N
Cnp	N	N
Rhoc	N	N
Dlg2	N	N
Dlg3	N	N
Dlgap4	N	N
Rac1	N	N
Sorbs2	N	N
Ddb1	N	N
Cct2	N	N
Nckap1	N	N
Ldha	N	N
Arhgap5	N	N
Prdx2	N	N
Hadha	N	N
Gfap	N	N
Ddx17	N	N
Rala	N	N
Actb	N	N
Syn2	N	N
Pogz	N	N
Lrrc57	N	N
Thoc2	N	N
Scp2	N	N
Snd1	N	N
Brd3	N	N
Fasn	N	N
Stmn1	N	N
Hist1h2bc	N	N
Itpr1	N	N
Eno1	N	N
Gstm5	N	N
Snap91	N	N
Son	N	N
Ndufa12	N	N
Wdr37	N	N
Rrbp1	N	N
Cct4	N	N
Tpi1	N	N
Map4	N	N
Tnr	N	N
Ncdn	N	N
Acat1	N	N
Pygb	N	N
Dst	N	N
Rock2	N	N
Rps11	N	N
Map2	N	N
Tuba1a	N	N
Map6	N	N
Nsf	N	N
Elavl2	N	N
Vapb	N	N
Dpysl2	N	N
Nceh1	N	N
Rac1	N	N
Aldh2	N	N
Phpt1	N	N
Ank3	N	N
Nme2	N	N
Gna11	N	N
Ddx21	N	N
Arhgap35	N	N
Ilf2	N	N
Ctnna2	N	N
Gdi2	N	N
Gpd2	N	N
Lamc1	N	N
Camkv	N	N
Tln2	N	N
Hspa8	N	N
Mapt	N	N
Rpn1	N	N
Prdx5	N	N
Snca	N	N
Gnai1	N	N
Gnai2	N	N
Gnb2	N	N
Kcna2	N	N
Mapk1	N	N
Pgam1	N	N
Bub3	N	N
Nptn	N	N
Magoh	N	N
Ywhaq	N	N
Cntn1	N	N
Myl6	N	N
Eno2	N	N
Ndufa6	N	N
Ptrf	N	N
Got1	N	N
Syn1	N	N
Rpl4	N	N
Gria3	N	N
Smarcc2	N	N
Snw1	N	N
Cltc	N	N
Srsf1	N	N
Actn1	N	N
Uba1	N	N
Dnajc6	N	N
Acot7	N	N
Gnb1	N	N
Gad1	N	N
Alb	N	N
Gstm1	N	N
Dnm3	N	N
Nrxn1	N	N
Glg1	N	N
Ewsr1	N	N
Cdh2	N	N
Otub1	N	N
Hyou1	N	N
Fth1	N	N
Prkaca	N	N
Src	N	N
Plec	N	N
Nefm	N	N
Prdx1	N	N
Scamp1	N	N
Pebp1	N	N
Dpp10	N	N
Rps2	N	N
Gria2	N	N
Plxnd1	N	N
Clasp1	N	N
Ndrg2	N	N
Ndufa10	N	N
Hdlbp	N	N
Ndufb4	N	N
Ywhab	N	N
Etfa	N	N
Abi1	N	N
Gnaq	N	N
Canx	N	N
Pcbp1	N	N
Hspa5	N	N
Dbn1	N	N
Rab10	N	N
Vps29	N	N
Pdia3	N	N
Cap1	N	N
Suclg1	N	N
Vim	N	N
Sugp2	N	N
Sltm	N	N
Mtpn	N	N
Msn	N	N
Plxna2	N	N
Cdk5	N	N
Diras2	N	N
Tuba8	N	N
Rbm39	N	N
Opa1	N	N
Clip2	N	N
Rps3	N	N
Gprin1	N	N
Acsl1	N	N
Pgk1	N	N
Bcas1	N	N
Dctn1	N	N
Nbea	N	N
Gdi1	N	N
Mark1	N	N
Ptpra	N	N
Nrcam	N	N
Pdxk	N	N
Acly	N	N
Ncam2	N	N
Eea1	N	N
Sri	N	N
Stag1	N	N
Nova1	N	N
Rps7	N	N
Gnas	N	N
Cisd2	N	N
Rab18	N	N
Chtop	N	N
Ndufa13	N	N
Pdhb	N	N
Rapgef2	N	N
Mapre1	N	N
Ociad2	N	N
Shank2	N	N
Thy1	N	N
Pfkp	N	N
Hsph1	N	N
Sptbn1	N	N
Prkce	N	N
Ctnnb1	N	N
Add1	N	N
Celf2	N	N
Adnp	N	N
Rims1	N	N
Hspa4	N	N
Trrap	Y	N
Ndufa9	N	N
Ghitm	N	N
Tjp2	N	N
Rpl11	N	N
Pacsin1	N	N
Rpl23	N	N
Pcmt1	N	N
H2afz	N	N
Ahcyl1	N	N
Sncb	N	N
Hnrnpm	N	N
Gja1	N	N
Gpr158	N	N
Farp1	N	N
Fbl	N	N
Glyr1	N	Y
Ndufv2	N	N
Pabpc1	N	N
Prnp	N	N
Kpnb1	N	N
Rbm26	N	N
Myo6	N	N
Idh2	N	N
Adar	N	N
Actg1	N	N
Sympk	N	N
Ncs1	N	N
Ina	N	N
Rpl14	N	N
Cacnb4	N	N
Anxa2	N	N
Plp1	N	N
Rpl7	N	N
Tnik	N	N
Trio	N	N
Fubp1	N	N
Ahcy	N	N
Grin1	N	N
Rpl31	N	N

## Sheet: APP-NLF_P548
SUPPLEMENTAL TABLE S6d: APP-NLF_P548
	Top 1% proteins ('Y') with changed abundance (LFQ) and protein turnover (K6) used for expression weighted cell type enrichment (EWCE) analysis.
Gene	top_1%_LFQ	top_1%_prot_K6
Srcin1	N	N
Dhx15	N	N
Tmod2	N	N
Eif5a2	N	N
Ckb	N	N
Ddx5	N	Y
Gdi1	N	N
Tufm	N	N
Rab2a	N	N
Add1	N	N
Snrpd2	N	N
Uqcrc1	N	N
Bcas1	N	N
Cnp	N	N
Nrxn1	N	N
Synpo	N	N
Flna	N	Y
Plp1	N	N
Lmna	N	N
Ina	N	N
Ncl	N	N
Gnaq	N	N
Rtn4	N	N
Rps19	N	N
Cct4	Y	N
Tagln3	N	N
Hspa4	N	N
Tcof1	N	N
Cadm3	N	N
Pacsin1	N	N
Khdrbs1	N	N
Rims1	N	N
Rhoc	N	N
Rpl17	N	N
Marcks	N	N
Tln1	N	N
Ddx1	N	N
Hnrnpa0	N	N
Cd81	N	N
Anxa2	N	N
Syn1	N	N
Mecp2	N	N
Son	N	N
Cntn1	N	N
Pdhb	N	N
Wdr7	N	N
Dnaja2	N	N
Cyfip2	N	N
Bsn	Y	N
Syp	N	N
Ablim1	N	N
Pcbp2	N	N
Nudt21	N	N
Calm1	N	N
Nefh	N	N
Ndufv1	N	N
Gfap	N	N
Myo6	N	N
Dlg4	N	N
Hsph1	N	N
Tuba1a	N	N
Rac1	N	N
Hcfc1	N	N
Immt	N	N
Ndufa8	N	N
Dmxl2	N	N
Pspc1	N	N
Basp1	N	N
Syncrip	N	N
Ndufs2	N	N
Rrbp1	N	N
Nckap1	N	N
Ilf2	N	N
Ywhab	N	N
Hnrnpk	N	N
Pfkp	N	N
Lrrc7	N	N
Cycs	N	N
Ogdh	N	N
Ncam1	N	N
Oxr1	N	N
Vdac1	N	N
Snd1	N	N
Khsrp	N	N
Dnm1	N	N
Vsnl1	N	N
Hadha	N	N
Dlat	N	N
Cmas	N	N
Vdac2	N	N
Aldoa	N	N
Ank2	N	N
Nefm	N	N
Gpd2	N	N
Napb	N	N
Rpl11	N	N
Psd3	N	N
Tardbp	N	N
Hnrnpd	N	N
Tcf20	N	N
Ptbp1	N	N
Adcy9	N	N
Mbp	N	N
Hk1	N	N
Pebp1	N	N
Nefl	N	N
Nptn	N	N
Vapa	N	N
Safb	N	N
Ylpm1	N	N
Camkv	N	N
Cs	N	N
Hnrnpa3	N	N
Dctn2	N	N
Hnrnpl	N	N
Acta1	N	N
Celf2	N	N
Ndufa4	N	N
Ran	Y	N
Tppp	Y	N
Erlin2	N	N
Rtn3	N	N
Mark2	N	N
Gnai2	N	N
Dnaja1	N	N
Khdrbs3	N	N
Acly	N	N
Aco2	N	N
Ssb	N	N
Sptan1	N	N
Mdh2	N	N
Phb2	N	N
Tnik	N	N
Gnao1	N	N
Ywhaq	N	N
Rps25	N	N
Por	N	N
Oxct1	N	N
Rhob	N	N
Uqcrc2	N	N
Arf1	N	N
Nceh1	N	N
Ndufv2	N	N
Ssrp1	N	N
Cadps	N	N
Smarcc2	N	N
Hnrnpu	N	N
Magoh	N	N
Map6	N	N
Ntm	N	N
Eef2	N	N
Rab11b	N	N
Baiap2	N	N
Pfkm	N	N
Snap25	N	N
Dld	N	N
Rps13	N	N
Uba1	N	N
Ubc	N	N
Hist3h2a	N	N
Qdpr	N	N
Rpl31	N	N
Plcb1	N	N
Ywhaz	N	N
Got2	N	N
Actg1	N	N
Gria2	N	N
Fasn	N	N
Ckmt1	N	N
Map2	N	N
Rbmx	N	N
Dhx9	N	N
Ldhb	N	N
Napg	N	N
Ywhae	N	N
Amph	N	N
Hspd1	N	N
Stxbp1	N	N
Ddx39b	N	N
Tjp1	N	N
Dpysl2	N	N
Plxna2	N	N
Glud1	N	N
Matr3	N	N
Cd47	N	N
Psip1	N	N
Rplp0	N	N
Hist1h2bc	N	N
Nme1	N	N
Hadhb	N	N
Actb	N	N
Hnrnph1	N	N
Sirpa	N	N
Canx	N	N
Cdh2	N	N
Dpp10	N	N
Plec	N	N
Tpi1	N	N
Pfn2	N	N
Ptprj	N	N
Cit	N	N
Vdac3	N	N
Msn	N	N
Eno1	N	N
Caskin1	N	N
Diras2	N	N
Pgam1	N	N
Dlg3	N	N
Cfl1	N	N
Ppia	N	N
Acta1	N	N
Pacs1	N	N
Hnrnpa1	N	N
Ptbp2	N	N
Rbmxl1	N	N
Gnai1	N	N
Ezr	N	N
Ndufs6	N	N
Phyhipl	N	N
Nsf	N	N
Sfpq	N	N
Cdc42	N	N
Uchl1	N	N
Cntnap2	N	N
Ehd3	N	N
Snrnp200	N	N
Pkm	N	N
Ywhag	N	N
Ldha	N	N
Rpl4	N	N
Gstm5	N	N
Rpl35	N	N
Ndufa12	N	N
Ruvbl1	N	N
Vamp2	N	N
Macf1	N	N
Mdh1	N	N
Ctnnb1	N	N
Rbm25	N	N
Pgk1	N	N
Echs1	N	N
Eno2	N	N
Actn1	N	N
Smarca5	N	N
Hnrnpc	N	N
Sdhc	N	N
Omg	N	N
Gapdh	N	N
Vcp	N	N
Rapgef4	N	N
Sptbn1	N	N
Hspa8	N	N
Rac1	N	N
Dynll2	N	N
Csrp1	N	N
Vps35	N	N
Ndufs1	N	N
Prkacb	N	N
Dlgap1	N	N
Rab10	N	N
Pclo	N	N
Fis1	N	N
Lrpprc	N	N
Synj1	N	N
Vim	N	N
Flot1	N	N
Hnrnpul2	N	N
Prdx2	N	N
Dst	N	N
Smarca4	N	N
Acat1	N	N
Map4	N	N
Prkcg	N	N
Prpf8	N	N
Dnm3	N	N
Vapb	N	N
Dbn1	N	N
Ndufa6	N	N
Uggt1	N	N
Dlg2	N	N
Ndufa9	N	N
Clasp2	N	N
Gnb1	N	N
Prdx6	N	N
Acsbg1	N	N
Mapre3	N	N
Glul	N	N
Gstm1	N	N
Myl6	N	N
Rbm39	N	N
Acin1	N	N
Nme2	N	N
Opa1	N	N
Ndufs3	N	N
Ptrf	N	N
Calr	N	N
Grin1	N	N
Kpnb1	N	N
Ubc	N	N
Prkcb	N	N
Ctnna2	N	N
Top1	N	N
Ahcy	N	N
Ckap5	N	N
Mink1	N	N
Ywhah	N	N
Hmgb1	N	N
Dclk1	N	N
Myh9	N	N
Hnrnpm	N	N
Hnrnpab	N	N
Rapgef2	N	N
Got1	N	N
Trio	N	N
Arhgef2	N	N
Ctnnd1	N	N
Snap91	N	N
Nop56	N	N
Vamp2	N	N
Anxa6	N	N
Pak1	N	N
Gria3	N	N
Rab18	N	N
Plxna4	N	N
Sod2	N	N
Thrap3	N	N
Capza2	N	N
H2afz	N	N
Sdha	N	N
Rbbp4	N	N
Thoc2	N	N
Tkt	N	N
Cltc	N	N
Gja1	N	N
Ndrg2	N	N
Syt1	N	N
Gls	N	N
Elavl3	N	N
Rpl6	N	N
Ola1	N	N
Homer1	N	N
Nono	N	N
Alb	N	N
Acot7	N	N
Myef2	N	N
Lamc1	N	N
Myh11	N	Y
Prdx1	N	N
Mpc2	N	N
Mapt	N	N
Pnn	N	N
Hspa9	N	N
Negr1	N	N
Syngap1	N	N
Lrrc57	N	N
Prdx5	N	N
Upf1	N	N
Ndufa10	N	N
Rps9	N	N
Snca	N	N
Aldoc	N	N
Cap1	N	N
Ncald	N	N
Ptges2	N	N
Hspa5	N	N
Akap5	N	N
Rps16	N	N
Arhgap32	N	N
Cdk5	N	N
Hpcal1	N	N
Abat	N	N
Atl1	N	N
Cand1	N	N
Snw1	N	N
Gabra1	N	N
Cct2	N	N
Aldh2	N	N
Pcbp1	N	N
Uqcrb	N	N
Cct8	N	N
Lsamp	N	N
Zfr	N	N
Park7	N	N
Pygb	N	N
Prkaca	N	N
Rab14	N	N
Gdi2	N	N
Myh10	N	N
Kcnab2	N	N
Syn2	N	N
Snrpd3	N	N
Prnp	N	N
Dpp6	N	N
Pgrmc1	N	N
Sod1	N	N
Rock2	N	N
Shank1	N	Y
Vps29	N	N
Clasp1	N	N
Nbea	Y	N
Cd200	N	N
Mta1	N	N
Rtn1	N	N
Rps2	N	N
Nfasc	N	N
Snx3	N	N
Src	N	N
Oat	N	N
Ank3	N	N
Eftud2	N	N
Prkce	N	N
Gprin1	N	N
Ilf3	N	N
Smchd1	N	N
Grb2	N	N
Rplp2	N	N
Ncdn	N	N
Fubp1	N	N
Alcam	N	N
Npepps	N	N
Dnajc5	N	N
Etfb	N	N
Tubb5	N	N
Ddb1	N	N
Dtna	N	N
Fkbp3	N	N
Cpd	N	N
Ahcyl1	N	N
Cntn2	N	N
Sbf1	N	N
Fus	N	N
Arhgap35	N	N
Hspe1	N	N
Rpl7	N	N
Tfrc	N	N
Rpl3	N	N
Sdhb	N	N
Pdia3	N	N
Sucla2	N	N
Prpf19	N	N
Ppib	N	N
Prdx3	N	N
Cntnap1	N	N
Fbl	N	N
Acsl6	N	N
Tmed10	N	N
Flot2	N	N
Iqsec2	N	N
Cep170	N	N
Wdr1	N	N
Rpl18	N	N
Cacnb4	N	N
Rpn1	N	N
Erc2	N	N
Ctsd	N	N
Rdx	N	N
Lgi1	N	N
Suclg1	N	N
Syne1	N	N
Lmnb2	N	N
Pogz	N	N
Ranbp2	N	N
Aak1	N	N
Gabarapl2	N	N
Letm1	N	N
Acsl1	N	N
Lamb2	N	N
Cisd1	N	N
Grpel1	N	N
Gnb2	N	N
Ptprd	N	N
Idh2	N	N
Itpr1	N	N
Hepacam	N	N
Sorbs2	N	N
Mras	N	N
Calb1	N	N
Ncam2	N	N
Chl1	N	N
Mag	N	N
Ndufb5	N	N
St13	N	N
Elavl4	N	N
Dock3	N	N
Mapk1	N	N
Sfxn5	N	N
Trim2	N	N
Acot13	N	N
Chd4	N	N
Eci1	N	N
Nup210	N	N
Dock9	N	N
Rpl12	N	N
Dock1	N	N
Rps11	N	N
Eea1	N	N
Ass1	N	N
Shank2	N	N
Nrcam	N	N
Ndufb10	N	N
Tnr	N	N
Bclaf1	N	N
Cct7	N	N
Glyr1	N	N
Sptb	N	Y
Ctnna1	N	N
Trim3	N	N
Ddx17	N	N
Smarca2	N	N
Trim28	N	N
Rangap1	N	N
Cirbp	N	N
Rpn2	N	N

## Sheet: G93A-SOD1_P120
SUPPLEMENTAL TABLE S6e: G93A-SOD1_P120
	Top 1% proteins ('Y') with changed abundance (LFQ) and protein turnover (K6) used for expression weighted cell type enrichment (EWCE) analysis.
Gene	top_1%_LFQ	top_1%_prot_K6
Myh1	N	N
Gfap	N	N
Syp	N	N
Hk1	N	N
Fscn1	N	N
Pvalb	N	N
Marcks	N	N
Arhgdia	N	N
Fabp5	N	N
Lrp1	N	N
Cntn1	N	N
Ywhab	N	N
Rhob	N	N
Rtn4	N	N
Rac1	N	N
Prdx1	N	N
Cnp	N	N
Prdx6	N	N
Anxa5	N	N
Hspe1	N	N
Eno1	N	Y
Cct3	N	N
Echs1	N	N
Ldhb	N	N
Gapdh	N	N
Ubc	N	N
Park7	N	N
Cfl1	N	N
Gnao1	N	N
Fth1	N	N
Prps1	N	N
Qdpr	N	N
Htt	N	N
Bpnt1	N	N
Gabarapl2	N	N
Esd	N	N
Lxn	N	N
Cap1	N	N
Dctn1	N	N
Nsf	N	N
Hspa8	N	N
Kpnb1	N	N
Cct8	N	N
Gltp	N	N
Ubc	N	N
Cltc	N	N
Dpysl3	N	N
Myh4	N	N
Glod4	N	N
Usp14	N	N
Calb2	N	N
Vsnl1	N	N
Ptges3	N	N
Thy1	N	N
Csrp1	N	N
Sfpq	N	N
Clasp2	N	N
Vps29	N	N
Ywhae	N	N
Dstn	N	N
Actg1	N	N
Tpi1	N	N
Eprs	N	N
Impact	N	N
Cadps	N	N
Mdh1	N	N
Gmfb	N	N
Ran	N	N
Myl1	N	N
Stip1	N	N
Kpna4	N	N
Pkm	N	N
Napa	N	N
Tppp	N	N
Plaa	N	N
Vcl	N	N
Asrgl1	N	N
Capza2	N	N
Eea1	N	N
Scp2	N	N
Rab14	N	N
Ldha	N	N
Pitpna	N	N
Cntn2	N	N
Calr	N	N
Phpt1	N	N
Pgam1	N	N
Wdr1	N	N
Phgdh	N	N
Eif5	N	N
Ckb	N	N
Glud1	N	N
Vdac1	N	N
Arf1	N	N
Tagln3	N	N
Cbr1	N	N
Acta1	N	N
Actb	N	N
Vim	Y	N
Hnrnpk	N	N
Hnrnpm	N	N
Mbp	N	N
Rufy3	N	N
Tuba1a	N	N
Ywhaq	N	N
Gstm1	N	N
Hnrnpd	N	N
Napb	N	N
Sdha	N	N
Gdi1	N	N
Gnai2	N	N
Cisd1	N	N
Taldo1	N	N
Gsta4	N	N
Vcp	N	N
Ncdn	N	N
Gpd2	N	N
Gnb2	N	N
Atl1	N	N
Acsbg1	N	N
Glul	N	N
Aldh2	N	N
Copa	N	N
Ywhah	N	N
Hspa9	N	N
Psma4	N	N
Eif5a2	N	N
Vcpip1	N	N
Acta1	N	N
Rps16	N	N
Dynll2	N	N
Uchl1	N	N
Pdia3	N	N
Arf1	N	N
Uba1	N	N
Pgm1	N	N
Map2	N	N
Hnrnpu	N	N
Otub1	N	N
Ncam1	N	N
Ppia	N	N
Cct2	N	N
Syt2	N	N
Psma1	N	N
Cul3	N	N
Dpysl2	N	N
Tpp2	N	N
Mdh2	N	N
Psma5	N	N
Sugt1	N	N
Psma7	N	N
Ahcyl1	N	N
Aspa	N	N
Gnb1	N	N
Cct5	N	N
Rpl23	N	N
Tkt	N	N
Aldoc	N	N
Klc2	N	N
Dcn	N	N
Ank2	N	N
Synj1	N	N
Pygb	N	N
Tpm1	N	N
Acot7	N	N
Msn	N	N
Aldoa	N	N
Dmxl2	N	N
Nefh	N	N
Nme2	N	N
Got1	N	N
Map4	N	N
Ctsd	Y	N
Rab11b	N	N
Gdi2	N	N
Hnrnpl	N	N
Gja1	N	N
Rps19	N	N
Hspd1	N	N
Sars	N	N
Vamp1	N	N
Capns1	N	N
Ppa1	N	N
Ank1	N	N
Prkaca	N	N
Hdhd2	N	N
Prpf8	N	N
Rpl11	N	N
Pdhb	N	N
Maoa	N	N
Hnrnpa3	N	N
Tln2	N	N
Adk	N	N
Pfkm	N	N
Rps13	N	N
Tln1	N	N
Ina	N	N
Plp1	N	N
Ywhag	N	N
Lgals1	N	N
Pgk1	N	N
Fgf1	N	N
Naca	N	N
Ube2v2	N	N
Acyp2	N	N
Syt1	N	N
Cyfip2	N	N
Rps12	N	N
Calm1	N	N
Cs	N	Y
Mapre3	N	N
Uqcrc2	N	N
Ctnnb1	N	N
Lmna	N	N
Cct4	N	N
Cars	N	N
Cct7	N	N
Plxna4	N	N
Capzb	N	N
Immt	N	N
Sptbn1	N	N
Gstm5	N	N
Pls3	N	N
Cops5	N	N
Flnc	N	N
Tppp3	N	N
Sod2	N	N
Rab10	N	N
Prdx5	N	N
Abat	N	N
Gstk1	N	N
Cycs	N	N
Fgg	N	N
Tmx2	N	N
Psat1	N	N
Pfkp	N	N
Cdk5	N	N
Myh9	N	N
Pdxk	N	N
Por	N	N
Cplx1	N	N
Fgb	N	N
Bin1	N	N
Dhx9	N	N
Pygm	N	N
Sri	N	N
Nefm	N	N
Syn2	N	N
Pak1	N	N
Sncb	N	N
Hspa5	N	N
Wdr7	N	N
Pfn2	N	N
Prx	N	Y
Lap3	N	N
Akap12	N	N
Ncl	N	N
Vps35	N	N
Lamc1	N	N
Bcas1	N	N
Anxa6	N	N
Alb	N	N
Acsl6	N	N
Canx	N	N
Psmd2	N	N
Uggt1	N	N
Atxn10	N	N
Ubr4	N	N
Vdac2	N	N
Cab39	N	N
Eftud2	N	N
Gmps	N	N
Erh	N	N
Hadha	N	N
Syn1	N	N
Amph	N	N
Cd81	N	N
Gnas	N	N
Dnm1	N	N
Pcbp1	N	N
Ddah1	N	N
Anln	N	N
Plec	N	N
Npepps	N	N
Stmn1	N	N
Sptan1	N	N
Lcp1	N	N
Pacsin1	N	N
Ddx5	N	N
Got2	N	N
Fn1	N	N
Hist1h2bc	N	N
Eef2	N	N
Ttn	N	N
Rplp0	N	N
Ndrg2	N	N
Psmc1	N	N
Ndrg1	N	N
Sncg	N	N
Stxbp1	N	N
Lmnb1	N	N
Psip1	N	N
Snrnp200	N	N
Hdlbp	N	N
Acat1	N	N
Spr	N	N
Sucla2	N	N
Myh10	N	N
Vamp2	N	N
Myo6	N	N
H2afx	N	N
Anxa2	N	N
Hpx	Y	N
Nbea	N	N
Nefl	N	N
Nop56	N	N
Snca	N	N
Matr3	N	N
Fasn	N	N
Rpl12	N	N
Cntnap1	N	N
Dpp6	N	N
Etfb	N	N
Ephx1	N	N
Snap25	N	N
Mpz	N	N
Mpc2	N	N
Acaca	N	N
Clic1	N	N
Gars	N	N
Rbmx	N	N
Lamp1	N	N
Esyt1	N	N
Efhd2	N	N
Ndrg4	N	N
Aco2	N	N
Eno2	N	N
Acadvl	N	N
Prdx2	N	N
Tubb3	N	N
Sod1	N	N
Dld	N	N
Apod	Y	N
Opa1	N	N
Ddx1	N	N
Capn2	N	N
Kng1	N	N
Fmnl2	N	N
Etfa	N	Y
Ahcyl2	N	N
Fabp4	N	N
Tcp1	N	N
Gpd1	N	N
Wars	N	N
Apoa1	N	N
Prepl	N	N
