# Supplementary material for: Multidimensional Dynamics of the Proteome in the Neurodegenerative and Aging Mammalian Brain
Source: Mol Cell Proteomics. 2021 Dec 31;21(2):100192. doi: 10.1016/j.mcpro.2021.100192 (PMC8816717; doi:10.1016/j.mcpro.2021.100192)
Supplement: Supplemental Table S7 [file mmc8.xlsx]

## Sheet: Sheet1
SUPPLEMENTAL TABLE S7
All MS dat from 5 test control experiments using samples prepared from 3 to 4 detergent fractions are deposited in PRIDE:
https://www.ebi.ac.uk/pride/archive/projects/PXD010671
Deposited data includes .raw files and Maxquant analysis output tables and parameters as zipped folder for each experiment.
Raw data files corresponding to each disease model experiment, biochemical detergent l fraction, SDS-PAGE gel fraction are tabulated below:
Disease Model:	P113 tgCRND8												P285 tgCRND8												P186 APP-NL-F												P548 APP-NL-F												P120 TgSOD1-G93A
Detergent fractionation:	Faction 1 (DOC sol.)			Fraction 2 (Triton X-100 prec.)			Fraction 3 (Triton X-100 sol.)			Fraction 4 (GDN sol.)			Faction 1 (DOC sol.)			Fraction 2 (Triton X-100 prec.)			Fraction 3 (Triton X-100 sol.)			Fraction 4 (GDN sol.)			Faction 1 (DOC sol.)			Fraction 2 (Triton X-100 prec.)			Fraction 3 (Triton X-100 sol.)			Fraction 4 (GDN sol.)			Faction 1 (DOC sol.)			Fraction 2 (Triton X-100 prec.)			Fraction 3 (Triton X-100 sol.)			Fraction 4 (GDN sol.)			Faction 1 (Homogenate supernatant.)
	Raw file	Fraction	Experiment	Raw file	Fraction	Experiment	Raw file	Fraction	Experiment	Raw file	Fraction	Experiment	Raw file	Fraction	Experiment	Raw file	Fraction	Experiment	Raw file	Fraction	Experiment	Raw file	Fraction	Experiment	Raw file	Fraction	Experiment	Raw file	Fraction	Experiment	Raw file	Fraction	Experiment	Raw file	Fraction	Experiment	Raw file	Fraction	Experiment	Raw file	Fraction	Experiment	Raw file	Fraction	Experiment	Raw file	Fraction	Experiment	Raw file
	MMD1661A9LC3_A2	9	299_DOC	MMD1661A111LC3_G2	15	299_Tx	MMD1780A3LC3_C1	3	299-tri-sol	MMD1780A100LC3_D1	4	299-GDN-det	MMD2309A5LC3_E1	5	834 wt DOCmem	MMD2309A197LC3_E1	5	834 wt Tx100det	MMD2309A101LC3_E1	5	834 wt Tx100mem	MMD2309A292LC3_D1	4	834 wt GDNdet	MMD1983A1LC3_1	1	WT-744	MMD1987A1LC3_1	1	WT-744	MMD2761A1LC3_44_1	1	1-TXmem	MMD2761A25LC3_p2_44_1	1	1-GDNdet	MMD2493A1LC3_635_1	1	1-DOCmem-Wt	MMD2506A1LC3_635_1	1	1-WT-Txdet	MMD2746A2LC3_635_2	2	1-TXmem	MMD2746A25LC3_p2_635_1	1	1-GDNdet	MMD2555A37LC3_P2_42_1
	MMD1661A3LC3_C1	3	299_DOC	MMD1661A111LC3_G2	15	299_Tx	MMD1780A3LC3_C1	3	299-tri-sol	MMD1780A100LC3_D1	4	299-GDN-det	MMD2309A5LC3_E1	5	834 wt DOCmem	MMD2309A197LC3_E1	5	834 wt Tx100det	MMD2309A101LC3_E1	5	834 wt Tx100mem	MMD2309A292LC3_D1	4	834 wt GDNdet	MMD1983A1LC3_1	1	WT-744	MMD1987A1LC3_1	1	WT-744	MMD2761A1LC3_44_1	1	1-TXmem	MMD2761A25LC3_p2_44_1	1	1-GDNdet	MMD2493A2LC3_635_2	2	1-DOCmem-Wt	MMD2506A2LC3_635_2	2	1-WT-Txdet	MMD2746A6LC3_636_2	2	2-TXmem	MMD2746A25LC3_p2_635_1	1	1-GDNdet	MMD2555A26LC3_P2_A2
	MMD1661A3LC3_C1	3	299_DOC	MMD1661A127LC3_G4	15	300_Tx	MMD1780A4LC3_D1	4	299-tri-sol	MMD1780A100LC3_D1	4	299-GDN-det	MMD2309A5LC3_E1	5	834 wt DOCmem	MMD2309A213LC3_E3	5	907 wt Tx100det	MMD2309A117LC3_E3	5	907 wt Tx100mem	MMD2309A293LC3_E1	5	834 wt GDNdet	MMD1983A1LC3_1	1	WT-744	MMD1987A5LC3_5	1	WT-745	MMD2761A5LC3_45_1	1	2-TXmem	MMD2761A29LC3_p2_45_1	1	2-GDNdet	MMD2493A2LC3_635_2	2	1-DOCmem-Wt	MMD2506A2LC3_635_2	2	1-WT-Txdet	MMD2746A10LC3_637_2	2	3-TXmem	MMD2746A26LC3_p2_635_2	2	1-GDNdet	MMD2555A35LC3_P2_C3
	MMD1661A15LC3_G2	15	299_DOC	MMD1661A127LC3_G4	15	300_Tx	MMD1780A10LC3_B2	10	299-tri-sol	MMD1780A100LC3_D1	4	299-GDN-det	MMD2309A5LC3_E1	5	834 wt DOCmem	MMD2309A213LC3_E3	5	907 wt Tx100det	MMD2309A133LC3_E5	5	917 wt Tx100mem	MMD2309A293LC3_E1	5	834 wt GDNdet	MMD1983A5LC3_5	1	WT-745	MMD1987A5LC3_5	1	WT-745	MMD2761A5LC3_45_1	1	2-TXmem	MMD2761A29LC3_p2_45_1	1	2-GDNdet	MMD2493A6LC3_636_2	2	2-DOCmem-Wt	MMD2506A2LC3_635_2	2	1-WT-Txdet	MMD2746A14LC3_021_2	2	4-TXmem	MMD2746A29LC3_p2_636_1	1	2-GDNdet	MMD2555A43LC3_P2_43_3
	MMD1661A15LC3_G2	15	299_DOC	MMD1661A127LC3_G4	15	300_Tx	MMD1780A10LC3_B2	10	299-tri-sol	MMD1780A101LC3_E1	5	299-GDN-det	MMD2309A21LC3_E3	5	907 wt DOCmem	MMD2309A229LC3_E5	5	917 wt Tx100det	MMD2309A133LC3_E5	5	917 wt Tx100mem	MMD2309A300LC3_D2	12	834 wt GDNdet	MMD1983A5LC3_5	1	WT-745	MMD1987A9LC3_9	1	WT-746	MMD2761A5LC3_45_1	1	2-TXmem	MMD2761A29LC3_p2_45_1	1	2-GDNdet	MMD2493A9LC3_637_1	1	3-DOCmem-Wt	MMD2506A6LC3_636_2	2	2-WT-Txdet	MMD2746A18LC3_297_2	2	5-TXmem	MMD2746A29LC3_p2_636_1	1	2-GDNdet	MMD2555A47LC3_P2_44_3
	MMD1661A3LC3_C1	3	299_DOC	MMD1661A143LC3_G6	15	301_Tx	MMD1780A10LC3_B2	10	299-tri-sol	MMD1780A101LC3_E1	5	299-GDN-det	MMD2309A21LC3_E3	5	907 wt DOCmem	MMD2309A229LC3_E5	5	917 wt Tx100det	MMD2309A149LC3_E7	5	817 tg Tx100mem	MMD2309A308LC3_D3	4	907 wt GDNdet	MMD1983A5LC3_5	1	WT-745	MMD1987A9LC3_9	1	WT-746	MMD2761A9LC3_46_1	1	3-TXmem	MMD2761A33LC3_p2_46_1	1	3-GDNdet	MMD2493A10LC3_637_2	2	3-DOCmem-Wt	MMD2506A9LC3_637_1	1	3-WT-Txdet	MMD2746A22LC3_371_2	2	6-TXmem	MMD2746A30LC3_p2_636_2	2	2-GDNdet	MMD2555A43LC3_P2_43_3
	MMD1661A7LC3_G1	7	299_DOC	MMD1661A143LC3_G6	15	301_Tx	MMD1780A10LC3_B2	10	299-tri-sol	MMD1780A116LC3_D3	4	300-GDN-det	MMD2309A37LC3_E5	5	917 wt DOCmem	MMD2309A245LC3_E7	5	817 tg Tx100det	MMD2309A149LC3_E7	5	817 tg Tx100mem	MMD2309A308LC3_D3	4	907 wt GDNdet	MMD1983A9LC3_9	1	WT-746	MMD1987A13LC3_13	1	KI-059	MMD2761A9LC3_46_1	1	3-TXmem	MMD2761A33LC3_p2_46_1	1	3-GDNdet	MMD2493A14LC3_021_2	2	4-DOCmem-Tg	MMD2506A10LC3_637_2	2	3-WT-Txdet	MMD2746A3LC3_635_3	3	1-TXmem	MMD2746A30LC3_p2_636_2	2	2-GDNdet	MMD2555A27LC3_P2_A3
	MMD1661A1LC3_A1	1	299_DOC	MMD1661A159LC3_G8	15	350_Tx	MMD1780A6LC3_F1	6	299-tri-sol	MMD1780A116LC3_D3	4	300-GDN-det	MMD2309A37LC3_E5	5	917 wt DOCmem	MMD2309A245LC3_E7	5	817 tg Tx100det	MMD2309A165LC3_E9	5	908 tg Tx100mem	MMD2309A309LC3_E3	5	907 wt GDNdet	MMD1983A9LC3_9	1	WT-746	MMD1987A13LC3_13	1	KI-059	MMD2761A13LC3_59_1	1	4-TXmem	MMD2761A33LC3_p2_46_1	1	3-GDNdet	MMD2493A14LC3_021_2	2	4-DOCmem-Tg	MMD2506A10LC3_637_2	2	3-WT-Txdet	MMD2746A7LC3_636_3	3	2-TXmem	MMD2746A33LC3_p2_637_1	1	3-GDNdet	MMD2555A47LC3_P2_44_3
	MMD1661A2LC3_B1	2	299_DOC	MMD1661A159LC3_G8	15	350_Tx	MMD1780A7LC3_G1	7	299-tri-sol	MMD1780A116LC3_D3	4	300-GDN-det	MMD2309A53LC3_E7	5	817 tg DOCmem	MMD2309A261LC3_E9	5	908 tg Tx100det	MMD2309A165LC3_E9	5	908 tg Tx100mem	MMD2309A309LC3_E3	5	907 wt GDNdet	MMD1983A17LC3_17	1	KI-066	MMD1987A17LC3_17	1	KI-066	MMD2761A13LC3_59_1	1	4-TXmem	MMD2761A33LC3_p2_46_1	1	3-GDNdet	MMD2493A18LC3_297_2	2	5-DOCmem-Tg	MMD2506A13LC3_021_1	1	4-Tg-Txdet	MMD2746A11LC3_637_3	3	3-TXmem	MMD2746A34LC3_p2_637_2	2	3-GDNdet	MMD2555A38LC3_P2_42_2
	MMD1661A2LC3_B1	2	299_DOC	MMD1661A175LC3_G10	15	351_Tx	MMD1780A10LC3_B2	10	299-tri-sol	MMD1780A116LC3_D3	4	300-GDN-det	MMD2309A53LC3_E7	5	817 tg DOCmem	MMD2309A261LC3_E9	5	908 tg Tx100det	MMD2309A181LC3_E11	5	909 tg Tx100mem	MMD2309A309LC3_E3	5	907 wt GDNdet	MMD1983A17LC3_17	1	KI-066	MMD1987A21LC3_21	1	KI-069	MMD2761A13LC3_59_1	1	4-TXmem	MMD2761A37LC3_p2_59_1	1	4-GDNdet	MMD2493A18LC3_297_2	2	5-DOCmem-Tg	MMD2506A17LC3_297_1	1	5-Tg-Txdet	MMD2746A15LC3_021_3	3	4-TXmem	MMD2746A34LC3_p2_637_2	2	3-GDNdet	MMD2555A27LC3_P2_A3
	MMD1661A7LC3_G1	7	299_DOC	MMD1661A191LC3_G12	15	352_Tx	MMD1780A9LC3_A2	9	299-tri-sol	MMD1780A132LC3_D5	4	301-GDN-det	MMD2309A69LC3_E9	5	908 tg DOCmem	MMD2309A261LC3_E9	5	908 tg Tx100det	MMD2309A181LC3_E11	5	909 tg Tx100mem	MMD2309A310LC3_F3	6	907 wt GDNdet	MMD1983A17LC3_17	1	KI-066	MMD1987A21LC3_21	1	KI-069	MMD2761A17LC3_66_1	1	5-TXmem	MMD2761A37LC3_p2_59_1	1	4-GDNdet	MMD2493A22LC3_371_2	2	6-DOCmem-Tg	MMD2506A18LC3_297_2	2	5-Tg-Txdet	MMD2746A19LC3_297_3	3	5-TXmem	MMD2746A37LC3_p2_021_1	1	4-GDNdet	MMD2555A35LC3_P2_C3
	MMD1661A9LC3_A2	9	299_DOC	MMD1661A191LC3_G12	15	352_Tx	MMD1780A13LC3_E2	13	299-tri-sol	MMD1780A132LC3_D5	4	301-GDN-det	MMD2309A69LC3_E9	5	908 tg DOCmem	MMD2309A261LC3_E9	5	908 tg Tx100det	MMD2309A101LC3_E1	5	834 wt Tx100mem	MMD2309A315LC3_C4	11	907 wt GDNdet	MMD1983A17LC3_17	1	KI-066	MMD1987A3LC3_3	3	WT-744	MMD2761A17LC3_66_1	1	5-TXmem	MMD2761A37LC3_p2_59_1	1	4-GDNdet	MMD2493A22LC3_371_2	2	6-DOCmem-Tg	MMD2506A18LC3_297_2	2	5-Tg-Txdet	MMD2746A23LC3_371_3	3	6-TXmem	MMD2746A37LC3_p2_021_1	1	4-GDNdet	MMD2555A39LC3_P2_42_3
	MMD1661A8LC3_H1	8	299_DOC	MMD1661A143LC3_G6	15	301_Tx	MMD1780A15LC3_G2	15	299-tri-sol	MMD1780A132LC3_D5	4	301-GDN-det	MMD2309A85LC3_E11r	5	909 tg DOCmem	MMD2309A277LC3_E11	5	909 tg Tx100det	MMD2309A165LC3_E9	5	908 tg Tx100mem	MMD2309A316LC3_D4	12	907 wt GDNdet	MMD1983A21LC3_21	1	KI-069	MMD1987A7LC3_7	3	WT-745	MMD2761A21LC3_69_1r	1	6-TXmem	MMD2761A41LC3_p2_66_1	1	5-GDNdet	MMD2493A3LC3_635_3	3	1-DOCmem-Wt	MMD2506A21LC3_371_1	1	6-Tg-Txdet	MMD2746A8LC3_636_4	4	2-TXmem	MMD2746A38LC3_p2_021_2	2	4-GDNdet	MMD2555A43LC3_P2_43_3
	MMD1661A8LC3_H1	8	299_DOC	MMD1661A191LC3_G12	15	352_Tx	MMD1780A6LC3_F1	6	299-tri-sol	MMD1780A133LC3_E5	5	301-GDN-det	MMD2309A85LC3_E11r	5	909 tg DOCmem	MMD2309A277LC3_E11	5	909 tg Tx100det	MMD2309A107LC3_C2	11	834 wt Tx100mem	MMD2309A316LC3_D4	12	907 wt GDNdet	MMD1983A21LC3_21	1	KI-069	MMD1987A11LC3_11	3	WT-746	MMD2761A21LC3_69_1r	1	6-TXmem	MMD2761A41LC3_p2_66_1	1	5-GDNdet	MMD2493A7LC3_636_3	3	2-DOCmem-Wt	MMD2506A22LC3_371_2	2	6-Tg-Txdet	MMD2746A12LC3_637_4	4	3-TXmem	MMD2746A38LC3_p2_021_2	2	4-GDNdet	MMD2555A26LC3_P2_A2
	MMD1661A8LC3_H1	8	299_DOC	MMD1661A191LC3_G12	15	352_Tx	MMD1780A5LC3_E1	5	299-tri-sol	MMD1780A133LC3_E5	5	301-GDN-det	MMD2309A85LC3_E11r	5	909 tg DOCmem	MMD2309A202LC3_B2	10	834 wt Tx100det	MMD2309A123LC3_C4	11	907 wt Tx100mem	MMD2309A324LC3_D5	4	917 wt GDNdet	MMD1983A21LC3_21	1	KI-069	MMD1987A15LC3_15	3	KI-059	MMD2761A1LC3_44_1	1	1-TXmem	MMD2761A41LC3_p2_66_1	1	5-GDNdet	MMD2493A19LC3_297_3	3	5-DOCmem-Tg	MMD2506A22LC3_371_2	2	6-Tg-Txdet	MMD2746A20LC3_297_4	4	5-TXmem	MMD2746A41LC3_p2_297_1	1	5-GDNdet	MMD2555A34LC3_P2_C2
	MMD1661A9LC3_A2	9	299_DOC	MMD1661A127LC3_G4	15	300_Tx	MMD1780A9LC3_A2	9	299-tri-sol	MMD1780A148LC3_D7	4	350-GDN-det	MMD2309A10LC3_B2	10	834 wt DOCmem	MMD2309A218LC3_B4	10	907 wt Tx100det	MMD2309A139LC3_C6	11	917 wt Tx100mem	MMD2309A324LC3_D5	4	917 wt GDNdet	MMD1983A2LC3_2	2	WT-744	MMD1987A19LC3_19	3	KI-066	MMD2761A5LC3_45_1	1	2-TXmem	MMD2761A41LC3_p2_66_1	1	5-GDNdet	MMD2493A23LC3_371_3	3	6-DOCmem-Tg	MMD2506A3LC3_635_3	3	1-WT-Txdet	MMD2746A7LC3_636_3	3	2-TXmem	MMD2746A41LC3_p2_297_1	1	5-GDNdet	MMD2555A38LC3_P2_42_2
	MMD1661A9LC3_A2	9	299_DOC	MMD1661A127LC3_G4	15	300_Tx	MMD1780A7LC3_G1	7	299-tri-sol	MMD1780A148LC3_D7	4	350-GDN-det	MMD2309A10LC3_B2	10	834 wt DOCmem	MMD2309A234LC3_B6	10	917 wt Tx100det	MMD2309A155LC3_C8	11	817 tg Tx100mem	MMD2309A325LC3_E5	5	917 wt GDNdet	MMD1983A3LC3_3	3	WT-744	MMD1987A23LC3_23	3	KI-069	MMD2761A9LC3_46_1	1	3-TXmem	MMD2761A45LC3_p2_69_1	1	6-GDNdet	MMD2493A3LC3_635_3	3	1-DOCmem-Wt	MMD2506A11LC3_637_3	3	3-WT-Txdet	MMD2746A12LC3_637_4	4	3-TXmem	MMD2746A42LC3_p2_297_2	2	5-GDNdet	MMD2555A42LC3_P2_43_2
	MMD1661A4LC3_D1	4	299_DOC	MMD1661A143LC3_G6	15	301_Tx	MMD1780A15LC3_G2	15	299-tri-sol	MMD1780A149LC3_E7	5	350-GDN-det	MMD2309A26LC3_B4	10	907 wt DOCmem	MMD2309A250LC3_B8	10	817 tg Tx100det	MMD2309A171LC3_C10	11	908 tg Tx100mem	MMD2309A325LC3_E5	5	917 wt GDNdet	MMD1983A7LC3_7	3	WT-745	MMD1987A3LC3_3	3	WT-744	MMD2761A13LC3_59_1	1	4-TXmem	MMD2761A45LC3_p2_69_1	1	6-GDNdet	MMD2493A7LC3_636_3	3	2-DOCmem-Wt	MMD2506A15LC3_021_3	3	4-Tg-Txdet	MMD2746A3LC3_635_3	3	1-TXmem	MMD2746A42LC3_p2_297_2	2	5-GDNdet	MMD2555A46LC3_P2_44_2
	MMD1661A5LC3_E1	5	299_DOC	MMD1661A107LC3_C2	11	299_Tx	MMD1780A15LC3_G2	15	299-tri-sol	MMD1780A149LC3_E7	5	350-GDN-det	MMD2309A42LC3_B6	10	917 wt DOCmem	MMD2309A266LC3_B10	10	908 tg Tx100det	MMD2309A187LC3_C12	11	909 tg Tx100mem	MMD2309A341LC3_E7	5	817 tg GDNdet	MMD1983A11LC3_11	3	WT-746	MMD1987A7LC3_7	3	WT-745	MMD2761A3LC3_44_3	3	1-TXmem	MMD2761A45LC3_p2_69_1	1	6-GDNdet	MMD2493A11LC3_637_3	3	3-DOCmem-Wt	MMD2506A19LC3_297_3	3	5-Tg-Txdet	MMD2746A3LC3_635_3	3	1-TXmem	MMD2746A45LC3_p2_371_1	1	6-GDNdet	MMD2555A47LC3_P2_44_3
	MMD1661A6LC3_F1	6	299_DOC	MMD1661A123LC3_C4	11	300_Tx	MMD1780A16LC3_H2	16	299-tri-sol	MMD1780A149LC3_E7	5	350-GDN-det	MMD2309A58LC3_B8	10	817 tg DOCmem	MMD2309A282LC3_B12	10	909 tg Tx100det	MMD2309A107LC3_C2	11	834 wt Tx100mem	MMD2309A341LC3_E7	5	817 tg GDNdet	MMD1983A15LC3_15	3	KI-059	MMD1987A11LC3_11	3	WT-746	MMD2761A19LC3_66_3	3	5-TXmem	MMD2761A31LC3_p2_45_3	3	2-GDNdet	MMD2493A15LC3_021_3	3	4-DOCmem-Tg	MMD2506A3LC3_635_3	3	1-WT-Txdet	MMD2746A7LC3_636_3	3	2-TXmem	MMD2746A45LC3_p2_371_1	1	6-GDNdet	MMD2555A44LC3_P2_43_4
	MMD1661A4LC3_D1	4	299_DOC	MMD1661A107LC3_C2	11	299_Tx	MMD1780A15LC3_G2	15	299-tri-sol	MMD1780A164LC3_D9	4	351-GDN-det	MMD2309A74LC3_B10	10	908 tg DOCmem	MMD2309A197LC3_E1	5	834 wt Tx100det	MMD2309A139LC3_C6	11	917 wt Tx100mem	MMD2309A341LC3_E7	5	817 tg GDNdet	MMD1983A19LC3_19	3	KI-066	MMD1987A15LC3_15	3	KI-059	MMD2761A19LC3_66_3	3	5-TXmem	MMD2761A35LC3_p2_46_3	3	3-GDNdet	MMD2493A19LC3_297_3	3	5-DOCmem-Tg	MMD2506A7LC3_636_3	3	2-WT-Txdet	MMD2746A11LC3_637_3	3	3-TXmem	MMD2746A46LC3_p2_371_2	2	6-GDNdet	MMD2555A26LC3_P2_A2
	MMD1661A2LC3_B1	2	299_DOC	MMD1661A123LC3_C4	11	300_Tx	MMD1780A15LC3_G2	15	299-tri-sol	MMD1780A164LC3_D9	4	351-GDN-det	MMD2309A74LC3_B10	10	908 tg DOCmem	MMD2309A203LC3_C2	11	834 wt Tx100det	MMD2309A155LC3_C8	11	817 tg Tx100mem	MMD2309A357LC3_E9	5	908 tg GDNdet	MMD1983A23LC3_23	3	KI-069	MMD1987A19LC3_19	3	KI-066	MMD2761A23LC3_69_3	3	6-TXmem	MMD2761A43LC3_p2_66_3	3	5-GDNdet	MMD2493A23LC3_371_3	3	6-DOCmem-Tg	MMD2506A11LC3_637_3	3	3-WT-Txdet	MMD2746A11LC3_637_3	3	3-TXmem	MMD2746A46LC3_p2_371_2	2	6-GDNdet	MMD2555A42LC3_P2_43_2
	MMD1661A3LC3_C1	3	299_DOC	MMD1661A139LC3_C6	11	301_Tx	MMD1780A16LC3_H2	16	299-tri-sol	MMD1780A164LC3_D9	4	351-GDN-det	MMD2309A90LC3_B12	10	909 tg DOCmem	MMD2309A203LC3_C2	11	834 wt Tx100det	MMD2309A171LC3_C10	11	908 tg Tx100mem	MMD2309A357LC3_E9	5	908 tg GDNdet	MMD1983A27LC3_27	3	WT-REM	MMD1987A7LC3_7	3	WT-745	MMD2761A11LC3_46_3	3	3-TXmem	MMD2761A27LC3_p2_44_3	3	1-GDNdet	MMD2493A2LC3_635_2	2	1-DOCmem-Wt	MMD2506A15LC3_021_3	3	4-Tg-Txdet	MMD2746A15LC3_021_3	3	4-TXmem	MMD2746A27LC3_p2_635_3	3	1-GDNdet	MMD2555A26LC3_P2_A2
	MMD1661A3LC3_C1	3	299_DOC	MMD1661A171LC3_C10	11	351_Tx	MMD1780A16LC3_H2	16	299-tri-sol	MMD1780A165LC3_E9	5	351-GDN-det	MMD2309A10LC3_B2	10	834 wt DOCmem	MMD2309A219LC3_C4r	11	907 wt Tx100det	MMD2309A187LC3_C12	11	909 tg Tx100mem	MMD2309A373LC3_E11	5	909 tg GDNdet	MMD1983A3LC3_3	3	WT-744	MMD1987A1LC3_1	1	WT-744	MMD2761A19LC3_66_3	3	5-TXmem	MMD2761A31LC3_p2_45_3	3	2-GDNdet	MMD2493A10LC3_637_2	2	3-DOCmem-Wt	MMD2506A19LC3_297_3	3	5-Tg-Txdet	MMD2746A19LC3_297_3	3	5-TXmem	MMD2746A31LC3_p2_636_3	3	2-GDNdet	MMD2555A26LC3_P2_A2
	MMD1661A4LC3_D1	4	299_DOC	MMD1661A127LC3_G4	15	300_Tx	MMD1780A8LC3_H1	8	299-tri-sol	MMD1780A180LC3_D11	4	352-GDN-det	MMD2309A26LC3_B4	10	907 wt DOCmem	MMD2309A219LC3_C4r	11	907 wt Tx100det	MMD2309A106LC3_B2	10	834 wt Tx100mem	MMD2309A309LC3_E3	5	907 wt GDNdet	MMD1983A7LC3_7	3	WT-745	MMD1987A5LC3_5	1	WT-745	MMD2761A23LC3_69_3	3	6-TXmem	MMD2761A35LC3_p2_46_3	3	3-GDNdet	MMD2493A22LC3_371_2	2	6-DOCmem-Tg	MMD2506A3LC3_635_3	3	1-WT-Txdet	MMD2746A23LC3_371_3	3	6-TXmem	MMD2746A44LC3_p2_297_4	4	5-GDNdet	MMD2555A30LC3_P2_B2
	MMD1661A3LC3_C1	3	299_DOC	MMD1661A143LC3_G6	15	301_Tx	MMD1780A9LC3_A2	9	299-tri-sol	MMD1780A180LC3_D11	4	352-GDN-det	MMD2309A42LC3_B6	10	917 wt DOCmem	MMD2309A235LC3_C6	11	917 wt Tx100det	MMD2309A122LC3_B4	10	907 wt Tx100mem	MMD2309A298LC3_B2	10	834 wt GDNdet	MMD1983A11LC3_11	3	WT-746	MMD1987A9LC3_9	1	WT-746	MMD2761A3LC3_44_3	3	1-TXmem	MMD2761A43LC3_p2_66_3	3	5-GDNdet	MMD2493A20LC3_297_4	4	5-DOCmem-Tg	MMD2506A3LC3_635_3	3	1-WT-Txdet	MMD2746A3LC3_635_3	3	1-TXmem	MMD2746A39LC3_p2_021_3	3	4-GDNdet	MMD2555A30LC3_P2_B2
	MMD1661A7LC3_G1	7	299_DOC	MMD1661A159LC3_G8	15	350_Tx	MMD1780A5LC3_E1	5	299-tri-sol	MMD1780A180LC3_D11	4	352-GDN-det	MMD2309A42LC3_B6	10	917 wt DOCmem	MMD2309A251LC3_C8	11	817 tg Tx100det	MMD2309A138LC3_B6	10	917 wt Tx100mem	MMD2309A314LC3_B4	10	907 wt GDNdet	MMD1983A15LC3_15	3	KI-059	MMD1987A13LC3_13	1	KI-059	MMD2761A7LC3_45_3	3	2-TXmem	MMD2761A47LC3_p2_69_3	3	6-GDNdet	MMD2493A4LC3_635_4	4	1-DOCmem-Wt	MMD2506A7LC3_636_3	3	2-WT-Txdet	MMD2746A7LC3_636_3	3	2-TXmem	MMD2746A27LC3_p2_635_3	3	1-GDNdet	MMD2555A34LC3_P2_C2
	MMD1661A4LC3_D1	4	299_DOC	MMD1661A191LC3_G12	15	352_Tx	MMD1780A6LC3_F1	6	299-tri-sol	MMD1780A180LC3_D11	4	352-GDN-det	MMD2309A58LC3_B8	10	817 tg DOCmem	MMD2309A251LC3_C8	11	817 tg Tx100det	MMD2309A154LC3_B8	10	817 tg Tx100mem	MMD2309A316LC3_D4	12	907 wt GDNdet	MMD1983A19LC3_19	3	KI-066	MMD1987A17LC3_17	1	KI-066	MMD2761A11LC3_46_3	3	3-TXmem	MMD2761A27LC3_p2_44_3	3	1-GDNdet	MMD2493A12LC3_637_4	4	3-DOCmem-Wt	MMD2506A2LC3_635_2	2	1-WT-Txdet	MMD2746A19LC3_297_3	3	5-TXmem	MMD2746A35LC3_p2_637_3	3	3-GDNdet	MMD2555A38LC3_P2_42_2
	MMD1661A2LC3_B1	2	299_DOC	MMD1661A103LC3_G1	7	299_Tx	MMD1780A9LC3_A2	9	299-tri-sol	MMD1780A106LC3_B2	10	299-GDN-det	MMD2309A90LC3_B12	10	909 tg DOCmem	MMD2309A267LC3_C10	11	908 tg Tx100det	MMD2309A170LC3_B10	10	908 tg Tx100mem	MMD2309A330LC3_B6	10	917 wt GDNdet	MMD1983A23LC3_23	3	KI-069	MMD1987A21LC3_21	1	KI-069	MMD2761A11LC3_46_3	3	3-TXmem	MMD2761A35LC3_p2_46_3	3	3-GDNdet	MMD2493A16LC3_021_4	4	4-DOCmem-Tg	MMD2506A6LC3_636_2	2	2-WT-Txdet	MMD2746A2LC3_635_2	2	1-TXmem	MMD2746A43LC3_p2_297_3	3	5-GDNdet	MMD2555A42LC3_P2_43_2
	MMD1661A5LC3_E1	5	299_DOC	MMD1661A119LC3_G3	7	300_Tx	MMD1780A9LC3_A2	9	299-tri-sol	MMD1780A122LC3_B4	10	300-GDN-det	MMD2309A93LC3_E12	13	909 tg DOCmem	MMD2309A283LC3_C12	11	909 tg Tx100det	MMD2309A186LC3_B12	10	909 tg Tx100mem	MMD2309A346LC3_B8	10	817 tg GDNdet	MMD1983A23LC3_23	3	KI-069	MMD1987A21LC3_21	1	KI-069	MMD2761A23LC3_69_3	3	6-TXmem	MMD2761A39LC3_p2_59_3	3	4-GDNdet	MMD2493A3LC3_635_3	3	1-DOCmem-Wt	MMD2506A10LC3_637_2	2	3-WT-Txdet	MMD2746A14LC3_021_2	2	4-TXmem	MMD2746A30LC3_p2_636_2	2	2-GDNdet	MMD2555A42LC3_P2_43_2
	MMD1661A5LC3_E1	5	299_DOC	MMD1661A135LC3_G5	7	301_Tx	MMD1780A6LC3_F1	6	299-tri-sol	MMD1780A138LC3_B6	10	301-GDN-det	MMD2309A10LC3_B2	10	834 wt DOCmem	MMD2309A203LC3_C2	11	834 wt Tx100det	MMD2309A103LC3_G1	7	834 wt Tx100mem	MMD2309A348LC3_D8	12	817 tg GDNdet	MMD1983A27LC3_27	3	WT-REM	MMD1987A13LC3_13	1	KI-059	MMD2761A4LC3_44_4	4	1-TXmem	MMD2761A43LC3_p2_66_3	3	5-GDNdet	MMD2493A7LC3_636_3	3	2-DOCmem-Wt	MMD2506A10LC3_637_2	2	3-WT-Txdet	MMD2746A3LC3_635_3	3	1-TXmem	MMD2746A30LC3_p2_636_2	2	2-GDNdet	MMD2555A27LC3_P2_A3
	MMD1661A6LC3_F1	6	299_DOC	MMD1661A151LC3_G7	7	350_Tx	MMD1780A7LC3_G1	7	299-tri-sol	MMD1780A154LC3_B8	10	350-GDN-det	MMD2309A26LC3_B4	10	907 wt DOCmem	MMD2309A219LC3_C4r	11	907 wt Tx100det	MMD2309A119LC3_G3	7	907 wt Tx100mem	MMD2309A362LC3_B10	10	908 tg GDNdet	MMD1983A3LC3_3	3	WT-744	MMD1987A17LC3_17	1	KI-066	MMD2761A8LC3_45_4	4	2-TXmem	MMD2761A47LC3_p2_69_3	3	6-GDNdet	MMD2493A11LC3_637_3	3	3-DOCmem-Wt	MMD2506A18LC3_297_2	2	5-Tg-Txdet	MMD2746A7LC3_636_3	3	2-TXmem	MMD2746A42LC3_p2_297_2	2	5-GDNdet	MMD2555A27LC3_P2_A3
	MMD1661A9LC3_A2	9	299_DOC	MMD1661A167LC3_G9	7	351_Tx	MMD1780A7LC3_G1	7	299-tri-sol	MMD1780A170LC3_B10	10	351-GDN-det	MMD2309A42LC3_B6	10	917 wt DOCmem	MMD2309A219LC3_C4r	11	907 wt Tx100det	MMD2309A135LC3_G5	7	917 wt Tx100mem	MMD2309A378LC3_B12	10	909 tg GDNdet	MMD1983A27LC3_27	3	WT-REM	MMD1987A12LC3_12	4	WT-746	MMD2761A12LC3_46_4	4	3-TXmem	MMD2761A47LC3_p2_69_3	3	6-GDNdet	MMD2493A15LC3_021_3	3	4-DOCmem-Tg	MMD2506A22LC3_371_2	2	6-Tg-Txdet	MMD2746A11LC3_637_3	3	3-TXmem	MMD2746A44LC3_p2_297_4	4	5-GDNdet	MMD2555A47LC3_P2_44_3
	MMD1661A4LC3_D1	4	299_DOC	MMD1661A183LC3_G11	7	352_Tx	MMD1780A12LC3_D2	12	299-tri-sol	MMD1780A186LC3_B12	10	352-GDN-det	MMD2309A58LC3_B8	10	817 tg DOCmem	MMD2309A235LC3_C6	11	917 wt Tx100det	MMD2309A151LC3_G7	7	817 tg Tx100mem	MMD2309A314LC3_B4	10	907 wt GDNdet	MMD1983A18LC3_18	2	KI-066	MMD1987A16LC3_16	4	KI-059	MMD2761A16LC3_59_4	4	4-TXmem	MMD2761A46LC3_p2_69_2	2	6-GDNdet	MMD2493A23LC3_371_3	3	6-DOCmem-Tg	MMD2506A9LC3_637_1	1	3-WT-Txdet	MMD2746A15LC3_021_3	3	4-TXmem	MMD2746A27LC3_p2_635_3	3	1-GDNdet	MMD2555A30LC3_P2_B2
	MMD1661A6LC3_F1	6	299_DOC	MMD1661A183LC3_G11	7	352_Tx	MMD1780A13LC3_E2	13	299-tri-sol	MMD1780A107LC3_C2	11	299-GDN-det	MMD2309A74LC3_B10	10	908 tg DOCmem	MMD2309A251LC3_C8	11	817 tg Tx100det	MMD2309A109LC3_E2	13	834 wt Tx100mem	MMD2309A315LC3_C4	11	907 wt GDNdet	MMD1983A18LC3_18	2	KI-066	MMD1987A20LC3_20	4	KI-066	MMD2761A20LC3_66_4	4	5-TXmem	MMD2761A25LC3_p2_44_1	1	1-GDNdet	MMD2493A18LC3_297_2	2	5-DOCmem-Tg	MMD2506A8LC3_636_4	4	2-WT-Txdet	MMD2746A19LC3_297_3	3	5-TXmem	MMD2746A29LC3_p2_636_1	1	2-GDNdet	MMD2555A34LC3_P2_C2
	MMD1661A3LC3_C1	3	299_DOC	MMD1661A103LC3_G1	7	299_Tx	MMD1780A15LC3_G2	15	299-tri-sol	MMD1780A123LC3_C4	11	300-GDN-det	MMD2309A94LC3_F12	14	909 tg DOCmem	MMD2309A267LC3_C10	11	908 tg Tx100det	MMD2309A110LC3_F2	14	834 wt Tx100mem	MMD2309A330LC3_B6	10	917 wt GDNdet	MMD1983A22LC3_22	2	KI-069	MMD1987A9LC3_9	1	WT-746	MMD2761A24LC3_69_4	4	6-TXmem	MMD2761A29LC3_p2_45_1	1	2-GDNdet	MMD2493A22LC3_371_2	2	6-DOCmem-Tg	MMD2506A12LC3_637_4	4	3-WT-Txdet	MMD2746A23LC3_371_3	3	6-TXmem	MMD2746A38LC3_p2_021_2	2	4-GDNdet	MMD2555A42LC3_P2_43_2
	MMD1661A3LC3_C1	3	299_DOC	MMD1661A120LC3_H3	8	300_Tx	MMD1780A16LC3_H2	16	299-tri-sol	MMD1780A123LC3_C4	11	300-GDN-det	MMD2309A30LC3_F4	14	907 wt DOCmem	MMD2309A283LC3_C12	11	909 tg Tx100det	MMD2309A126LC3_F4	14	907 wt Tx100mem	MMD2309A362LC3_B10	10	908 tg GDNdet	MMD1983A22LC3_22	2	KI-069	MMD1987A21LC3_21	1	KI-069	MMD2761A4LC3_44_4	4	1-TXmem	MMD2761A33LC3_p2_46_1	1	3-GDNdet	MMD2493A4LC3_635_4	4	1-DOCmem-Wt	MMD2506A16LC3_021_4	4	4-Tg-Txdet	MMD2746A2LC3_635_2	2	1-TXmem	MMD2746A42LC3_p2_297_2	2	5-GDNdet	MMD2555A26LC3_P2_A2
	MMD1661A4LC3_D1	4	299_DOC	MMD1661A120LC3_H3	8	300_Tx	MMD1780A4LC3_D1	4	299-tri-sol	MMD1780A139LC3_C6	11	301-GDN-det	MMD2309A94LC3_F12	14	909 tg DOCmem	MMD2309A202LC3_B2	10	834 wt Tx100det	MMD2309A142LC3_F6	14	917 wt Tx100mem	MMD2309A363LC3_C10	11	908 tg GDNdet	MMD1983A26LC3_26	2	WT-REM	MMD1987A5LC3_5	1	WT-745	MMD2761A8LC3_45_4	4	2-TXmem	MMD2761A37LC3_p2_59_1	1	4-GDNdet	MMD2493A4LC3_635_4	4	1-DOCmem-Wt	MMD2506A20LC3_297_4	4	5-Tg-Txdet	MMD2746A6LC3_636_2	2	2-TXmem	MMD2746A44LC3_p2_297_4	4	5-GDNdet	MMD2555A32LC3_P2_B4
	MMD1661A2LC3_B1	2	299_DOC	MMD1661A135LC3_G5	7	301_Tx	MMD1780A13LC3_E2	13	299-tri-sol	MMD1780A139LC3_C6	11	301-GDN-det	MMD2309A22LC3_F3	6	907 wt DOCmem	MMD2309A266LC3_B10	10	908 tg Tx100det	MMD2309A158LC3_F8	14	817 tg Tx100mem	MMD2309A315LC3_C4	11	907 wt GDNdet	MMD1983A3LC3_3	3	WT-744	MMD1987A4LC3_4	4	WT-744	MMD2761A12LC3_46_4	4	3-TXmem	MMD2761A37LC3_p2_59_1	1	4-GDNdet	MMD2493A8LC3_636_4	4	2-DOCmem-Wt	MMD2506A24LC3_371_4	4	6-Tg-Txdet	MMD2746A10LC3_637_2	2	3-TXmem	MMD2746A44LC3_p2_297_4	4	5-GDNdet	MMD2555A36LC3_P2_C4
	MMD1661A5LC3_E1	5	299_DOC	MMD1661A135LC3_G5	7	301_Tx	MMD1780A12LC3_D2	12	299-tri-sol	MMD1780A155LC3_C8	11	350-GDN-det	MMD2309A54LC3_F7	6	817 tg DOCmem	MMD2309A282LC3_B12	10	909 tg Tx100det	MMD2309A174LC3_F10	14	908 tg Tx100mem	MMD2309A347LC3_C8	11	817 tg GDNdet	MMD1983A7LC3_7	3	WT-745	MMD1987A8LC3_8	4	WT-745	MMD2761A16LC3_59_4	4	4-TXmem	MMD2761A38LC3_p2_59_2	2	4-GDNdet	MMD2493A8LC3_636_4	4	2-DOCmem-Wt	MMD2506A4LC3_635_4	4	1-WT-Txdet	MMD2746A14LC3_021_2	2	4-TXmem	MMD2746A27LC3_p2_635_3	3	1-GDNdet	MMD2555A39LC3_P2_42_3
	MMD1661A5LC3_E1	5	299_DOC	MMD1661A136LC3_H5	8	301_Tx	MMD1780A11LC3_C2	11	299-tri-sol	MMD1780A155LC3_C8	11	350-GDN-det	MMD2309A86LC3_F11r	6	909 tg DOCmem	MMD2309A203LC3_C2	11	834 wt Tx100det	MMD2309A174LC3_F10	14	908 tg Tx100mem	MMD2309A330LC3_B6	10	917 wt GDNdet	MMD1983A11LC3_11	3	WT-746	MMD1987A16LC3_16	4	KI-059	MMD2761A16LC3_59_4	4	4-TXmem	MMD2761A41LC3_p2_66_1	1	5-GDNdet	MMD2493A12LC3_637_4	4	3-DOCmem-Wt	MMD2506A16LC3_021_4	4	4-Tg-Txdet	MMD2746A18LC3_297_2	2	5-TXmem	MMD2746A31LC3_p2_636_3	3	2-GDNdet	MMD2555A38LC3_P2_42_2
	MMD1661A7LC3_G1	7	299_DOC	MMD1661A136LC3_H5	8	301_Tx	MMD1780A4LC3_D1	4	299-tri-sol	MMD1780A171LC3_C10	11	351-GDN-det	MMD2309A86LC3_F11r	6	909 tg DOCmem	MMD2309A253LC3_E8	13	817 tg Tx100det	MMD2309A190LC3_F12	14	909 tg Tx100mem	MMD2309A361LC3_A10	9	908 tg GDNdet	MMD1983A15LC3_15	3	KI-059	MMD1987A8LC3_8	4	WT-745	MMD2761A20LC3_66_4	4	5-TXmem	MMD2761A45LC3_p2_69_1	1	6-GDNdet	MMD2493A16LC3_021_4	4	4-DOCmem-Tg	MMD2506A1LC3_635_1	1	1-WT-Txdet	MMD2746A22LC3_371_2	2	6-TXmem	MMD2746A35LC3_p2_637_3	3	3-GDNdet	MMD2555A42LC3_P2_43_2
	MMD1661A2LC3_B1	2	299_DOC	MMD1661A151LC3_G7	7	350_Tx	MMD1780A7LC3_G1	7	299-tri-sol	MMD1780A171LC3_C10	11	351-GDN-det	MMD2309A9LC3_A2	9	834 wt DOCmem	MMD2309A253LC3_E8	13	817 tg Tx100det	MMD2309A158LC3_F8	14	817 tg Tx100mem	MMD2309A298LC3_B2	10	834 wt GDNdet	MMD1983A27LC3_27	3	WT-REM	MMD1987A3LC3_3	3	WT-744	MMD2761A24LC3_69_4	4	6-TXmem	MMD2761A25LC3_p2_44_1	1	1-GDNdet	MMD2493A16LC3_021_4	4	4-DOCmem-Tg	MMD2506A5LC3_636_1	1	2-WT-Txdet	MMD2746A2LC3_635_2	2	1-TXmem	MMD2746A39LC3_p2_021_3	3	4-GDNdet	MMD2555A42LC3_P2_43_2
	MMD1661A3LC3_C1	3	299_DOC	MMD1661A152LC3_H7	8	350_Tx	MMD1780A7LC3_G1	7	299-tri-sol	MMD1780A187LC3_C12	11	352-GDN-det	MMD2309A41LC3_A6	9	917 wt DOCmem	MMD2309A285LC3_E12	13	909 tg Tx100det	MMD2309A106LC3_B2	10	834 wt Tx100mem	MMD2309A362LC3_B10	10	908 tg GDNdet	MMD1983A4LC3_4	3	WT-744	MMD1987A7LC3_7	3	WT-745	MMD2761A3LC3_44_3	3	1-TXmem	MMD2761A33LC3_p2_46_1	1	3-GDNdet	MMD2493A20LC3_297_4	4	5-DOCmem-Tg	MMD2506A6LC3_636_2	2	2-WT-Txdet	MMD2746A14LC3_021_2	2	4-TXmem	MMD2746A43LC3_p2_297_3	3	5-GDNdet	MMD2555A30LC3_P2_B2
	MMD1661A5LC3_E1	5	299_DOC	MMD1661A152LC3_H7	8	350_Tx	MMD1780A7LC3_G1	7	299-tri-sol	MMD1780A107LC3_C2	11	299-GDN-det	MMD2309A57LC3_A8	9	817 tg DOCmem	MMD2309A235LC3_C6	11	917 wt Tx100det	MMD2309A122LC3_B4	10	907 wt Tx100mem	MMD2309A378LC3_B12	10	909 tg GDNdet	MMD1983A8LC3_8	4	WT-745	MMD1987A11LC3_11	3	WT-746	MMD2761A3LC3_44_3	3	1-TXmem	MMD2761A33LC3_p2_46_1	1	3-GDNdet	MMD2493A3LC3_635_3	3	1-DOCmem-Wt	MMD2506A9LC3_637_1	1	3-WT-Txdet	MMD2746A18LC3_297_2	2	5-TXmem	MMD2746A47LC3_p2_371_3	3	6-GDNdet	MMD2555A34LC3_P2_C2
	MMD1661A4LC3_D1	4	299_DOC	MMD1661A168LC3_H9	8	351_Tx	MMD1780A4LC3_D1	4	299-tri-sol	MMD1780A123LC3_C4	11	300-GDN-det	MMD2309A89LC3_A12	9	909 tg DOCmem	MMD2309A251LC3_C8	11	817 tg Tx100det	MMD2309A138LC3_B6	10	917 wt Tx100mem	MMD2309A342LC3_F7	6	817 tg GDNdet	MMD1983A12LC3_12	4	WT-746	MMD1987A23LC3_23	3	KI-069	MMD2761A7LC3_45_3	3	2-TXmem	MMD2761A33LC3_p2_46_1	1	3-GDNdet	MMD2493A7LC3_636_3	3	2-DOCmem-Wt	MMD2506A13LC3_021_1	1	4-Tg-Txdet	MMD2746A22LC3_371_2	2	6-TXmem	MMD2746A31LC3_p2_636_3	3	2-GDNdet	MMD2555A38LC3_P2_42_2
	MMD1661A6LC3_F1	6	299_DOC	MMD1661A184LC3_H11	8	352_Tx	MMD1780A2LC3_B1	2	299-tri-sol	MMD1780A139LC3_C6	11	301-GDN-det	MMD2309A24LC3_H3	8	907 wt DOCmem	MMD2309A267LC3_C10	11	908 tg Tx100det	MMD2309A154LC3_B8	10	817 tg Tx100mem	MMD2309A293LC3_E1	5	834 wt GDNdet	MMD1983A19LC3_19	3	KI-066	MMD1987A2LC3_2	2	WT-744	MMD2761A15LC3_59_3	3	4-TXmem	MMD2761A33LC3_p2_46_1	1	3-GDNdet	MMD2493A11LC3_637_3	3	3-DOCmem-Wt	MMD2506A17LC3_297_1	1	5-Tg-Txdet	MMD2746A3LC3_635_3	3	1-TXmem	MMD2746A39LC3_p2_021_3	3	4-GDNdet	MMD2555A42LC3_P2_43_2
	MMD1661A5LC3_E1	5	299_DOC	MMD1661A147LC3_C7	3	350_Tx	MMD1780A3LC3_C1	3	299-tri-sol	MMD1780A155LC3_C8	11	350-GDN-det	MMD2309A40LC3_H5	8	917 wt DOCmem	MMD2309A283LC3_C12	11	909 tg Tx100det	MMD2309A170LC3_B10	10	908 tg Tx100mem	MMD2309A325LC3_E5	5	917 wt GDNdet	MMD1983A24LC3_24	4	KI-069	MMD1987A6LC3_6	2	WT-745	MMD2761A23LC3_69_3	3	6-TXmem	MMD2761A33LC3_p2_46_1	1	3-GDNdet	MMD2493A15LC3_021_3	3	4-DOCmem-Tg	MMD2506A21LC3_371_1	1	6-Tg-Txdet	MMD2746A7LC3_636_3	3	2-TXmem	MMD2746A27LC3_p2_635_3	3	1-GDNdet	MMD2555A46LC3_P2_44_2
	MMD1661A6LC3_F1	6	299_DOC	MMD1661A149LC3_E7	5	350_Tx	MMD1780A16LC3_H2	16	299-tri-sol	MMD1780A171LC3_C10	11	351-GDN-det	MMD2309A15LC3_G2	15	834 wt DOCmem	MMD2309A197LC3_E1	5	834 wt Tx100det	MMD2309A120LC3_H3	8	907 wt Tx100mem	MMD2309A341LC3_E7	5	817 tg GDNdet	MMD1983A2LC3_2	2	WT-744	MMD1987A10LC3_10	2	WT-746	MMD2761A6LC3_45_2	2	2-TXmem	MMD2761A37LC3_p2_59_1	1	4-GDNdet	MMD2493A15LC3_021_3	3	4-DOCmem-Tg	MMD2506A18LC3_297_2	2	5-Tg-Txdet	MMD2746A11LC3_637_3	3	3-TXmem	MMD2746A31LC3_p2_636_3	3	2-GDNdet	MMD2555A28LC3_P2_A4
	MMD1661A5LC3_E1	5	299_DOC	MMD1661A163LC3_C9	3	351_Tx	MMD1780A9LC3_A2	9	299-tri-sol	MMD1780A187LC3_C12	11	352-GDN-det	MMD2309A15LC3_G2	15	834 wt DOCmem	MMD2309A213LC3_E3	5	907 wt Tx100det	MMD2309A136LC3_H5	8	917 wt Tx100mem	MMD2309A341LC3_E7	5	817 tg GDNdet	MMD1983A22LC3_22	2	KI-069	MMD1987A14LC3_14	2	KI-059	MMD2761A10LC3_46_2	2	3-TXmem	MMD2761A37LC3_p2_59_1	1	4-GDNdet	MMD2493A19LC3_297_3	3	5-DOCmem-Tg	MMD2506A22LC3_371_2	2	6-Tg-Txdet	MMD2746A11LC3_637_3	3	3-TXmem	MMD2746A35LC3_p2_637_3	3	3-GDNdet	MMD2555A32LC3_P2_B4
	MMD1661A7LC3_G1	7	299_DOC	MMD1661A177LC3_A11r	1	352_Tx	MMD1780A8LC3_H1	8	299-tri-sol	MMD1780A138LC3_B6	10	301-GDN-det	MMD2309A8LC3_H1	8	834 wt DOCmem	MMD2309A229LC3_E5	5	917 wt Tx100det	MMD2309A104LC3_H1	8	834 wt Tx100mem	MMD2309A357LC3_E9	5	908 tg GDNdet	MMD1983A26LC3_26	2	WT-REM	MMD1987A18LC3_18	2	KI-066	MMD2761A14LC3_59_2	2	4-TXmem	MMD2761A41LC3_p2_66_1	1	5-GDNdet	MMD2493A23LC3_371_3	3	6-DOCmem-Tg	MMD2506A4LC3_635_4	4	1-WT-Txdet	MMD2746A15LC3_021_3	3	4-TXmem	MMD2746A39LC3_p2_021_3	3	4-GDNdet	MMD2555A36LC3_P2_C4
	MMD1661A9LC3_A2	9	299_DOC	MMD1661A136LC3_H5	8	301_Tx	MMD1780A9LC3_A2	9	299-tri-sol	MMD1780A105LC3_A2	9	299-GDN-det	MMD2309A9LC3_A2	9	834 wt DOCmem	MMD2309A229LC3_E5	5	917 wt Tx100det	MMD2309A104LC3_H1	8	834 wt Tx100mem	MMD2309A373LC3_E11	5	909 tg GDNdet	MMD1983A4LC3_4	3	WT-744	MMD1987A22LC3_22	2	KI-069	MMD2761A18LC3_66_2	2	5-TXmem	MMD2761A45LC3_p2_69_1	1	6-GDNdet	MMD2493A7LC3_636_3	3	2-DOCmem-Wt	MMD2506A8LC3_636_4	4	2-WT-Txdet	MMD2746A15LC3_021_3	3	4-TXmem	MMD2746A43LC3_p2_297_3	3	5-GDNdet	MMD2555A40LC3_P2_42_4
	MMD1661A8LC3_H1	8	299_DOC	MMD1661A104LC3_H1	8	299_Tx	MMD1780A9LC3_A2	9	299-tri-sol	MMD1780A121LC3_A4	9	300-GDN-det	MMD2309A24LC3_H3	8	907 wt DOCmem	MMD2309A245LC3_E7	5	817 tg Tx100det	MMD2309A120LC3_H3	8	907 wt Tx100mem	MMD2309A293LC3_E1	5	834 wt GDNdet	MMD1983A4LC3_4	3	WT-744	MMD1987A1LC3_1	1	WT-744	MMD2761A22LC3_69_2r	2	6-TXmem	MMD2761A28LC3_p2_44_4	4	1-GDNdet	MMD2493A11LC3_637_3	3	3-DOCmem-Wt	MMD2506A12LC3_637_4	4	3-WT-Txdet	MMD2746A23LC3_371_3	3	6-TXmem	MMD2746A47LC3_p2_371_3	3	6-GDNdet	MMD2555A44LC3_P2_43_4
	MMD1661A3LC3_C1	3	299_DOC	MMD1661A120LC3_H3	8	300_Tx	MMD1780A3LC3_C1	3	299-tri-sol	MMD1780A137LC3_A6	9	301-GDN-det	MMD2309A41LC3_A6	9	917 wt DOCmem	MMD2309A261LC3_E9	5	908 tg Tx100det	MMD2309A120LC3_H3	8	907 wt Tx100mem	MMD2309A325LC3_E5	5	917 wt GDNdet	MMD1983A8LC3_8	4	WT-745	MMD1987A9LC3_9	1	WT-746	MMD2761A22LC3_69_2r	2	6-TXmem	MMD2761A32LC3_p2_45_4	4	2-GDNdet	MMD2493A3LC3_635_3	3	1-DOCmem-Wt	MMD2506A16LC3_021_4	4	4-Tg-Txdet	MMD2746A2LC3_635_2	2	1-TXmem	MMD2746A25LC3_p2_635_1	1	1-GDNdet	MMD2555A48LC3_P2_44_4
	MMD1661A7LC3_G1	7	299_DOC	MMD1661A136LC3_H5	8	301_Tx	MMD1780A12LC3_D2	12	299-tri-sol	MMD1780A153LC3_A8	9	350-GDN-det	MMD2309A41LC3_A6	9	917 wt DOCmem	MMD2309A261LC3_E9	5	908 tg Tx100det	MMD2309A136LC3_H5	8	917 wt Tx100mem	MMD2309A341LC3_E7	5	817 tg GDNdet	MMD1983A16LC3_16	4	KI-059	MMD1987A13LC3_13	1	KI-059	MMD2761A4LC3_44_4	4	1-TXmem	MMD2761A36LC3_p2_46_4	4	3-GDNdet	MMD2493A7LC3_636_3	3	2-DOCmem-Wt	MMD2506A16LC3_021_4	4	4-Tg-Txdet	MMD2746A6LC3_636_2	2	2-TXmem	MMD2746A26LC3_p2_635_2	2	1-GDNdet	MMD2555A47LC3_P2_44_3
	MMD1661A8LC3_H1	8	299_DOC	MMD1661A152LC3_H7	8	350_Tx	MMD1780A6LC3_F1	6	299-tri-sol	MMD1780A169LC3_A10	9	351-GDN-det	MMD2309A56LC3_H7	8	817 tg DOCmem	MMD2309A277LC3_E11	5	909 tg Tx100det	MMD2309A152LC3_H7	8	817 tg Tx100mem	MMD2309A357LC3_E9	5	908 tg GDNdet	MMD1983A20LC3_20	4	KI-066	MMD1987A17LC3_17	1	KI-066	MMD2761A8LC3_45_4	4	2-TXmem	MMD2761A40LC3_p2_59_4	4	4-GDNdet	MMD2493A11LC3_637_3	3	3-DOCmem-Wt	MMD2506A24LC3_371_4	4	6-Tg-Txdet	MMD2746A10LC3_637_2	2	3-TXmem	MMD2746A30LC3_p2_636_2	2	2-GDNdet	MMD2555A47LC3_P2_44_3
	MMD1661A8LC3_H1	8	299_DOC	MMD1661A168LC3_H9	8	351_Tx	MMD1780A7LC3_G1	7	299-tri-sol	MMD1780A124LC3_D4	12	300-GDN-det	MMD2309A57LC3_A8	9	817 tg DOCmem	MMD2309A197LC3_E1	5	834 wt Tx100det	MMD2309A168LC3_H9	8	908 tg Tx100mem	MMD2309A301LC3_E2	13	834 wt GDNdet	MMD1983A24LC3_24	4	KI-069	MMD1987A21LC3_21	1	KI-069	MMD2761A12LC3_46_4	4	3-TXmem	MMD2761A44LC3_p2_66_4	4	5-GDNdet	MMD2493A15LC3_021_3	3	4-DOCmem-Tg	MMD2506A16LC3_021_4	4	4-Tg-Txdet	MMD2746A14LC3_021_2	2	4-TXmem	MMD2746A34LC3_p2_637_2	2	3-GDNdet	MMD2555A30LC3_P2_B2
	MMD1661A7LC3_G1	7	299_DOC	MMD1661A183LC3_G11	7	352_Tx	MMD1780A7LC3_G1	7	299-tri-sol	MMD1780A100LC3_D1	4	299-GDN-det	MMD2309A57LC3_A8	9	817 tg DOCmem	MMD2309A213LC3_E3	5	907 wt Tx100det	MMD2309A184LC3_H11	8	909 tg Tx100mem	MMD2309A317LC3_E4	13	907 wt GDNdet	MMD1983A2LC3_2	2	WT-744	MMD1987A4LC3_4	4	WT-744	MMD2761A20LC3_66_4	4	5-TXmem	MMD2761A48LC3_p2_69_4	4	6-GDNdet	MMD2493A19LC3_297_3	3	5-DOCmem-Tg	MMD2506A20LC3_297_4	4	5-Tg-Txdet	MMD2746A18LC3_297_2	2	5-TXmem	MMD2746A42LC3_p2_297_2	2	5-GDNdet	MMD2555A46LC3_P2_44_2
	MMD1661A7LC3_G1	7	299_DOC	MMD1661A184LC3_H11	8	352_Tx	MMD1780A14LC3_F2	14	299-tri-sol	MMD1780A100LC3_D1	4	299-GDN-det	MMD2309A72LC3_H9	8	908 tg DOCmem	MMD2309A245LC3_E7	5	817 tg Tx100det	MMD2309A111LC3_G2	15	834 wt Tx100mem	MMD2309A302LC3_F2	14	834 wt GDNdet	MMD1983A18LC3_18	2	KI-066	MMD1987A18LC3_18	2	KI-066	MMD2761A24LC3_69_4	4	6-TXmem	MMD2761A33LC3_p2_46_1	1	3-GDNdet	MMD2493A23LC3_371_3	3	6-DOCmem-Tg	MMD2506A24LC3_371_4	4	6-Tg-Txdet	MMD2746A22LC3_371_2	2	6-TXmem	MMD2746A42LC3_p2_297_2	2	5-GDNdet	MMD2555A39LC3_P2_42_3
	MMD1661A8LC3_H1	8	299_DOC	MMD1661A101LC3_E1	5	299_Tx	MMD1780A14LC3_F2	14	299-tri-sol	MMD1780A116LC3_D3	4	300-GDN-det	MMD2309A73LC3_A10	9	908 tg DOCmem	MMD2309A245LC3_E7	5	817 tg Tx100det	MMD2309A127LC3_G4	15	907 wt Tx100mem	MMD2309A303LC3_G2	15	834 wt GDNdet	MMD1983A15LC3_15	3	KI-059	MMD1987A18LC3_18	2	KI-066	MMD2761A24LC3_69_4	4	6-TXmem	MMD2761A45LC3_p2_69_1	1	6-GDNdet	MMD2493A2LC3_635_2	2	1-DOCmem-Wt	MMD2506A4LC3_635_4	4	1-WT-Txdet	MMD2746A4LC3_635_4	4	1-TXmem	MMD2746A46LC3_p2_371_2	2	6-GDNdet	MMD2555A43LC3_P2_43_3
	MMD1661A7LC3_G1	7	299_DOC	MMD1661A117LC3_E3	5	300_Tx	MMD1780A2LC3_B1	2	299-tri-sol	MMD1780A132LC3_D5	4	301-GDN-det	MMD2309A89LC3_A12	9	909 tg DOCmem	MMD2309A237LC3_E6	13	917 wt Tx100det	MMD2309A159LC3_G8	15	817 tg Tx100mem	MMD2309A319LC3_G4	15	907 wt GDNdet	MMD1983A2LC3_2	2	WT-744	MMD1987A22LC3_22	2	KI-069	MMD2761A2LC3_44_2	2	1-TXmem	MMD2761A34LC3_p2_46_2	2	3-GDNdet	MMD2493A2LC3_635_2	2	1-DOCmem-Wt	MMD2506A8LC3_636_4	4	2-WT-Txdet	MMD2746A8LC3_636_4	4	2-TXmem	MMD2746A28LC3_p2_635_4	4	1-GDNdet	MMD2555A41LC3_P2_43_1
	MMD1661A7LC3_G1	7	299_DOC	MMD1661A133LC3_E5	5	301_Tx	MMD1780A6LC3_F1	6	299-tri-sol	MMD1780A132LC3_D5	4	301-GDN-det	MMD2309A89LC3_A12	9	909 tg DOCmem	MMD2309A269LC3_E10	13	908 tg Tx100det	MMD2309A127LC3_G4	15	907 wt Tx100mem	MMD2309A351LC3_G8	15	817 tg GDNdet	MMD1983A6LC3_6	2	WT-745	MMD1987A22LC3_22	2	KI-069	MMD2761A3LC3_44_3	3	1-TXmem	MMD2761A28LC3_p2_44_4	4	1-GDNdet	MMD2493A6LC3_636_2	2	2-DOCmem-Wt	MMD2506A16LC3_021_4	4	4-Tg-Txdet	MMD2746A12LC3_637_4	4	3-TXmem	MMD2746A36LC3_p2_637_4	4	3-GDNdet	MMD2555A42LC3_P2_43_2
	MMD1661A7LC3_G1	7	299_DOC	MMD1661A149LC3_E7	5	350_Tx	MMD1780A12LC3_D2	12	299-tri-sol	MMD1780A148LC3_D7	4	350-GDN-det	MMD2309A9LC3_A2	9	834 wt DOCmem	MMD2309A285LC3_E12	13	909 tg Tx100det	MMD2309A143LC3_G6	15	917 wt Tx100mem	MMD2309A367LC3_G10	15	908 tg GDNdet	MMD1983A10LC3_10	2	WT-746	MMD1987A5LC3_5	1	WT-745	MMD2761A6LC3_45_2	2	2-TXmem	MMD2761A32LC3_p2_45_4	4	2-GDNdet	MMD2493A10LC3_637_2	2	3-DOCmem-Wt	MMD2506A16LC3_021_4	4	4-Tg-Txdet	MMD2746A12LC3_637_4	4	3-TXmem	MMD2746A40LC3_p2_021_4	4	4-GDNdet	MMD2555A27LC3_P2_A3
	MMD1661A8LC3_H1	8	299_DOC	MMD1661A165LC3_E9	5	351_Tx	MMD1780A12LC3_D2	12	299-tri-sol	MMD1780A164LC3_D9	4	351-GDN-det	MMD2309A41LC3_A6	9	917 wt DOCmem	MMD2309A207LC3_G2	15	834 wt Tx100det	MMD2309A105LC3_A2	9	834 wt Tx100mem	MMD2309A292LC3_D1	4	834 wt GDNdet	MMD1983A14LC3_14	2	KI-059	MMD1987A21LC3_21	1	KI-069	MMD2761A6LC3_45_2	2	2-TXmem	MMD2761A36LC3_p2_46_4	4	3-GDNdet	MMD2493A14LC3_021_2	2	4-DOCmem-Tg	MMD2506A20LC3_297_4	4	5-Tg-Txdet	MMD2746A11LC3_637_3	3	3-TXmem	MMD2746A44LC3_p2_297_4	4	5-GDNdet	MMD2555A31LC3_P2_B3
	MMD1661A5LC3_E1	5	299_DOC	MMD1661A181LC3_E11	5	352_Tx	MMD1780A12LC3_D2	12	299-tri-sol	MMD1780A180LC3_D11	4	352-GDN-det	MMD2309A57LC3_A8	9	817 tg DOCmem	MMD2309A223LC3_G4	15	907 wt Tx100det	MMD2309A105LC3_A2	9	834 wt Tx100mem	MMD2309A293LC3_E1	5	834 wt GDNdet	MMD1983A18LC3_18	2	KI-066	MMD1987A3LC3_3	3	WT-744	MMD2761A7LC3_45_3	3	2-TXmem	MMD2761A40LC3_p2_59_4	4	4-GDNdet	MMD2493A14LC3_021_2	2	4-DOCmem-Tg	MMD2506A24LC3_371_4	4	6-Tg-Txdet	MMD2746A23LC3_371_3	3	6-TXmem	MMD2746A25LC3_p2_635_1	1	1-GDNdet	MMD2555A31LC3_P2_B3
	MMD1661A6LC3_F1	6	299_DOC	MMD1661A106LC3_B2	10	299_Tx	MMD1780A10LC3_B2	10	299-tri-sol	MMD1780A100LC3_D1	4	299-GDN-det	MMD2309A73LC3_A10	9	908 tg DOCmem	MMD2309A239LC3_G6	15	917 wt Tx100det	MMD2309A121LC3_A4	9	907 wt Tx100mem	MMD2309A308LC3_D3	4	907 wt GDNdet	MMD1983A22LC3_22	2	KI-069	MMD1987A3LC3_3	3	WT-744	MMD2761A10LC3_46_2	2	3-TXmem	MMD2761A44LC3_p2_66_4	4	5-GDNdet	MMD2493A18LC3_297_2	2	5-DOCmem-Tg	MMD2506A16LC3_021_4	4	4-Tg-Txdet	MMD2746A11LC3_637_3	3	3-TXmem	MMD2746A29LC3_p2_636_1	1	2-GDNdet	MMD2555A35LC3_P2_C3
	MMD1661A12LC3_D2	12	299_DOC	MMD1661A122LC3_B4	10	300_Tx	MMD1780A9LC3_A2	9	299-tri-sol	MMD1780A132LC3_D5	4	301-GDN-det	MMD2309A6LC3_F1	6	834 wt DOCmem	MMD2309A255LC3_G8	15	817 tg Tx100det	MMD2309A121LC3_A4	9	907 wt Tx100mem	MMD2309A356LC3_D9	4	908 tg GDNdet	MMD1983A26LC3_26	2	WT-REM	MMD1987A7LC3_7	3	WT-745	MMD2761A10LC3_46_2	2	3-TXmem	MMD2761A36LC3_p2_46_4	4	3-GDNdet	MMD2493A22LC3_371_2	2	6-DOCmem-Tg	MMD2506A24LC3_371_4	4	6-Tg-Txdet	MMD2746A19LC3_297_3	3	5-TXmem	MMD2746A33LC3_p2_637_1	1	3-GDNdet	MMD2555A39LC3_P2_42_3
	MMD1661A4LC3_D1	4	299_DOC	MMD1661A138LC3_B6	10	301_Tx	MMD1780A5LC3_E1	5	299-tri-sol	MMD1780A132LC3_D5	4	301-GDN-det	MMD2309A38LC3_F5	6	917 wt DOCmem	MMD2309A287LC3_G12	15	909 tg Tx100det	MMD2309A137LC3_A6	9	917 wt Tx100mem	MMD2309A372LC3_D11	4	909 tg GDNdet	MMD1983A26LC3_26	2	WT-REM	MMD1987A7LC3_7	3	WT-745	MMD2761A10LC3_46_2	2	3-TXmem	MMD2761A44LC3_p2_66_4	4	5-GDNdet	MMD2493A2LC3_635_2	2	1-DOCmem-Wt	MMD2506A3LC3_635_3	3	1-WT-Txdet	MMD2746A2LC3_635_2	2	1-TXmem	MMD2746A37LC3_p2_021_1	1	4-GDNdet	MMD2555A43LC3_P2_43_3
	MMD1661A5LC3_E1	5	299_DOC	MMD1661A154LC3_B8	10	350_Tx	MMD1780A3LC3_C1	3	299-tri-sol	MMD1780A148LC3_D7	4	350-GDN-det	MMD2309A54LC3_F7	6	817 tg DOCmem	MMD2309A202LC3_B2	10	834 wt Tx100det	MMD2309A153LC3_A8	9	817 tg Tx100mem	MMD2309A296LC3_H1	8	834 wt GDNdet	MMD1983A26LC3_26	2	WT-REM	MMD1987A11LC3_11	3	WT-746	MMD2761A11LC3_46_3	3	3-TXmem	MMD2761A44LC3_p2_66_4	4	5-GDNdet	MMD2493A4LC3_635_4	4	1-DOCmem-Wt	MMD2506A3LC3_635_3	3	1-WT-Txdet	MMD2746A10LC3_637_2	2	3-TXmem	MMD2746A41LC3_p2_297_1	1	5-GDNdet	MMD2555A43LC3_P2_43_3
	MMD1661A6LC3_F1	6	299_DOC	MMD1661A170LC3_B10	10	351_Tx	MMD1780A3LC3_C1	3	299-tri-sol	MMD1780A164LC3_D9	4	351-GDN-det	MMD2309A70LC3_F9	6	908 tg DOCmem	MMD2309A250LC3_B8	10	817 tg Tx100det	MMD2309A169LC3_A10	9	908 tg Tx100mem	MMD2309A296LC3_H1	8	834 wt GDNdet	MMD1983A26LC3_26	2	WT-REM	MMD1987A11LC3_11	3	WT-746	MMD2761A14LC3_59_2	2	4-TXmem	MMD2761A48LC3_p2_69_4	4	6-GDNdet	MMD2493A8LC3_636_4	4	2-DOCmem-Wt	MMD2506A7LC3_636_3	3	2-WT-Txdet	MMD2746A14LC3_021_2	2	4-TXmem	MMD2746A45LC3_p2_371_1	1	6-GDNdet	MMD2555A47LC3_P2_44_3
	MMD1661A7LC3_G1	7	299_DOC	MMD1661A186LC3_B12	10	352_Tx	MMD1780A5LC3_E1	5	299-tri-sol	MMD1780A99LC3_C1	3	299-GDN-det	MMD2309A9LC3_A2	9	834 wt DOCmem	MMD2309A266LC3_B10	10	908 tg Tx100det	MMD2309A169LC3_A10	9	908 tg Tx100mem	MMD2309A312LC3_H3	8	907 wt GDNdet	MMD1983A26LC3_26	2	WT-REM	MMD1987A15LC3_15	3	KI-059	MMD2761A14LC3_59_2	2	4-TXmem	MMD2761A27LC3_p2_44_3	3	1-GDNdet	MMD2493A16LC3_021_4	4	4-DOCmem-Tg	MMD2506A11LC3_637_3	3	3-WT-Txdet	MMD2746A18LC3_297_2	2	5-TXmem	MMD2746A34LC3_p2_637_2	2	3-GDNdet	MMD2555A27LC3_P2_A3
	MMD1661A6LC3_F1	6	299_DOC	MMD1661A101LC3_E1	5	299_Tx	MMD1780A9LC3_A2	9	299-tri-sol	MMD1780A131LC3_C5	3	301-GDN-det	MMD2309A11LC3_C2	11	834 wt DOCmem	MMD2309A282LC3_B12	10	909 tg Tx100det	MMD2309A170LC3_B10	10	908 tg Tx100mem	MMD2309A312LC3_H3	8	907 wt GDNdet	MMD1983A26LC3_26	2	WT-REM	MMD1987A15LC3_15	3	KI-059	MMD2761A15LC3_59_3	3	4-TXmem	MMD2761A27LC3_p2_44_3	3	1-GDNdet	MMD2493A20LC3_297_4	4	5-DOCmem-Tg	MMD2506A11LC3_637_3	3	3-WT-Txdet	MMD2746A3LC3_635_3	3	1-TXmem	MMD2746A26LC3_p2_635_2	2	1-GDNdet	MMD2555A35LC3_P2_C3
	MMD1661A5LC3_E1	5	299_DOC	MMD1661A133LC3_E5	5	301_Tx	MMD1780A12LC3_D2	12	299-tri-sol	MMD1780A147LC3_C7	3	350-GDN-det	MMD2309A27LC3_C4	11	907 wt DOCmem	MMD2309A228LC3_D5	4	917 wt Tx100det	MMD2309A185LC3_A12	9	909 tg Tx100mem	MMD2309A328LC3_H5	8	917 wt GDNdet	MMD1983A26LC3_26	2	WT-REM	MMD1987A19LC3_19	3	KI-066	MMD2761A15LC3_59_3	3	4-TXmem	MMD2761A31LC3_p2_45_3	3	2-GDNdet	MMD2493A1LC3_635_1	1	1-DOCmem-Wt	MMD2506A11LC3_637_3	3	3-WT-Txdet	MMD2746A15LC3_021_3	3	4-TXmem	MMD2746A30LC3_p2_636_2	2	2-GDNdet	MMD2555A39LC3_P2_42_3
	MMD1661A12LC3_D2	12	299_DOC	MMD1661A149LC3_E7	5	350_Tx	MMD1780A7LC3_G1	7	299-tri-sol	MMD1780A163LC3_C9	3	351-GDN-det	MMD2309A41LC3_A6	9	917 wt DOCmem	MMD2309A276LC3_D11	4	909 tg Tx100det	MMD2309A186LC3_B12	10	909 tg Tx100mem	MMD2309A360LC3_H9	8	908 tg GDNdet	MMD1983A27LC3_27	3	WT-REM	MMD1987A19LC3_19	3	KI-066	MMD2761A18LC3_66_2	2	5-TXmem	MMD2761A31LC3_p2_45_3	3	2-GDNdet	MMD2493A13LC3_021_1	1	4-DOCmem-Tg	MMD2506A15LC3_021_3	3	4-Tg-Txdet	MMD2746A10LC3_637_2	2	3-TXmem	MMD2746A34LC3_p2_637_2	2	3-GDNdet	MMD2555A43LC3_P2_43_3
	MMD1661A12LC3_D2	12	299_DOC	MMD1661A105LC3_A2	9	299_Tx	MMD1780A4LC3_D1	4	299-tri-sol	MMD1780A179LC3_C11	3	352-GDN-det	MMD2309A43LC3_C6	11	917 wt DOCmem	MMD2309A244LC3_D7	4	817 tg Tx100det	MMD2309A186LC3_B12	10	909 tg Tx100mem	MMD2309A303LC3_G2	15	834 wt GDNdet	MMD1983A27LC3_27	3	WT-REM	MMD1987A23LC3_23	3	KI-069	MMD2761A18LC3_66_2	2	5-TXmem	MMD2761A35LC3_p2_46_3	3	3-GDNdet	MMD2493A17LC3_297_1	1	5-DOCmem-Tg	MMD2506A15LC3_021_3	3	4-Tg-Txdet	MMD2746A2LC3_635_2	2	1-TXmem	MMD2746A38LC3_p2_021_2	2	4-GDNdet	MMD2555A27LC3_P2_A3
	MMD1661A4LC3_D1	4	299_DOC	MMD1661A153LC3_A8	9	350_Tx	MMD1780A4LC3_D1	4	299-tri-sol	MMD1780A111LC3_G2	15	299-GDN-det	MMD2309A57LC3_A8	9	817 tg DOCmem	MMD2309A232LC3_H5	8	917 wt Tx100det	MMD2309A102LC3_F1	6	834 wt Tx100mem	MMD2309A319LC3_G4	15	907 wt GDNdet	MMD1983A4LC3_4	3	WT-744	MMD1987A23LC3_23	3	KI-069	MMD2761A19LC3_66_3	3	5-TXmem	MMD2761A35LC3_p2_46_3	3	3-GDNdet	MMD2493A21LC3_371_1	1	6-DOCmem-Tg	MMD2506A18LC3_297_2	2	5-Tg-Txdet	MMD2746A6LC3_636_2	2	2-TXmem	MMD2746A42LC3_p2_297_2	2	5-GDNdet	MMD2555A35LC3_P2_C3
	MMD1661A8LC3_H1	8	299_DOC	MMD1661A105LC3_A2	9	299_Tx	MMD1780A5LC3_E1	5	299-tri-sol	MMD1780A160LC3_H8	16	350-GDN-det	MMD2309A59LC3_C8	11	817 tg DOCmem	MMD2309A233LC3_A6	9	917 wt Tx100det	MMD2309A103LC3_G1	7	834 wt Tx100mem	MMD2309A319LC3_G4	15	907 wt GDNdet	MMD1983A16LC3_16	4	KI-059	MMD1987A21LC3_21	1	KI-069	MMD2761A19LC3_66_3	3	5-TXmem	MMD2761A39LC3_p2_59_3	3	4-GDNdet	MMD2493A20LC3_297_4	4	5-DOCmem-Tg	MMD2506A19LC3_297_3	3	5-Tg-Txdet	MMD2746A14LC3_021_2	2	4-TXmem	MMD2746A46LC3_p2_371_2	2	6-GDNdet	MMD2555A43LC3_P2_43_3
	MMD1661A8LC3_H1	8	299_DOC	MMD1661A105LC3_A2	9	299_Tx	MMD1780A4LC3_D1	4	299-tri-sol	MMD1780A122LC3_B4	10	300-GDN-det	MMD2309A73LC3_A10	9	908 tg DOCmem	MMD2309A233LC3_A6	9	917 wt Tx100det	MMD2309A119LC3_G3	7	907 wt Tx100mem	MMD2309A335LC3_G6	15	917 wt GDNdet	MMD1983A24LC3_24	4	KI-069	MMD1987A10LC3_10	2	WT-746	MMD2761A22LC3_69_2r	2	6-TXmem	MMD2761A39LC3_p2_59_3	3	4-GDNdet	MMD2493A14LC3_021_2	2	4-DOCmem-Tg	MMD2506A23LC3_371_3	3	6-Tg-Txdet	MMD2746A22LC3_371_2	2	6-TXmem	MMD2746A25LC3_p2_635_1	1	1-GDNdet	MMD2555A47LC3_P2_44_3
	MMD1661A8LC3_H1	8	299_DOC	MMD1661A105LC3_A2	9	299_Tx	MMD1780A4LC3_D1	4	299-tri-sol	MMD1780A138LC3_B6	10	301-GDN-det	MMD2309A75LC3_C10	11	908 tg DOCmem	MMD2309A207LC3_G2	15	834 wt Tx100det	MMD2309A134LC3_F5	6	917 wt Tx100mem	MMD2309A351LC3_G8	15	817 tg GDNdet	MMD1983A8LC3_8	4	WT-745	MMD1987A14LC3_14	2	KI-059	MMD2761A22LC3_69_2r	2	6-TXmem	MMD2761A39LC3_p2_59_3	3	4-GDNdet	MMD2493A2LC3_635_2	2	1-DOCmem-Wt	MMD2506A3LC3_635_3	3	1-WT-Txdet	MMD2746A10LC3_637_2	2	3-TXmem	MMD2746A29LC3_p2_636_1	1	2-GDNdet	MMD2555A30LC3_P2_B2
	MMD1661A10LC3_B2	10	299_DOC	MMD1661A121LC3_A4	9	300_Tx	MMD1780A13LC3_E2	13	299-tri-sol	MMD1780A170LC3_B10	10	351-GDN-det	MMD2309A89LC3_A12	9	909 tg DOCmem	MMD2309A223LC3_G4	15	907 wt Tx100det	MMD2309A135LC3_G5	7	917 wt Tx100mem	MMD2309A351LC3_G8	15	817 tg GDNdet	MMD1983A24LC3_24	4	KI-069	MMD1987A18LC3_18	2	KI-066	MMD2761A23LC3_69_3	3	6-TXmem	MMD2761A43LC3_p2_66_3	3	5-GDNdet	MMD2493A6LC3_636_2	2	2-DOCmem-Wt	MMD2506A11LC3_637_3	3	3-WT-Txdet	MMD2746A18LC3_297_2	2	5-TXmem	MMD2746A33LC3_p2_637_1	1	3-GDNdet	MMD2555A34LC3_P2_C2
	MMD1661A13LC3_E2	13	299_DOC	MMD1661A121LC3_A4	9	300_Tx	MMD1780A7LC3_G1	7	299-tri-sol	MMD1780A99LC3_C1	3	299-GDN-det	MMD2309A91LC3_C12	11	909 tg DOCmem	MMD2309A238LC3_F6	14	917 wt Tx100det	MMD2309A150LC3_F7	6	817 tg Tx100mem	MMD2309A367LC3_G10	15	908 tg GDNdet	MMD1983A28LC3_28	4	WT-REM	MMD1987A22LC3_22	2	KI-069	MMD2761A2LC3_44_2	2	1-TXmem	MMD2761A43LC3_p2_66_3	3	5-GDNdet	MMD2493A18LC3_297_2	2	5-DOCmem-Tg	MMD2506A15LC3_021_3	3	4-Tg-Txdet	MMD2746A6LC3_636_2	2	2-TXmem	MMD2746A37LC3_p2_021_1	1	4-GDNdet	MMD2555A38LC3_P2_42_2
	MMD1661A13LC3_E2	13	299_DOC	MMD1661A137LC3_A6	9	301_Tx	MMD1780A4LC3_D1	4	299-tri-sol	MMD1780A115LC3_C3	3	300-GDN-det	MMD2309A7LC3_G1	7	834 wt DOCmem	MMD2309A239LC3_G6	15	917 wt Tx100det	MMD2309A105LC3_A2	9	834 wt Tx100mem	MMD2309A367LC3_G10	15	908 tg GDNdet	MMD1983A28LC3_28	4	WT-REM	MMD1987A2LC3_2	2	WT-744	MMD2761A6LC3_45_2	2	2-TXmem	MMD2761A47LC3_p2_69_3	3	6-GDNdet	MMD2493A2LC3_635_2	2	1-DOCmem-Wt	MMD2506A19LC3_297_3	3	5-Tg-Txdet	MMD2746A10LC3_637_2	2	3-TXmem	MMD2746A41LC3_p2_297_1	1	5-GDNdet	MMD2555A26LC3_P2_A2
	MMD1661A8LC3_H1	8	299_DOC	MMD1661A137LC3_A6	9	301_Tx	MMD1780A5LC3_E1	5	299-tri-sol	MMD1780A131LC3_C5	3	301-GDN-det	MMD2309A23LC3_G3	7	907 wt DOCmem	MMD2309A255LC3_G8	15	817 tg Tx100det	MMD2309A105LC3_A2	9	834 wt Tx100mem	MMD2309A383LC3_G12	15	909 tg GDNdet	MMD1983A1LC3_1	1	WT-744	MMD1987A14LC3_14	2	KI-059	MMD2761A7LC3_45_3	3	2-TXmem	MMD2761A47LC3_p2_69_3	3	6-GDNdet	MMD2493A10LC3_637_2	2	3-DOCmem-Wt	MMD2506A23LC3_371_3	3	6-Tg-Txdet	MMD2746A14LC3_021_2	2	4-TXmem	MMD2746A45LC3_p2_371_1	1	6-GDNdet	MMD2555A26LC3_P2_A2
	MMD1661A8LC3_H1	8	299_DOC	MMD1661A153LC3_A8	9	350_Tx	MMD1780A4LC3_D1	4	299-tri-sol	MMD1780A147LC3_C7	3	350-GDN-det	MMD2309A39LC3_G5	7	917 wt DOCmem	MMD2309A271LC3_G10	15	908 tg Tx100det	MMD2309A106LC3_B2	10	834 wt Tx100mem	MMD2309A383LC3_G12	15	909 tg GDNdet	MMD1983A9LC3_9	1	WT-746	MMD1987A1LC3_1	1	WT-744	MMD2761A10LC3_46_2	2	3-TXmem	MMD2761A31LC3_p2_45_3	3	2-GDNdet	MMD2493A14LC3_021_2	2	4-DOCmem-Tg	MMD2506A23LC3_371_3	3	6-Tg-Txdet	MMD2746A18LC3_297_2	2	5-TXmem	MMD2746A45LC3_p2_371_1	1	6-GDNdet	MMD2555A26LC3_P2_A2
	MMD1661A8LC3_H1	8	299_DOC	MMD1661A153LC3_A8	9	350_Tx	MMD1780A5LC3_E1	5	299-tri-sol	MMD1780A147LC3_C7	3	350-GDN-det	MMD2309A54LC3_F7	6	817 tg DOCmem	MMD2309A287LC3_G12	15	909 tg Tx100det	MMD2309A106LC3_B2	10	834 wt Tx100mem	MMD2309A303LC3_G2	15	834 wt GDNdet	MMD1983A25LC3_25	1	WT-REM	MMD1987A5LC3_5	1	WT-745	MMD2761A11LC3_46_3	3	3-TXmem	MMD2761A35LC3_p2_46_3	3	3-GDNdet	MMD2493A22LC3_371_2	2	6-DOCmem-Tg	MMD2506A9LC3_637_1	1	3-WT-Txdet	MMD2746A22LC3_371_2	2	6-TXmem	MMD2746A26LC3_p2_635_2	2	1-GDNdet	MMD2555A26LC3_P2_A2
	MMD1661A6LC3_F1	6	299_DOC	MMD1661A169LC3_A10	9	351_Tx	MMD1780A11LC3_C2	11	299-tri-sol	MMD1780A163LC3_C9	3	351-GDN-det	MMD2309A55LC3_G7	7	817 tg DOCmem	MMD2309A223LC3_G4	15	907 wt Tx100det	MMD2309A121LC3_A4	9	907 wt Tx100mem	MMD2309A303LC3_G2	15	834 wt GDNdet	MMD1983A26LC3_26	2	WT-REM	MMD1987A9LC3_9	1	WT-746	MMD2761A14LC3_59_2	2	4-TXmem	MMD2761A43LC3_p2_66_3	3	5-GDNdet	MMD2493A5LC3_636_1	1	2-DOCmem-Wt	MMD2506A13LC3_021_1	1	4-Tg-Txdet	MMD2746A2LC3_635_2	2	1-TXmem	MMD2746A30LC3_p2_636_2	2	2-GDNdet	MMD2555A30LC3_P2_B2
	MMD1661A15LC3_G2	15	299_DOC	MMD1661A169LC3_A10	9	351_Tx	MMD1780A2LC3_B1	2	299-tri-sol	MMD1780A179LC3_C11	3	352-GDN-det	MMD2309A71LC3_G9	7	908 tg DOCmem	MMD2309A223LC3_G4	15	907 wt Tx100det	MMD2309A122LC3_B4	10	907 wt Tx100mem	MMD2309A335LC3_G6	15	917 wt GDNdet	MMD1983A28LC3_28	4	WT-REM	MMD1987A13LC3_13	1	KI-059	MMD2761A18LC3_66_2	2	5-TXmem	MMD2761A47LC3_p2_69_3	3	6-GDNdet	MMD2493A13LC3_021_1	1	4-DOCmem-Tg	MMD2506A13LC3_021_1	1	4-Tg-Txdet	MMD2746A6LC3_636_2	2	2-TXmem	MMD2746A27LC3_p2_635_3	3	1-GDNdet	MMD2555A34LC3_P2_C2
	MMD1661A7LC3_G1	7	299_DOC	MMD1661A185LC3_A12	9	352_Tx	MMD1780A2LC3_B1	2	299-tri-sol	MMD1780A107LC3_C2	11	299-GDN-det	MMD2309A87LC3_G11	7	909 tg DOCmem	MMD2309A238LC3_F6	14	917 wt Tx100det	MMD2309A137LC3_A6	9	917 wt Tx100mem	MMD2309A351LC3_G8	15	817 tg GDNdet	MMD1983A26LC3_26	2	WT-REM	MMD1987A17LC3_17	1	KI-066	MMD2761A19LC3_66_3	3	5-TXmem	MMD2761A27LC3_p2_44_3	3	1-GDNdet	MMD2493A17LC3_297_1	1	5-DOCmem-Tg	MMD2506A17LC3_297_1	1	5-Tg-Txdet	MMD2746A10LC3_637_2	2	3-TXmem	MMD2746A27LC3_p2_635_3	3	1-GDNdet	MMD2555A34LC3_P2_C2
	MMD1661A4LC3_D1	4	299_DOC	MMD1661A185LC3_A12	9	352_Tx	MMD1780A1LC3_A1	1	299-tri-sol	MMD1780A155LC3_C8	11	350-GDN-det	MMD2309A8LC3_H1	8	834 wt DOCmem	MMD2309A287LC3_G12	15	909 tg Tx100det	MMD2309A138LC3_B6	10	917 wt Tx100mem	MMD2309A351LC3_G8	15	817 tg GDNdet	MMD1983A28LC3_28	4	WT-REM	MMD1987A21LC3_21	1	KI-069	MMD2761A22LC3_69_2r	2	6-TXmem	MMD2761A28LC3_p2_44_4	4	1-GDNdet	MMD2493A21LC3_371_1	1	6-DOCmem-Tg	MMD2506A2LC3_635_2	2	1-WT-Txdet	MMD2746A14LC3_021_2	2	4-TXmem	MMD2746A31LC3_p2_636_3	3	2-GDNdet	MMD2555A38LC3_P2_42_2
	MMD1661A6LC3_F1	6	299_DOC	MMD1661A101LC3_E1	5	299_Tx	MMD1780A2LC3_B1	2	299-tri-sol	MMD1780A112LC3_H2	16	299-GDN-det	MMD2309A56LC3_H7	8	817 tg DOCmem	MMD2309A201LC3_A2	9	834 wt Tx100det	MMD2309A138LC3_B6	10	917 wt Tx100mem	MMD2309A319LC3_G4	15	907 wt GDNdet	MMD1983A3LC3_3	3	WT-744	MMD1987A4LC3_4	4	WT-744	MMD2761A23LC3_69_3	3	6-TXmem	MMD2761A31LC3_p2_45_3	3	2-GDNdet	MMD2493A6LC3_636_2	2	2-DOCmem-Wt	MMD2506A2LC3_635_2	2	1-WT-Txdet	MMD2746A18LC3_297_2	2	5-TXmem	MMD2746A31LC3_p2_636_3	3	2-GDNdet	MMD2555A38LC3_P2_42_2
	MMD1661A7LC3_G1	7	299_DOC	MMD1661A102LC3_F1	6	299_Tx	MMD1780A6LC3_F1	6	299-tri-sol	MMD1780A128LC3_H4	16	300-GDN-det	MMD2309A72LC3_H9	8	908 tg DOCmem	MMD2309A217LC3_A4	9	907 wt Tx100det	MMD2309A154LC3_B8	10	817 tg Tx100mem	MMD2309A351LC3_G8	15	817 tg GDNdet	MMD1983A3LC3_3	3	WT-744	MMD1987A7LC3_7	3	WT-745	MMD2761A3LC3_44_3	3	1-TXmem	MMD2761A35LC3_p2_46_3	3	3-GDNdet	MMD2493A4LC3_635_4	4	1-DOCmem-Wt	MMD2506A6LC3_636_2	2	2-WT-Txdet	MMD2746A22LC3_371_2	2	6-TXmem	MMD2746A35LC3_p2_637_3	3	3-GDNdet	MMD2555A42LC3_P2_43_2
	MMD1661A14LC3_F2	14	299_DOC	MMD1661A118LC3_F3	6	300_Tx	MMD1780A4LC3_D1	4	299-tri-sol	MMD1780A192LC3_H12	16	352-GDN-det	MMD2309A13LC3_E2	13	834 wt DOCmem	MMD2309A233LC3_A6	9	917 wt Tx100det	MMD2309A154LC3_B8	10	817 tg Tx100mem	MMD2309A367LC3_G10	15	908 tg GDNdet	MMD1983A7LC3_7	3	WT-745	MMD1987A8LC3_8	4	WT-745	MMD2761A3LC3_44_3	3	1-TXmem	MMD2761A39LC3_p2_59_3	3	4-GDNdet	MMD2493A8LC3_636_4	4	2-DOCmem-Wt	MMD2506A10LC3_637_2	2	3-WT-Txdet	MMD2746A2LC3_635_2	2	1-TXmem	MMD2746A35LC3_p2_637_3	3	3-GDNdet	MMD2555A42LC3_P2_43_2
	MMD1661A15LC3_G2	15	299_DOC	MMD1661A132LC3_D5	4	301_Tx	MMD1780A10LC3_B2	10	299-tri-sol	MMD1780A192LC3_H12	16	352-GDN-det	MMD2309A29LC3_E4	13	907 wt DOCmem	MMD2309A249LC3_A8	9	817 tg Tx100det	MMD2309A169LC3_A10	9	908 tg Tx100mem	MMD2309A297LC3_A2	9	834 wt GDNdet	MMD1983A7LC3_7	3	WT-745	MMD1987A11LC3_11	3	WT-746	MMD2761A6LC3_45_2	2	2-TXmem	MMD2761A43LC3_p2_66_3	3	5-GDNdet	MMD2493A16LC3_021_4	4	4-DOCmem-Tg	MMD2506A11LC3_637_3	3	3-WT-Txdet	MMD2746A10LC3_637_2	2	3-TXmem	MMD2746A39LC3_p2_021_3	3	4-GDNdet	MMD2555A46LC3_P2_44_2
	MMD1661A15LC3_G2	15	299_DOC	MMD1661A134LC3_F5	6	301_Tx	MMD1780A2LC3_B1	2	299-tri-sol	MMD1780A104LC3_H1	8	299-GDN-det	MMD2309A45LC3_E6	13	917 wt DOCmem	MMD2309A265LC3_A10	9	908 tg Tx100det	MMD2309A170LC3_B10	10	908 tg Tx100mem	MMD2309A297LC3_A2	9	834 wt GDNdet	MMD1983A11LC3_11	3	WT-746	MMD1987A12LC3_12	4	WT-746	MMD2761A7LC3_45_3	3	2-TXmem	MMD2761A47LC3_p2_69_3	3	6-GDNdet	MMD2493A16LC3_021_4	4	4-DOCmem-Tg	MMD2506A13LC3_021_1	1	4-Tg-Txdet	MMD2746A14LC3_021_2	2	4-TXmem	MMD2746A39LC3_p2_021_3	3	4-GDNdet	MMD2555A46LC3_P2_44_2
	MMD1661A6LC3_F1	6	299_DOC	MMD1661A150LC3_F7	6	350_Tx	MMD1780A4LC3_D1	4	299-tri-sol	MMD1780A105LC3_A2	9	299-GDN-det	MMD2309A61LC3_E8	13	817 tg DOCmem	MMD2309A281LC3_A12	9	909 tg Tx100det	MMD2309A171LC3_C10	11	908 tg Tx100mem	MMD2309A313LC3_A4	9	907 wt GDNdet	MMD1983A15LC3_15	3	KI-059	MMD1987A15LC3_15	3	KI-059	MMD2761A11LC3_46_3	3	3-TXmem	MMD2761A25LC3_p2_44_1	1	1-GDNdet	MMD2493A20LC3_297_4	4	5-DOCmem-Tg	MMD2506A14LC3_021_2	2	4-Tg-Txdet	MMD2746A4LC3_635_4	4	1-TXmem	MMD2746A43LC3_p2_297_3	3	5-GDNdet	MMD2555A28LC3_P2_A4
	MMD1661A5LC3_E1	5	299_DOC	MMD1661A166LC3_F9	6	351_Tx	MMD1780A3LC3_C1	3	299-tri-sol	MMD1780A105LC3_A2	9	299-GDN-det	MMD2309A77LC3_E10	13	908 tg DOCmem	MMD2309A201LC3_A2	9	834 wt Tx100det	MMD2309A186LC3_B12	10	909 tg Tx100mem	MMD2309A329LC3_A6	9	917 wt GDNdet	MMD1983A19LC3_19	3	KI-066	MMD1987A15LC3_15	3	KI-059	MMD2761A14LC3_59_2	2	4-TXmem	MMD2761A29LC3_p2_45_1	1	2-GDNdet	MMD2493A4LC3_635_4	4	1-DOCmem-Wt	MMD2506A14LC3_021_2	2	4-Tg-Txdet	MMD2746A3LC3_635_3	3	1-TXmem	MMD2746A43LC3_p2_297_3	3	5-GDNdet	MMD2555A40LC3_P2_42_4
	MMD1661A4LC3_D1	4	299_DOC	MMD1661A100LC3_D1	4	299_Tx	MMD1780A4LC3_D1	4	299-tri-sol	MMD1780A121LC3_A4	9	300-GDN-det	MMD2309A93LC3_E12	13	909 tg DOCmem	MMD2309A217LC3_A4	9	907 wt Tx100det	MMD2309A186LC3_B12	10	909 tg Tx100mem	MMD2309A345LC3_A8	9	817 tg GDNdet	MMD1983A19LC3_19	3	KI-066	MMD1987A15LC3_15	3	KI-059	MMD2761A15LC3_59_3	3	4-TXmem	MMD2761A33LC3_p2_46_1	1	3-GDNdet	MMD2493A16LC3_021_4	4	4-DOCmem-Tg	MMD2506A18LC3_297_2	2	5-Tg-Txdet	MMD2746A4LC3_635_4	4	1-TXmem	MMD2746A47LC3_p2_371_3	3	6-GDNdet	MMD2555A44LC3_P2_43_4
	MMD1661A5LC3_E1	5	299_DOC	MMD1661A132LC3_D5	4	301_Tx	MMD1780A10LC3_B2	10	299-tri-sol	MMD1780A121LC3_A4	9	300-GDN-det	MMD2309A14LC3_F2	14	834 wt DOCmem	MMD2309A233LC3_A6	9	917 wt Tx100det	MMD2309A103LC3_G1	7	834 wt Tx100mem	MMD2309A361LC3_A10	9	908 tg GDNdet	MMD1983A23LC3_23	3	KI-069	MMD1987A19LC3_19	3	KI-066	MMD2761A19LC3_66_3	3	5-TXmem	MMD2761A30LC3_p2_45_2	2	2-GDNdet	MMD2493A3LC3_635_3	3	1-DOCmem-Wt	MMD2506A22LC3_371_2	2	6-Tg-Txdet	MMD2746A8LC3_636_4	4	2-TXmem	MMD2746A47LC3_p2_371_3	3	6-GDNdet	MMD2555A32LC3_P2_B4
	MMD1661A11LC3_C2	11	299_DOC	MMD1661A148LC3_D7	4	350_Tx	MMD1780A10LC3_B2	10	299-tri-sol	MMD1780A137LC3_A6	9	301-GDN-det	MMD2309A78LC3_F10	14	908 tg DOCmem	MMD2309A249LC3_A8	9	817 tg Tx100det	MMD2309A119LC3_G3	7	907 wt Tx100mem	MMD2309A377LC3_A12	9	909 tg GDNdet	MMD1983A23LC3_23	3	KI-069	MMD1987A23LC3_23	3	KI-069	MMD2761A23LC3_69_3	3	6-TXmem	MMD2761A30LC3_p2_45_2	2	2-GDNdet	MMD2493A3LC3_635_3	3	1-DOCmem-Wt	MMD2506A14LC3_021_2	2	4-Tg-Txdet	MMD2746A16LC3_021_4	4	4-TXmem	MMD2746A26LC3_p2_635_2	2	1-GDNdet	MMD2555A26LC3_P2_A2
	MMD1661A3LC3_C1	3	299_DOC	MMD1661A164LC3_D9	4	351_Tx	MMD1780A4LC3_D1	4	299-tri-sol	MMD1780A153LC3_A8	9	350-GDN-det	MMD2309A7LC3_G1	7	834 wt DOCmem	MMD2309A265LC3_A10	9	908 tg Tx100det	MMD2309A135LC3_G5	7	917 wt Tx100mem	MMD2309A297LC3_A2	9	834 wt GDNdet	MMD1983A27LC3_27	3	WT-REM	MMD1987A24LC3_24	4	KI-069	MMD2761A23LC3_69_3	3	6-TXmem	MMD2761A30LC3_p2_45_2	2	2-GDNdet	MMD2493A3LC3_635_3	3	1-DOCmem-Wt	MMD2506A16LC3_021_4	4	4-Tg-Txdet	MMD2746A20LC3_297_4	4	5-TXmem	MMD2746A30LC3_p2_636_2	2	2-GDNdet	MMD2555A25LC3_P2_A1
	MMD1661A9LC3_A2	9	299_DOC	MMD1661A180LC3_D11	4	352_Tx	MMD1780A13LC3_E2	13	299-tri-sol	MMD1780A153LC3_A8	9	350-GDN-det	MMD2309A39LC3_G5	7	917 wt DOCmem	MMD2309A281LC3_A12	9	909 tg Tx100det	MMD2309A151LC3_G7	7	817 tg Tx100mem	MMD2309A313LC3_A4	9	907 wt GDNdet	MMD1983A3LC3_3	3	WT-744	MMD1987A17LC3_17	1	KI-066	MMD2761A9LC3_46_1	1	3-TXmem	MMD2761A30LC3_p2_45_2	2	2-GDNdet	MMD2493A7LC3_636_3	3	2-DOCmem-Wt	MMD2506A16LC3_021_4	4	4-Tg-Txdet	MMD2746A24LC3_371_4	4	6-TXmem	MMD2746A34LC3_p2_637_2	2	3-GDNdet	MMD2555A29LC3_P2_B1
	MMD1661A2LC3_B1	2	299_DOC	MMD1661A114LC3_B3	2	300_Tx	MMD1780A12LC3_D2	12	299-tri-sol	MMD1780A169LC3_A10	9	351-GDN-det	MMD2309A55LC3_G7	7	817 tg DOCmem	MMD2309A199LC3_G1	7	834 wt Tx100det	MMD2309A167LC3_G9	7	908 tg Tx100mem	MMD2309A329LC3_A6	9	917 wt GDNdet	MMD1983A11LC3_11	3	WT-746	MMD1987A1LC3_1	1	WT-744	MMD2761A2LC3_44_2	2	1-TXmem	MMD2761A34LC3_p2_46_2	2	3-GDNdet	MMD2493A7LC3_636_3	3	2-DOCmem-Wt	MMD2506A20LC3_297_4	4	5-Tg-Txdet	MMD2746A3LC3_635_3	3	1-TXmem	MMD2746A38LC3_p2_021_2	2	4-GDNdet	MMD2555A30LC3_P2_B2
	MMD1661A2LC3_B1	2	299_DOC	MMD1661A115LC3_C3	3	300_Tx	MMD1780A12LC3_D2	12	299-tri-sol	MMD1780A169LC3_A10	9	351-GDN-det	MMD2309A87LC3_G11	7	909 tg DOCmem	MMD2309A263LC3_G9	7	908 tg Tx100det	MMD2309A183LC3_G11	7	909 tg Tx100mem	MMD2309A345LC3_A8	9	817 tg GDNdet	MMD1983A15LC3_15	3	KI-059	MMD1987A1LC3_1	1	WT-744	MMD2761A6LC3_45_2	2	2-TXmem	MMD2761A38LC3_p2_59_2	2	4-GDNdet	MMD2493A7LC3_636_3	3	2-DOCmem-Wt	MMD2506A24LC3_371_4	4	6-Tg-Txdet	MMD2746A3LC3_635_3	3	1-TXmem	MMD2746A42LC3_p2_297_2	2	5-GDNdet	MMD2555A33LC3_P2_C1
	MMD1661A6LC3_F1	6	299_DOC	MMD1661A130LC3_B5	2	301_Tx	MMD1780A12LC3_D2	12	299-tri-sol	MMD1780A185LC3_A12	9	352-GDN-det	MMD2309A8LC3_H1	8	834 wt DOCmem	MMD2309A218LC3_B4	10	907 wt Tx100det	MMD2309A184LC3_H11	8	909 tg Tx100mem	MMD2309A361LC3_A10	9	908 tg GDNdet	MMD1983A19LC3_19	3	KI-066	MMD1987A9LC3_9	1	WT-746	MMD2761A10LC3_46_2	2	3-TXmem	MMD2761A42LC3_p2_66_2	2	5-GDNdet	MMD2493A11LC3_637_3	3	3-DOCmem-Wt	MMD2506A1LC3_635_1	1	1-WT-Txdet	MMD2746A15LC3_021_3	3	4-TXmem	MMD2746A46LC3_p2_371_2	2	6-GDNdet	MMD2555A37LC3_P2_42_1
	MMD1661A6LC3_F1	6	299_DOC	MMD1661A131LC3_C5	3	301_Tx	MMD1780A12LC3_D2	12	299-tri-sol	MMD1780A185LC3_A12	9	352-GDN-det	MMD2309A24LC3_H3	8	907 wt DOCmem	MMD2309A234LC3_B6	10	917 wt Tx100det	MMD2309A104LC3_H1	8	834 wt Tx100mem	MMD2309A377LC3_A12	9	909 tg GDNdet	MMD1983A23LC3_23	3	KI-069	MMD1987A13LC3_13	1	KI-059	MMD2761A14LC3_59_2	2	4-TXmem	MMD2761A42LC3_p2_66_2	2	5-GDNdet	MMD2493A11LC3_637_3	3	3-DOCmem-Wt	MMD2506A5LC3_636_1	1	2-WT-Txdet	MMD2746A15LC3_021_3	3	4-TXmem	MMD2746A32LC3_p2_636_4	4	2-GDNdet	MMD2555A41LC3_P2_43_1
	MMD1661A5LC3_E1	5	299_DOC	MMD1661A147LC3_C7	3	350_Tx	MMD1780A4LC3_D1	4	299-tri-sol	MMD1780A185LC3_A12	9	352-GDN-det	MMD2309A56LC3_H7	8	817 tg DOCmem	MMD2309A196LC3_D1	4	834 wt Tx100det	MMD2309A120LC3_H3	8	907 wt Tx100mem	MMD2309A297LC3_A2	9	834 wt GDNdet	MMD1983A27LC3_27	3	WT-REM	MMD1987A17LC3_17	1	KI-066	MMD2761A18LC3_66_2	2	5-TXmem	MMD2761A46LC3_p2_69_2	2	6-GDNdet	MMD2493A11LC3_637_3	3	3-DOCmem-Wt	MMD2506A9LC3_637_1	1	3-WT-Txdet	MMD2746A23LC3_371_3	3	6-TXmem	MMD2746A37LC3_p2_021_1	1	4-GDNdet	MMD2555A41LC3_P2_43_1
	MMD1661A5LC3_E1	5	299_DOC	MMD1661A163LC3_C9	3	351_Tx	MMD1780A2LC3_B1	2	299-tri-sol	MMD1780A102LC3_F1	6	299-GDN-det	MMD2309A72LC3_H9	8	908 tg DOCmem	MMD2309A228LC3_D5	4	917 wt Tx100det	MMD2309A136LC3_H5	8	917 wt Tx100mem	MMD2309A313LC3_A4	9	907 wt GDNdet	MMD1983A2LC3_2	2	WT-744	MMD1987A21LC3_21	1	KI-069	MMD2761A22LC3_69_2r	2	6-TXmem	MMD2761A34LC3_p2_46_2	2	3-GDNdet	MMD2493A15LC3_021_3	3	4-DOCmem-Tg	MMD2506A13LC3_021_1	1	4-Tg-Txdet	MMD2746A10LC3_637_2	2	3-TXmem	MMD2746A26LC3_p2_635_2	2	1-GDNdet	MMD2555A45LC3_P2_44_1
	MMD1661A6LC3_F1	6	299_DOC	MMD1661A179LC3_C11	3	352_Tx	MMD1780A6LC3_F1	6	299-tri-sol	MMD1780A118LC3_F3	6	300-GDN-det	MMD2309A5LC3_E1	5	834 wt DOCmem	MMD2309A260LC3_D9	4	908 tg Tx100det	MMD2309A152LC3_H7	8	817 tg Tx100mem	MMD2309A329LC3_A6	9	917 wt GDNdet	MMD1983A6LC3_6	2	WT-745	MMD1987A6LC3_6	2	WT-745	MMD2761A10LC3_46_2	2	3-TXmem	MMD2761A25LC3_p2_44_1	1	1-GDNdet	MMD2493A15LC3_021_3	3	4-DOCmem-Tg	MMD2506A17LC3_297_1	1	5-Tg-Txdet	MMD2746A2LC3_635_2	2	1-TXmem	MMD2746A30LC3_p2_636_2	2	2-GDNdet	MMD2555A25LC3_P2_A1
	MMD1661A4LC3_D1	4	299_DOC	MMD1661A180LC3_D11	4	352_Tx	MMD1780A7LC3_G1	7	299-tri-sol	MMD1780A134LC3_F5	6	301-GDN-det	MMD2309A21LC3_E3	5	907 wt DOCmem	MMD2309A200LC3_H1	8	834 wt Tx100det	MMD2309A168LC3_H9	8	908 tg Tx100mem	MMD2309A345LC3_A8	9	817 tg GDNdet	MMD1983A10LC3_10	2	WT-746	MMD1987A14LC3_14	2	KI-059	MMD2761A9LC3_46_1	1	3-TXmem	MMD2761A29LC3_p2_45_1	1	2-GDNdet	MMD2493A19LC3_297_3	3	5-DOCmem-Tg	MMD2506A21LC3_371_1	1	6-Tg-Txdet	MMD2746A6LC3_636_2	2	2-TXmem	MMD2746A34LC3_p2_637_2	2	3-GDNdet	MMD2555A29LC3_P2_B1
	MMD1661A8LC3_H1	8	299_DOC	MMD1661A100LC3_D1	4	299_Tx	MMD1780A7LC3_G1	7	299-tri-sol	MMD1780A105LC3_A2	9	299-GDN-det	MMD2309A37LC3_E5	5	917 wt DOCmem	MMD2309A215LC3_G3	7	907 wt Tx100det	MMD2309A184LC3_H11	8	909 tg Tx100mem	MMD2309A361LC3_A10	9	908 tg GDNdet	MMD1983A14LC3_14	2	KI-059	MMD1987A2LC3_2	2	WT-744	MMD2761A13LC3_59_1	1	4-TXmem	MMD2761A41LC3_p2_66_1	1	5-GDNdet	MMD2493A19LC3_297_3	3	5-DOCmem-Tg	MMD2506A17LC3_297_1	1	5-Tg-Txdet	MMD2746A10LC3_637_2	2	3-TXmem	MMD2746A42LC3_p2_297_2	2	5-GDNdet	MMD2555A41LC3_P2_43_1
	MMD1661A7LC3_G1	7	299_DOC	MMD1661A116LC3_D3	4	300_Tx	MMD1780A4LC3_D1	4	299-tri-sol	MMD1780A121LC3_A4	9	300-GDN-det	MMD2309A53LC3_E7	5	817 tg DOCmem	MMD2309A216LC3_H3	8	907 wt Tx100det	MMD2309A184LC3_H11	8	909 tg Tx100mem	MMD2309A377LC3_A12	9	909 tg GDNdet	MMD1983A18LC3_18	2	KI-066	MMD1987A6LC3_6	2	WT-745	MMD2761A4LC3_44_4	4	1-TXmem	MMD2761A45LC3_p2_69_1	1	6-GDNdet	MMD2493A19LC3_297_3	3	5-DOCmem-Tg	MMD2506A21LC3_371_1	1	6-Tg-Txdet	MMD2746A10LC3_637_2	2	3-TXmem	MMD2746A46LC3_p2_371_2	2	6-GDNdet	MMD2555A26LC3_P2_A2
	MMD1661A7LC3_G1	7	299_DOC	MMD1661A116LC3_D3	4	300_Tx	MMD1780A5LC3_E1	5	299-tri-sol	MMD1780A137LC3_A6	9	301-GDN-det	MMD2309A69LC3_E9	5	908 tg DOCmem	MMD2309A232LC3_H5	8	917 wt Tx100det	MMD2309A125LC3_E4	13	907 wt Tx100mem	MMD2309A291LC3_C1	3	834 wt GDNdet	MMD1983A22LC3_22	2	KI-069	MMD1987A10LC3_10	2	WT-746	MMD2761A8LC3_45_4	4	2-TXmem	MMD2761A28LC3_p2_44_4	4	1-GDNdet	MMD2493A23LC3_371_3	3	6-DOCmem-Tg	MMD2506A16LC3_021_4	4	4-Tg-Txdet	MMD2746A10LC3_637_2	2	3-TXmem	MMD2746A30LC3_p2_636_2	2	2-GDNdet	MMD2555A25LC3_P2_A1
	MMD1661A7LC3_G1	7	299_DOC	MMD1661A148LC3_D7	4	350_Tx	MMD1780A8LC3_H1	8	299-tri-sol	MMD1780A153LC3_A8	9	350-GDN-det	MMD2309A85LC3_E11r	5	909 tg DOCmem	MMD2309A248LC3_H7	8	817 tg Tx100det	MMD2309A157LC3_E8	13	817 tg Tx100mem	MMD2309A323LC3_C5	3	917 wt GDNdet	MMD1983A26LC3_26	2	WT-REM	MMD1987A14LC3_14	2	KI-059	MMD2761A12LC3_46_4	4	3-TXmem	MMD2761A48LC3_p2_69_4	4	6-GDNdet	MMD2493A23LC3_371_3	3	6-DOCmem-Tg	MMD2506A24LC3_371_4	4	6-Tg-Txdet	MMD2746A14LC3_021_2	2	4-TXmem	MMD2746A42LC3_p2_297_2	2	5-GDNdet	MMD2555A33LC3_P2_C1
	MMD1661A12LC3_D2	12	299_DOC	MMD1661A148LC3_D7	4	350_Tx	MMD1780A9LC3_A2	9	299-tri-sol	MMD1780A169LC3_A10	9	351-GDN-det	MMD2309A20LC3_D3	4	907 wt DOCmem	MMD2309A264LC3_H9	8	908 tg Tx100det	MMD2309A173LC3_E10	13	908 tg Tx100mem	MMD2309A339LC3_C7	3	817 tg GDNdet	MMD1983A3LC3_3	3	WT-744	MMD1987A22LC3_22	2	KI-069	MMD2761A16LC3_59_4	4	4-TXmem	MMD2761A44LC3_p2_66_4	4	5-GDNdet	MMD2493A6LC3_636_2	2	2-DOCmem-Wt	MMD2506A1LC3_635_1	1	1-WT-Txdet	MMD2746A14LC3_021_2	2	4-TXmem	MMD2746A46LC3_p2_371_2	2	6-GDNdet	MMD2555A37LC3_P2_42_1
	MMD1661A13LC3_E2	13	299_DOC	MMD1661A164LC3_D9	4	351_Tx	MMD1780A11LC3_C2	11	299-tri-sol	MMD1780A185LC3_A12	9	352-GDN-det	MMD2309A52LC3_D7	4	817 tg DOCmem	MMD2309A280LC3_H11	8	909 tg Tx100det	MMD2309A189LC3_E12	13	909 tg Tx100mem	MMD2309A355LC3_C9	3	908 tg GDNdet	MMD1983A7LC3_7	3	WT-745	MMD1987A2LC3_2	2	WT-744	MMD2761A20LC3_66_4	4	5-TXmem	MMD2761A48LC3_p2_69_4	4	6-GDNdet	MMD2493A14LC3_021_2	2	4-DOCmem-Tg	MMD2506A1LC3_635_1	1	1-WT-Txdet	MMD2746A18LC3_297_2	2	5-TXmem	MMD2746A28LC3_p2_635_4	4	1-GDNdet	MMD2555A37LC3_P2_42_1
	MMD1661A8LC3_H1	8	299_DOC	MMD1661A180LC3_D11	4	352_Tx	MMD1780A4LC3_D1	4	299-tri-sol	MMD1780A179LC3_C11	3	352-GDN-det	MMD2309A68LC3_D9	4	908 tg DOCmem	MMD2309A200LC3_H1	8	834 wt Tx100det	MMD2309A126LC3_F4	14	907 wt Tx100mem	MMD2309A356LC3_D9	4	908 tg GDNdet	MMD1983A11LC3_11	3	WT-746	MMD1987A6LC3_6	2	WT-745	MMD2761A20LC3_66_4	4	5-TXmem	MMD2761A28LC3_p2_44_4	4	1-GDNdet	MMD2493A14LC3_021_2	2	4-DOCmem-Tg	MMD2506A5LC3_636_1	1	2-WT-Txdet	MMD2746A22LC3_371_2	2	6-TXmem	MMD2746A32LC3_p2_636_4	4	2-GDNdet	MMD2555A25LC3_P2_A1
	MMD1661A8LC3_H1	8	299_DOC	MMD1661A142LC3_F6	14	301_Tx	MMD1780A8LC3_H1	8	299-tri-sol	MMD1780A103LC3_G1	7	299-GDN-det	MMD2309A84LC3_D11	4	909 tg DOCmem	MMD2309A216LC3_H3	8	907 wt Tx100det	MMD2309A190LC3_F12	14	909 tg Tx100mem	MMD2309A295LC3_G1	7	834 wt GDNdet	MMD1983A15LC3_15	3	KI-059	MMD1987A14LC3_14	2	KI-059	MMD2761A24LC3_69_4	4	6-TXmem	MMD2761A26LC3_p2_44_2	2	1-GDNdet	MMD2493A14LC3_021_2	2	4-DOCmem-Tg	MMD2506A9LC3_637_1	1	3-WT-Txdet	MMD2746A3LC3_635_3	3	1-TXmem	MMD2746A36LC3_p2_637_4	4	3-GDNdet	MMD2555A29LC3_P2_B1
	MMD1661A6LC3_F1	6	299_DOC	MMD1661A158LC3_F8	14	350_Tx	MMD1780A9LC3_A2	9	299-tri-sol	MMD1780A119LC3_G3	7	300-GDN-det	MMD2309A10LC3_B2	10	834 wt DOCmem	MMD2309A248LC3_H7	8	817 tg Tx100det	MMD2309A190LC3_F12	14	909 tg Tx100mem	MMD2309A311LC3_G3	7	907 wt GDNdet	MMD1983A19LC3_19	3	KI-066	MMD1987A22LC3_22	2	KI-069	MMD2761A3LC3_44_3	3	1-TXmem	MMD2761A38LC3_p2_59_2	2	4-GDNdet	MMD2493A1LC3_635_1	1	1-DOCmem-Wt	MMD2506A9LC3_637_1	1	3-WT-Txdet	MMD2746A7LC3_636_3	3	2-TXmem	MMD2746A40LC3_p2_021_4	4	4-GDNdet	MMD2555A33LC3_P2_C1
	MMD1661A9LC3_A2	9	299_DOC	MMD1661A99LC3_C1	3	299_Tx	MMD1780A9LC3_A2	9	299-tri-sol	MMD1780A135LC3_G5	7	301-GDN-det	MMD2309A42LC3_B6	10	917 wt DOCmem	MMD2309A264LC3_H9	8	908 tg Tx100det	MMD2309A104LC3_H1	8	834 wt Tx100mem	MMD2309A327LC3_G5	7	917 wt GDNdet	MMD1983A23LC3_23	3	KI-069	MMD1987A22LC3_22	2	KI-069	MMD2761A7LC3_45_3	3	2-TXmem	MMD2761A46LC3_p2_69_2	2	6-GDNdet	MMD2493A1LC3_635_1	1	1-DOCmem-Wt	MMD2506A13LC3_021_1	1	4-Tg-Txdet	MMD2746A11LC3_637_3	3	3-TXmem	MMD2746A40LC3_p2_021_4	4	4-GDNdet	MMD2555A37LC3_P2_42_1
	MMD1661A3LC3_C1	3	299_DOC	MMD1661A115LC3_C3	3	300_Tx	MMD1780A9LC3_A2	9	299-tri-sol	MMD1780A151LC3_G7	7	350-GDN-det	MMD2309A74LC3_B10	10	908 tg DOCmem	MMD2309A280LC3_H11	8	909 tg Tx100det	MMD2309A120LC3_H3	8	907 wt Tx100mem	MMD2309A343LC3_G7	7	817 tg GDNdet	MMD1983A27LC3_27	3	WT-REM	MMD1987A4LC3_4	4	WT-744	MMD2761A15LC3_59_3	3	4-TXmem	MMD2761A38LC3_p2_59_2	2	4-GDNdet	MMD2493A5LC3_636_1	1	2-DOCmem-Wt	MMD2506A17LC3_297_1	1	5-Tg-Txdet	MMD2746A15LC3_021_3	3	4-TXmem	MMD2746A44LC3_p2_297_4	4	5-GDNdet	MMD2555A41LC3_P2_43_1
	MMD1661A11LC3_C2	11	299_DOC	MMD1661A147LC3_C7	3	350_Tx	MMD1780A10LC3_B2	10	299-tri-sol	MMD1780A167LC3_G9	7	351-GDN-det	MMD2309A30LC3_F4	14	907 wt DOCmem	MMD2309A248LC3_H7	8	817 tg Tx100det	MMD2309A136LC3_H5	8	917 wt Tx100mem	MMD2309A359LC3_G9	7	908 tg GDNdet	MMD1983A27LC3_27	3	WT-REM	MMD1987A1LC3_1	1	WT-744	MMD2761A23LC3_69_3	3	6-TXmem	MMD2761A33LC3_p2_46_1	1	3-GDNdet	MMD2493A9LC3_637_1	1	3-DOCmem-Wt	MMD2506A21LC3_371_1	1	6-Tg-Txdet	MMD2746A19LC3_297_3	3	5-TXmem	MMD2746A44LC3_p2_297_4	4	5-GDNdet	MMD2555A45LC3_P2_44_1
	MMD1661A12LC3_D2	12	299_DOC	MMD1661A163LC3_C9	3	351_Tx	MMD1780A10LC3_B2	10	299-tri-sol	MMD1780A183LC3_G11	7	352-GDN-det	MMD2309A46LC3_F6	14	917 wt DOCmem	MMD2309A205LC3_E2	13	834 wt Tx100det	MMD2309A152LC3_H7	8	817 tg Tx100mem	MMD2309A375LC3_G11	7	909 tg GDNdet	MMD1983A25LC3_25	1	WT-REM	MMD1987A2LC3_2	2	WT-744	MMD2761A1LC3_44_1	1	1-TXmem	MMD2761A26LC3_p2_44_2	2	1-GDNdet	MMD2493A13LC3_021_1	1	4-DOCmem-Tg	MMD2506A6LC3_636_2	2	2-WT-Txdet	MMD2746A9LC3_637_1	1	3-TXmem	MMD2746A48LC3_p2_371_4	4	6-GDNdet	MMD2555A33LC3_P2_C1
	MMD1661A4LC3_D1	4	299_DOC	MMD1661A153LC3_A8	9	350_Tx	MMD1780A11LC3_C2	11	299-tri-sol	MMD1780A119LC3_G3	7	300-GDN-det	MMD2309A62LC3_F8	14	817 tg DOCmem	MMD2309A285LC3_E12	13	909 tg Tx100det	MMD2309A168LC3_H9	8	908 tg Tx100mem	MMD2309A296LC3_H1	8	834 wt GDNdet	MMD1983A2LC3_2	2	WT-744	MMD1987A5LC3_5	1	WT-745	MMD2761A5LC3_45_1	1	2-TXmem	MMD2761A30LC3_p2_45_2	2	2-GDNdet	MMD2493A17LC3_297_1	1	5-DOCmem-Tg	MMD2506A1LC3_635_1	1	1-WT-Txdet	MMD2746A14LC3_021_2	2	4-TXmem	MMD2746A25LC3_p2_635_1	1	1-GDNdet	MMD2555A41LC3_P2_43_1
	MMD1661A3LC3_C1	3	299_DOC	MMD1661A153LC3_A8	9	350_Tx	MMD1780A9LC3_A2	9	299-tri-sol	MMD1780A135LC3_G5	7	301-GDN-det	MMD2309A94LC3_F12	14	909 tg DOCmem	MMD2309A226LC3_B5	2	917 wt Tx100det	MMD2309A184LC3_H11	8	909 tg Tx100mem	MMD2309A312LC3_H3	8	907 wt GDNdet	MMD1983A6LC3_6	2	WT-745	MMD1987A5LC3_5	1	WT-745	MMD2761A9LC3_46_1	1	3-TXmem	MMD2761A34LC3_p2_46_2	2	3-GDNdet	MMD2493A21LC3_371_1	1	6-DOCmem-Tg	MMD2506A5LC3_636_1	1	2-WT-Txdet	MMD2746A18LC3_297_2	2	5-TXmem	MMD2746A29LC3_p2_636_1	1	2-GDNdet	MMD2555A37LC3_P2_42_1
	MMD1661A2LC3_B1	2	299_DOC	MMD1661A169LC3_A10	9	351_Tx	MMD1780A9LC3_A2	9	299-tri-sol	MMD1780A151LC3_G7	7	350-GDN-det	MMD2309A9LC3_A2	9	834 wt DOCmem	MMD2309A260LC3_D9	4	908 tg Tx100det	MMD2309A184LC3_H11	8	909 tg Tx100mem	MMD2309A328LC3_H5	8	917 wt GDNdet	MMD1983A10LC3_10	2	WT-746	MMD1987A6LC3_6	2	WT-745	MMD2761A2LC3_44_2	2	1-TXmem	MMD2761A38LC3_p2_59_2	2	4-GDNdet	MMD2493A7LC3_636_3	3	2-DOCmem-Wt	MMD2506A9LC3_637_1	1	3-WT-Txdet	MMD2746A3LC3_635_3	3	1-TXmem	MMD2746A33LC3_p2_637_1	1	3-GDNdet	MMD2555A41LC3_P2_43_1
	MMD1661A3LC3_C1	3	299_DOC	MMD1661A185LC3_A12	9	352_Tx	MMD1780A10LC3_B2	10	299-tri-sol	MMD1780A183LC3_G11	7	352-GDN-det	MMD2309A57LC3_A8	9	817 tg DOCmem	MMD2309A274LC3_B11	2	909 tg Tx100det	MMD2309A101LC3_E1	5	834 wt Tx100mem	MMD2309A360LC3_H9	8	908 tg GDNdet	MMD1983A14LC3_14	2	KI-059	MMD1987A9LC3_9	1	WT-746	MMD2761A1LC3_44_1	1	1-TXmem	MMD2761A42LC3_p2_66_2	2	5-GDNdet	MMD2493A19LC3_297_3	3	5-DOCmem-Tg	MMD2506A13LC3_021_1	1	4-Tg-Txdet	MMD2746A3LC3_635_3	3	1-TXmem	MMD2746A37LC3_p2_021_1	1	4-GDNdet	MMD2555A45LC3_P2_44_1
	MMD1661A2LC3_B1	2	299_DOC	MMD1661A185LC3_A12	9	352_Tx	MMD1780A10LC3_B2	10	299-tri-sol	MMD1780A109LC3_E2	13	299-GDN-det	MMD2309A9LC3_A2	9	834 wt DOCmem	MMD2309A262LC3_F9	6	908 tg Tx100det	MMD2309A117LC3_E3	5	907 wt Tx100mem	MMD2309A376LC3_H11	8	909 tg GDNdet	MMD1983A18LC3_18	2	KI-066	MMD1987A10LC3_10	2	WT-746	MMD2761A5LC3_45_1	1	2-TXmem	MMD2761A46LC3_p2_69_2	2	6-GDNdet	MMD2493A17LC3_297_1	1	5-DOCmem-Tg	MMD2506A17LC3_297_1	1	5-Tg-Txdet	MMD2746A7LC3_636_3	3	2-TXmem	MMD2746A41LC3_p2_297_1	1	5-GDNdet	MMD2555A37LC3_P2_42_1
	MMD1661A2LC3_B1	2	299_DOC	MMD1661A105LC3_A2	9	299_Tx	MMD1780A12LC3_D2	12	299-tri-sol	MMD1780A110LC3_F2	14	299-GDN-det	MMD2309A9LC3_A2	9	834 wt DOCmem	MMD2309A200LC3_H1	8	834 wt Tx100det	MMD2309A133LC3_E5	5	917 wt Tx100mem	MMD2309A344LC3_H7	8	817 tg GDNdet	MMD1983A22LC3_22	2	KI-069	MMD1987A13LC3_13	1	KI-059	MMD2761A9LC3_46_1	1	3-TXmem	MMD2761A25LC3_p2_44_1	1	1-GDNdet	MMD2493A2LC3_635_2	2	1-DOCmem-Wt	MMD2506A17LC3_297_1	1	5-Tg-Txdet	MMD2746A7LC3_636_3	3	2-TXmem	MMD2746A45LC3_p2_371_1	1	6-GDNdet	MMD2555A45LC3_P2_44_1
	MMD1661A3LC3_C1	3	299_DOC	MMD1661A121LC3_A4	9	300_Tx	MMD1780A4LC3_D1	4	299-tri-sol	MMD1780A125LC3_E4	13	300-GDN-det	MMD2309A41LC3_A6	9	917 wt DOCmem	MMD2309A232LC3_H5	8	917 wt Tx100det	MMD2309A149LC3_E7	5	817 tg Tx100mem	MMD2309A291LC3_C1	3	834 wt GDNdet	MMD1983A26LC3_26	2	WT-REM	MMD1987A14LC3_14	2	KI-059	MMD2761A13LC3_59_1	1	4-TXmem	MMD2761A25LC3_p2_44_1	1	1-GDNdet	MMD2493A2LC3_635_2	2	1-DOCmem-Wt	MMD2506A21LC3_371_1	1	6-Tg-Txdet	MMD2746A11LC3_637_3	3	3-TXmem	MMD2746A30LC3_p2_636_2	2	2-GDNdet	MMD2555A27LC3_P2_A3
	MMD1661A4LC3_D1	4	299_DOC	MMD1661A137LC3_A6	9	301_Tx	MMD1780A4LC3_D1	4	299-tri-sol	MMD1780A141LC3_E6	13	301-GDN-det	MMD2309A41LC3_A6	9	917 wt DOCmem	MMD2309A280LC3_H11	8	909 tg Tx100det	MMD2309A165LC3_E9	5	908 tg Tx100mem	MMD2309A292LC3_D1	4	834 wt GDNdet	MMD1983A6LC3_6	2	WT-745	MMD1987A17LC3_17	1	KI-066	MMD2761A17LC3_66_1	1	5-TXmem	MMD2761A29LC3_p2_45_1	1	2-GDNdet	MMD2493A6LC3_636_2	2	2-DOCmem-Wt	MMD2506A14LC3_021_2	2	4-Tg-Txdet	MMD2746A11LC3_637_3	3	3-TXmem	MMD2746A34LC3_p2_637_2	2	3-GDNdet	MMD2555A27LC3_P2_A3
	MMD1661A2LC3_B1	2	299_DOC	MMD1661A153LC3_A8	9	350_Tx	MMD1780A15LC3_G2	15	299-tri-sol	MMD1780A142LC3_F6	14	301-GDN-det	MMD2309A57LC3_A8	9	817 tg DOCmem	MMD2309A214LC3_F3	6	907 wt Tx100det	MMD2309A166LC3_F9	6	908 tg Tx100mem	MMD2309A306LC3_B3	2	907 wt GDNdet	MMD1983A6LC3_6	2	WT-745	MMD1987A18LC3_18	2	KI-066	MMD2761A21LC3_69_1r	1	6-TXmem	MMD2761A33LC3_p2_46_1	1	3-GDNdet	MMD2493A10LC3_637_2	2	3-DOCmem-Wt	MMD2506A11LC3_637_3	3	3-WT-Txdet	MMD2746A15LC3_021_3	3	4-TXmem	MMD2746A38LC3_p2_021_2	2	4-GDNdet	MMD2555A31LC3_P2_B3
	MMD1661A8LC3_H1	8	299_DOC	MMD1661A184LC3_H11	8	352_Tx	MMD1780A15LC3_G2	15	299-tri-sol	MMD1780A158LC3_F8	14	350-GDN-det	MMD2309A57LC3_A8	9	817 tg DOCmem	MMD2309A262LC3_F9	6	908 tg Tx100det	MMD2309A182LC3_F11	6	909 tg Tx100mem	MMD2309A307LC3_C3	3	907 wt GDNdet	MMD1983A10LC3_10	2	WT-746	MMD1987A21LC3_21	1	KI-069	MMD2761A7LC3_45_3	3	2-TXmem	MMD2761A33LC3_p2_46_1	1	3-GDNdet	MMD2493A10LC3_637_2	2	3-DOCmem-Wt	MMD2506A3LC3_635_3	3	1-WT-Txdet	MMD2746A15LC3_021_3	3	4-TXmem	MMD2746A42LC3_p2_297_2	2	5-GDNdet	MMD2555A31LC3_P2_B3
	MMD1661A9LC3_A2	9	299_DOC	MMD1661A185LC3_A12	9	352_Tx	MMD1780A16LC3_H2	16	299-tri-sol	MMD1780A173LC3_E10	13	351-GDN-det	MMD2309A57LC3_A8	9	817 tg DOCmem	MMD2309A278LC3_F11	6	909 tg Tx100det	MMD2309A100LC3_D1	4	834 wt Tx100mem	MMD2309A323LC3_C5	3	917 wt GDNdet	MMD1983A22LC3_22	2	KI-069	MMD1987A22LC3_22	2	KI-069	MMD2761A15LC3_59_3	3	4-TXmem	MMD2761A37LC3_p2_59_1	1	4-GDNdet	MMD2493A14LC3_021_2	2	4-DOCmem-Tg	MMD2506A3LC3_635_3	3	1-WT-Txdet	MMD2746A19LC3_297_3	3	5-TXmem	MMD2746A39LC3_p2_021_3	3	4-GDNdet	MMD2555A35LC3_P2_C3
	MMD1661A12LC3_D2	12	299_DOC	MMD1661A156LC3_D8	12	350_Tx	MMD1780A14LC3_F2	14	299-tri-sol	MMD1780A190LC3_F12	14	352-GDN-det	MMD2309A73LC3_A10	9	908 tg DOCmem	MMD2309A196LC3_D1	4	834 wt Tx100det	MMD2309A164LC3_D9	4	908 tg Tx100mem	MMD2309A354LC3_B9	2	908 tg GDNdet	MMD1983A22LC3_22	2	KI-069	MMD1987A5LC3_5	1	WT-745	MMD2761A19LC3_66_3	3	5-TXmem	MMD2761A41LC3_p2_66_1	1	5-GDNdet	MMD2493A18LC3_297_2	2	5-DOCmem-Tg	MMD2506A7LC3_636_3	3	2-WT-Txdet	MMD2746A3LC3_635_3	3	1-TXmem	MMD2746A28LC3_p2_635_4	4	1-GDNdet	MMD2555A35LC3_P2_C3
	MMD1661A3LC3_C1	3	299_DOC	MMD1661A102LC3_F1	6	299_Tx	MMD1780A12LC3_D2	12	299-tri-sol	MMD1780A97LC3_A1	1	299-GDN-det	MMD2309A73LC3_A10	9	908 tg DOCmem	MMD2309A212LC3_D3	4	907 wt Tx100det	MMD2309A122LC3_B4	10	907 wt Tx100mem	MMD2309A355LC3_C9	3	908 tg GDNdet	MMD1983A4LC3_4	3	WT-744	MMD1987A21LC3_21	1	KI-069	MMD2761A23LC3_69_3	3	6-TXmem	MMD2761A45LC3_p2_69_1	1	6-GDNdet	MMD2493A22LC3_371_2	2	6-DOCmem-Tg	MMD2506A7LC3_636_3	3	2-WT-Txdet	MMD2746A3LC3_635_3	3	1-TXmem	MMD2746A32LC3_p2_636_4	4	2-GDNdet	MMD2555A39LC3_P2_42_3
	MMD1661A3LC3_C1	3	299_DOC	MMD1661A118LC3_F3	6	300_Tx	MMD1780A4LC3_D1	4	299-tri-sol	MMD1780A98LC3_B1	2	299-GDN-det	MMD2309A89LC3_A12	9	909 tg DOCmem	MMD2309A228LC3_D5	4	917 wt Tx100det	MMD2309A138LC3_B6	10	917 wt Tx100mem	MMD2309A355LC3_C9	3	908 tg GDNdet	MMD1983A8LC3_8	4	WT-745	MMD1987A21LC3_21	1	KI-069	MMD2761A6LC3_45_2	2	2-TXmem	MMD2761A47LC3_p2_69_3	3	6-GDNdet	MMD2493A22LC3_371_2	2	6-DOCmem-Tg	MMD2506A10LC3_637_2	2	3-WT-Txdet	MMD2746A3LC3_635_3	3	1-TXmem	MMD2746A32LC3_p2_636_4	4	2-GDNdet	MMD2555A43LC3_P2_43_3
	MMD1661A3LC3_C1	3	299_DOC	MMD1661A134LC3_F5	6	301_Tx	MMD1780A7LC3_G1	7	299-tri-sol	MMD1780A113LC3_A3	1	300-GDN-det	MMD2309A89LC3_A12	9	909 tg DOCmem	MMD2309A244LC3_D7	4	817 tg Tx100det	MMD2309A154LC3_B8	10	817 tg Tx100mem	MMD2309A301LC3_E2	13	834 wt GDNdet	MMD1983A16LC3_16	4	KI-059	MMD1987A17LC3_17	1	KI-066	MMD2761A10LC3_46_2	2	3-TXmem	MMD2761A28LC3_p2_44_4	4	1-GDNdet	MMD2493A6LC3_636_2	2	2-DOCmem-Wt	MMD2506A11LC3_637_3	3	3-WT-Txdet	MMD2746A3LC3_635_3	3	1-TXmem	MMD2746A30LC3_p2_636_2	2	2-GDNdet	MMD2555A43LC3_P2_43_3
	MMD1661A4LC3_D1	4	299_DOC	MMD1661A134LC3_F5	6	301_Tx	MMD1780A12LC3_D2	12	299-tri-sol	MMD1780A129LC3_A5	1	301-GDN-det	MMD2309A4LC3_D1	4	834 wt DOCmem	MMD2309A260LC3_D9	4	908 tg Tx100det	MMD2309A170LC3_B10	10	908 tg Tx100mem	MMD2309A350LC3_F8	14	817 tg GDNdet	MMD1983A20LC3_20	4	KI-066	MMD1987A21LC3_21	1	KI-069	MMD2761A4LC3_44_4	4	1-TXmem	MMD2761A32LC3_p2_45_4	4	2-GDNdet	MMD2493A14LC3_021_2	2	4-DOCmem-Tg	MMD2506A11LC3_637_3	3	3-WT-Txdet	MMD2746A7LC3_636_3	3	2-TXmem	MMD2746A38LC3_p2_021_2	2	4-GDNdet	MMD2555A47LC3_P2_44_3
	MMD1661A5LC3_E1	5	299_DOC	MMD1661A166LC3_F9	6	351_Tx	MMD1780A13LC3_E2	13	299-tri-sol	MMD1780A145LC3_A7	1	350-GDN-det	MMD2309A36LC3_D5	4	917 wt DOCmem	MMD2309A202LC3_B2	10	834 wt Tx100det	MMD2309A186LC3_B12	10	909 tg Tx100mem	MMD2309A300LC3_D2	12	834 wt GDNdet	MMD1983A24LC3_24	4	KI-069	MMD1987A21LC3_21	1	KI-069	MMD2761A8LC3_45_4	4	2-TXmem	MMD2761A36LC3_p2_46_4	4	3-GDNdet	MMD2493A14LC3_021_2	2	4-DOCmem-Tg	MMD2506A14LC3_021_2	2	4-Tg-Txdet	MMD2746A11LC3_637_3	3	3-TXmem	MMD2746A46LC3_p2_371_2	2	6-GDNdet	MMD2555A47LC3_P2_44_3
	MMD1661A4LC3_D1	4	299_DOC	MMD1661A118LC3_F3	6	300_Tx	MMD1780A14LC3_F2	14	299-tri-sol	MMD1780A146LC3_B7	2	350-GDN-det	MMD2309A52LC3_D7	4	817 tg DOCmem	MMD2309A218LC3_B4	10	907 wt Tx100det	MMD2309A126LC3_F4	14	907 wt Tx100mem	MMD2309A316LC3_D4	12	907 wt GDNdet	MMD1983A28LC3_28	4	WT-REM	MMD1987A1LC3_1	1	WT-744	MMD2761A12LC3_46_4	4	3-TXmem	MMD2761A28LC3_p2_44_4	4	1-GDNdet	MMD2493A22LC3_371_2	2	6-DOCmem-Tg	MMD2506A15LC3_021_3	3	4-Tg-Txdet	MMD2746A11LC3_637_3	3	3-TXmem	MMD2746A32LC3_p2_636_4	4	2-GDNdet	MMD2555A39LC3_P2_42_3
	MMD1661A4LC3_D1	4	299_DOC	MMD1661A134LC3_F5	6	301_Tx	MMD1780A14LC3_F2	14	299-tri-sol	MMD1780A161LC3_A9	1	351-GDN-det	MMD2309A68LC3_D9	4	908 tg DOCmem	MMD2309A266LC3_B10	10	908 tg Tx100det	MMD2309A158LC3_F8	14	817 tg Tx100mem	MMD2309A311LC3_G3	7	907 wt GDNdet	MMD1983A5LC3_5	1	WT-745	MMD1987A5LC3_5	1	WT-745	MMD2761A16LC3_59_4	4	4-TXmem	MMD2761A48LC3_p2_69_4	4	6-GDNdet	MMD2493A12LC3_637_4	4	3-DOCmem-Wt	MMD2506A15LC3_021_3	3	4-Tg-Txdet	MMD2746A11LC3_637_3	3	3-TXmem	MMD2746A40LC3_p2_021_4	4	4-GDNdet	MMD2555A47LC3_P2_44_3
	MMD1661A6LC3_F1	6	299_DOC	MMD1661A150LC3_F7	6	350_Tx	MMD1780A9LC3_A2	9	299-tri-sol	MMD1780A163LC3_C9	3	351-GDN-det	MMD2309A6LC3_F1	6	834 wt DOCmem	MMD2309A218LC3_B4	10	907 wt Tx100det	MMD2309A190LC3_F12	14	909 tg Tx100mem	MMD2309A327LC3_G5	7	917 wt GDNdet	MMD1983A21LC3_21	1	KI-069	MMD1987A9LC3_9	1	WT-746	MMD2761A24LC3_69_4	4	6-TXmem	MMD2761A27LC3_p2_44_3	3	1-GDNdet	MMD2493A20LC3_297_4	4	5-DOCmem-Tg	MMD2506A15LC3_021_3	3	4-Tg-Txdet	MMD2746A15LC3_021_3	3	4-TXmem	MMD2746A47LC3_p2_371_3	3	6-GDNdet	MMD2555A47LC3_P2_44_3
	MMD1661A7LC3_G1	7	299_DOC	MMD1661A166LC3_F9	6	351_Tx	MMD1780A9LC3_A2	9	299-tri-sol	MMD1780A177LC3_A11	1	352-GDN-det	MMD2309A22LC3_F3	6	907 wt DOCmem	MMD2309A201LC3_A2	9	834 wt Tx100det	MMD2309A105LC3_A2	9	834 wt Tx100mem	MMD2309A343LC3_G7	7	817 tg GDNdet	MMD1983A25LC3_25	1	WT-REM	MMD1987A17LC3_17	1	KI-066	MMD2761A12LC3_46_4	4	3-TXmem	MMD2761A27LC3_p2_44_3	3	1-GDNdet	MMD2493A1LC3_635_1	1	1-DOCmem-Wt	MMD2506A19LC3_297_3	3	5-Tg-Txdet	MMD2746A15LC3_021_3	3	4-TXmem	MMD2746A28LC3_p2_635_4	4	1-GDNdet	MMD2555A47LC3_P2_44_3
	MMD1661A7LC3_G1	7	299_DOC	MMD1661A101LC3_E1	5	299_Tx	MMD1780A13LC3_E2	13	299-tri-sol	MMD1780A179LC3_C11	3	352-GDN-det	MMD2309A54LC3_F7	6	817 tg DOCmem	MMD2309A201LC3_A2	9	834 wt Tx100det	MMD2309A105LC3_A2	9	834 wt Tx100mem	MMD2309A375LC3_G11	7	909 tg GDNdet	MMD1983A28LC3_28	4	WT-REM	MMD1987A17LC3_17	1	KI-066	MMD2761A2LC3_44_2	2	1-TXmem	MMD2761A31LC3_p2_45_3	3	2-GDNdet	MMD2493A5LC3_636_1	1	2-DOCmem-Wt	MMD2506A19LC3_297_3	3	5-Tg-Txdet	MMD2746A19LC3_297_3	3	5-TXmem	MMD2746A40LC3_p2_021_4	4	4-GDNdet	MMD2555A47LC3_P2_44_3
	MMD1661A6LC3_F1	6	299_DOC	MMD1661A117LC3_E3	5	300_Tx	MMD1780A13LC3_E2	13	299-tri-sol	MMD1780A146LC3_B7	2	350-GDN-det	MMD2309A70LC3_F9	6	908 tg DOCmem	MMD2309A217LC3_A4	9	907 wt Tx100det	MMD2309A121LC3_A4	9	907 wt Tx100mem	MMD2309A375LC3_G11	7	909 tg GDNdet	MMD1983A12LC3_12	4	WT-746	MMD1987A21LC3_21	1	KI-069	MMD2761A2LC3_44_2	2	1-TXmem	MMD2761A31LC3_p2_45_3	3	2-GDNdet	MMD2493A9LC3_637_1	1	3-DOCmem-Wt	MMD2506A19LC3_297_3	3	5-Tg-Txdet	MMD2746A19LC3_297_3	3	5-TXmem	MMD2746A38LC3_p2_021_2	2	4-GDNdet	MMD2555A34LC3_P2_C2
	MMD1661A8LC3_H1	8	299_DOC	MMD1661A117LC3_E3	5	300_Tx	MMD1780A3LC3_C1	3	299-tri-sol	MMD1780A178LC3_B11	2	352-GDN-det	MMD2309A86LC3_F11r	6	909 tg DOCmem	MMD2309A217LC3_A4	9	907 wt Tx100det	MMD2309A121LC3_A4	9	907 wt Tx100mem	MMD2309A356LC3_D9	4	908 tg GDNdet	MMD1983A2LC3_2	2	WT-744	MMD1987A21LC3_21	1	KI-069	MMD2761A2LC3_44_2	2	1-TXmem	MMD2761A35LC3_p2_46_3	3	3-GDNdet	MMD2493A13LC3_021_1	1	4-DOCmem-Tg	MMD2506A19LC3_297_3	3	5-Tg-Txdet	MMD2746A23LC3_371_3	3	6-TXmem	MMD2746A26LC3_p2_635_2	2	1-GDNdet	MMD2555A27LC3_P2_A3
	MMD1661A8LC3_H1	8	299_DOC	MMD1661A118LC3_F3	6	300_Tx	MMD1780A7LC3_G1	7	299-tri-sol	MMD1780A190LC3_F12	14	352-GDN-det	MMD2309A7LC3_G1	7	834 wt DOCmem	MMD2309A233LC3_A6	9	917 wt Tx100det	MMD2309A137LC3_A6	9	917 wt Tx100mem	MMD2309A356LC3_D9	4	908 tg GDNdet	MMD1983A18LC3_18	2	KI-066	MMD1987A5LC3_5	1	WT-745	MMD2761A3LC3_44_3	3	1-TXmem	MMD2761A35LC3_p2_46_3	3	3-GDNdet	MMD2493A17LC3_297_1	1	5-DOCmem-Tg	MMD2506A22LC3_371_2	2	6-Tg-Txdet	MMD2746A23LC3_371_3	3	6-TXmem	MMD2746A30LC3_p2_636_2	2	2-GDNdet	MMD2555A47LC3_P2_44_3
	MMD1661A9LC3_A2	9	299_DOC	MMD1661A133LC3_E5	5	301_Tx	MMD1780A15LC3_G2	15	299-tri-sol	MMD1780A157LC3_E8	13	350-GDN-det	MMD2309A39LC3_G5	7	917 wt DOCmem	MMD2309A233LC3_A6	9	917 wt Tx100det	MMD2309A137LC3_A6	9	917 wt Tx100mem	MMD2309A309LC3_E3	5	907 wt GDNdet	MMD1983A18LC3_18	2	KI-066	MMD1987A17LC3_17	1	KI-066	MMD2761A6LC3_45_2	2	2-TXmem	MMD2761A38LC3_p2_59_2	2	4-GDNdet	MMD2493A21LC3_371_1	1	6-DOCmem-Tg	MMD2506A23LC3_371_3	3	6-Tg-Txdet	MMD2746A4LC3_635_4	4	1-TXmem	MMD2746A34LC3_p2_637_2	2	3-GDNdet	MMD2555A38LC3_P2_42_2
	MMD1661A7LC3_G1	7	299_DOC	MMD1661A149LC3_E7	5	350_Tx	MMD1780A16LC3_H2	16	299-tri-sol	MMD1780A173LC3_E10	13	351-GDN-det	MMD2309A39LC3_G5	7	917 wt DOCmem	MMD2309A249LC3_A8	9	817 tg Tx100det	MMD2309A153LC3_A8	9	817 tg Tx100mem	MMD2309A341LC3_E7	5	817 tg GDNdet	MMD1983A22LC3_22	2	KI-069	MMD1987A21LC3_21	1	KI-069	MMD2761A6LC3_45_2	2	2-TXmem	MMD2761A39LC3_p2_59_3	3	4-GDNdet	MMD2493A2LC3_635_2	2	1-DOCmem-Wt	MMD2506A23LC3_371_3	3	6-Tg-Txdet	MMD2746A8LC3_636_4	4	2-TXmem	MMD2746A38LC3_p2_021_2	2	4-GDNdet	MMD2555A42LC3_P2_43_2
	MMD1661A4LC3_D1	4	299_DOC	MMD1661A165LC3_E9	5	351_Tx	MMD1780A2LC3_B1	2	299-tri-sol	MMD1780A102LC3_F1	6	299-GDN-det	MMD2309A55LC3_G7	7	817 tg DOCmem	MMD2309A249LC3_A8	9	817 tg Tx100det	MMD2309A153LC3_A8	9	817 tg Tx100mem	MMD2309A357LC3_E9	5	908 tg GDNdet	MMD1983A16LC3_16	4	KI-059	MMD1987A1LC3_1	1	WT-744	MMD2761A7LC3_45_3	3	2-TXmem	MMD2761A42LC3_p2_66_2	2	5-GDNdet	MMD2493A10LC3_637_2	2	3-DOCmem-Wt	MMD2506A2LC3_635_2	2	1-WT-Txdet	MMD2746A12LC3_637_4	4	3-TXmem	MMD2746A42LC3_p2_297_2	2	5-GDNdet	MMD2555A46LC3_P2_44_2
	MMD1661A10LC3_B2	10	299_DOC	MMD1661A181LC3_E11	5	352_Tx	MMD1780A3LC3_C1	3	299-tri-sol	MMD1780A103LC3_G1	7	299-GDN-det	MMD2309A71LC3_G9	7	908 tg DOCmem	MMD2309A249LC3_A8	9	817 tg Tx100det	MMD2309A154LC3_B8	10	817 tg Tx100mem	MMD2309A311LC3_G3	7	907 wt GDNdet	MMD1983A4LC3_4	3	WT-744	MMD1987A13LC3_13	1	KI-059	MMD2761A7LC3_45_3	3	2-TXmem	MMD2761A43LC3_p2_66_3	3	5-GDNdet	MMD2493A3LC3_635_3	3	1-DOCmem-Wt	MMD2506A6LC3_636_2	2	2-WT-Txdet	MMD2746A20LC3_297_4	4	5-TXmem	MMD2746A25LC3_p2_635_1	1	1-GDNdet	MMD2555A27LC3_P2_A3
	MMD1661A10LC3_B2	10	299_DOC	MMD1661A101LC3_E1	5	299_Tx	MMD1780A4LC3_D1	4	299-tri-sol	MMD1780A119LC3_G3	7	300-GDN-det	MMD2309A87LC3_G11	7	909 tg DOCmem	MMD2309A265LC3_A10	9	908 tg Tx100det	MMD2309A169LC3_A10	9	908 tg Tx100mem	MMD2309A343LC3_G7	7	817 tg GDNdet	MMD1983A24LC3_24	4	KI-069	MMD1987A17LC3_17	1	KI-066	MMD2761A10LC3_46_2	2	3-TXmem	MMD2761A43LC3_p2_66_3	3	5-GDNdet	MMD2493A7LC3_636_3	3	2-DOCmem-Wt	MMD2506A10LC3_637_2	2	3-WT-Txdet	MMD2746A24LC3_371_4	4	6-TXmem	MMD2746A29LC3_p2_636_1	1	2-GDNdet	MMD2555A31LC3_P2_B3
	MMD1661A1LC3_A1	1	299_DOC	MMD1661A102LC3_F1	6	299_Tx	MMD1780A5LC3_E1	5	299-tri-sol	MMD1780A134LC3_F5	6	301-GDN-det	MMD2309A23LC3_G3	7	907 wt DOCmem	MMD2309A265LC3_A10	9	908 tg Tx100det	MMD2309A169LC3_A10	9	908 tg Tx100mem	MMD2309A292LC3_D1	4	834 wt GDNdet	MMD1983A28LC3_28	4	WT-REM	MMD1987A13LC3_13	1	KI-059	MMD2761A10LC3_46_2	2	3-TXmem	MMD2761A47LC3_p2_69_3	3	6-GDNdet	MMD2493A11LC3_637_3	3	3-DOCmem-Wt	MMD2506A14LC3_021_2	2	4-Tg-Txdet	MMD2746A2LC3_635_2	2	1-TXmem	MMD2746A33LC3_p2_637_1	1	3-GDNdet	MMD2555A43LC3_P2_43_3
	MMD1661A2LC3_B1	2	299_DOC	MMD1661A117LC3_E3	5	300_Tx	MMD1780A7LC3_G1	7	299-tri-sol	MMD1780A135LC3_G5	7	301-GDN-det	MMD2309A4LC3_D1	4	834 wt DOCmem	MMD2309A281LC3_A12	9	909 tg Tx100det	MMD2309A170LC3_B10	10	908 tg Tx100mem	MMD2309A307LC3_C3	3	907 wt GDNdet	MMD1983A6LC3_6	2	WT-745	MMD1987A2LC3_2	2	WT-744	MMD2761A10LC3_46_2	2	3-TXmem	MMD2761A47LC3_p2_69_3	3	6-GDNdet	MMD2493A19LC3_297_3	3	5-DOCmem-Tg	MMD2506A22LC3_371_2	2	6-Tg-Txdet	MMD2746A16LC3_021_4	4	4-TXmem	MMD2746A41LC3_p2_297_1	1	5-GDNdet	MMD2555A27LC3_P2_A3
	MMD1661A2LC3_B1	2	299_DOC	MMD1661A118LC3_F3	6	300_Tx	MMD1780A7LC3_G1	7	299-tri-sol	MMD1780A151LC3_G7	7	350-GDN-det	MMD2309A20LC3_D3	4	907 wt DOCmem	MMD2309A281LC3_A12	9	909 tg Tx100det	MMD2309A185LC3_A12	9	909 tg Tx100mem	MMD2309A308LC3_D3	4	907 wt GDNdet	MMD1983A10LC3_10	2	WT-746	MMD1987A2LC3_2	2	WT-744	MMD2761A11LC3_46_3	3	3-TXmem	MMD2761A25LC3_p2_44_1	1	1-GDNdet	MMD2493A23LC3_371_3	3	6-DOCmem-Tg	MMD2506A4LC3_635_4	4	1-WT-Txdet	MMD2746A3LC3_635_3	3	1-TXmem	MMD2746A25LC3_p2_635_1	1	1-GDNdet	MMD2555A35LC3_P2_C3
	MMD1661A5LC3_E1	5	299_DOC	MMD1661A133LC3_E5	5	301_Tx	MMD1780A7LC3_G1	7	299-tri-sol	MMD1780A183LC3_G11	7	352-GDN-det	MMD2309A35LC3_C5	3	917 wt DOCmem	MMD2309A198LC3_F1	6	834 wt Tx100det	MMD2309A185LC3_A12	9	909 tg Tx100mem	MMD2309A324LC3_D5	4	917 wt GDNdet	MMD1983A14LC3_14	2	KI-059	MMD1987A6LC3_6	2	WT-745	MMD2761A11LC3_46_3	3	3-TXmem	MMD2761A33LC3_p2_46_1	1	3-GDNdet	MMD2493A23LC3_371_3	3	6-DOCmem-Tg	MMD2506A16LC3_021_4	4	4-Tg-Txdet	MMD2746A11LC3_637_3	3	3-TXmem	MMD2746A25LC3_p2_635_1	1	1-GDNdet	MMD2555A39LC3_P2_42_3
	MMD1661A6LC3_F1	6	299_DOC	MMD1661A134LC3_F5	6	301_Tx	MMD1780A7LC3_G1	7	299-tri-sol	MMD1780A183LC3_G11	7	352-GDN-det	MMD2309A36LC3_D5	4	917 wt DOCmem	MMD2309A214LC3_F3	6	907 wt Tx100det	MMD2309A186LC3_B12	10	909 tg Tx100mem	MMD2309A339LC3_C7	3	817 tg GDNdet	MMD1983A2LC3_2	2	WT-744	MMD1987A3LC3_3	3	WT-744	MMD2761A14LC3_59_2	2	4-TXmem	MMD2761A25LC3_p2_44_1	1	1-GDNdet	MMD2493A1LC3_635_1	1	1-DOCmem-Wt	MMD2506A9LC3_637_1	1	3-WT-Txdet	MMD2746A1LC3_635_1	1	1-TXmem	MMD2746A26LC3_p2_635_2	2	1-GDNdet	MMD2555A43LC3_P2_43_3
	MMD1661A6LC3_F1	6	299_DOC	MMD1661A149LC3_E7	5	350_Tx	MMD1780A1LC3_A1	1	299-tri-sol	MMD1780A149LC3_E7	5	350-GDN-det	MMD2309A52LC3_D7	4	817 tg DOCmem	MMD2309A230LC3_F5	6	917 wt Tx100det	MMD2309A186LC3_B12	10	909 tg Tx100mem	MMD2309A340LC3_D7	4	817 tg GDNdet	MMD1983A6LC3_6	2	WT-745	MMD1987A7LC3_7	3	WT-745	MMD2761A14LC3_59_2	2	4-TXmem	MMD2761A33LC3_p2_46_1	1	3-GDNdet	MMD2493A5LC3_636_1	1	2-DOCmem-Wt	MMD2506A13LC3_021_1	1	4-Tg-Txdet	MMD2746A2LC3_635_2	2	1-TXmem	MMD2746A29LC3_p2_636_1	1	2-GDNdet	MMD2555A47LC3_P2_44_3
	MMD1661A5LC3_E1	5	299_DOC	MMD1661A165LC3_E9	5	351_Tx	MMD1780A2LC3_B1	2	299-tri-sol	MMD1780A131LC3_C5	3	301-GDN-det	MMD2309A68LC3_D9	4	908 tg DOCmem	MMD2309A261LC3_E9	5	908 tg Tx100det	MMD2309A108LC3_D2	12	834 wt Tx100mem	MMD2309A354LC3_B9	2	908 tg GDNdet	MMD1983A10LC3_10	2	WT-746	MMD1987A7LC3_7	3	WT-745	MMD2761A15LC3_59_3	3	4-TXmem	MMD2761A37LC3_p2_59_1	1	4-GDNdet	MMD2493A9LC3_637_1	1	3-DOCmem-Wt	MMD2506A17LC3_297_1	1	5-Tg-Txdet	MMD2746A6LC3_636_2	2	2-TXmem	MMD2746A29LC3_p2_636_1	1	2-GDNdet	MMD2555A47LC3_P2_44_3
	MMD1661A3LC3_C1	3	299_DOC	MMD1661A166LC3_F9	6	351_Tx	MMD1780A3LC3_C1	3	299-tri-sol	MMD1780A163LC3_C9	3	351-GDN-det	MMD2309A83LC3_C11	3	909 tg DOCmem	MMD2309A262LC3_F9	6	908 tg Tx100det	MMD2309A140LC3_D6	12	917 wt Tx100mem	MMD2309A355LC3_C9	3	908 tg GDNdet	MMD1983A18LC3_18	2	KI-066	MMD1987A11LC3_11	3	WT-746	MMD2761A18LC3_66_2	2	5-TXmem	MMD2761A41LC3_p2_66_1	1	5-GDNdet	MMD2493A13LC3_021_1	1	4-DOCmem-Tg	MMD2506A21LC3_371_1	1	6-Tg-Txdet	MMD2746A2LC3_635_2	2	1-TXmem	MMD2746A30LC3_p2_636_2	2	2-GDNdet	MMD2555A47LC3_P2_44_3
	MMD1661A6LC3_F1	6	299_DOC	MMD1661A181LC3_E11	5	352_Tx	MMD1780A2LC3_B1	2	299-tri-sol	MMD1780A178LC3_B11	2	352-GDN-det	MMD2309A84LC3_D11	4	909 tg DOCmem	MMD2309A236LC3_D6	12	917 wt Tx100det	MMD2309A172LC3_D10	12	908 tg Tx100mem	MMD2309A356LC3_D9	4	908 tg GDNdet	MMD1983A22LC3_22	2	KI-069	MMD1987A11LC3_11	3	WT-746	MMD2761A18LC3_66_2	2	5-TXmem	MMD2761A26LC3_p2_44_2	2	1-GDNdet	MMD2493A17LC3_297_1	1	5-DOCmem-Tg	MMD2506A2LC3_635_2	2	1-WT-Txdet	MMD2746A7LC3_636_3	3	2-TXmem	MMD2746A33LC3_p2_637_1	1	3-GDNdet	MMD2555A47LC3_P2_44_3
	MMD1661A6LC3_F1	6	299_DOC	MMD1661A99LC3_C1	3	299_Tx	MMD1780A6LC3_F1	6	299-tri-sol	MMD1780A179LC3_C11	3	352-GDN-det	MMD2309A12LC3_D2	12	834 wt DOCmem	MMD2309A268LC3_D10	12	908 tg Tx100det	MMD2309A104LC3_H1	8	834 wt Tx100mem	MMD2309A357LC3_E9	5	908 tg GDNdet	MMD1983A26LC3_26	2	WT-REM	MMD1987A15LC3_15	3	KI-059	MMD2761A19LC3_66_3	3	5-TXmem	MMD2761A34LC3_p2_46_2	2	3-GDNdet	MMD2493A21LC3_371_1	1	6-DOCmem-Tg	MMD2506A10LC3_637_2	2	3-WT-Txdet	MMD2746A10LC3_637_2	2	3-TXmem	MMD2746A37LC3_p2_021_1	1	4-GDNdet	MMD2555A25LC3_P2_A1
	MMD1661A6LC3_F1	6	299_DOC	MMD1661A115LC3_C3	3	300_Tx	MMD1780A6LC3_F1	6	299-tri-sol	MMD1780A179LC3_C11	3	352-GDN-det	MMD2309A28LC3_D4	12	907 wt DOCmem	MMD2309A269LC3_E10	13	908 tg Tx100det	MMD2309A120LC3_H3	8	907 wt Tx100mem	MMD2309A358LC3_F9	6	908 tg GDNdet	MMD1983A1LC3_1	1	WT-744	MMD1987A15LC3_15	3	KI-059	MMD2761A19LC3_66_3	3	5-TXmem	MMD2761A38LC3_p2_59_2	2	4-GDNdet	MMD2493A3LC3_635_3	3	1-DOCmem-Wt	MMD2506A10LC3_637_2	2	3-WT-Txdet	MMD2746A10LC3_637_2	2	3-TXmem	MMD2746A38LC3_p2_021_2	2	4-GDNdet	MMD2555A27LC3_P2_A3
	MMD1661A6LC3_F1	6	299_DOC	MMD1661A131LC3_C5	3	301_Tx	MMD1780A9LC3_A2	9	299-tri-sol	MMD1780A106LC3_B2	10	299-GDN-det	MMD2309A44LC3_D6	12	917 wt DOCmem	MMD2309A260LC3_D9	4	908 tg Tx100det	MMD2309A168LC3_H9	8	908 tg Tx100mem	MMD2309A290LC3_B1	2	834 wt GDNdet	MMD1983A5LC3_5	1	WT-745	MMD1987A19LC3_19	3	KI-066	MMD2761A22LC3_69_2r	2	6-TXmem	MMD2761A46LC3_p2_69_2	2	6-GDNdet	MMD2493A7LC3_636_3	3	2-DOCmem-Wt	MMD2506A14LC3_021_2	2	4-Tg-Txdet	MMD2746A14LC3_021_2	2	4-TXmem	MMD2746A41LC3_p2_297_1	1	5-GDNdet	MMD2555A27LC3_P2_A3
	MMD1661A6LC3_F1	6	299_DOC	MMD1661A147LC3_C7	3	350_Tx	MMD1780A10LC3_B2	10	299-tri-sol	MMD1780A122LC3_B4	10	300-GDN-det	MMD2309A60LC3_D8	12	817 tg DOCmem	MMD2309A276LC3_D11	4	909 tg Tx100det	MMD2309A103LC3_G1	7	834 wt Tx100mem	MMD2309A308LC3_D3	4	907 wt GDNdet	MMD1983A5LC3_5	1	WT-745	MMD1987A19LC3_19	3	KI-066	MMD2761A22LC3_69_2r	2	6-TXmem	MMD2761A46LC3_p2_69_2	2	6-GDNdet	MMD2493A11LC3_637_3	3	3-DOCmem-Wt	MMD2506A14LC3_021_2	2	4-Tg-Txdet	MMD2746A14LC3_021_2	2	4-TXmem	MMD2746A42LC3_p2_297_2	2	5-GDNdet	MMD2555A29LC3_P2_B1
	MMD1661A5LC3_E1	5	299_DOC	MMD1661A163LC3_C9	3	351_Tx	MMD1780A7LC3_G1	7	299-tri-sol	MMD1780A170LC3_B10	10	351-GDN-det	MMD2309A76LC3_D10	12	908 tg DOCmem	MMD2309A230LC3_F5	6	917 wt Tx100det	MMD2309A104LC3_H1	8	834 wt Tx100mem	MMD2309A377LC3_A12	9	909 tg GDNdet	MMD1983A9LC3_9	1	WT-746	MMD1987A3LC3_3	3	WT-744	MMD2761A23LC3_69_3	3	6-TXmem	MMD2761A26LC3_p2_44_2	2	1-GDNdet	MMD2493A15LC3_021_3	3	4-DOCmem-Tg	MMD2506A18LC3_297_2	2	5-Tg-Txdet	MMD2746A14LC3_021_2	2	4-TXmem	MMD2746A45LC3_p2_371_1	1	6-GDNdet	MMD2555A30LC3_P2_B2
	MMD1661A9LC3_A2	9	299_DOC	MMD1661A179LC3_C11	3	352_Tx	MMD1780A7LC3_G1	7	299-tri-sol	MMD1780A186LC3_B12	10	352-GDN-det	MMD2309A92LC3_D12	12	909 tg DOCmem	MMD2309A262LC3_F9	6	908 tg Tx100det	MMD2309A119LC3_G3	7	907 wt Tx100mem	MMD2309A297LC3_A2	9	834 wt GDNdet	MMD1983A17LC3_17	1	KI-066	MMD1987A7LC3_7	3	WT-745	MMD2761A23LC3_69_3	3	6-TXmem	MMD2761A30LC3_p2_45_2	2	2-GDNdet	MMD2493A19LC3_297_3	3	5-DOCmem-Tg	MMD2506A22LC3_371_2	2	6-Tg-Txdet	MMD2746A18LC3_297_2	2	5-TXmem	MMD2746A26LC3_p2_635_2	2	1-GDNdet	MMD2555A33LC3_P2_C1
	MMD1661A6LC3_F1	6	299_DOC	MMD1661A120LC3_H3	8	300_Tx	MMD1780A6LC3_F1	6	299-tri-sol	MMD1780A103LC3_G1	7	299-GDN-det	MMD2309A3LC3_C1	3	834 wt DOCmem	MMD2309A278LC3_F11	6	909 tg Tx100det	MMD2309A120LC3_H3	8	907 wt Tx100mem	MMD2309A297LC3_A2	9	834 wt GDNdet	MMD1983A21LC3_21	1	KI-069	MMD1987A11LC3_11	3	WT-746	MMD2761A15LC3_59_3	3	4-TXmem	MMD2761A34LC3_p2_46_2	2	3-GDNdet	MMD2493A23LC3_371_3	3	6-DOCmem-Tg	MMD2506A22LC3_371_2	2	6-Tg-Txdet	MMD2746A1LC3_635_1	1	1-TXmem	MMD2746A30LC3_p2_636_2	2	2-GDNdet	MMD2555A34LC3_P2_C2
	MMD1661A6LC3_F1	6	299_DOC	MMD1661A107LC3_C2	11	299_Tx	MMD1780A13LC3_E2	13	299-tri-sol	MMD1780A119LC3_G3	7	300-GDN-det	MMD2309A67LC3_C9	3	908 tg DOCmem	MMD2309A263LC3_G9	7	908 tg Tx100det	MMD2309A135LC3_G5	7	917 wt Tx100mem	MMD2309A297LC3_A2	9	834 wt GDNdet	MMD1983A25LC3_25	1	WT-REM	MMD1987A6LC3_6	2	WT-745	MMD2761A23LC3_69_3	3	6-TXmem	MMD2761A34LC3_p2_46_2	2	3-GDNdet	MMD2493A3LC3_635_3	3	1-DOCmem-Wt	MMD2506A2LC3_635_2	2	1-WT-Txdet	MMD2746A6LC3_636_2	2	2-TXmem	MMD2746A34LC3_p2_637_2	2	3-GDNdet	MMD2555A38LC3_P2_42_2
	MMD1661A5LC3_E1	5	299_DOC	MMD1661A123LC3_C4	11	300_Tx	MMD1780A1LC3_A1	1	299-tri-sol	MMD1780A135LC3_G5	7	301-GDN-det	MMD2309A9LC3_A2	9	834 wt DOCmem	MMD2309A200LC3_H1	8	834 wt Tx100det	MMD2309A136LC3_H5	8	917 wt Tx100mem	MMD2309A313LC3_A4	9	907 wt GDNdet	MMD1983A7LC3_7	3	WT-745	MMD1987A6LC3_6	2	WT-745	MMD2761A7LC3_45_3	3	2-TXmem	MMD2761A38LC3_p2_59_2	2	4-GDNdet	MMD2493A7LC3_636_3	3	2-DOCmem-Wt	MMD2506A2LC3_635_2	2	1-WT-Txdet	MMD2746A9LC3_637_1	1	3-TXmem	MMD2746A38LC3_p2_021_2	2	4-GDNdet	MMD2555A41LC3_P2_43_1
	MMD1661A5LC3_E1	5	299_DOC	MMD1661A139LC3_C6	11	301_Tx	MMD1780A10LC3_B2	10	299-tri-sol	MMD1780A151LC3_G7	7	350-GDN-det	MMD2309A41LC3_A6	9	917 wt DOCmem	MMD2309A200LC3_H1	8	834 wt Tx100det	MMD2309A151LC3_G7	7	817 tg Tx100mem	MMD2309A313LC3_A4	9	907 wt GDNdet	MMD1983A4LC3_4	3	WT-744	MMD1987A10LC3_10	2	WT-746	MMD2761A11LC3_46_3	3	3-TXmem	MMD2761A42LC3_p2_66_2	2	5-GDNdet	MMD2493A19LC3_297_3	3	5-DOCmem-Tg	MMD2506A6LC3_636_2	2	2-WT-Txdet	MMD2746A10LC3_637_2	2	3-TXmem	MMD2746A42LC3_p2_297_2	2	5-GDNdet	MMD2555A42LC3_P2_43_2
	MMD1661A3LC3_C1	3	299_DOC	MMD1661A139LC3_C6	11	301_Tx	MMD1780A11LC3_C2	11	299-tri-sol	MMD1780A167LC3_G9	7	351-GDN-det	MMD2309A57LC3_A8	9	817 tg DOCmem	MMD2309A216LC3_H3	8	907 wt Tx100det	MMD2309A152LC3_H7	8	817 tg Tx100mem	MMD2309A329LC3_A6	9	917 wt GDNdet	MMD1983A8LC3_8	4	WT-745	MMD1987A10LC3_10	2	WT-746	MMD2761A5LC3_45_1	1	2-TXmem	MMD2761A44LC3_p2_66_4	4	5-GDNdet	MMD2493A23LC3_371_3	3	6-DOCmem-Tg	MMD2506A10LC3_637_2	2	3-WT-Txdet	MMD2746A13LC3_021_1	1	4-TXmem	MMD2746A46LC3_p2_371_2	2	6-GDNdet	MMD2555A45LC3_P2_44_1
	MMD1661A4LC3_D1	4	299_DOC	MMD1661A155LC3_C8	11	350_Tx	MMD1780A11LC3_C2	11	299-tri-sol	MMD1780A183LC3_G11	7	352-GDN-det	MMD2309A73LC3_A10	9	908 tg DOCmem	MMD2309A232LC3_H5	8	917 wt Tx100det	MMD2309A168LC3_H9	8	908 tg Tx100mem	MMD2309A329LC3_A6	9	917 wt GDNdet	MMD1983A12LC3_12	4	WT-746	MMD1987A14LC3_14	2	KI-059	MMD2761A10LC3_46_2	2	3-TXmem	MMD2761A29LC3_p2_45_1	1	2-GDNdet	MMD2493A19LC3_297_3	3	5-DOCmem-Tg	MMD2506A10LC3_637_2	2	3-WT-Txdet	MMD2746A14LC3_021_2	2	4-TXmem	MMD2746A26LC3_p2_635_2	2	1-GDNdet	MMD2555A47LC3_P2_44_3
	MMD1661A5LC3_E1	5	299_DOC	MMD1661A155LC3_C8	11	350_Tx	MMD1780A5LC3_E1	5	299-tri-sol	MMD1780A111LC3_G2	15	299-GDN-det	MMD2309A6LC3_F1	6	834 wt DOCmem	MMD2309A248LC3_H7	8	817 tg Tx100det	MMD2309A184LC3_H11	8	909 tg Tx100mem	MMD2309A345LC3_A8	9	817 tg GDNdet	MMD1983A16LC3_16	4	KI-059	MMD1987A18LC3_18	2	KI-066	MMD2761A10LC3_46_2	2	3-TXmem	MMD2761A33LC3_p2_46_1	1	3-GDNdet	MMD2493A23LC3_371_3	3	6-DOCmem-Tg	MMD2506A14LC3_021_2	2	4-Tg-Txdet	MMD2746A21LC3_371_1	1	6-TXmem	MMD2746A30LC3_p2_636_2	2	2-GDNdet	MMD2555A25LC3_P2_A1
	MMD1661A6LC3_F1	6	299_DOC	MMD1661A171LC3_C10	11	351_Tx	MMD1780A5LC3_E1	5	299-tri-sol	MMD1780A160LC3_H8	16	350-GDN-det	MMD2309A22LC3_F3	6	907 wt DOCmem	MMD2309A264LC3_H9	8	908 tg Tx100det	MMD2309A110LC3_F2	14	834 wt Tx100mem	MMD2309A345LC3_A8	9	817 tg GDNdet	MMD1983A20LC3_20	4	KI-066	MMD1987A22LC3_22	2	KI-069	MMD2761A14LC3_59_2	2	4-TXmem	MMD2761A41LC3_p2_66_1	1	5-GDNdet	MMD2493A11LC3_637_3	3	3-DOCmem-Wt	MMD2506A14LC3_021_2	2	4-Tg-Txdet	MMD2746A14LC3_021_2	2	4-TXmem	MMD2746A34LC3_p2_637_2	2	3-GDNdet	MMD2555A27LC3_P2_A3
	MMD1661A7LC3_G1	7	299_DOC	MMD1661A187LC3_C12	11	352_Tx	MMD1780A12LC3_D2	12	299-tri-sol	MMD1780A176LC3_H10	16	351-GDN-det	MMD2309A38LC3_F5	6	917 wt DOCmem	MMD2309A280LC3_H11	8	909 tg Tx100det	MMD2309A126LC3_F4	14	907 wt Tx100mem	MMD2309A361LC3_A10	9	908 tg GDNdet	MMD1983A24LC3_24	4	KI-069	MMD1987A2LC3_2	2	WT-744	MMD2761A18LC3_66_2	2	5-TXmem	MMD2761A45LC3_p2_69_1	1	6-GDNdet	MMD2493A15LC3_021_3	3	4-DOCmem-Tg	MMD2506A18LC3_297_2	2	5-Tg-Txdet	MMD2746A4LC3_635_4	4	1-TXmem	MMD2746A38LC3_p2_021_2	2	4-GDNdet	MMD2555A27LC3_P2_A3
	MMD1661A7LC3_G1	7	299_DOC	MMD1661A100LC3_D1	4	299_Tx	MMD1780A12LC3_D2	12	299-tri-sol	MMD1780A192LC3_H12	16	352-GDN-det	MMD2309A38LC3_F5	6	917 wt DOCmem	MMD2309A198LC3_F1	6	834 wt Tx100det	MMD2309A142LC3_F6	14	917 wt Tx100mem	MMD2309A361LC3_A10	9	908 tg GDNdet	MMD1983A8LC3_8	4	WT-745	MMD1987A2LC3_2	2	WT-744	MMD2761A22LC3_69_2r	2	6-TXmem	MMD2761A26LC3_p2_44_2	2	1-GDNdet	MMD2493A1LC3_635_1	1	1-DOCmem-Wt	MMD2506A18LC3_297_2	2	5-Tg-Txdet	MMD2746A8LC3_636_4	4	2-TXmem	MMD2746A42LC3_p2_297_2	2	5-GDNdet	MMD2555A30LC3_P2_B2
	MMD1661A7LC3_G1	7	299_DOC	MMD1661A116LC3_D3	4	300_Tx	MMD1780A12LC3_D2	12	299-tri-sol	MMD1780A100LC3_D1	4	299-GDN-det	MMD2309A41LC3_A6	9	917 wt DOCmem	MMD2309A214LC3_F3	6	907 wt Tx100det	MMD2309A158LC3_F8	14	817 tg Tx100mem	MMD2309A377LC3_A12	9	909 tg GDNdet	MMD1983A12LC3_12	4	WT-746	MMD1987A18LC3_18	2	KI-066	MMD2761A22LC3_69_2r	2	6-TXmem	MMD2761A42LC3_p2_66_2	2	5-GDNdet	MMD2493A9LC3_637_1	1	3-DOCmem-Wt	MMD2506A22LC3_371_2	2	6-Tg-Txdet	MMD2746A12LC3_637_4	4	3-TXmem	MMD2746A29LC3_p2_636_1	1	2-GDNdet	MMD2555A34LC3_P2_C2
	MMD1661A11LC3_C2	11	299_DOC	MMD1661A132LC3_D5	4	301_Tx	MMD1780A12LC3_D2	12	299-tri-sol	MMD1780A148LC3_D7	4	350-GDN-det	MMD2309A54LC3_F7	6	817 tg DOCmem	MMD2309A230LC3_F5	6	917 wt Tx100det	MMD2309A174LC3_F10	14	908 tg Tx100mem	MMD2309A377LC3_A12	9	909 tg GDNdet	MMD1983A16LC3_16	4	KI-059	MMD1987A5LC3_5	1	WT-745	MMD2761A5LC3_45_1	1	2-TXmem	MMD2761A46LC3_p2_69_2	2	6-GDNdet	MMD2493A13LC3_021_1	1	4-DOCmem-Tg	MMD2506A22LC3_371_2	2	6-Tg-Txdet	MMD2746A4LC3_635_4	4	1-TXmem	MMD2746A41LC3_p2_297_1	1	5-GDNdet	MMD2555A34LC3_P2_C2
	MMD1661A12LC3_D2	12	299_DOC	MMD1661A148LC3_D7	4	350_Tx	MMD1780A12LC3_D2	12	299-tri-sol	MMD1780A164LC3_D9	4	351-GDN-det	MMD2309A70LC3_F9	6	908 tg DOCmem	MMD2309A246LC3_F7	6	817 tg Tx100det	MMD2309A190LC3_F12	14	909 tg Tx100mem	MMD2309A377LC3_A12	9	909 tg GDNdet	MMD1983A20LC3_20	4	KI-066	MMD1987A21LC3_21	1	KI-069	MMD2761A17LC3_66_1	1	5-TXmem	MMD2761A37LC3_p2_59_1	1	4-GDNdet	MMD2493A17LC3_297_1	1	5-DOCmem-Tg	MMD2506A22LC3_371_2	2	6-Tg-Txdet	MMD2746A3LC3_635_3	3	1-TXmem	MMD2746A29LC3_p2_636_1	1	2-GDNdet	MMD2555A38LC3_P2_42_2
	MMD1661A9LC3_A2	9	299_DOC	MMD1661A164LC3_D9	4	351_Tx	MMD1780A12LC3_D2	12	299-tri-sol	MMD1780A105LC3_A2	9	299-GDN-det	MMD2309A86LC3_F11r	6	909 tg DOCmem	MMD2309A278LC3_F11	6	909 tg Tx100det	MMD2309A132LC3_D5	4	917 wt Tx100mem	MMD2309A377LC3_A12	9	909 tg GDNdet	MMD1983A24LC3_24	4	KI-069	MMD1987A1LC3_1	1	WT-744	MMD2761A16LC3_59_4	4	4-TXmem	MMD2761A41LC3_p2_66_1	1	5-GDNdet	MMD2493A21LC3_371_1	1	6-DOCmem-Tg	MMD2506A10LC3_637_2	2	3-WT-Txdet	MMD2746A7LC3_636_3	3	2-TXmem	MMD2746A33LC3_p2_637_1	1	3-GDNdet	MMD2555A41LC3_P2_43_1
	MMD1661A10LC3_B2	10	299_DOC	MMD1661A101LC3_E1	5	299_Tx	MMD1780A12LC3_D2	12	299-tri-sol	MMD1780A185LC3_A12	9	352-GDN-det	MMD2309A12LC3_D2	12	834 wt DOCmem	MMD2309A206LC3_F2	14	834 wt Tx100det	MMD2309A148LC3_D7	4	817 tg Tx100mem	MMD2309A313LC3_A4	9	907 wt GDNdet	MMD1983A15LC3_15	3	KI-059	MMD1987A2LC3_2	2	WT-744	MMD2761A20LC3_66_4	4	5-TXmem	MMD2761A41LC3_p2_66_1	1	5-GDNdet	MMD2493A2LC3_635_2	2	1-DOCmem-Wt	MMD2506A14LC3_021_2	2	4-Tg-Txdet	MMD2746A3LC3_635_3	3	1-TXmem	MMD2746A37LC3_p2_021_1	1	4-GDNdet	MMD2555A43LC3_P2_43_3
	MMD1661A11LC3_C2	11	299_DOC	MMD1661A117LC3_E3	5	300_Tx	MMD1780A12LC3_D2	12	299-tri-sol	MMD1780A105LC3_A2	9	299-GDN-det	MMD2309A28LC3_D4	12	907 wt DOCmem	MMD2309A195LC3_C1r	3	834 wt Tx100det	MMD2309A171LC3_C10	11	908 tg Tx100mem	MMD2309A345LC3_A8	9	817 tg GDNdet	MMD1983A19LC3_19	3	KI-066	MMD1987A3LC3_3	3	WT-744	MMD2761A24LC3_69_4	4	6-TXmem	MMD2761A47LC3_p2_69_3	3	6-GDNdet	MMD2493A6LC3_636_2	2	2-DOCmem-Wt	MMD2506A18LC3_297_2	2	5-Tg-Txdet	MMD2746A15LC3_021_3	3	4-TXmem	MMD2746A41LC3_p2_297_1	1	5-GDNdet	MMD2555A46LC3_P2_44_2
	MMD1661A12LC3_D2	12	299_DOC	MMD1661A133LC3_E5	5	301_Tx	MMD1780A12LC3_D2	12	299-tri-sol	MMD1780A105LC3_A2	9	299-GDN-det	MMD2309A44LC3_D6	12	917 wt DOCmem	MMD2309A196LC3_D1	4	834 wt Tx100det	MMD2309A122LC3_B4	10	907 wt Tx100mem	MMD2309A293LC3_E1	5	834 wt GDNdet	MMD1983A23LC3_23	3	KI-069	MMD1987A3LC3_3	3	WT-744	MMD2761A3LC3_44_3	3	1-TXmem	MMD2761A33LC3_p2_46_1	1	3-GDNdet	MMD2493A6LC3_636_2	2	2-DOCmem-Wt	MMD2506A22LC3_371_2	2	6-Tg-Txdet	MMD2746A3LC3_635_3	3	1-TXmem	MMD2746A26LC3_p2_635_2	2	1-GDNdet	MMD2555A47LC3_P2_44_3
	MMD1661A9LC3_A2	9	299_DOC	MMD1661A149LC3_E7	5	350_Tx	MMD1780A11LC3_C2	11	299-tri-sol	MMD1780A121LC3_A4	9	300-GDN-det	MMD2309A60LC3_D8	12	817 tg DOCmem	MMD2309A210LC3_B3	2	907 wt Tx100det	MMD2309A138LC3_B6	10	917 wt Tx100mem	MMD2309A294LC3_F1	6	834 wt GDNdet	MMD1983A4LC3_4	3	WT-744	MMD1987A4LC3_4	4	WT-744	MMD2761A11LC3_46_3	3	3-TXmem	MMD2761A41LC3_p2_66_1	1	5-GDNdet	MMD2493A10LC3_637_2	2	3-DOCmem-Wt	MMD2506A4LC3_635_4	4	1-WT-Txdet	MMD2746A3LC3_635_3	3	1-TXmem	MMD2746A38LC3_p2_021_2	2	4-GDNdet	MMD2555A47LC3_P2_44_3
	MMD1661A2LC3_B1	2	299_DOC	MMD1661A165LC3_E9	5	351_Tx	MMD1780A11LC3_C2	11	299-tri-sol	MMD1780A121LC3_A4	9	300-GDN-det	MMD2309A76LC3_D10	12	908 tg DOCmem	MMD2309A211LC3_C3	3	907 wt Tx100det	MMD2309A154LC3_B8	10	817 tg Tx100mem	MMD2309A309LC3_E3	5	907 wt GDNdet	MMD1983A8LC3_8	4	WT-745	MMD1987A5LC3_5	1	WT-745	MMD2761A19LC3_66_3	3	5-TXmem	MMD2761A41LC3_p2_66_1	1	5-GDNdet	MMD2493A14LC3_021_2	2	4-DOCmem-Tg	MMD2506A4LC3_635_4	4	1-WT-Txdet	MMD2746A3LC3_635_3	3	1-TXmem	MMD2746A28LC3_p2_635_4	4	1-GDNdet	MMD2555A27LC3_P2_A3
	MMD1661A2LC3_B1	2	299_DOC	MMD1661A181LC3_E11	5	352_Tx	MMD1780A12LC3_D2	12	299-tri-sol	MMD1780A137LC3_A6	9	301-GDN-det	MMD2309A92LC3_D12	12	909 tg DOCmem	MMD2309A212LC3_D3	4	907 wt Tx100det	MMD2309A154LC3_B8	10	817 tg Tx100mem	MMD2309A310LC3_F3	6	907 wt GDNdet	MMD1983A12LC3_12	4	WT-746	MMD1987A6LC3_6	2	WT-745	MMD2761A23LC3_69_3	3	6-TXmem	MMD2761A27LC3_p2_44_3	3	1-GDNdet	MMD2493A18LC3_297_2	2	5-DOCmem-Tg	MMD2506A8LC3_636_4	4	2-WT-Txdet	MMD2746A7LC3_636_3	3	2-TXmem	MMD2746A28LC3_p2_635_4	4	1-GDNdet	MMD2555A31LC3_P2_B3
	MMD1661A5LC3_E1	5	299_DOC	MMD1661A100LC3_D1	4	299_Tx	MMD1780A12LC3_D2	12	299-tri-sol	MMD1780A137LC3_A6	9	301-GDN-det	MMD2309A28LC3_D4	12	907 wt DOCmem	MMD2309A213LC3_E3	5	907 wt Tx100det	MMD2309A170LC3_B10	10	908 tg Tx100mem	MMD2309A326LC3_F5	6	917 wt GDNdet	MMD1983A20LC3_20	4	KI-066	MMD1987A7LC3_7	3	WT-745	MMD2761A3LC3_44_3	3	1-TXmem	MMD2761A31LC3_p2_45_3	3	2-GDNdet	MMD2493A18LC3_297_2	2	5-DOCmem-Tg	MMD2506A12LC3_637_4	4	3-WT-Txdet	MMD2746A7LC3_636_3	3	2-TXmem	MMD2746A32LC3_p2_636_4	4	2-GDNdet	MMD2555A35LC3_P2_C3
	MMD1661A10LC3_B2	10	299_DOC	MMD1661A116LC3_D3	4	300_Tx	MMD1780A12LC3_D2	12	299-tri-sol	MMD1780A153LC3_A8	9	350-GDN-det	MMD2309A60LC3_D8	12	817 tg DOCmem	MMD2309A227LC3_C5	3	917 wt Tx100det	MMD2309A170LC3_B10	10	908 tg Tx100mem	MMD2309A316LC3_D4	12	907 wt GDNdet	MMD1983A24LC3_24	4	KI-069	MMD1987A7LC3_7	3	WT-745	MMD2761A7LC3_45_3	3	2-TXmem	MMD2761A35LC3_p2_46_3	3	3-GDNdet	MMD2493A22LC3_371_2	2	6-DOCmem-Tg	MMD2506A12LC3_637_4	4	3-WT-Txdet	MMD2746A11LC3_637_3	3	3-TXmem	MMD2746A32LC3_p2_636_4	4	2-GDNdet	MMD2555A43LC3_P2_43_3
	MMD1661A11LC3_C2	11	299_DOC	MMD1661A132LC3_D5	4	301_Tx	MMD1780A12LC3_D2	12	299-tri-sol	MMD1780A153LC3_A8	9	350-GDN-det	MMD2309A92LC3_D12	12	909 tg DOCmem	MMD2309A227LC3_C5	3	917 wt Tx100det	MMD2309A186LC3_B12	10	909 tg Tx100mem	MMD2309A292LC3_D1	4	834 wt GDNdet	MMD1983A28LC3_28	4	WT-REM	MMD1987A9LC3_9	1	WT-746	MMD2761A11LC3_46_3	3	3-TXmem	MMD2761A39LC3_p2_59_3	3	4-GDNdet	MMD2493A4LC3_635_4	4	1-DOCmem-Wt	MMD2506A16LC3_021_4	4	4-Tg-Txdet	MMD2746A11LC3_637_3	3	3-TXmem	MMD2746A36LC3_p2_637_4	4	3-GDNdet	MMD2555A47LC3_P2_44_3
	MMD1661A11LC3_C2	11	299_DOC	MMD1661A147LC3_C7	3	350_Tx	MMD1780A12LC3_D2	12	299-tri-sol	MMD1780A169LC3_A10	9	351-GDN-det	MMD2309A8LC3_H1	8	834 wt DOCmem	MMD2309A228LC3_D5	4	917 wt Tx100det	MMD2309A102LC3_F1	6	834 wt Tx100mem	MMD2309A354LC3_B9	2	908 tg GDNdet	MMD1983A3LC3_3	3	WT-744	MMD1987A10LC3_10	2	WT-746	MMD2761A15LC3_59_3	3	4-TXmem	MMD2761A43LC3_p2_66_3	3	5-GDNdet	MMD2493A8LC3_636_4	4	2-DOCmem-Wt	MMD2506A16LC3_021_4	4	4-Tg-Txdet	MMD2746A15LC3_021_3	3	4-TXmem	MMD2746A36LC3_p2_637_4	4	3-GDNdet	MMD2555A28LC3_P2_A4
	MMD1661A15LC3_G2	15	299_DOC	MMD1661A148LC3_D7	4	350_Tx	MMD1780A12LC3_D2	12	299-tri-sol	MMD1780A169LC3_A10	9	351-GDN-det	MMD2309A41LC3_A6	9	917 wt DOCmem	MMD2309A229LC3_E5	5	917 wt Tx100det	MMD2309A106LC3_B2	10	834 wt Tx100mem	MMD2309A354LC3_B9	2	908 tg GDNdet	MMD1983A3LC3_3	3	WT-744	MMD1987A11LC3_11	3	WT-746	MMD2761A19LC3_66_3	3	5-TXmem	MMD2761A47LC3_p2_69_3	3	6-GDNdet	MMD2493A16LC3_021_4	4	4-DOCmem-Tg	MMD2506A20LC3_297_4	4	5-Tg-Txdet	MMD2746A15LC3_021_3	3	4-TXmem	MMD2746A36LC3_p2_637_4	4	3-GDNdet	MMD2555A32LC3_P2_B4
	MMD1661A9LC3_A2	9	299_DOC	MMD1661A164LC3_D9	4	351_Tx	MMD1780A12LC3_D2	12	299-tri-sol	MMD1780A185LC3_A12	9	352-GDN-det	MMD2309A73LC3_A10	9	908 tg DOCmem	MMD2309A243LC3_C7	3	817 tg Tx100det	MMD2309A122LC3_B4	10	907 wt Tx100mem	MMD2309A292LC3_D1	4	834 wt GDNdet	MMD1983A7LC3_7	3	WT-745	MMD1987A11LC3_11	3	WT-746	MMD2761A23LC3_69_3	3	6-TXmem	MMD2761A27LC3_p2_44_3	3	1-GDNdet	MMD2493A2LC3_635_2	2	1-DOCmem-Wt	MMD2506A20LC3_297_4	4	5-Tg-Txdet	MMD2746A19LC3_297_3	3	5-TXmem	MMD2746A40LC3_p2_021_4	4	4-GDNdet	MMD2555A28LC3_P2_A4
	MMD1661A6LC3_F1	6	299_DOC	MMD1661A179LC3_C11	3	352_Tx	MMD1780A12LC3_D2	12	299-tri-sol	MMD1780A185LC3_A12	9	352-GDN-det	MMD2309A6LC3_F1	6	834 wt DOCmem	MMD2309A244LC3_D7	4	817 tg Tx100det	MMD2309A134LC3_F5	6	917 wt Tx100mem	MMD2309A292LC3_D1	4	834 wt GDNdet	MMD1983A7LC3_7	3	WT-745	MMD1987A12LC3_12	4	WT-746	MMD2761A3LC3_44_3	3	1-TXmem	MMD2761A39LC3_p2_59_3	3	4-GDNdet	MMD2493A6LC3_636_2	2	2-DOCmem-Wt	MMD2506A24LC3_371_4	4	6-Tg-Txdet	MMD2746A19LC3_297_3	3	5-TXmem	MMD2746A40LC3_p2_021_4	4	4-GDNdet	MMD2555A32LC3_P2_B4
	MMD1661A6LC3_F1	6	299_DOC	MMD1661A180LC3_D11	4	352_Tx	MMD1780A12LC3_D2	12	299-tri-sol	MMD1780A165LC3_E9	5	351-GDN-det	MMD2309A54LC3_F7	6	817 tg DOCmem	MMD2309A260LC3_D9	4	908 tg Tx100det	MMD2309A138LC3_B6	10	917 wt Tx100mem	MMD2309A308LC3_D3	4	907 wt GDNdet	MMD1983A11LC3_11	3	WT-746	MMD1987A13LC3_13	1	KI-059	MMD2761A7LC3_45_3	3	2-TXmem	MMD2761A43LC3_p2_66_3	3	5-GDNdet	MMD2493A10LC3_637_2	2	3-DOCmem-Wt	MMD2506A24LC3_371_4	4	6-Tg-Txdet	MMD2746A19LC3_297_3	3	5-TXmem	MMD2746A44LC3_p2_297_4	4	5-GDNdet	MMD2555A36LC3_P2_C4
	MMD1661A7LC3_G1	7	299_DOC	MMD1661A117LC3_E3	5	300_Tx	MMD1780A13LC3_E2	13	299-tri-sol	MMD1780A181LC3_E11	5	352-GDN-det	MMD2309A22LC3_F3	6	907 wt DOCmem	MMD2309A275LC3_C11	3	909 tg Tx100det	MMD2309A150LC3_F7	6	817 tg Tx100mem	MMD2309A308LC3_D3	4	907 wt GDNdet	MMD1983A11LC3_11	3	WT-746	MMD1987A14LC3_14	2	KI-059	MMD2761A11LC3_46_3	3	3-TXmem	MMD2761A45LC3_p2_69_1	1	6-GDNdet	MMD2493A14LC3_021_2	2	4-DOCmem-Tg	MMD2506A1LC3_635_1	1	1-WT-Txdet	MMD2746A19LC3_297_3	3	5-TXmem	MMD2746A44LC3_p2_297_4	4	5-GDNdet	MMD2555A40LC3_P2_42_4
	MMD1661A5LC3_E1	5	299_DOC	MMD1661A149LC3_E7	5	350_Tx	MMD1780A12LC3_D2	12	299-tri-sol	MMD1780A125LC3_E4	13	300-GDN-det	MMD2309A4LC3_D1	4	834 wt DOCmem	MMD2309A276LC3_D11	4	909 tg Tx100det	MMD2309A166LC3_F9	6	908 tg Tx100mem	MMD2309A324LC3_D5	4	917 wt GDNdet	MMD1983A15LC3_15	3	KI-059	MMD1987A15LC3_15	3	KI-059	MMD2761A15LC3_59_3	3	4-TXmem	MMD2761A26LC3_p2_44_2	2	1-GDNdet	MMD2493A18LC3_297_2	2	5-DOCmem-Tg	MMD2506A5LC3_636_1	1	2-WT-Txdet	MMD2746A23LC3_371_3	3	6-TXmem	MMD2746A48LC3_p2_371_4	4	6-GDNdet	MMD2555A44LC3_P2_43_4
	MMD1661A5LC3_E1	5	299_DOC	MMD1661A165LC3_E9	5	351_Tx	MMD1780A12LC3_D2	12	299-tri-sol	MMD1780A122LC3_B4	10	300-GDN-det	MMD2309A20LC3_D3	4	907 wt DOCmem	MMD2309A261LC3_E9	5	908 tg Tx100det	MMD2309A182LC3_F11	6	909 tg Tx100mem	MMD2309A324LC3_D5	4	917 wt GDNdet	MMD1983A15LC3_15	3	KI-059	MMD1987A15LC3_15	3	KI-059	MMD2761A19LC3_66_3	3	5-TXmem	MMD2761A30LC3_p2_45_2	2	2-GDNdet	MMD2493A22LC3_371_2	2	6-DOCmem-Tg	MMD2506A5LC3_636_1	1	2-WT-Txdet	MMD2746A23LC3_371_3	3	6-TXmem	MMD2746A48LC3_p2_371_4	4	6-GDNdet	MMD2555A48LC3_P2_44_4
	MMD1661A6LC3_F1	6	299_DOC	MMD1661A181LC3_E11	5	352_Tx	MMD1780A13LC3_E2	13	299-tri-sol	MMD1780A186LC3_B12	10	352-GDN-det	MMD2309A52LC3_D7	4	817 tg DOCmem	MMD2309A221LC3_E4	13	907 wt Tx100det	MMD2309A186LC3_B12	10	909 tg Tx100mem	MMD2309A340LC3_D7	4	817 tg GDNdet	MMD1983A19LC3_19	3	KI-066	MMD1987A16LC3_16	4	KI-059	MMD2761A23LC3_69_3	3	6-TXmem	MMD2761A34LC3_p2_46_2	2	3-GDNdet	MMD2493A2LC3_635_2	2	1-DOCmem-Wt	MMD2506A9LC3_637_1	1	3-WT-Txdet	MMD2746A4LC3_635_4	4	1-TXmem	MMD2746A28LC3_p2_635_4	4	1-GDNdet	MMD2555A27LC3_P2_A3
	MMD1661A7LC3_G1	7	299_DOC	MMD1661A180LC3_D11	4	352_Tx	MMD1780A12LC3_D2	12	299-tri-sol	MMD1780A186LC3_B12	10	352-GDN-det	MMD2309A68LC3_D9	4	908 tg DOCmem	MMD2309A237LC3_E6	13	917 wt Tx100det	MMD2309A108LC3_D2	12	834 wt Tx100mem	MMD2309A356LC3_D9	4	908 tg GDNdet	MMD1983A19LC3_19	3	KI-066	MMD1987A17LC3_17	1	KI-066	MMD2761A10LC3_46_2	2	3-TXmem	MMD2761A42LC3_p2_66_2	2	5-GDNdet	MMD2493A6LC3_636_2	2	2-DOCmem-Wt	MMD2506A13LC3_021_1	1	4-Tg-Txdet	MMD2746A4LC3_635_4	4	1-TXmem	MMD2746A32LC3_p2_636_4	4	2-GDNdet	MMD2555A47LC3_P2_44_3
	MMD1661A11LC3_C2	11	299_DOC	MMD1661A104LC3_H1	8	299_Tx	MMD1780A12LC3_D2	12	299-tri-sol	MMD1780A99LC3_C1	3	299-GDN-det	MMD2309A84LC3_D11	4	909 tg DOCmem	MMD2309A228LC3_D5	4	917 wt Tx100det	MMD2309A124LC3_D4	12	907 wt Tx100mem	MMD2309A293LC3_E1	5	834 wt GDNdet	MMD1983A23LC3_23	3	KI-069	MMD1987A18LC3_18	2	KI-066	MMD2761A2LC3_44_2	2	1-TXmem	MMD2761A46LC3_p2_69_2	2	6-GDNdet	MMD2493A10LC3_637_2	2	3-DOCmem-Wt	MMD2506A17LC3_297_1	1	5-Tg-Txdet	MMD2746A4LC3_635_4	4	1-TXmem	MMD2746A43LC3_p2_297_3	3	5-GDNdet	MMD2555A44LC3_P2_43_4
	MMD1661A11LC3_C2	11	299_DOC	MMD1661A120LC3_H3	8	300_Tx	MMD1780A13LC3_E2	13	299-tri-sol	MMD1780A115LC3_C3	3	300-GDN-det	MMD2309A6LC3_F1	6	834 wt DOCmem	MMD2309A197LC3_E1	5	834 wt Tx100det	MMD2309A140LC3_D6	12	917 wt Tx100mem	MMD2309A293LC3_E1	5	834 wt GDNdet	MMD1983A23LC3_23	3	KI-069	MMD1987A19LC3_19	3	KI-066	MMD2761A2LC3_44_2	2	1-TXmem	MMD2761A29LC3_p2_45_1	1	2-GDNdet	MMD2493A14LC3_021_2	2	4-DOCmem-Tg	MMD2506A21LC3_371_1	1	6-Tg-Txdet	MMD2746A8LC3_636_4	4	2-TXmem	MMD2746A28LC3_p2_635_4	4	1-GDNdet	MMD2555A32LC3_P2_B4
	MMD1661A9LC3_A2	9	299_DOC	MMD1661A136LC3_H5	8	301_Tx	MMD1780A12LC3_D2	12	299-tri-sol	MMD1780A131LC3_C5	3	301-GDN-det	MMD2309A6LC3_F1	6	834 wt DOCmem	MMD2309A261LC3_E9	5	908 tg Tx100det	MMD2309A156LC3_D8	12	817 tg Tx100mem	MMD2309A309LC3_E3	5	907 wt GDNdet	MMD1983A27LC3_27	3	WT-REM	MMD1987A19LC3_19	3	KI-066	MMD2761A3LC3_44_3	3	1-TXmem	MMD2761A45LC3_p2_69_1	1	6-GDNdet	MMD2493A18LC3_297_2	2	5-DOCmem-Tg	MMD2506A9LC3_637_1	1	3-WT-Txdet	MMD2746A12LC3_637_4	4	3-TXmem	MMD2746A32LC3_p2_636_4	4	2-GDNdet	MMD2555A36LC3_P2_C4
	MMD1661A3LC3_C1	3	299_DOC	MMD1661A168LC3_H9	8	351_Tx	MMD1780A12LC3_D2	12	299-tri-sol	MMD1780A147LC3_C7	3	350-GDN-det	MMD2309A54LC3_F7	6	817 tg DOCmem	MMD2309A202LC3_B2	10	834 wt Tx100det	MMD2309A172LC3_D10	12	908 tg Tx100mem	MMD2309A357LC3_E9	5	908 tg GDNdet	MMD1983A27LC3_27	3	WT-REM	MMD1987A20LC3_20	4	KI-066	MMD2761A6LC3_45_2	2	2-TXmem	MMD2761A25LC3_p2_44_1	1	1-GDNdet	MMD2493A22LC3_371_2	2	6-DOCmem-Tg	MMD2506A17LC3_297_1	1	5-Tg-Txdet	MMD2746A4LC3_635_4	4	1-TXmem	MMD2746A36LC3_p2_637_4	4	3-GDNdet	MMD2555A40LC3_P2_42_4
	MMD1661A15LC3_G2	15	299_DOC	MMD1661A184LC3_H11	8	352_Tx	MMD1780A13LC3_E2	13	299-tri-sol	MMD1780A163LC3_C9	3	351-GDN-det	MMD2309A70LC3_F9	6	908 tg DOCmem	MMD2309A197LC3_E1	5	834 wt Tx100det	MMD2309A188LC3_D12	12	909 tg Tx100mem	MMD2309A309LC3_E3	5	907 wt GDNdet	MMD1983A14LC3_14	2	KI-059	MMD1987A21LC3_21	1	KI-069	MMD2761A10LC3_46_2	2	3-TXmem	MMD2761A29LC3_p2_45_1	1	2-GDNdet	MMD2493A10LC3_637_2	2	3-DOCmem-Wt	MMD2506A21LC3_371_1	1	6-Tg-Txdet	MMD2746A12LC3_637_4	4	3-TXmem	MMD2746A39LC3_p2_021_3	3	4-GDNdet	MMD2555A27LC3_P2_A3
	MMD1661A4LC3_D1	4	299_DOC	MMD1661A104LC3_H1	8	299_Tx	MMD1780A5LC3_E1	5	299-tri-sol	MMD1780A179LC3_C11	3	352-GDN-det	MMD2309A86LC3_F11r	6	909 tg DOCmem	MMD2309A213LC3_E3	5	907 wt Tx100det	MMD2309A172LC3_D10	12	908 tg Tx100mem	MMD2309A341LC3_E7	5	817 tg GDNdet	MMD1983A18LC3_18	2	KI-066	MMD1987A22LC3_22	2	KI-069	MMD2761A14LC3_59_2	2	4-TXmem	MMD2761A45LC3_p2_69_1	1	6-GDNdet	MMD2493A22LC3_371_2	2	6-DOCmem-Tg	MMD2506A2LC3_635_2	2	1-WT-Txdet	MMD2746A24LC3_371_4	4	6-TXmem	MMD2746A40LC3_p2_021_4	4	4-GDNdet	MMD2555A47LC3_P2_44_3
	MMD1661A5LC3_E1	5	299_DOC	MMD1661A120LC3_H3	8	300_Tx	MMD1780A14LC3_F2	14	299-tri-sol	MMD1780A133LC3_E5	5	301-GDN-det	MMD2309A5LC3_E1	5	834 wt DOCmem	MMD2309A261LC3_E9	5	908 tg Tx100det	MMD2309A188LC3_D12	12	909 tg Tx100mem	MMD2309A357LC3_E9	5	908 tg GDNdet	MMD1983A22LC3_22	2	KI-069	MMD1987A23LC3_23	3	KI-069	MMD2761A15LC3_59_3	3	4-TXmem	MMD2761A30LC3_p2_45_2	2	2-GDNdet	MMD2493A1LC3_635_1	1	1-DOCmem-Wt	MMD2506A6LC3_636_2	2	2-WT-Txdet	MMD2746A16LC3_021_4	4	4-TXmem	MMD2746A40LC3_p2_021_4	4	4-GDNdet	MMD2555A26LC3_P2_A2
	MMD1661A4LC3_D1	4	299_DOC	MMD1661A136LC3_H5	8	301_Tx	MMD1780A14LC3_F2	14	299-tri-sol	MMD1780A149LC3_E7	5	350-GDN-det	MMD2309A21LC3_E3	5	907 wt DOCmem	MMD2309A277LC3_E11	5	909 tg Tx100det	MMD2309A104LC3_H1	8	834 wt Tx100mem	MMD2309A310LC3_F3	6	907 wt GDNdet	MMD1983A4LC3_4	3	WT-744	MMD1987A23LC3_23	3	KI-069	MMD2761A17LC3_66_1	1	5-TXmem	MMD2761A25LC3_p2_44_1	1	1-GDNdet	MMD2493A5LC3_636_1	1	2-DOCmem-Wt	MMD2506A10LC3_637_2	2	3-WT-Txdet	MMD2746A20LC3_297_4	4	5-TXmem	MMD2746A44LC3_p2_297_4	4	5-GDNdet	MMD2555A30LC3_P2_B2
	MMD1661A5LC3_E1	5	299_DOC	MMD1661A152LC3_H7	8	350_Tx	MMD1780A6LC3_F1	6	299-tri-sol	MMD1780A149LC3_E7	5	350-GDN-det	MMD2309A37LC3_E5	5	917 wt DOCmem	MMD2309A218LC3_B4	10	907 wt Tx100det	MMD2309A120LC3_H3	8	907 wt Tx100mem	MMD2309A342LC3_F7	6	817 tg GDNdet	MMD1983A8LC3_8	4	WT-745	MMD1987A23LC3_23	3	KI-069	MMD2761A18LC3_66_2	2	5-TXmem	MMD2761A33LC3_p2_46_1	1	3-GDNdet	MMD2493A9LC3_637_1	1	3-DOCmem-Wt	MMD2506A10LC3_637_2	2	3-WT-Txdet	MMD2746A14LC3_021_2	2	4-TXmem	MMD2746A44LC3_p2_297_4	4	5-GDNdet	MMD2555A26LC3_P2_A2
	MMD1661A5LC3_E1	5	299_DOC	MMD1661A168LC3_H9	8	351_Tx	MMD1780A13LC3_E2	13	299-tri-sol	MMD1780A165LC3_E9	5	351-GDN-det	MMD2309A53LC3_E7	5	817 tg DOCmem	MMD2309A218LC3_B4	10	907 wt Tx100det	MMD2309A137LC3_A6	9	917 wt Tx100mem	MMD2309A358LC3_F9	6	908 tg GDNdet	MMD1983A12LC3_12	4	WT-746	MMD1987A24LC3_24	4	KI-069	MMD2761A22LC3_69_2r	2	6-TXmem	MMD2761A45LC3_p2_69_1	1	6-GDNdet	MMD2493A13LC3_021_1	1	4-DOCmem-Tg	MMD2506A18LC3_297_2	2	5-Tg-Txdet	MMD2746A18LC3_297_2	2	5-TXmem	MMD2746A47LC3_p2_371_3	3	6-GDNdet	MMD2555A26LC3_P2_A2
	MMD1661A5LC3_E1	5	299_DOC	MMD1661A99LC3_C1	3	299_Tx	MMD1780A4LC3_D1	4	299-tri-sol	MMD1780A181LC3_E11	5	352-GDN-det	MMD2309A69LC3_E9	5	908 tg DOCmem	MMD2309A234LC3_B6	10	917 wt Tx100det	MMD2309A169LC3_A10	9	908 tg Tx100mem	MMD2309A295LC3_G1	7	834 wt GDNdet	MMD1983A16LC3_16	4	KI-059	MMD1987A2LC3_2	2	WT-744	MMD2761A3LC3_44_3	3	1-TXmem	MMD2761A42LC3_p2_66_2	2	5-GDNdet	MMD2493A21LC3_371_1	1	6-DOCmem-Tg	MMD2506A18LC3_297_2	2	5-Tg-Txdet	MMD2746A3LC3_635_3	3	1-TXmem	MMD2746A48LC3_p2_371_4	4	6-GDNdet	MMD2555A30LC3_P2_B2
	MMD1661A5LC3_E1	5	299_DOC	MMD1661A115LC3_C3	3	300_Tx	MMD1780A3LC3_C1	3	299-tri-sol	MMD1780A102LC3_F1	6	299-GDN-det	MMD2309A85LC3_E11r	5	909 tg DOCmem	MMD2309A250LC3_B8	10	817 tg Tx100det	MMD2309A102LC3_F1	6	834 wt Tx100mem	MMD2309A312LC3_H3	8	907 wt GDNdet	MMD1983A24LC3_24	4	KI-069	MMD1987A3LC3_3	3	WT-744	MMD2761A3LC3_44_3	3	1-TXmem	MMD2761A46LC3_p2_69_2	2	6-GDNdet	MMD2493A1LC3_635_1	1	1-DOCmem-Wt	MMD2506A22LC3_371_2	2	6-Tg-Txdet	MMD2746A3LC3_635_3	3	1-TXmem	MMD2746A30LC3_p2_636_2	2	2-GDNdet	MMD2555A34LC3_P2_C2
	MMD1661A5LC3_E1	5	299_DOC	MMD1661A131LC3_C5	3	301_Tx	MMD1780A7LC3_G1	7	299-tri-sol	MMD1780A118LC3_F3	6	300-GDN-det	MMD2309A6LC3_F1	6	834 wt DOCmem	MMD2309A261LC3_E9	5	908 tg Tx100det	MMD2309A118LC3_F3	6	907 wt Tx100mem	MMD2309A327LC3_G5	7	917 wt GDNdet	MMD1983A1LC3_1	1	WT-744	MMD1987A3LC3_3	3	WT-744	MMD2761A4LC3_44_4	4	1-TXmem	MMD2761A26LC3_p2_44_2	2	1-GDNdet	MMD2493A5LC3_636_1	1	2-DOCmem-Wt	MMD2506A3LC3_635_3	3	1-WT-Txdet	MMD2746A7LC3_636_3	3	2-TXmem	MMD2746A34LC3_p2_637_2	2	3-GDNdet	MMD2555A34LC3_P2_C2
	MMD1661A5LC3_E1	5	299_DOC	MMD1661A108LC3_D2	12	299_Tx	MMD1780A3LC3_C1	3	299-tri-sol	MMD1780A134LC3_F5	6	301-GDN-det	MMD2309A22LC3_F3	6	907 wt DOCmem	MMD2309A198LC3_F1	6	834 wt Tx100det	MMD2309A134LC3_F5	6	917 wt Tx100mem	MMD2309A343LC3_G7	7	817 tg GDNdet	MMD1983A1LC3_1	1	WT-744	MMD1987A4LC3_4	4	WT-744	MMD2761A7LC3_45_3	3	2-TXmem	MMD2761A30LC3_p2_45_2	2	2-GDNdet	MMD2493A9LC3_637_1	1	3-DOCmem-Wt	MMD2506A7LC3_636_3	3	2-WT-Txdet	MMD2746A7LC3_636_3	3	2-TXmem	MMD2746A38LC3_p2_021_2	2	4-GDNdet	MMD2555A38LC3_P2_42_2
	MMD1661A3LC3_C1	3	299_DOC	MMD1661A108LC3_D2	12	299_Tx	MMD1780A3LC3_C1	3	299-tri-sol	MMD1780A166LC3_F9	6	351-GDN-det	MMD2309A38LC3_F5	6	917 wt DOCmem	MMD2309A199LC3_G1	7	834 wt Tx100det	MMD2309A150LC3_F7	6	817 tg Tx100mem	MMD2309A344LC3_H7	8	817 tg GDNdet	MMD1983A5LC3_5	1	WT-745	MMD1987A4LC3_4	4	WT-744	MMD2761A7LC3_45_3	3	2-TXmem	MMD2761A34LC3_p2_46_2	2	3-GDNdet	MMD2493A13LC3_021_1	1	4-DOCmem-Tg	MMD2506A23LC3_371_3	3	6-Tg-Txdet	MMD2746A11LC3_637_3	3	3-TXmem	MMD2746A26LC3_p2_635_2	2	1-GDNdet	MMD2555A38LC3_P2_42_2
	MMD1661A9LC3_A2	9	299_DOC	MMD1661A109LC3_E2	13	299_Tx	MMD1780A14LC3_F2	14	299-tri-sol	MMD1780A182LC3_F11	6	352-GDN-det	MMD2309A54LC3_F7	6	817 tg DOCmem	MMD2309A214LC3_F3	6	907 wt Tx100det	MMD2309A102LC3_F1	6	834 wt Tx100mem	MMD2309A359LC3_G9	7	908 tg GDNdet	MMD1983A5LC3_5	1	WT-745	MMD1987A6LC3_6	2	WT-745	MMD2761A8LC3_45_4	4	2-TXmem	MMD2761A38LC3_p2_59_2	2	4-GDNdet	MMD2493A17LC3_297_1	1	5-DOCmem-Tg	MMD2506A17LC3_297_1	1	5-Tg-Txdet	MMD2746A11LC3_637_3	3	3-TXmem	MMD2746A30LC3_p2_636_2	2	2-GDNdet	MMD2555A42LC3_P2_43_2
	MMD1661A11LC3_C2	11	299_DOC	MMD1661A109LC3_E2	13	299_Tx	MMD1780A15LC3_G2	15	299-tri-sol	MMD1780A103LC3_G1	7	299-GDN-det	MMD2309A70LC3_F9	6	908 tg DOCmem	MMD2309A215LC3_G3	7	907 wt Tx100det	MMD2309A118LC3_F3	6	907 wt Tx100mem	MMD2309A295LC3_G1	7	834 wt GDNdet	MMD1983A9LC3_9	1	WT-746	MMD1987A7LC3_7	3	WT-745	MMD2761A11LC3_46_3	3	3-TXmem	MMD2761A42LC3_p2_66_2	2	5-GDNdet	MMD2493A21LC3_371_1	1	6-DOCmem-Tg	MMD2506A21LC3_371_1	1	6-Tg-Txdet	MMD2746A15LC3_021_3	3	4-TXmem	MMD2746A30LC3_p2_636_2	2	2-GDNdet	MMD2555A42LC3_P2_43_2
	MMD1661A11LC3_C2	11	299_DOC	MMD1661A124LC3_D4	12	300_Tx	MMD1780A16LC3_H2	16	299-tri-sol	MMD1780A119LC3_G3	7	300-GDN-det	MMD2309A7LC3_G1	7	834 wt DOCmem	MMD2309A230LC3_F5	6	917 wt Tx100det	MMD2309A134LC3_F5	6	917 wt Tx100mem	MMD2309A295LC3_G1	7	834 wt GDNdet	MMD1983A17LC3_17	1	KI-066	MMD1987A7LC3_7	3	WT-745	MMD2761A11LC3_46_3	3	3-TXmem	MMD2761A46LC3_p2_69_2	2	6-GDNdet	MMD2493A6LC3_636_2	2	2-DOCmem-Wt	MMD2506A2LC3_635_2	2	1-WT-Txdet	MMD2746A19LC3_297_3	3	5-TXmem	MMD2746A26LC3_p2_635_2	2	1-GDNdet	MMD2555A46LC3_P2_44_2
	MMD1661A11LC3_C2	11	299_DOC	MMD1661A124LC3_D4	12	300_Tx	MMD1780A1LC3_A1	1	299-tri-sol	MMD1780A135LC3_G5	7	301-GDN-det	MMD2309A8LC3_H1	8	834 wt DOCmem	MMD2309A231LC3_G5	7	917 wt Tx100det	MMD2309A150LC3_F7	6	817 tg Tx100mem	MMD2309A327LC3_G5	7	917 wt GDNdet	MMD1983A17LC3_17	1	KI-066	MMD1987A7LC3_7	3	WT-745	MMD2761A12LC3_46_4	4	3-TXmem	MMD2761A34LC3_p2_46_2	2	3-GDNdet	MMD2493A2LC3_635_2	2	1-DOCmem-Wt	MMD2506A10LC3_637_2	2	3-WT-Txdet	MMD2746A19LC3_297_3	3	5-TXmem	MMD2746A40LC3_p2_021_4	4	4-GDNdet	MMD2555A31LC3_P2_B3
	MMD1661A5LC3_E1	5	299_DOC	MMD1661A125LC3_E4	13	300_Tx	MMD1780A2LC3_B1	2	299-tri-sol	MMD1780A151LC3_G7	7	350-GDN-det	MMD2309A23LC3_G3	7	907 wt DOCmem	MMD2309A263LC3_G9	7	908 tg Tx100det	MMD2309A166LC3_F9	6	908 tg Tx100mem	MMD2309A343LC3_G7	7	817 tg GDNdet	MMD1983A21LC3_21	1	KI-069	MMD1987A8LC3_8	4	WT-745	MMD2761A19LC3_66_3	3	5-TXmem	MMD2761A46LC3_p2_69_2	2	6-GDNdet	MMD2493A6LC3_636_2	2	2-DOCmem-Wt	MMD2506A14LC3_021_2	2	4-Tg-Txdet	MMD2746A23LC3_371_3	3	6-TXmem	MMD2746A26LC3_p2_635_2	2	1-GDNdet	MMD2555A39LC3_P2_42_3
	MMD1661A6LC3_F1	6	299_DOC	MMD1661A125LC3_E4	13	300_Tx	MMD1780A9LC3_A2	9	299-tri-sol	MMD1780A167LC3_G9	7	351-GDN-det	MMD2309A24LC3_H3	8	907 wt DOCmem	MMD2309A278LC3_F11	6	909 tg Tx100det	MMD2309A165LC3_E9	5	908 tg Tx100mem	MMD2309A293LC3_E1	5	834 wt GDNdet	MMD1983A21LC3_21	1	KI-069	MMD1987A10LC3_10	2	WT-746	MMD2761A19LC3_66_3	3	5-TXmem	MMD2761A45LC3_p2_69_1	1	6-GDNdet	MMD2493A10LC3_637_2	2	3-DOCmem-Wt	MMD2506A22LC3_371_2	2	6-Tg-Txdet	MMD2746A23LC3_371_3	3	6-TXmem	MMD2746A27LC3_p2_635_3	3	1-GDNdet	MMD2555A43LC3_P2_43_3
	MMD1661A11LC3_C2	11	299_DOC	MMD1661A140LC3_D6	12	301_Tx	MMD1780A4LC3_D1	4	299-tri-sol	MMD1780A183LC3_G11	7	352-GDN-det	MMD2309A39LC3_G5	7	917 wt DOCmem	MMD2309A279LC3_G11	7	909 tg Tx100det	MMD2309A181LC3_E11	5	909 tg Tx100mem	MMD2309A309LC3_E3	5	907 wt GDNdet	MMD1983A25LC3_25	1	WT-REM	MMD1987A11LC3_11	3	WT-746	MMD2761A20LC3_66_4	4	5-TXmem	MMD2761A39LC3_p2_59_3	3	4-GDNdet	MMD2493A14LC3_021_2	2	4-DOCmem-Tg	MMD2506A3LC3_635_3	3	1-WT-Txdet	MMD2746A4LC3_635_4	4	1-TXmem	MMD2746A28LC3_p2_635_4	4	1-GDNdet	MMD2555A38LC3_P2_42_2
	MMD1661A12LC3_D2	12	299_DOC	MMD1661A140LC3_D6	12	301_Tx	MMD1780A9LC3_A2	9	299-tri-sol	MMD1780A183LC3_G11	7	352-GDN-det	MMD2309A55LC3_G7	7	817 tg DOCmem	MMD2309A246LC3_F7	6	817 tg Tx100det	MMD2309A150LC3_F7	6	817 tg Tx100mem	MMD2309A325LC3_E5	5	917 wt GDNdet	MMD1983A3LC3_3	3	WT-744	MMD1987A11LC3_11	3	WT-746	MMD2761A23LC3_69_3	3	6-TXmem	MMD2761A32LC3_p2_45_4	4	2-GDNdet	MMD2493A18LC3_297_2	2	5-DOCmem-Tg	MMD2506A4LC3_635_4	4	1-WT-Txdet	MMD2746A20LC3_297_4	4	5-TXmem	MMD2746A29LC3_p2_636_1	1	2-GDNdet	MMD2555A27LC3_P2_A3
	MMD1661A5LC3_E1	5	299_DOC	MMD1661A141LC3_E6	13	301_Tx	MMD1780A15LC3_G2	15	299-tri-sol	MMD1780A149LC3_E7	5	350-GDN-det	MMD2309A71LC3_G9	7	908 tg DOCmem	MMD2309A204LC3_D2	12	834 wt Tx100det	MMD2309A166LC3_F9	6	908 tg Tx100mem	MMD2309A341LC3_E7	5	817 tg GDNdet	MMD1983A9LC3_9	1	WT-746	MMD1987A11LC3_11	3	WT-746	MMD2761A23LC3_69_3	3	6-TXmem	MMD2761A36LC3_p2_46_4	4	3-GDNdet	MMD2493A22LC3_371_2	2	6-DOCmem-Tg	MMD2506A7LC3_636_3	3	2-WT-Txdet	MMD2746A24LC3_371_4	4	6-TXmem	MMD2746A30LC3_p2_636_2	2	2-GDNdet	MMD2555A35LC3_P2_C3
	MMD1661A5LC3_E1	5	299_DOC	MMD1661A141LC3_E6	13	301_Tx	MMD1780A16LC3_H2	16	299-tri-sol	MMD1780A165LC3_E9	5	351-GDN-det	MMD2309A72LC3_H9	8	908 tg DOCmem	MMD2309A220LC3_D4r	12	907 wt Tx100det	MMD2309A173LC3_E10	13	908 tg Tx100mem	MMD2309A357LC3_E9	5	908 tg GDNdet	MMD1983A2LC3_2	2	WT-744	MMD1987A11LC3_11	3	WT-746	MMD2761A2LC3_44_2	2	1-TXmem	MMD2761A44LC3_p2_66_4	4	5-GDNdet	MMD2493A2LC3_635_2	2	1-DOCmem-Wt	MMD2506A8LC3_636_4	4	2-WT-Txdet	MMD2746A1LC3_635_1	1	1-TXmem	MMD2746A31LC3_p2_636_3	3	2-GDNdet	MMD2555A25LC3_P2_A1
	MMD1661A5LC3_E1	5	299_DOC	MMD1661A156LC3_D8	12	350_Tx	MMD1780A3LC3_C1	3	299-tri-sol	MMD1780A111LC3_G2	15	299-GDN-det	MMD2309A87LC3_G11	7	909 tg DOCmem	MMD2309A236LC3_D6	12	917 wt Tx100det	MMD2309A104LC3_H1	8	834 wt Tx100mem	MMD2309A301LC3_E2	13	834 wt GDNdet	MMD1983A2LC3_2	2	WT-744	MMD1987A12LC3_12	4	WT-746	MMD2761A6LC3_45_2	2	2-TXmem	MMD2761A44LC3_p2_66_4	4	5-GDNdet	MMD2493A10LC3_637_2	2	3-DOCmem-Wt	MMD2506A11LC3_637_3	3	3-WT-Txdet	MMD2746A9LC3_637_1	1	3-TXmem	MMD2746A32LC3_p2_636_4	4	2-GDNdet	MMD2555A29LC3_P2_B1
	MMD1661A12LC3_D2	12	299_DOC	MMD1661A156LC3_D8	12	350_Tx	MMD1780A6LC3_F1	6	299-tri-sol	MMD1780A111LC3_G2	15	299-GDN-det	MMD2309A38LC3_F5	6	917 wt DOCmem	MMD2309A252LC3_D8	12	817 tg Tx100det	MMD2309A104LC3_H1	8	834 wt Tx100mem	MMD2309A301LC3_E2	13	834 wt GDNdet	MMD1983A6LC3_6	2	WT-745	MMD1987A15LC3_15	3	KI-059	MMD2761A6LC3_45_2	2	2-TXmem	MMD2761A25LC3_p2_44_1	1	1-GDNdet	MMD2493A14LC3_021_2	2	4-DOCmem-Tg	MMD2506A12LC3_637_4	4	3-WT-Txdet	MMD2746A2LC3_635_2	2	1-TXmem	MMD2746A33LC3_p2_637_1	1	3-GDNdet	MMD2555A33LC3_P2_C1
	MMD1661A9LC3_A2	9	299_DOC	MMD1661A157LC3_E8	13	350_Tx	MMD1780A13LC3_E2	13	299-tri-sol	MMD1780A143LC3_G6	15	301-GDN-det	MMD2309A6LC3_F1	6	834 wt DOCmem	MMD2309A268LC3_D10	12	908 tg Tx100det	MMD2309A119LC3_G3	7	907 wt Tx100mem	MMD2309A302LC3_F2	14	834 wt GDNdet	MMD1983A6LC3_6	2	WT-745	MMD1987A15LC3_15	3	KI-059	MMD2761A10LC3_46_2	2	3-TXmem	MMD2761A29LC3_p2_45_1	1	2-GDNdet	MMD2493A18LC3_297_2	2	5-DOCmem-Tg	MMD2506A16LC3_021_4	4	4-Tg-Txdet	MMD2746A6LC3_636_2	2	2-TXmem	MMD2746A34LC3_p2_637_2	2	3-GDNdet	MMD2555A37LC3_P2_42_1
	MMD1661A10LC3_B2	10	299_DOC	MMD1661A157LC3_E8	13	350_Tx	MMD1780A1LC3_A1	1	299-tri-sol	MMD1780A98LC3_B1	2	299-GDN-det	MMD2309A22LC3_F3	6	907 wt DOCmem	MMD2309A284LC3_D12	12	909 tg Tx100det	MMD2309A135LC3_G5	7	917 wt Tx100mem	MMD2309A302LC3_F2	14	834 wt GDNdet	MMD1983A10LC3_10	2	WT-746	MMD1987A16LC3_16	4	KI-059	MMD2761A14LC3_59_2	2	4-TXmem	MMD2761A29LC3_p2_45_1	1	2-GDNdet	MMD2493A22LC3_371_2	2	6-DOCmem-Tg	MMD2506A16LC3_021_4	4	4-Tg-Txdet	MMD2746A10LC3_637_2	2	3-TXmem	MMD2746A35LC3_p2_637_3	3	3-GDNdet	MMD2555A41LC3_P2_43_1
	MMD1661A10LC3_B2	10	299_DOC	MMD1661A172LC3_D10	12	351_Tx	MMD1780A14LC3_F2	14	299-tri-sol	MMD1780A99LC3_C1	3	299-GDN-det	MMD2309A38LC3_F5	6	917 wt DOCmem	MMD2309A204LC3_D2	12	834 wt Tx100det	MMD2309A136LC3_H5	8	917 wt Tx100mem	MMD2309A302LC3_F2	14	834 wt GDNdet	MMD1983A10LC3_10	2	WT-746	MMD1987A18LC3_18	2	KI-066	MMD2761A14LC3_59_2	2	4-TXmem	MMD2761A33LC3_p2_46_1	1	3-GDNdet	MMD2493A1LC3_635_1	1	1-DOCmem-Wt	MMD2506A19LC3_297_3	3	5-Tg-Txdet	MMD2746A10LC3_637_2	2	3-TXmem	MMD2746A37LC3_p2_021_1	1	4-GDNdet	MMD2555A45LC3_P2_44_1
	MMD1661A6LC3_F1	6	299_DOC	MMD1661A188LC3_D12	12	352_Tx	MMD1780A2LC3_B1	2	299-tri-sol	MMD1780A115LC3_C3	3	300-GDN-det	MMD2309A53LC3_E7	5	817 tg DOCmem	MMD2309A236LC3_D6	12	917 wt Tx100det	MMD2309A167LC3_G9	7	908 tg Tx100mem	MMD2309A318LC3_F4	14	907 wt GDNdet	MMD1983A14LC3_14	2	KI-059	MMD1987A19LC3_19	3	KI-066	MMD2761A18LC3_66_2	2	5-TXmem	MMD2761A41LC3_p2_66_1	1	5-GDNdet	MMD2493A5LC3_636_1	1	2-DOCmem-Wt	MMD2506A23LC3_371_3	3	6-Tg-Txdet	MMD2746A14LC3_021_2	2	4-TXmem	MMD2746A38LC3_p2_021_2	2	4-GDNdet	MMD2555A37LC3_P2_42_1
	MMD1661A2LC3_B1	2	299_DOC	MMD1661A188LC3_D12	12	352_Tx	MMD1780A6LC3_F1	6	299-tri-sol	MMD1780A131LC3_C5	3	301-GDN-det	MMD2309A54LC3_F7	6	817 tg DOCmem	MMD2309A252LC3_D8	12	817 tg Tx100det	MMD2309A168LC3_H9	8	908 tg Tx100mem	MMD2309A318LC3_F4	14	907 wt GDNdet	MMD1983A14LC3_14	2	KI-059	MMD1987A19LC3_19	3	KI-066	MMD2761A18LC3_66_2	2	5-TXmem	MMD2761A41LC3_p2_66_1	1	5-GDNdet	MMD2493A9LC3_637_1	1	3-DOCmem-Wt	MMD2506A24LC3_371_4	4	6-Tg-Txdet	MMD2746A15LC3_021_3	3	4-TXmem	MMD2746A39LC3_p2_021_3	3	4-GDNdet	MMD2555A41LC3_P2_43_1
	MMD1661A5LC3_E1	5	299_DOC	MMD1661A189LC3_E12	13	352_Tx	MMD1780A8LC3_H1	8	299-tri-sol	MMD1780A146LC3_B7	2	350-GDN-det	MMD2309A70LC3_F9	6	908 tg DOCmem	MMD2309A268LC3_D10	12	908 tg Tx100det	MMD2309A184LC3_H11	8	909 tg Tx100mem	MMD2309A334LC3_F6	14	917 wt GDNdet	MMD1983A18LC3_18	2	KI-066	MMD1987A19LC3_19	3	KI-066	MMD2761A22LC3_69_2r	2	6-TXmem	MMD2761A45LC3_p2_69_1	1	6-GDNdet	MMD2493A13LC3_021_1	1	4-DOCmem-Tg	MMD2506A21LC3_371_1	1	6-Tg-Txdet	MMD2746A4LC3_635_4	4	1-TXmem	MMD2746A41LC3_p2_297_1	1	5-GDNdet	MMD2555A25LC3_P2_A1
	MMD1661A8LC3_H1	8	299_DOC	MMD1661A99LC3_C1	3	299_Tx	MMD1780A5LC3_E1	5	299-tri-sol	MMD1780A147LC3_C7	3	350-GDN-det	MMD2309A85LC3_E11r	5	909 tg DOCmem	MMD2309A284LC3_D12	12	909 tg Tx100det	MMD2309A152LC3_H7	8	817 tg Tx100mem	MMD2309A350LC3_F8	14	817 tg GDNdet	MMD1983A22LC3_22	2	KI-069	MMD1987A19LC3_19	3	KI-066	MMD2761A2LC3_44_2	2	1-TXmem	MMD2761A45LC3_p2_69_1	1	6-GDNdet	MMD2493A1LC3_635_1	1	1-DOCmem-Wt	MMD2506A2LC3_635_2	2	1-WT-Txdet	MMD2746A4LC3_635_4	4	1-TXmem	MMD2746A42LC3_p2_297_2	2	5-GDNdet	MMD2555A26LC3_P2_A2
	MMD1661A15LC3_G2	15	299_DOC	MMD1661A114LC3_B3	2	300_Tx	MMD1780A5LC3_E1	5	299-tri-sol	MMD1780A162LC3_B9	2	351-GDN-det	MMD2309A86LC3_F11r	6	909 tg DOCmem	MMD2309A196LC3_D1	4	834 wt Tx100det	MMD2309A117LC3_E3	5	907 wt Tx100mem	MMD2309A350LC3_F8	14	817 tg GDNdet	MMD1983A22LC3_22	2	KI-069	MMD1987A19LC3_19	3	KI-066	MMD2761A6LC3_45_2	2	2-TXmem	MMD2761A25LC3_p2_44_1	1	1-GDNdet	MMD2493A5LC3_636_1	1	2-DOCmem-Wt	MMD2506A14LC3_021_2	2	4-Tg-Txdet	MMD2746A8LC3_636_4	4	2-TXmem	MMD2746A43LC3_p2_297_3	3	5-GDNdet	MMD2555A26LC3_P2_A2
	MMD1661A15LC3_G2	15	299_DOC	MMD1661A115LC3_C3	3	300_Tx	MMD1780A2LC3_B1	2	299-tri-sol	MMD1780A163LC3_C9	3	351-GDN-det	MMD2309A6LC3_F1	6	834 wt DOCmem	MMD2309A228LC3_D5	4	917 wt Tx100det	MMD2309A133LC3_E5	5	917 wt Tx100mem	MMD2309A366LC3_F10	14	908 tg GDNdet	MMD1983A26LC3_26	2	WT-REM	MMD1987A20LC3_20	4	KI-066	MMD2761A10LC3_46_2	2	3-TXmem	MMD2761A25LC3_p2_44_1	1	1-GDNdet	MMD2493A9LC3_637_1	1	3-DOCmem-Wt	MMD2506A18LC3_297_2	2	5-Tg-Txdet	MMD2746A12LC3_637_4	4	3-TXmem	MMD2746A46LC3_p2_371_2	2	6-GDNdet	MMD2555A30LC3_P2_B2
	MMD1661A5LC3_E1	5	299_DOC	MMD1661A130LC3_B5	2	301_Tx	MMD1780A5LC3_E1	5	299-tri-sol	MMD1780A178LC3_B11	2	352-GDN-det	MMD2309A22LC3_F3	6	907 wt DOCmem	MMD2309A260LC3_D9	4	908 tg Tx100det	MMD2309A149LC3_E7	5	817 tg Tx100mem	MMD2309A382LC3_F12	14	909 tg GDNdet	MMD1983A26LC3_26	2	WT-REM	MMD1987A21LC3_21	1	KI-069	MMD2761A18LC3_66_2	2	5-TXmem	MMD2761A29LC3_p2_45_1	1	2-GDNdet	MMD2493A13LC3_021_1	1	4-DOCmem-Tg	MMD2506A22LC3_371_2	2	6-Tg-Txdet	MMD2746A16LC3_021_4	4	4-TXmem	MMD2746A47LC3_p2_371_3	3	6-GDNdet	MMD2555A34LC3_P2_C2
	MMD1661A6LC3_F1	6	299_DOC	MMD1661A131LC3_C5	3	301_Tx	MMD1780A14LC3_F2	14	299-tri-sol	MMD1780A179LC3_C11	3	352-GDN-det	MMD2309A38LC3_F5	6	917 wt DOCmem	MMD2309A198LC3_F1	6	834 wt Tx100det	MMD2309A165LC3_E9	5	908 tg Tx100mem	MMD2309A292LC3_D1	4	834 wt GDNdet	MMD1983A14LC3_14	2	KI-059	MMD1987A22LC3_22	2	KI-069	MMD2761A10LC3_46_2	2	3-TXmem	MMD2761A29LC3_p2_45_1	1	2-GDNdet	MMD2493A17LC3_297_1	1	5-DOCmem-Tg	MMD2506A9LC3_637_1	1	3-WT-Txdet	MMD2746A16LC3_021_4	4	4-TXmem	MMD2746A26LC3_p2_635_2	2	1-GDNdet	MMD2555A38LC3_P2_42_2
	MMD1661A9LC3_A2	9	299_DOC	MMD1661A147LC3_C7	3	350_Tx	MMD1780A14LC3_F2	14	299-tri-sol	MMD1780A109LC3_E2	13	299-GDN-det	MMD2309A54LC3_F7	6	817 tg DOCmem	MMD2309A214LC3_F3	6	907 wt Tx100det	MMD2309A181LC3_E11	5	909 tg Tx100mem	MMD2309A306LC3_B3	2	907 wt GDNdet	MMD1983A2LC3_2	2	WT-744	MMD1987A22LC3_22	2	KI-069	MMD2761A14LC3_59_2	2	4-TXmem	MMD2761A33LC3_p2_46_1	1	3-GDNdet	MMD2493A21LC3_371_1	1	6-DOCmem-Tg	MMD2506A13LC3_021_1	1	4-Tg-Txdet	MMD2746A20LC3_297_4	4	5-TXmem	MMD2746A26LC3_p2_635_2	2	1-GDNdet	MMD2555A42LC3_P2_43_2
	MMD1661A10LC3_B2	10	299_DOC	MMD1661A147LC3_C7	3	350_Tx	MMD1780A2LC3_B1	2	299-tri-sol	MMD1780A125LC3_E4	13	300-GDN-det	MMD2309A70LC3_F9	6	908 tg DOCmem	MMD2309A230LC3_F5	6	917 wt Tx100det	MMD2309A102LC3_F1	6	834 wt Tx100mem	MMD2309A307LC3_C3	3	907 wt GDNdet	MMD1983A26LC3_26	2	WT-REM	MMD1987A23LC3_23	3	KI-069	MMD2761A18LC3_66_2	2	5-TXmem	MMD2761A33LC3_p2_46_1	1	3-GDNdet	MMD2493A10LC3_637_2	2	3-DOCmem-Wt	MMD2506A17LC3_297_1	1	5-Tg-Txdet	MMD2746A20LC3_297_4	4	5-TXmem	MMD2746A27LC3_p2_635_3	3	1-GDNdet	MMD2555A46LC3_P2_44_2
	MMD1661A9LC3_A2	9	299_DOC	MMD1661A148LC3_D7	4	350_Tx	MMD1780A10LC3_B2	10	299-tri-sol	MMD1780A141LC3_E6	13	301-GDN-det	MMD2309A75LC3_C10	11	908 tg DOCmem	MMD2309A244LC3_D7	4	817 tg Tx100det	MMD2309A150LC3_F7	6	817 tg Tx100mem	MMD2309A308LC3_D3	4	907 wt GDNdet	MMD1983A4LC3_4	3	WT-744	MMD1987A23LC3_23	3	KI-069	MMD2761A22LC3_69_2r	2	6-TXmem	MMD2761A33LC3_p2_46_1	1	3-GDNdet	MMD2493A18LC3_297_2	2	5-DOCmem-Tg	MMD2506A21LC3_371_1	1	6-Tg-Txdet	MMD2746A24LC3_371_4	4	6-TXmem	MMD2746A27LC3_p2_635_3	3	1-GDNdet	MMD2555A30LC3_P2_B2
	MMD1661A10LC3_B2	10	299_DOC	MMD1661A163LC3_C9	3	351_Tx	MMD1780A10LC3_B2	10	299-tri-sol	MMD1780A157LC3_E8	13	350-GDN-det	MMD2309A4LC3_D1	4	834 wt DOCmem	MMD2309A260LC3_D9	4	908 tg Tx100det	MMD2309A182LC3_F11	6	909 tg Tx100mem	MMD2309A322LC3_B5	2	917 wt GDNdet	MMD1983A12LC3_12	4	WT-746	MMD1987A23LC3_23	3	KI-069	MMD2761A1LC3_44_1	1	1-TXmem	MMD2761A33LC3_p2_46_1	1	3-GDNdet	MMD2493A22LC3_371_2	2	6-DOCmem-Tg	MMD2506A1LC3_635_1	1	1-WT-Txdet	MMD2746A7LC3_636_3	3	2-TXmem	MMD2746A28LC3_p2_635_4	4	1-GDNdet	MMD2555A34LC3_P2_C2
	MMD1661A5LC3_E1	5	299_DOC	MMD1661A163LC3_C9	3	351_Tx	MMD1780A8LC3_H1	8	299-tri-sol	MMD1780A173LC3_E10	13	351-GDN-det	MMD2309A70LC3_F9	6	908 tg DOCmem	MMD2309A276LC3_D11	4	909 tg Tx100det	MMD2309A118LC3_F3	6	907 wt Tx100mem	MMD2309A323LC3_C5	3	917 wt GDNdet	MMD1983A28LC3_28	4	WT-REM	MMD1987A23LC3_23	3	KI-069	MMD2761A5LC3_45_1	1	2-TXmem	MMD2761A37LC3_p2_59_1	1	4-GDNdet	MMD2493A1LC3_635_1	1	1-DOCmem-Wt	MMD2506A5LC3_636_1	1	2-WT-Txdet	MMD2746A3LC3_635_3	3	1-TXmem	MMD2746A30LC3_p2_636_2	2	2-GDNdet	MMD2555A38LC3_P2_42_2
	MMD1661A9LC3_A2	9	299_DOC	MMD1661A179LC3_C11	3	352_Tx	MMD1780A12LC3_D2	12	299-tri-sol	MMD1780A131LC3_C5	3	301-GDN-det	MMD2309A11LC3_C2	11	834 wt DOCmem	MMD2309A197LC3_E1	5	834 wt Tx100det	MMD2309A134LC3_F5	6	917 wt Tx100mem	MMD2309A324LC3_D5	4	917 wt GDNdet	MMD1983A1LC3_1	1	WT-744	MMD1987A2LC3_2	2	WT-744	MMD2761A9LC3_46_1	1	3-TXmem	MMD2761A37LC3_p2_59_1	1	4-GDNdet	MMD2493A5LC3_636_1	1	2-DOCmem-Wt	MMD2506A9LC3_637_1	1	3-WT-Txdet	MMD2746A11LC3_637_3	3	3-TXmem	MMD2746A30LC3_p2_636_2	2	2-GDNdet	MMD2555A42LC3_P2_43_2
	MMD1661A10LC3_B2	10	299_DOC	MMD1661A100LC3_D1	4	299_Tx	MMD1780A13LC3_E2	13	299-tri-sol	MMD1780A147LC3_C7	3	350-GDN-det	MMD2309A27LC3_C4	11	907 wt DOCmem	MMD2309A213LC3_E3	5	907 wt Tx100det	MMD2309A150LC3_F7	6	817 tg Tx100mem	MMD2309A340LC3_D7	4	817 tg GDNdet	MMD1983A5LC3_5	1	WT-745	MMD1987A6LC3_6	2	WT-745	MMD2761A13LC3_59_1	1	4-TXmem	MMD2761A41LC3_p2_66_1	1	5-GDNdet	MMD2493A9LC3_637_1	1	3-DOCmem-Wt	MMD2506A9LC3_637_1	1	3-WT-Txdet	MMD2746A15LC3_021_3	3	4-TXmem	MMD2746A31LC3_p2_636_3	3	2-GDNdet	MMD2555A46LC3_P2_44_2
	MMD1661A10LC3_B2	10	299_DOC	MMD1661A117LC3_E3	5	300_Tx	MMD1780A3LC3_C1	3	299-tri-sol	MMD1780A163LC3_C9	3	351-GDN-det	MMD2309A59LC3_C8	11	817 tg DOCmem	MMD2309A229LC3_E5	5	917 wt Tx100det	MMD2309A166LC3_F9	6	908 tg Tx100mem	MMD2309A372LC3_D11	4	909 tg GDNdet	MMD1983A9LC3_9	1	WT-746	MMD1987A14LC3_14	2	KI-059	MMD2761A1LC3_44_1	1	1-TXmem	MMD2761A41LC3_p2_66_1	1	5-GDNdet	MMD2493A13LC3_021_1	1	4-DOCmem-Tg	MMD2506A13LC3_021_1	1	4-Tg-Txdet	MMD2746A15LC3_021_3	3	4-TXmem	MMD2746A31LC3_p2_636_3	3	2-GDNdet	MMD2555A26LC3_P2_A2
	MMD1661A5LC3_E1	5	299_DOC	MMD1661A132LC3_D5	4	301_Tx	MMD1780A15LC3_G2	15	299-tri-sol	MMD1780A179LC3_C11	3	352-GDN-det	MMD2309A75LC3_C10	11	908 tg DOCmem	MMD2309A245LC3_E7	5	817 tg Tx100det	MMD2309A116LC3_D3	4	907 wt Tx100mem	MMD2309A292LC3_D1	4	834 wt GDNdet	MMD1983A17LC3_17	1	KI-066	MMD1987A10LC3_10	2	WT-746	MMD2761A5LC3_45_1	1	2-TXmem	MMD2761A41LC3_p2_66_1	1	5-GDNdet	MMD2493A17LC3_297_1	1	5-DOCmem-Tg	MMD2506A21LC3_371_1	1	6-Tg-Txdet	MMD2746A19LC3_297_3	3	5-TXmem	MMD2746A31LC3_p2_636_3	3	2-GDNdet	MMD2555A30LC3_P2_B2
	MMD1661A7LC3_G1	7	299_DOC	MMD1661A148LC3_D7	4	350_Tx	MMD1780A6LC3_F1	6	299-tri-sol	MMD1780A148LC3_D7	4	350-GDN-det	MMD2309A67LC3_C9	3	908 tg DOCmem	MMD2309A261LC3_E9	5	908 tg Tx100det	MMD2309A164LC3_D9	4	908 tg Tx100mem	MMD2309A316LC3_D4	12	907 wt GDNdet	MMD1983A21LC3_21	1	KI-069	MMD1987A13LC3_13	1	KI-059	MMD2761A9LC3_46_1	1	3-TXmem	MMD2761A41LC3_p2_66_1	1	5-GDNdet	MMD2493A21LC3_371_1	1	6-DOCmem-Tg	MMD2506A24LC3_371_4	4	6-Tg-Txdet	MMD2746A23LC3_371_3	3	6-TXmem	MMD2746A32LC3_p2_636_4	4	2-GDNdet	MMD2555A34LC3_P2_C2
	MMD1661A14LC3_F2	14	299_DOC	MMD1661A164LC3_D9	4	351_Tx	MMD1780A9LC3_A2	9	299-tri-sol	MMD1780A115LC3_C3	3	300-GDN-det	MMD2309A7LC3_G1	7	834 wt DOCmem	MMD2309A277LC3_E11	5	909 tg Tx100det	MMD2309A132LC3_D5	4	917 wt Tx100mem	MMD2309A364LC3_D10	12	908 tg GDNdet	MMD1983A9LC3_9	1	WT-746	MMD1987A22LC3_22	2	KI-069	MMD2761A13LC3_59_1	1	4-TXmem	MMD2761A41LC3_p2_66_1	1	5-GDNdet	MMD2493A13LC3_021_1	1	4-DOCmem-Tg	MMD2506A2LC3_635_2	2	1-WT-Txdet	MMD2746A15LC3_021_3	3	4-TXmem	MMD2746A34LC3_p2_637_2	2	3-GDNdet	MMD2555A38LC3_P2_42_2
	MMD1661A10LC3_B2	10	299_DOC	MMD1661A165LC3_E9	5	351_Tx	MMD1780A8LC3_H1	8	299-tri-sol	MMD1780A179LC3_C11	3	352-GDN-det	MMD2309A23LC3_G3	7	907 wt DOCmem	MMD2309A197LC3_E1	5	834 wt Tx100det	MMD2309A148LC3_D7	4	817 tg Tx100mem	MMD2309A356LC3_D9	4	908 tg GDNdet	MMD1983A4LC3_4	3	WT-744	MMD1987A1LC3_1	1	WT-744	MMD2761A17LC3_66_1	1	5-TXmem	MMD2761A41LC3_p2_66_1	1	5-GDNdet	MMD2493A17LC3_297_1	1	5-DOCmem-Tg	MMD2506A22LC3_371_2	2	6-Tg-Txdet	MMD2746A2LC3_635_2	2	1-TXmem	MMD2746A34LC3_p2_637_2	2	3-GDNdet	MMD2555A42LC3_P2_43_2
	MMD1661A6LC3_F1	6	299_DOC	MMD1661A180LC3_D11	4	352_Tx	MMD1780A9LC3_A2	9	299-tri-sol	MMD1780A100LC3_D1	4	299-GDN-det	MMD2309A39LC3_G5	7	917 wt DOCmem	MMD2309A277LC3_E11	5	909 tg Tx100det	MMD2309A104LC3_H1	8	834 wt Tx100mem	MMD2309A293LC3_E1	5	834 wt GDNdet	MMD1983A8LC3_8	4	WT-745	MMD1987A9LC3_9	1	WT-746	MMD2761A21LC3_69_1r	1	6-TXmem	MMD2761A45LC3_p2_69_1	1	6-GDNdet	MMD2493A3LC3_635_3	3	1-DOCmem-Wt	MMD2506A2LC3_635_2	2	1-WT-Txdet	MMD2746A6LC3_636_2	2	2-TXmem	MMD2746A35LC3_p2_637_3	3	3-GDNdet	MMD2555A42LC3_P2_43_2
	MMD1661A7LC3_G1	7	299_DOC	MMD1661A108LC3_D2	12	299_Tx	MMD1780A11LC3_C2	11	299-tri-sol	MMD1780A116LC3_D3	4	300-GDN-det	MMD2309A39LC3_G5	7	917 wt DOCmem	MMD2309A197LC3_E1	5	834 wt Tx100det	MMD2309A120LC3_H3	8	907 wt Tx100mem	MMD2309A309LC3_E3	5	907 wt GDNdet	MMD1983A12LC3_12	4	WT-746	MMD1987A21LC3_21	1	KI-069	MMD2761A21LC3_69_1r	1	6-TXmem	MMD2761A45LC3_p2_69_1	1	6-GDNdet	MMD2493A3LC3_635_3	3	1-DOCmem-Wt	MMD2506A6LC3_636_2	2	2-WT-Txdet	MMD2746A14LC3_021_2	2	4-TXmem	MMD2746A35LC3_p2_637_3	3	3-GDNdet	MMD2555A26LC3_P2_A2
	MMD1661A8LC3_H1	8	299_DOC	MMD1661A108LC3_D2	12	299_Tx	MMD1780A15LC3_G2	15	299-tri-sol	MMD1780A132LC3_D5	4	301-GDN-det	MMD2309A55LC3_G7	7	817 tg DOCmem	MMD2309A195LC3_C1r	3	834 wt Tx100det	MMD2309A152LC3_H7	8	817 tg Tx100mem	MMD2309A357LC3_E9	5	908 tg GDNdet	MMD1983A16LC3_16	4	KI-059	MMD1987A18LC3_18	2	KI-066	MMD2761A1LC3_44_1	1	1-TXmem	MMD2761A25LC3_p2_44_1	1	1-GDNdet	MMD2493A3LC3_635_3	3	1-DOCmem-Wt	MMD2506A10LC3_637_2	2	3-WT-Txdet	MMD2746A1LC3_635_1	1	1-TXmem	MMD2746A38LC3_p2_021_2	2	4-GDNdet	MMD2555A30LC3_P2_B2
	MMD1661A9LC3_A2	9	299_DOC	MMD1661A124LC3_D4	12	300_Tx	MMD1780A16LC3_H2	16	299-tri-sol	MMD1780A148LC3_D7	4	350-GDN-det	MMD2309A71LC3_G9	7	908 tg DOCmem	MMD2309A227LC3_C5	3	917 wt Tx100det	MMD2309A168LC3_H9	8	908 tg Tx100mem	MMD2309A309LC3_E3	5	907 wt GDNdet	MMD1983A24LC3_24	4	KI-069	MMD1987A3LC3_3	3	WT-744	MMD2761A2LC3_44_2	2	1-TXmem	MMD2761A26LC3_p2_44_2	2	1-GDNdet	MMD2493A7LC3_636_3	3	2-DOCmem-Wt	MMD2506A14LC3_021_2	2	4-Tg-Txdet	MMD2746A5LC3_636_1	1	2-TXmem	MMD2746A38LC3_p2_021_2	2	4-GDNdet	MMD2555A34LC3_P2_C2
	MMD1661A2LC3_B1	2	299_DOC	MMD1661A124LC3_D4	12	300_Tx	MMD1780A2LC3_B1	2	299-tri-sol	MMD1780A164LC3_D9	4	351-GDN-det	MMD2309A87LC3_G11	7	909 tg DOCmem	MMD2309A275LC3_C11	3	909 tg Tx100det	MMD2309A184LC3_H11	8	909 tg Tx100mem	MMD2309A340LC3_D7	4	817 tg GDNdet	MMD1983A28LC3_28	4	WT-REM	MMD1987A15LC3_15	3	KI-059	MMD2761A2LC3_44_2	2	1-TXmem	MMD2761A30LC3_p2_45_2	2	2-GDNdet	MMD2493A7LC3_636_3	3	2-DOCmem-Wt	MMD2506A22LC3_371_2	2	6-Tg-Txdet	MMD2746A9LC3_637_1	1	3-TXmem	MMD2746A39LC3_p2_021_3	3	4-GDNdet	MMD2555A34LC3_P2_C2
	MMD1661A3LC3_C1	3	299_DOC	MMD1661A140LC3_D6	12	301_Tx	MMD1780A15LC3_G2	15	299-tri-sol	MMD1780A164LC3_D9	4	351-GDN-det	MMD2309A87LC3_G11	7	909 tg DOCmem	MMD2309A211LC3_C3	3	907 wt Tx100det	MMD2309A107LC3_C2	11	834 wt Tx100mem	MMD2309A298LC3_B2	10	834 wt GDNdet	MMD1983A24LC3_24	4	KI-069	MMD1987A19LC3_19	3	KI-066	MMD2761A5LC3_45_1	1	2-TXmem	MMD2761A33LC3_p2_46_1	1	3-GDNdet	MMD2493A11LC3_637_3	3	3-DOCmem-Wt	MMD2506A2LC3_635_2	2	1-WT-Txdet	MMD2746A13LC3_021_1	1	4-TXmem	MMD2746A39LC3_p2_021_3	3	4-GDNdet	MMD2555A38LC3_P2_42_2
	MMD1661A3LC3_C1	3	299_DOC	MMD1661A140LC3_D6	12	301_Tx	MMD1780A16LC3_H2	16	299-tri-sol	MMD1780A180LC3_D11	4	352-GDN-det	MMD2309A7LC3_G1	7	834 wt DOCmem	MMD2309A243LC3_C7	3	817 tg Tx100det	MMD2309A171LC3_C10	11	908 tg Tx100mem	MMD2309A298LC3_B2	10	834 wt GDNdet	MMD1983A5LC3_5	1	WT-745	MMD1987A15LC3_15	3	KI-059	MMD2761A6LC3_45_2	2	2-TXmem	MMD2761A34LC3_p2_46_2	2	3-GDNdet	MMD2493A11LC3_637_3	3	3-DOCmem-Wt	MMD2506A6LC3_636_2	2	2-WT-Txdet	MMD2746A17LC3_297_1	1	5-TXmem	MMD2746A42LC3_p2_297_2	2	5-GDNdet	MMD2555A42LC3_P2_43_2
	MMD1661A2LC3_B1	2	299_DOC	MMD1661A140LC3_D6	12	301_Tx	MMD1780A13LC3_E2	13	299-tri-sol	MMD1780A106LC3_B2	10	299-GDN-det	MMD2309A5LC3_E1	5	834 wt DOCmem	MMD2309A259LC3_C9	3	908 tg Tx100det	MMD2309A108LC3_D2	12	834 wt Tx100mem	MMD2309A314LC3_B4	10	907 wt GDNdet	MMD1983A27LC3_27	3	WT-REM	MMD1987A23LC3_23	3	KI-069	MMD2761A9LC3_46_1	1	3-TXmem	MMD2761A38LC3_p2_59_2	2	4-GDNdet	MMD2493A15LC3_021_3	3	4-DOCmem-Tg	MMD2506A22LC3_371_2	2	6-Tg-Txdet	MMD2746A21LC3_371_1	1	6-TXmem	MMD2746A43LC3_p2_297_3	3	5-GDNdet	MMD2555A42LC3_P2_43_2
	MMD1661A3LC3_C1	3	299_DOC	MMD1661A156LC3_D8	12	350_Tx	MMD1780A5LC3_E1	5	299-tri-sol	MMD1780A138LC3_B6	10	301-GDN-det	MMD2309A21LC3_E3	5	907 wt DOCmem	MMD2309A200LC3_H1	8	834 wt Tx100det	MMD2309A99LC3_C1	3	834 wt Tx100mem	MMD2309A330LC3_B6	10	917 wt GDNdet	MMD1983A4LC3_4	3	WT-744	MMD1987A2LC3_2	2	WT-744	MMD2761A13LC3_59_1	1	4-TXmem	MMD2761A42LC3_p2_66_2	2	5-GDNdet	MMD2493A15LC3_021_3	3	4-DOCmem-Tg	MMD2506A5LC3_636_1	1	2-WT-Txdet	MMD2746A4LC3_635_4	4	1-TXmem	MMD2746A43LC3_p2_297_3	3	5-GDNdet	MMD2555A46LC3_P2_44_2
	MMD1661A3LC3_C1	3	299_DOC	MMD1661A156LC3_D8	12	350_Tx	MMD1780A5LC3_E1	5	299-tri-sol	MMD1780A186LC3_B12	10	352-GDN-det	MMD2309A37LC3_E5	5	917 wt DOCmem	MMD2309A216LC3_H3	8	907 wt Tx100det	MMD2309A103LC3_G1	7	834 wt Tx100mem	MMD2309A346LC3_B8	10	817 tg GDNdet	MMD1983A8LC3_8	4	WT-745	MMD1987A6LC3_6	2	WT-745	MMD2761A14LC3_59_2	2	4-TXmem	MMD2761A46LC3_p2_69_2	2	6-GDNdet	MMD2493A16LC3_021_4	4	4-DOCmem-Tg	MMD2506A17LC3_297_1	1	5-Tg-Txdet	MMD2746A12LC3_637_4	4	3-TXmem	MMD2746A43LC3_p2_297_3	3	5-GDNdet	MMD2555A27LC3_P2_A3
	MMD1661A4LC3_D1	4	299_DOC	MMD1661A156LC3_D8	12	350_Tx	MMD1780A6LC3_F1	6	299-tri-sol	MMD1780A100LC3_D1	4	299-GDN-det	MMD2309A53LC3_E7	5	817 tg DOCmem	MMD2309A232LC3_H5	8	917 wt Tx100det	MMD2309A151LC3_G7	7	817 tg Tx100mem	MMD2309A362LC3_B10	10	908 tg GDNdet	MMD1983A12LC3_12	4	WT-746	MMD1987A10LC3_10	2	WT-746	MMD2761A17LC3_66_1	1	5-TXmem	MMD2761A38LC3_p2_59_2	2	4-GDNdet	MMD2493A19LC3_297_3	3	5-DOCmem-Tg	MMD2506A21LC3_371_1	1	6-Tg-Txdet	MMD2746A16LC3_021_4	4	4-TXmem	MMD2746A46LC3_p2_371_2	2	6-GDNdet	MMD2555A43LC3_P2_43_3
	MMD1661A15LC3_G2	15	299_DOC	MMD1661A172LC3_D10	12	351_Tx	MMD1780A6LC3_F1	6	299-tri-sol	MMD1780A116LC3_D3	4	300-GDN-det	MMD2309A5LC3_E1	5	834 wt DOCmem	MMD2309A232LC3_H5	8	917 wt Tx100det	MMD2309A101LC3_E1	5	834 wt Tx100mem	MMD2309A378LC3_B12	10	909 tg GDNdet	MMD1983A16LC3_16	4	KI-059	MMD1987A14LC3_14	2	KI-059	MMD2761A18LC3_66_2	2	5-TXmem	MMD2761A33LC3_p2_46_1	1	3-GDNdet	MMD2493A19LC3_297_3	3	5-DOCmem-Tg	MMD2506A7LC3_636_3	3	2-WT-Txdet	MMD2746A24LC3_371_4	4	6-TXmem	MMD2746A47LC3_p2_371_3	3	6-GDNdet	MMD2555A25LC3_P2_A1
	MMD1661A3LC3_C1	3	299_DOC	MMD1661A172LC3_D10	12	351_Tx	MMD1780A9LC3_A2	9	299-tri-sol	MMD1780A132LC3_D5	4	301-GDN-det	MMD2309A37LC3_E5	5	917 wt DOCmem	MMD2309A264LC3_H9	8	908 tg Tx100det	MMD2309A133LC3_E5	5	917 wt Tx100mem	MMD2309A292LC3_D1	4	834 wt GDNdet	MMD1983A20LC3_20	4	KI-066	MMD1987A18LC3_18	2	KI-066	MMD2761A1LC3_44_1	1	1-TXmem	MMD2761A37LC3_p2_59_1	1	4-GDNdet	MMD2493A23LC3_371_3	3	6-DOCmem-Tg	MMD2506A19LC3_297_3	3	5-Tg-Txdet	MMD2746A2LC3_635_2	2	1-TXmem	MMD2746A47LC3_p2_371_3	3	6-GDNdet	MMD2555A33LC3_P2_C1
	MMD1661A3LC3_C1	3	299_DOC	MMD1661A188LC3_D12	12	352_Tx	MMD1780A10LC3_B2	10	299-tri-sol	MMD1780A148LC3_D7	4	350-GDN-det	MMD2309A38LC3_F5	6	917 wt DOCmem	MMD2309A198LC3_F1	6	834 wt Tx100det	MMD2309A149LC3_E7	5	817 tg Tx100mem	MMD2309A308LC3_D3	4	907 wt GDNdet	MMD1983A24LC3_24	4	KI-069	MMD1987A22LC3_22	2	KI-069	MMD2761A5LC3_45_1	1	2-TXmem	MMD2761A34LC3_p2_46_2	2	3-GDNdet	MMD2493A23LC3_371_3	3	6-DOCmem-Tg	MMD2506A1LC3_635_1	1	1-WT-Txdet	MMD2746A6LC3_636_2	2	2-TXmem	MMD2746A26LC3_p2_635_2	2	1-GDNdet	MMD2555A41LC3_P2_43_1
	MMD1661A12LC3_D2	12	299_DOC	MMD1661A188LC3_D12	12	352_Tx	MMD1780A8LC3_H1	8	299-tri-sol	MMD1780A99LC3_C1	3	299-GDN-det	MMD2309A53LC3_E7	5	817 tg DOCmem	MMD2309A214LC3_F3	6	907 wt Tx100det	MMD2309A153LC3_A8	9	817 tg Tx100mem	MMD2309A294LC3_F1	6	834 wt GDNdet	MMD1983A28LC3_28	4	WT-REM	MMD1987A1LC3_1	1	WT-744	MMD2761A9LC3_46_1	1	3-TXmem	MMD2761A25LC3_p2_44_1	1	1-GDNdet	MMD2493A3LC3_635_3	3	1-DOCmem-Wt	MMD2506A1LC3_635_1	1	1-WT-Txdet	MMD2746A10LC3_637_2	2	3-TXmem	MMD2746A25LC3_p2_635_1	1	1-GDNdet	MMD2555A35LC3_P2_C3
	MMD1661A12LC3_D2	12	299_DOC	MMD1661A102LC3_F1	6	299_Tx	MMD1780A8LC3_H1	8	299-tri-sol	MMD1780A163LC3_C9	3	351-GDN-det	MMD2309A69LC3_E9	5	908 tg DOCmem	MMD2309A230LC3_F5	6	917 wt Tx100det	MMD2309A165LC3_E9	5	908 tg Tx100mem	MMD2309A300LC3_D2	12	834 wt GDNdet	MMD1983A1LC3_1	1	WT-744	MMD1987A13LC3_13	1	KI-059	MMD2761A9LC3_46_1	1	3-TXmem	MMD2761A29LC3_p2_45_1	1	2-GDNdet	MMD2493A7LC3_636_3	3	2-DOCmem-Wt	MMD2506A5LC3_636_1	1	2-WT-Txdet	MMD2746A14LC3_021_2	2	4-TXmem	MMD2746A33LC3_p2_637_1	1	3-GDNdet	MMD2555A39LC3_P2_42_3
	MMD1661A13LC3_E2	13	299_DOC	MMD1661A150LC3_F7	6	350_Tx	MMD1780A12LC3_D2	12	299-tri-sol	MMD1780A99LC3_C1	3	299-GDN-det	MMD2309A85LC3_E11r	5	909 tg DOCmem	MMD2309A246LC3_F7	6	817 tg Tx100det	MMD2309A101LC3_E1	5	834 wt Tx100mem	MMD2309A316LC3_D4	12	907 wt GDNdet	MMD1983A9LC3_9	1	WT-746	MMD1987A3LC3_3	3	WT-744	MMD2761A13LC3_59_1	1	4-TXmem	MMD2761A45LC3_p2_69_1	1	6-GDNdet	MMD2493A11LC3_637_3	3	3-DOCmem-Wt	MMD2506A9LC3_637_1	1	3-WT-Txdet	MMD2746A18LC3_297_2	2	5-TXmem	MMD2746A37LC3_p2_021_1	1	4-GDNdet	MMD2555A43LC3_P2_43_3
	MMD1661A13LC3_E2	13	299_DOC	MMD1661A166LC3_F9	6	351_Tx	MMD1780A6LC3_F1	6	299-tri-sol	MMD1780A101LC3_E1	5	299-GDN-det	MMD2309A74LC3_B10	10	908 tg DOCmem	MMD2309A262LC3_F9	6	908 tg Tx100det	MMD2309A133LC3_E5	5	917 wt Tx100mem	MMD2309A348LC3_D8	12	817 tg GDNdet	MMD1983A17LC3_17	1	KI-066	MMD1987A7LC3_7	3	WT-745	MMD2761A18LC3_66_2	2	5-TXmem	MMD2761A33LC3_p2_46_1	1	3-GDNdet	MMD2493A19LC3_297_3	3	5-DOCmem-Tg	MMD2506A13LC3_021_1	1	4-Tg-Txdet	MMD2746A2LC3_635_2	2	1-TXmem	MMD2746A40LC3_p2_021_4	4	4-GDNdet	MMD2555A27LC3_P2_A3
	MMD1661A5LC3_E1	5	299_DOC	MMD1661A179LC3_C11	3	352_Tx	MMD1780A6LC3_F1	6	299-tri-sol	MMD1780A101LC3_E1	5	299-GDN-det	MMD2309A20LC3_D3	4	907 wt DOCmem	MMD2309A198LC3_F1	6	834 wt Tx100det	MMD2309A133LC3_E5	5	917 wt Tx100mem	MMD2309A364LC3_D10	12	908 tg GDNdet	MMD1983A21LC3_21	1	KI-069	MMD1987A11LC3_11	3	WT-746	MMD2761A22LC3_69_2r	2	6-TXmem	MMD2761A29LC3_p2_45_1	1	2-GDNdet	MMD2493A23LC3_371_3	3	6-DOCmem-Tg	MMD2506A13LC3_021_1	1	4-Tg-Txdet	MMD2746A6LC3_636_2	2	2-TXmem	MMD2746A27LC3_p2_635_3	3	1-GDNdet	MMD2555A31LC3_P2_B3
	MMD1661A3LC3_C1	3	299_DOC	MMD1661A182LC3_F11	6	352_Tx	MMD1780A13LC3_E2	13	299-tri-sol	MMD1780A106LC3_B2	10	299-GDN-det	MMD2309A3LC3_C1	3	834 wt DOCmem	MMD2309A214LC3_F3	6	907 wt Tx100det	MMD2309A165LC3_E9	5	908 tg Tx100mem	MMD2309A300LC3_D2	12	834 wt GDNdet	MMD1983A21LC3_21	1	KI-069	MMD1987A19LC3_19	3	KI-066	MMD2761A1LC3_44_1	1	1-TXmem	MMD2761A45LC3_p2_69_1	1	6-GDNdet	MMD2493A13LC3_021_1	1	4-DOCmem-Tg	MMD2506A17LC3_297_1	1	5-Tg-Txdet	MMD2746A10LC3_637_2	2	3-TXmem	MMD2746A31LC3_p2_636_3	3	2-GDNdet	MMD2555A31LC3_P2_B3
	MMD1661A4LC3_D1	4	299_DOC	MMD1661A105LC3_A2	9	299_Tx	MMD1780A9LC3_A2	9	299-tri-sol	MMD1780A133LC3_E5	5	301-GDN-det	MMD2309A53LC3_E7	5	817 tg DOCmem	MMD2309A230LC3_F5	6	917 wt Tx100det	MMD2309A181LC3_E11	5	909 tg Tx100mem	MMD2309A300LC3_D2	12	834 wt GDNdet	MMD1983A9LC3_9	1	WT-746	MMD1987A4LC3_4	4	WT-744	MMD2761A5LC3_45_1	1	2-TXmem	MMD2761A25LC3_p2_44_1	1	1-GDNdet	MMD2493A17LC3_297_1	1	5-DOCmem-Tg	MMD2506A21LC3_371_1	1	6-Tg-Txdet	MMD2746A14LC3_021_2	2	4-TXmem	MMD2746A35LC3_p2_637_3	3	3-GDNdet	MMD2555A35LC3_P2_C3
	MMD1661A5LC3_E1	5	299_DOC	MMD1661A137LC3_A6	9	301_Tx	MMD1780A6LC3_F1	6	299-tri-sol	MMD1780A149LC3_E7	5	350-GDN-det	MMD2309A3LC3_C1	3	834 wt DOCmem	MMD2309A246LC3_F7	6	817 tg Tx100det	MMD2309A179LC3_C11	3	909 tg Tx100mem	MMD2309A364LC3_D10	12	908 tg GDNdet	MMD1983A17LC3_17	1	KI-066	MMD1987A8LC3_8	4	WT-745	MMD2761A9LC3_46_1	1	3-TXmem	MMD2761A29LC3_p2_45_1	1	2-GDNdet	MMD2493A1LC3_635_1	1	1-DOCmem-Wt	MMD2506A21LC3_371_1	1	6-Tg-Txdet	MMD2746A22LC3_371_2	2	6-TXmem	MMD2746A39LC3_p2_021_3	3	4-GDNdet	MMD2555A35LC3_P2_C3
	MMD1661A6LC3_F1	6	299_DOC	MMD1661A169LC3_A10	9	351_Tx	MMD1780A2LC3_B1	2	299-tri-sol	MMD1780A165LC3_E9	5	351-GDN-det	MMD2309A19LC3_C3	3	907 wt DOCmem	MMD2309A262LC3_F9	6	908 tg Tx100det	MMD2309A101LC3_E1	5	834 wt Tx100mem	MMD2309A345LC3_A8	9	817 tg GDNdet	MMD1983A21LC3_21	1	KI-069	MMD1987A8LC3_8	4	WT-745	MMD2761A13LC3_59_1	1	4-TXmem	MMD2761A38LC3_p2_59_2	2	4-GDNdet	MMD2493A9LC3_637_1	1	3-DOCmem-Wt	MMD2506A21LC3_371_1	1	6-Tg-Txdet	MMD2746A2LC3_635_2	2	1-TXmem	MMD2746A43LC3_p2_297_3	3	5-GDNdet	MMD2555A39LC3_P2_42_3
	MMD1661A7LC3_G1	7	299_DOC	MMD1661A185LC3_A12	9	352_Tx	MMD1780A3LC3_C1	3	299-tri-sol	MMD1780A166LC3_F9	6	351-GDN-det	MMD2309A35LC3_C5	3	917 wt DOCmem	MMD2309A278LC3_F11	6	909 tg Tx100det	MMD2309A101LC3_E1	5	834 wt Tx100mem	MMD2309A292LC3_D1	4	834 wt GDNdet	MMD1983A3LC3_3	3	WT-744	MMD1987A12LC3_12	4	WT-746	MMD2761A17LC3_66_1	1	5-TXmem	MMD2761A41LC3_p2_66_1	1	5-GDNdet	MMD2493A21LC3_371_1	1	6-DOCmem-Tg	MMD2506A2LC3_635_2	2	1-WT-Txdet	MMD2746A6LC3_636_2	2	2-TXmem	MMD2746A47LC3_p2_371_3	3	6-GDNdet	MMD2555A43LC3_P2_43_3
	MMD1661A5LC3_E1	5	299_DOC	MMD1661A101LC3_E1	5	299_Tx	MMD1780A8LC3_H1	8	299-tri-sol	MMD1780A181LC3_E11	5	352-GDN-det	MMD2309A51LC3_C7	3	817 tg DOCmem	MMD2309A212LC3_D3	4	907 wt Tx100det	MMD2309A101LC3_E1	5	834 wt Tx100mem	MMD2309A308LC3_D3	4	907 wt GDNdet	MMD1983A5LC3_5	1	WT-745	MMD1987A16LC3_16	4	KI-059	MMD2761A21LC3_69_1r	1	6-TXmem	MMD2761A45LC3_p2_69_1	1	6-GDNdet	MMD2493A18LC3_297_2	2	5-DOCmem-Tg	MMD2506A6LC3_636_2	2	2-WT-Txdet	MMD2746A10LC3_637_2	2	3-TXmem	MMD2746A26LC3_p2_635_2	2	1-GDNdet	MMD2555A43LC3_P2_43_3
	MMD1661A5LC3_E1	5	299_DOC	MMD1661A117LC3_E3	5	300_Tx	MMD1780A2LC3_B1	2	299-tri-sol	MMD1780A182LC3_F11	6	352-GDN-det	MMD2309A67LC3_C9	3	908 tg DOCmem	MMD2309A236LC3_D6	12	917 wt Tx100det	MMD2309A99LC3_C1	3	834 wt Tx100mem	MMD2309A340LC3_D7	4	817 tg GDNdet	MMD1983A17LC3_17	1	KI-066	MMD1987A20LC3_20	4	KI-066	MMD2761A21LC3_69_1r	1	6-TXmem	MMD2761A34LC3_p2_46_2	2	3-GDNdet	MMD2493A22LC3_371_2	2	6-DOCmem-Tg	MMD2506A10LC3_637_2	2	3-WT-Txdet	MMD2746A14LC3_021_2	2	4-TXmem	MMD2746A30LC3_p2_636_2	2	2-GDNdet	MMD2555A47LC3_P2_44_3
	MMD1661A8LC3_H1	8	299_DOC	MMD1661A133LC3_E5	5	301_Tx	MMD1780A10LC3_B2	10	299-tri-sol	MMD1780A109LC3_E2	13	299-GDN-det	MMD2309A83LC3_C11	3	909 tg DOCmem	MMD2309A252LC3_D8	12	817 tg Tx100det	MMD2309A147LC3_C7	3	817 tg Tx100mem	MMD2309A294LC3_F1	6	834 wt GDNdet	MMD1983A21LC3_21	1	KI-069	MMD1987A24LC3_24	4	KI-069	MMD2761A6LC3_45_2	2	2-TXmem	MMD2761A38LC3_p2_59_2	2	4-GDNdet	MMD2493A3LC3_635_3	3	1-DOCmem-Wt	MMD2506A14LC3_021_2	2	4-Tg-Txdet	MMD2746A18LC3_297_2	2	5-TXmem	MMD2746A34LC3_p2_637_2	2	3-GDNdet	MMD2555A47LC3_P2_44_3
	MMD1661A9LC3_A2	9	299_DOC	MMD1661A149LC3_E7	5	350_Tx	MMD1780A10LC3_B2	10	299-tri-sol	MMD1780A125LC3_E4	13	300-GDN-det	MMD2309A10LC3_B2	10	834 wt DOCmem	MMD2309A198LC3_F1	6	834 wt Tx100det	MMD2309A163LC3_C9	3	908 tg Tx100mem	MMD2309A358LC3_F9	6	908 tg GDNdet	MMD1983A2LC3_2	2	WT-744	MMD1987A2LC3_2	2	WT-744	MMD2761A9LC3_46_1	1	3-TXmem	MMD2761A46LC3_p2_69_2	2	6-GDNdet	MMD2493A3LC3_635_3	3	1-DOCmem-Wt	MMD2506A17LC3_297_1	1	5-Tg-Txdet	MMD2746A22LC3_371_2	2	6-TXmem	MMD2746A38LC3_p2_021_2	2	4-GDNdet	MMD2555A42LC3_P2_43_2
	MMD1661A9LC3_A2	9	299_DOC	MMD1661A165LC3_E9	5	351_Tx	MMD1780A10LC3_B2	10	299-tri-sol	MMD1780A125LC3_E4	13	300-GDN-det	MMD2309A26LC3_B4	10	907 wt DOCmem	MMD2309A230LC3_F5	6	917 wt Tx100det	MMD2309A179LC3_C11	3	909 tg Tx100mem	MMD2309A292LC3_D1	4	834 wt GDNdet	MMD1983A14LC3_14	2	KI-059	MMD1987A18LC3_18	2	KI-066	MMD2761A5LC3_45_1	1	2-TXmem	MMD2761A25LC3_p2_44_1	1	1-GDNdet	MMD2493A3LC3_635_3	3	1-DOCmem-Wt	MMD2506A18LC3_297_2	2	5-Tg-Txdet	MMD2746A3LC3_635_3	3	1-TXmem	MMD2746A42LC3_p2_297_2	2	5-GDNdet	MMD2555A27LC3_P2_A3
	MMD1661A12LC3_D2	12	299_DOC	MMD1661A182LC3_F11	6	352_Tx	MMD1780A6LC3_F1	6	299-tri-sol	MMD1780A141LC3_E6	13	301-GDN-det	MMD2309A42LC3_B6	10	917 wt DOCmem	MMD2309A246LC3_F7	6	817 tg Tx100det	MMD2309A184LC3_H11	8	909 tg Tx100mem	MMD2309A308LC3_D3	4	907 wt GDNdet	MMD1983A18LC3_18	2	KI-066	MMD1987A2LC3_2	2	WT-744	MMD2761A9LC3_46_1	1	3-TXmem	MMD2761A29LC3_p2_45_1	1	2-GDNdet	MMD2493A7LC3_636_3	3	2-DOCmem-Wt	MMD2506A21LC3_371_1	1	6-Tg-Txdet	MMD2746A7LC3_636_3	3	2-TXmem	MMD2746A46LC3_p2_371_2	2	6-GDNdet	MMD2555A31LC3_P2_B3
	MMD1661A11LC3_C2	11	299_DOC	MMD1661A134LC3_F5	6	301_Tx	MMD1780A12LC3_D2	12	299-tri-sol	MMD1780A157LC3_E8	13	350-GDN-det	MMD2309A58LC3_B8	10	817 tg DOCmem	MMD2309A212LC3_D3	4	907 wt Tx100det	MMD2309A117LC3_E3	5	907 wt Tx100mem	MMD2309A324LC3_D5	4	917 wt GDNdet	MMD1983A18LC3_18	2	KI-066	MMD1987A6LC3_6	2	WT-745	MMD2761A3LC3_44_3	3	1-TXmem	MMD2761A33LC3_p2_46_1	1	3-GDNdet	MMD2493A7LC3_636_3	3	2-DOCmem-Wt	MMD2506A22LC3_371_2	2	6-Tg-Txdet	MMD2746A19LC3_297_3	3	5-TXmem	MMD2746A26LC3_p2_635_2	2	1-GDNdet	MMD2555A31LC3_P2_B3
	MMD1661A5LC3_E1	5	299_DOC	MMD1661A150LC3_F7	6	350_Tx	MMD1780A12LC3_D2	12	299-tri-sol	MMD1780A173LC3_E10	13	351-GDN-det	MMD2309A74LC3_B10	10	908 tg DOCmem	MMD2309A227LC3_C5	3	917 wt Tx100det	MMD2309A165LC3_E9	5	908 tg Tx100mem	MMD2309A340LC3_D7	4	817 tg GDNdet	MMD1983A22LC3_22	2	KI-069	MMD1987A10LC3_10	2	WT-746	MMD2761A3LC3_44_3	3	1-TXmem	MMD2761A45LC3_p2_69_1	1	6-GDNdet	MMD2493A11LC3_637_3	3	3-DOCmem-Wt	MMD2506A10LC3_637_2	2	3-WT-Txdet	MMD2746A23LC3_371_3	3	6-TXmem	MMD2746A30LC3_p2_636_2	2	2-GDNdet	MMD2555A35LC3_P2_C3
	MMD1661A8LC3_H1	8	299_DOC	MMD1661A99LC3_C1	3	299_Tx	MMD1780A13LC3_E2	13	299-tri-sol	MMD1780A189LC3_E12	13	352-GDN-det	MMD2309A10LC3_B2	10	834 wt DOCmem	MMD2309A211LC3_C3	3	907 wt Tx100det	MMD2309A108LC3_D2	12	834 wt Tx100mem	MMD2309A309LC3_E3	5	907 wt GDNdet	MMD1983A26LC3_26	2	WT-REM	MMD1987A14LC3_14	2	KI-059	MMD2761A7LC3_45_3	3	2-TXmem	MMD2761A45LC3_p2_69_1	1	6-GDNdet	MMD2493A11LC3_637_3	3	3-DOCmem-Wt	MMD2506A14LC3_021_2	2	4-Tg-Txdet	MMD2746A3LC3_635_3	3	1-TXmem	MMD2746A34LC3_p2_637_2	2	3-GDNdet	MMD2555A35LC3_P2_C3
	MMD1661A8LC3_H1	8	299_DOC	MMD1661A100LC3_D1	4	299_Tx	MMD1780A7LC3_G1	7	299-tri-sol	MMD1780A165LC3_E9	5	351-GDN-det	MMD2309A26LC3_B4	10	907 wt DOCmem	MMD2309A243LC3_C7	3	817 tg Tx100det	MMD2309A156LC3_D8	12	817 tg Tx100mem	MMD2309A341LC3_E7	5	817 tg GDNdet	MMD1983A4LC3_4	3	WT-744	MMD1987A18LC3_18	2	KI-066	MMD2761A7LC3_45_3	3	2-TXmem	MMD2761A39LC3_p2_59_3	3	4-GDNdet	MMD2493A15LC3_021_3	3	4-DOCmem-Tg	MMD2506A2LC3_635_2	2	1-WT-Txdet	MMD2746A11LC3_637_3	3	3-TXmem	MMD2746A42LC3_p2_297_2	2	5-GDNdet	MMD2555A39LC3_P2_42_3
	MMD1661A8LC3_H1	8	299_DOC	MMD1661A101LC3_E1	5	299_Tx	MMD1780A15LC3_G2	15	299-tri-sol	MMD1780A181LC3_E11	5	352-GDN-det	MMD2309A42LC3_B6	10	917 wt DOCmem	MMD2309A248LC3_H7	8	817 tg Tx100det	MMD2309A156LC3_D8	12	817 tg Tx100mem	MMD2309A357LC3_E9	5	908 tg GDNdet	MMD1983A4LC3_4	3	WT-744	MMD1987A22LC3_22	2	KI-069	MMD2761A11LC3_46_3	3	3-TXmem	MMD2761A43LC3_p2_66_3	3	5-GDNdet	MMD2493A15LC3_021_3	3	4-DOCmem-Tg	MMD2506A6LC3_636_2	2	2-WT-Txdet	MMD2746A15LC3_021_3	3	4-TXmem	MMD2746A46LC3_p2_371_2	2	6-GDNdet	MMD2555A39LC3_P2_42_3
	MMD1661A9LC3_A2	9	299_DOC	MMD1661A116LC3_D3	4	300_Tx	MMD1780A16LC3_H2	16	299-tri-sol	MMD1780A99LC3_C1	3	299-GDN-det	MMD2309A58LC3_B8	10	817 tg DOCmem	MMD2309A197LC3_E1	5	834 wt Tx100det	MMD2309A172LC3_D10	12	908 tg Tx100mem	MMD2309A289LC3_A1	1	834 wt GDNdet	MMD1983A8LC3_8	4	WT-745	MMD1987A1LC3_1	1	WT-744	MMD2761A11LC3_46_3	3	3-TXmem	MMD2761A47LC3_p2_69_3	3	6-GDNdet	MMD2493A19LC3_297_3	3	5-DOCmem-Tg	MMD2506A10LC3_637_2	2	3-WT-Txdet	MMD2746A19LC3_297_3	3	5-TXmem	MMD2746A25LC3_p2_635_1	1	1-GDNdet	MMD2555A43LC3_P2_43_3
	MMD1661A9LC3_A2	9	299_DOC	MMD1661A116LC3_D3	4	300_Tx	MMD1780A3LC3_C1	3	299-tri-sol	MMD1780A100LC3_D1	4	299-GDN-det	MMD2309A74LC3_B10	10	908 tg DOCmem	MMD2309A213LC3_E3	5	907 wt Tx100det	MMD2309A172LC3_D10	12	908 tg Tx100mem	MMD2309A291LC3_C1	3	834 wt GDNdet	MMD1983A8LC3_8	4	WT-745	MMD1987A5LC3_5	1	WT-745	MMD2761A15LC3_59_3	3	4-TXmem	MMD2761A27LC3_p2_44_3	3	1-GDNdet	MMD2493A19LC3_297_3	3	5-DOCmem-Tg	MMD2506A14LC3_021_2	2	4-Tg-Txdet	MMD2746A23LC3_371_3	3	6-TXmem	MMD2746A29LC3_p2_636_1	1	2-GDNdet	MMD2555A43LC3_P2_43_3
	MMD1661A9LC3_A2	9	299_DOC	MMD1661A132LC3_D5	4	301_Tx	MMD1780A3LC3_C1	3	299-tri-sol	MMD1780A115LC3_C3	3	300-GDN-det	MMD2309A10LC3_B2	10	834 wt DOCmem	MMD2309A229LC3_E5	5	917 wt Tx100det	MMD2309A188LC3_D12	12	909 tg Tx100mem	MMD2309A292LC3_D1	4	834 wt GDNdet	MMD1983A12LC3_12	4	WT-746	MMD1987A9LC3_9	1	WT-746	MMD2761A15LC3_59_3	3	4-TXmem	MMD2761A31LC3_p2_45_3	3	2-GDNdet	MMD2493A23LC3_371_3	3	6-DOCmem-Tg	MMD2506A14LC3_021_2	2	4-Tg-Txdet	MMD2746A3LC3_635_3	3	1-TXmem	MMD2746A33LC3_p2_637_1	1	3-GDNdet	MMD2555A43LC3_P2_43_3
	MMD1661A5LC3_E1	5	299_DOC	MMD1661A133LC3_E5	5	301_Tx	MMD1780A4LC3_D1	4	299-tri-sol	MMD1780A131LC3_C5	3	301-GDN-det	MMD2309A71LC3_G9	7	908 tg DOCmem	MMD2309A229LC3_E5	5	917 wt Tx100det	MMD2309A188LC3_D12	12	909 tg Tx100mem	MMD2309A307LC3_C3	3	907 wt GDNdet	MMD1983A16LC3_16	4	KI-059	MMD1987A9LC3_9	1	WT-746	MMD2761A15LC3_59_3	3	4-TXmem	MMD2761A35LC3_p2_46_3	3	3-GDNdet	MMD2493A23LC3_371_3	3	6-DOCmem-Tg	MMD2506A18LC3_297_2	2	5-Tg-Txdet	MMD2746A3LC3_635_3	3	1-TXmem	MMD2746A37LC3_p2_021_1	1	4-GDNdet	MMD2555A47LC3_P2_44_3
	MMD1661A10LC3_B2	10	299_DOC	MMD1661A148LC3_D7	4	350_Tx	MMD1780A4LC3_D1	4	299-tri-sol	MMD1780A147LC3_C7	3	350-GDN-det	MMD2309A60LC3_D8	12	817 tg DOCmem	MMD2309A245LC3_E7	5	817 tg Tx100det	MMD2309A188LC3_D12	12	909 tg Tx100mem	MMD2309A308LC3_D3	4	907 wt GDNdet	MMD1983A20LC3_20	4	KI-066	MMD1987A13LC3_13	1	KI-059	MMD2761A19LC3_66_3	3	5-TXmem	MMD2761A39LC3_p2_59_3	3	4-GDNdet	MMD2493A23LC3_371_3	3	6-DOCmem-Tg	MMD2506A22LC3_371_2	2	6-Tg-Txdet	MMD2746A3LC3_635_3	3	1-TXmem	MMD2746A28LC3_p2_635_4	4	1-GDNdet	MMD2555A27LC3_P2_A3
	MMD1661A11LC3_C2	11	299_DOC	MMD1661A149LC3_E7	5	350_Tx	MMD1780A4LC3_D1	4	299-tri-sol	MMD1780A163LC3_C9	3	351-GDN-det	MMD2309A8LC3_H1	8	834 wt DOCmem	MMD2309A245LC3_E7	5	817 tg Tx100det	MMD2309A188LC3_D12	12	909 tg Tx100mem	MMD2309A355LC3_C9	3	908 tg GDNdet	MMD1983A24LC3_24	4	KI-069	MMD1987A17LC3_17	1	KI-066	MMD2761A19LC3_66_3	3	5-TXmem	MMD2761A43LC3_p2_66_3	3	5-GDNdet	MMD2493A23LC3_371_3	3	6-DOCmem-Tg	MMD2506A1LC3_635_1	1	1-WT-Txdet	MMD2746A7LC3_636_3	3	2-TXmem	MMD2746A32LC3_p2_636_4	4	2-GDNdet	MMD2555A31LC3_P2_B3
	MMD1661A11LC3_C2	11	299_DOC	MMD1661A164LC3_D9	4	351_Tx	MMD1780A4LC3_D1	4	299-tri-sol	MMD1780A179LC3_C11	3	352-GDN-det	MMD2309A56LC3_H7	8	817 tg DOCmem	MMD2309A261LC3_E9	5	908 tg Tx100det	MMD2309A107LC3_C2	11	834 wt Tx100mem	MMD2309A291LC3_C1	3	834 wt GDNdet	MMD1983A28LC3_28	4	WT-REM	MMD1987A17LC3_17	1	KI-066	MMD2761A23LC3_69_3	3	6-TXmem	MMD2761A47LC3_p2_69_3	3	6-GDNdet	MMD2493A6LC3_636_2	2	2-DOCmem-Wt	MMD2506A5LC3_636_1	1	2-WT-Txdet	MMD2746A7LC3_636_3	3	2-TXmem	MMD2746A36LC3_p2_637_4	4	3-GDNdet	MMD2555A35LC3_P2_C3
	MMD1661A11LC3_C2	11	299_DOC	MMD1661A165LC3_E9	5	351_Tx	MMD1780A5LC3_E1	5	299-tri-sol	MMD1780A100LC3_D1	4	299-GDN-det	MMD2309A72LC3_H9	8	908 tg DOCmem	MMD2309A261LC3_E9	5	908 tg Tx100det	MMD2309A139LC3_C6	11	917 wt Tx100mem	MMD2309A307LC3_C3	3	907 wt GDNdet	MMD1983A28LC3_28	4	WT-REM	MMD1987A19LC3_19	3	KI-066	MMD2761A23LC3_69_3	3	6-TXmem	MMD2761A33LC3_p2_46_1	1	3-GDNdet	MMD2493A10LC3_637_2	2	3-DOCmem-Wt	MMD2506A9LC3_637_1	1	3-WT-Txdet	MMD2746A7LC3_636_3	3	2-TXmem	MMD2746A40LC3_p2_021_4	4	4-GDNdet	MMD2555A39LC3_P2_42_3
	MMD1661A1LC3_A1	1	299_DOC	MMD1661A179LC3_C11	3	352_Tx	MMD1780A4LC3_D1	4	299-tri-sol	MMD1780A116LC3_D3	4	300-GDN-det	MMD2309A84LC3_D11	4	909 tg DOCmem	MMD2309A277LC3_E11	5	909 tg Tx100det	MMD2309A139LC3_C6	11	917 wt Tx100mem	MMD2309A307LC3_C3	3	907 wt GDNdet	MMD1983A4LC3_4	3	WT-744	MMD1987A21LC3_21	1	KI-069	MMD2761A3LC3_44_3	3	1-TXmem	MMD2761A26LC3_p2_44_2	2	1-GDNdet	MMD2493A14LC3_021_2	2	4-DOCmem-Tg	MMD2506A13LC3_021_1	1	4-Tg-Txdet	MMD2746A8LC3_636_4	4	2-TXmem	MMD2746A44LC3_p2_297_4	4	5-GDNdet	MMD2555A43LC3_P2_43_3
	MMD1661A11LC3_C2	11	299_DOC	MMD1661A180LC3_D11	4	352_Tx	MMD1780A4LC3_D1	4	299-tri-sol	MMD1780A116LC3_D3	4	300-GDN-det	MMD2309A93LC3_E12	13	909 tg DOCmem	MMD2309A200LC3_H1	8	834 wt Tx100det	MMD2309A155LC3_C8	11	817 tg Tx100mem	MMD2309A323LC3_C5	3	917 wt GDNdet	MMD1983A16LC3_16	4	KI-059	MMD1987A1LC3_1	1	WT-744	MMD2761A7LC3_45_3	3	2-TXmem	MMD2761A38LC3_p2_59_2	2	4-GDNdet	MMD2493A22LC3_371_2	2	6-DOCmem-Tg	MMD2506A17LC3_297_1	1	5-Tg-Txdet	MMD2746A11LC3_637_3	3	3-TXmem	MMD2746A48LC3_p2_371_4	4	6-GDNdet	MMD2555A47LC3_P2_44_3
	MMD1661A11LC3_C2	11	299_DOC	MMD1661A180LC3_D11	4	352_Tx	MMD1780A5LC3_E1	5	299-tri-sol	MMD1780A132LC3_D5	4	301-GDN-det	MMD2309A54LC3_F7	6	817 tg DOCmem	MMD2309A264LC3_H9	8	908 tg Tx100det	MMD2309A169LC3_A10	9	908 tg Tx100mem	MMD2309A323LC3_C5	3	917 wt GDNdet	MMD1983A20LC3_20	4	KI-066	MMD1987A2LC3_2	2	WT-744	MMD2761A11LC3_46_3	3	3-TXmem	MMD2761A46LC3_p2_69_2	2	6-GDNdet	MMD2493A2LC3_635_2	2	1-DOCmem-Wt	MMD2506A21LC3_371_1	1	6-Tg-Txdet	MMD2746A11LC3_637_3	3	3-TXmem	MMD2746A35LC3_p2_637_3	3	3-GDNdet	MMD2555A27LC3_P2_A3
	MMD1661A11LC3_C2	11	299_DOC	MMD1661A181LC3_E11	5	352_Tx	MMD1780A5LC3_E1	5	299-tri-sol	MMD1780A148LC3_D7	4	350-GDN-det	MMD2309A86LC3_F11r	6	909 tg DOCmem	MMD2309A264LC3_H9	8	908 tg Tx100det	MMD2309A185LC3_A12	9	909 tg Tx100mem	MMD2309A323LC3_C5	3	917 wt GDNdet	MMD1983A24LC3_24	4	KI-069	MMD1987A5LC3_5	1	WT-745	MMD2761A15LC3_59_3	3	4-TXmem	MMD2761A26LC3_p2_44_2	2	1-GDNdet	MMD2493A6LC3_636_2	2	2-DOCmem-Wt	MMD2506A9LC3_637_1	1	3-WT-Txdet	MMD2746A12LC3_637_4	4	3-TXmem	MMD2746A37LC3_p2_021_1	1	4-GDNdet	MMD2555A39LC3_P2_42_3
	MMD1661A11LC3_C2	11	299_DOC	MMD1661A106LC3_B2	10	299_Tx	MMD1780A9LC3_A2	9	299-tri-sol	MMD1780A164LC3_D9	4	351-GDN-det	MMD2309A39LC3_G5	7	917 wt DOCmem	MMD2309A280LC3_H11	8	909 tg Tx100det	MMD2309A104LC3_H1	8	834 wt Tx100mem	MMD2309A339LC3_C7	3	817 tg GDNdet	MMD1983A3LC3_3	3	WT-744	MMD1987A6LC3_6	2	WT-745	MMD2761A19LC3_66_3	3	5-TXmem	MMD2761A46LC3_p2_69_2	2	6-GDNdet	MMD2493A6LC3_636_2	2	2-DOCmem-Wt	MMD2506A13LC3_021_1	1	4-Tg-Txdet	MMD2746A12LC3_637_4	4	3-TXmem	MMD2746A27LC3_p2_635_3	3	1-GDNdet	MMD2555A43LC3_P2_43_3
	MMD1661A11LC3_C2	11	299_DOC	MMD1661A106LC3_B2	10	299_Tx	MMD1780A9LC3_A2	9	299-tri-sol	MMD1780A180LC3_D11	4	352-GDN-det	MMD2309A55LC3_G7	7	817 tg DOCmem	MMD2309A197LC3_E1	5	834 wt Tx100det	MMD2309A136LC3_H5	8	917 wt Tx100mem	MMD2309A355LC3_C9	3	908 tg GDNdet	MMD1983A7LC3_7	3	WT-745	MMD1987A9LC3_9	1	WT-746	MMD2761A23LC3_69_3	3	6-TXmem	MMD2761A26LC3_p2_44_2	2	1-GDNdet	MMD2493A10LC3_637_2	2	3-DOCmem-Wt	MMD2506A17LC3_297_1	1	5-Tg-Txdet	MMD2746A12LC3_637_4	4	3-TXmem	MMD2746A27LC3_p2_635_3	3	1-GDNdet	MMD2555A47LC3_P2_44_3
	MMD1661A5LC3_E1	5	299_DOC	MMD1661A121LC3_A4	9	300_Tx	MMD1780A10LC3_B2	10	299-tri-sol	MMD1780A180LC3_D11	4	352-GDN-det	MMD2309A6LC3_F1	6	834 wt DOCmem	MMD2309A197LC3_E1	5	834 wt Tx100det	MMD2309A152LC3_H7	8	817 tg Tx100mem	MMD2309A371LC3_C11	3	909 tg GDNdet	MMD1983A1LC3_1	1	WT-744	MMD1987A10LC3_10	2	WT-746	MMD2761A23LC3_69_3	3	6-TXmem	MMD2761A30LC3_p2_45_2	2	2-GDNdet	MMD2493A10LC3_637_2	2	3-DOCmem-Wt	MMD2506A21LC3_371_1	1	6-Tg-Txdet	MMD2746A15LC3_021_3	3	4-TXmem	MMD2746A31LC3_p2_636_3	3	2-GDNdet	MMD2555A31LC3_P2_B3
	MMD1661A5LC3_E1	5	299_DOC	MMD1661A122LC3_B4	10	300_Tx	MMD1780A10LC3_B2	10	299-tri-sol	MMD1780A146LC3_B7	2	350-GDN-det	MMD2309A38LC3_F5	6	917 wt DOCmem	MMD2309A245LC3_E7	5	817 tg Tx100det	MMD2309A168LC3_H9	8	908 tg Tx100mem	MMD2309A291LC3_C1	3	834 wt GDNdet	MMD1983A5LC3_5	1	WT-745	MMD1987A13LC3_13	1	KI-059	MMD2761A9LC3_46_1	1	3-TXmem	MMD2761A38LC3_p2_59_2	2	4-GDNdet	MMD2493A14LC3_021_2	2	4-DOCmem-Tg	MMD2506A15LC3_021_3	3	4-Tg-Txdet	MMD2746A15LC3_021_3	3	4-TXmem	MMD2746A31LC3_p2_636_3	3	2-GDNdet	MMD2555A43LC3_P2_43_3
	MMD1661A15LC3_G2	15	299_DOC	MMD1661A122LC3_B4	10	300_Tx	MMD1780A8LC3_H1	8	299-tri-sol	MMD1780A162LC3_B9	2	351-GDN-det	MMD2309A54LC3_F7	6	817 tg DOCmem	MMD2309A261LC3_E9	5	908 tg Tx100det	MMD2309A184LC3_H11	8	909 tg Tx100mem	MMD2309A307LC3_C3	3	907 wt GDNdet	MMD1983A9LC3_9	1	WT-746	MMD1987A14LC3_14	2	KI-059	MMD2761A3LC3_44_3	3	1-TXmem	MMD2761A46LC3_p2_69_2	2	6-GDNdet	MMD2493A14LC3_021_2	2	4-DOCmem-Tg	MMD2506A17LC3_297_1	1	5-Tg-Txdet	MMD2746A19LC3_297_3	3	5-TXmem	MMD2746A35LC3_p2_637_3	3	3-GDNdet	MMD2555A47LC3_P2_44_3
	MMD1661A15LC3_G2	15	299_DOC	MMD1661A138LC3_B6	10	301_Tx	MMD1780A10LC3_B2	10	299-tri-sol	MMD1780A178LC3_B11	2	352-GDN-det	MMD2309A86LC3_F11r	6	909 tg DOCmem	MMD2309A277LC3_E11	5	909 tg Tx100det	MMD2309A141LC3_E6	13	917 wt Tx100mem	MMD2309A301LC3_E2	13	834 wt GDNdet	MMD1983A17LC3_17	1	KI-066	MMD1987A17LC3_17	1	KI-066	MMD2761A3LC3_44_3	3	1-TXmem	MMD2761A30LC3_p2_45_2	2	2-GDNdet	MMD2493A18LC3_297_2	2	5-DOCmem-Tg	MMD2506A13LC3_021_1	1	4-Tg-Txdet	MMD2746A23LC3_371_3	3	6-TXmem	MMD2746A39LC3_p2_021_3	3	4-GDNdet	MMD2555A26LC3_P2_A2
	MMD1661A6LC3_F1	6	299_DOC	MMD1661A138LC3_B6	10	301_Tx	MMD1780A7LC3_G1	7	299-tri-sol	MMD1780A100LC3_D1	4	299-GDN-det	MMD2309A9LC3_A2	9	834 wt DOCmem	MMD2309A197LC3_E1	5	834 wt Tx100det	MMD2309A108LC3_D2	12	834 wt Tx100mem	MMD2309A296LC3_H1	8	834 wt GDNdet	MMD1983A21LC3_21	1	KI-069	MMD1987A18LC3_18	2	KI-066	MMD2761A3LC3_44_3	3	1-TXmem	MMD2761A34LC3_p2_46_2	2	3-GDNdet	MMD2493A22LC3_371_2	2	6-DOCmem-Tg	MMD2506A9LC3_637_1	1	3-WT-Txdet	MMD2746A2LC3_635_2	2	1-TXmem	MMD2746A43LC3_p2_297_3	3	5-GDNdet	MMD2555A30LC3_P2_B2
	MMD1661A6LC3_F1	6	299_DOC	MMD1661A153LC3_A8	9	350_Tx	MMD1780A2LC3_B1	2	299-tri-sol	MMD1780A132LC3_D5	4	301-GDN-det	MMD2309A41LC3_A6	9	917 wt DOCmem	MMD2309A197LC3_E1	5	834 wt Tx100det	MMD2309A124LC3_D4	12	907 wt Tx100mem	MMD2309A310LC3_F3	6	907 wt GDNdet	MMD1983A2LC3_2	2	WT-744	MMD1987A21LC3_21	1	KI-069	MMD2761A7LC3_45_3	3	2-TXmem	MMD2761A42LC3_p2_66_2	2	5-GDNdet	MMD2493A22LC3_371_2	2	6-DOCmem-Tg	MMD2506A13LC3_021_1	1	4-Tg-Txdet	MMD2746A4LC3_635_4	4	1-TXmem	MMD2746A47LC3_p2_371_3	3	6-GDNdet	MMD2555A34LC3_P2_C2
	MMD1661A3LC3_C1	3	299_DOC	MMD1661A153LC3_A8	9	350_Tx	MMD1780A3LC3_C1	3	299-tri-sol	MMD1780A148LC3_D7	4	350-GDN-det	MMD2309A57LC3_A8	9	817 tg DOCmem	MMD2309A229LC3_E5	5	917 wt Tx100det	MMD2309A124LC3_D4	12	907 wt Tx100mem	MMD2309A293LC3_E1	5	834 wt GDNdet	MMD1983A6LC3_6	2	WT-745	MMD1987A22LC3_22	2	KI-069	MMD2761A11LC3_46_3	3	3-TXmem	MMD2761A26LC3_p2_44_2	2	1-GDNdet	MMD2493A2LC3_635_2	2	1-DOCmem-Wt	MMD2506A17LC3_297_1	1	5-Tg-Txdet	MMD2746A8LC3_636_4	4	2-TXmem	MMD2746A25LC3_p2_635_1	1	1-GDNdet	MMD2555A38LC3_P2_42_2
	MMD1661A3LC3_C1	3	299_DOC	MMD1661A169LC3_A10	9	351_Tx	MMD1780A4LC3_D1	4	299-tri-sol	MMD1780A164LC3_D9	4	351-GDN-det	MMD2309A73LC3_A10	9	908 tg DOCmem	MMD2309A245LC3_E7	5	817 tg Tx100det	MMD2309A140LC3_D6	12	917 wt Tx100mem	MMD2309A310LC3_F3	6	907 wt GDNdet	MMD1983A10LC3_10	2	WT-746	MMD1987A6LC3_6	2	WT-745	MMD2761A11LC3_46_3	3	3-TXmem	MMD2761A46LC3_p2_69_2	2	6-GDNdet	MMD2493A18LC3_297_2	2	5-DOCmem-Tg	MMD2506A21LC3_371_1	1	6-Tg-Txdet	MMD2746A20LC3_297_4	4	5-TXmem	MMD2746A26LC3_p2_635_2	2	1-GDNdet	MMD2555A42LC3_P2_43_2
	MMD1661A4LC3_D1	4	299_DOC	MMD1661A185LC3_A12	9	352_Tx	MMD1780A12LC3_D2	12	299-tri-sol	MMD1780A98LC3_B1	2	299-GDN-det	MMD2309A20LC3_D3	4	907 wt DOCmem	MMD2309A261LC3_E9	5	908 tg Tx100det	MMD2309A140LC3_D6	12	917 wt Tx100mem	MMD2309A293LC3_E1	5	834 wt GDNdet	MMD1983A14LC3_14	2	KI-059	MMD1987A22LC3_22	2	KI-069	MMD2761A15LC3_59_3	3	4-TXmem	MMD2761A39LC3_p2_59_3	3	4-GDNdet	MMD2493A3LC3_635_3	3	1-DOCmem-Wt	MMD2506A1LC3_635_1	1	1-WT-Txdet	MMD2746A12LC3_637_4	4	3-TXmem	MMD2746A29LC3_p2_636_1	1	2-GDNdet	MMD2555A46LC3_P2_44_2
	MMD1661A3LC3_C1	3	299_DOC	MMD1661A131LC3_C5	3	301_Tx	MMD1780A8LC3_H1	8	299-tri-sol	MMD1780A146LC3_B7	2	350-GDN-det	MMD2309A20LC3_D3	4	907 wt DOCmem	MMD2309A277LC3_E11	5	909 tg Tx100det	MMD2309A156LC3_D8	12	817 tg Tx100mem	MMD2309A294LC3_F1	6	834 wt GDNdet	MMD1983A14LC3_14	2	KI-059	MMD1987A1LC3_1	1	WT-744	MMD2761A19LC3_66_3	3	5-TXmem	MMD2761A43LC3_p2_66_3	3	5-GDNdet	MMD2493A7LC3_636_3	3	2-DOCmem-Wt	MMD2506A5LC3_636_1	1	2-WT-Txdet	MMD2746A24LC3_371_4	4	6-TXmem	MMD2746A30LC3_p2_636_2	2	2-GDNdet	MMD2555A26LC3_P2_A2
	MMD1661A3LC3_C1	3	299_DOC	MMD1661A102LC3_F1	6	299_Tx	MMD1780A9LC3_A2	9	299-tri-sol	MMD1780A178LC3_B11	2	352-GDN-det	MMD2309A21LC3_E3	5	907 wt DOCmem	MMD2309A274LC3_B11	2	909 tg Tx100det	MMD2309A156LC3_D8	12	817 tg Tx100mem	MMD2309A310LC3_F3	6	907 wt GDNdet	MMD1983A22LC3_22	2	KI-069	MMD1987A9LC3_9	1	WT-746	MMD2761A19LC3_66_3	3	5-TXmem	MMD2761A30LC3_p2_45_2	2	2-GDNdet	MMD2493A11LC3_637_3	3	3-DOCmem-Wt	MMD2506A13LC3_021_1	1	4-Tg-Txdet	MMD2746A2LC3_635_2	2	1-TXmem	MMD2746A34LC3_p2_637_2	2	3-GDNdet	MMD2555A30LC3_P2_B2
	MMD1661A3LC3_C1	3	299_DOC	MMD1661A103LC3_G1	7	299_Tx	MMD1780A13LC3_E2	13	299-tri-sol	MMD1780A179LC3_C11	3	352-GDN-det	MMD2309A37LC3_E5	5	917 wt DOCmem	MMD2309A274LC3_B11	2	909 tg Tx100det	MMD2309A172LC3_D10	12	908 tg Tx100mem	MMD2309A326LC3_F5	6	917 wt GDNdet	MMD1983A22LC3_22	2	KI-069	MMD1987A13LC3_13	1	KI-059	MMD2761A23LC3_69_3	3	6-TXmem	MMD2761A30LC3_p2_45_2	2	2-GDNdet	MMD2493A15LC3_021_3	3	4-DOCmem-Tg	MMD2506A1LC3_635_1	1	1-WT-Txdet	MMD2746A12LC3_637_4	4	3-TXmem	MMD2746A38LC3_p2_021_2	2	4-GDNdet	MMD2555A34LC3_P2_C2
	MMD1661A6LC3_F1	6	299_DOC	MMD1661A103LC3_G1	7	299_Tx	MMD1780A12LC3_D2	12	299-tri-sol	MMD1780A101LC3_E1	5	299-GDN-det	MMD2309A52LC3_D7	4	817 tg DOCmem	MMD2309A275LC3_C11	3	909 tg Tx100det	MMD2309A172LC3_D10	12	908 tg Tx100mem	MMD2309A342LC3_F7	6	817 tg GDNdet	MMD1983A22LC3_22	2	KI-069	MMD1987A13LC3_13	1	KI-059	MMD2761A23LC3_69_3	3	6-TXmem	MMD2761A34LC3_p2_46_2	2	3-GDNdet	MMD2493A19LC3_297_3	3	5-DOCmem-Tg	MMD2506A5LC3_636_1	1	2-WT-Txdet	MMD2746A12LC3_637_4	4	3-TXmem	MMD2746A42LC3_p2_297_2	2	5-GDNdet	MMD2555A41LC3_P2_43_1
	MMD1661A6LC3_F1	6	299_DOC	MMD1661A103LC3_G1	7	299_Tx	MMD1780A12LC3_D2	12	299-tri-sol	MMD1780A117LC3_E3	5	300-GDN-det	MMD2309A24LC3_H3	8	907 wt DOCmem	MMD2309A275LC3_C11	3	909 tg Tx100det	MMD2309A188LC3_D12	12	909 tg Tx100mem	MMD2309A358LC3_F9	6	908 tg GDNdet	MMD1983A22LC3_22	2	KI-069	MMD1987A17LC3_17	1	KI-066	MMD2761A1LC3_44_1	1	1-TXmem	MMD2761A34LC3_p2_46_2	2	3-GDNdet	MMD2493A23LC3_371_3	3	6-DOCmem-Tg	MMD2506A17LC3_297_1	1	5-Tg-Txdet	MMD2746A16LC3_021_4	4	4-TXmem	MMD2746A46LC3_p2_371_2	2	6-GDNdet	MMD2555A32LC3_P2_B4
	MMD1661A8LC3_H1	8	299_DOC	MMD1661A104LC3_H1	8	299_Tx	MMD1780A12LC3_D2	12	299-tri-sol	MMD1780A133LC3_E5	5	301-GDN-det	MMD2309A54LC3_F7	6	817 tg DOCmem	MMD2309A276LC3_D11	4	909 tg Tx100det	MMD2309A188LC3_D12	12	909 tg Tx100mem	MMD2309A359LC3_G9	7	908 tg GDNdet	MMD1983A26LC3_26	2	WT-REM	MMD1987A21LC3_21	1	KI-069	MMD2761A2LC3_44_2	2	1-TXmem	MMD2761A34LC3_p2_46_2	2	3-GDNdet	MMD2493A1LC3_635_1	1	1-DOCmem-Wt	MMD2506A21LC3_371_1	1	6-Tg-Txdet	MMD2746A20LC3_297_4	4	5-TXmem	MMD2746A41LC3_p2_297_1	1	5-GDNdet	MMD2555A36LC3_P2_C4
	MMD1661A4LC3_D1	4	299_DOC	MMD1661A104LC3_H1	8	299_Tx	MMD1780A12LC3_D2	12	299-tri-sol	MMD1780A149LC3_E7	5	350-GDN-det	MMD2309A56LC3_H7	8	817 tg DOCmem	MMD2309A196LC3_D1	4	834 wt Tx100det	MMD2309A118LC3_F3	6	907 wt Tx100mem	MMD2309A310LC3_F3	6	907 wt GDNdet	MMD1983A26LC3_26	2	WT-REM	MMD1987A21LC3_21	1	KI-069	MMD2761A5LC3_45_1	1	2-TXmem	MMD2761A38LC3_p2_59_2	2	4-GDNdet	MMD2493A5LC3_636_1	1	2-DOCmem-Wt	MMD2506A17LC3_297_1	1	5-Tg-Txdet	MMD2746A20LC3_297_4	4	5-TXmem	MMD2746A26LC3_p2_635_2	2	1-GDNdet	MMD2555A40LC3_P2_42_4
	MMD1661A15LC3_G2	15	299_DOC	MMD1661A104LC3_H1	8	299_Tx	MMD1780A2LC3_B1	2	299-tri-sol	MMD1780A165LC3_E9	5	351-GDN-det	MMD2309A72LC3_H9	8	908 tg DOCmem	MMD2309A212LC3_D3	4	907 wt Tx100det	MMD2309A166LC3_F9	6	908 tg Tx100mem	MMD2309A310LC3_F3	6	907 wt GDNdet	MMD1983A17LC3_17	1	KI-066	MMD1987A1LC3_1	1	WT-744	MMD2761A6LC3_45_2	2	2-TXmem	MMD2761A38LC3_p2_59_2	2	4-GDNdet	MMD2493A1LC3_635_1	1	1-DOCmem-Wt	MMD2506A21LC3_371_1	1	6-Tg-Txdet	MMD2746A24LC3_371_4	4	6-TXmem	MMD2746A26LC3_p2_635_2	2	1-GDNdet	MMD2555A44LC3_P2_43_4
	MMD1661A7LC3_G1	7	299_DOC	MMD1661A104LC3_H1	8	299_Tx	MMD1780A14LC3_F2	14	299-tri-sol	MMD1780A181LC3_E11	5	352-GDN-det	MMD2309A5LC3_E1	5	834 wt DOCmem	MMD2309A228LC3_D5	4	917 wt Tx100det	MMD2309A183LC3_G11	7	909 tg Tx100mem	MMD2309A317LC3_E4	13	907 wt GDNdet	MMD1983A28LC3_28	4	WT-REM	MMD1987A5LC3_5	1	WT-745	MMD2761A9LC3_46_1	1	3-TXmem	MMD2761A38LC3_p2_59_2	2	4-GDNdet	MMD2493A2LC3_635_2	2	1-DOCmem-Wt	MMD2506A6LC3_636_2	2	2-WT-Txdet	MMD2746A14LC3_021_2	2	4-TXmem	MMD2746A30LC3_p2_636_2	2	2-GDNdet	MMD2555A26LC3_P2_A2
	MMD1661A8LC3_H1	8	299_DOC	MMD1661A118LC3_F3	6	300_Tx	MMD1780A7LC3_G1	7	299-tri-sol	MMD1780A101LC3_E1	5	299-GDN-det	MMD2309A21LC3_E3	5	907 wt DOCmem	MMD2309A244LC3_D7	4	817 tg Tx100det	MMD2309A103LC3_G1	7	834 wt Tx100mem	MMD2309A312LC3_H3	8	907 wt GDNdet	MMD1983A1LC3_1	1	WT-744	MMD1987A9LC3_9	1	WT-746	MMD2761A10LC3_46_2	2	3-TXmem	MMD2761A42LC3_p2_66_2	2	5-GDNdet	MMD2493A2LC3_635_2	2	1-DOCmem-Wt	MMD2506A10LC3_637_2	2	3-WT-Txdet	MMD2746A4LC3_635_4	4	1-TXmem	MMD2746A30LC3_p2_636_2	2	2-GDNdet	MMD2555A41LC3_P2_43_1
	MMD1661A12LC3_D2	12	299_DOC	MMD1661A119LC3_G3	7	300_Tx	MMD1780A4LC3_D1	4	299-tri-sol	MMD1780A117LC3_E3	5	300-GDN-det	MMD2309A37LC3_E5	5	917 wt DOCmem	MMD2309A260LC3_D9	4	908 tg Tx100det	MMD2309A104LC3_H1	8	834 wt Tx100mem	MMD2309A360LC3_H9	8	908 tg GDNdet	MMD1983A2LC3_2	2	WT-744	MMD1987A13LC3_13	1	KI-059	MMD2761A13LC3_59_1	1	4-TXmem	MMD2761A42LC3_p2_66_2	2	5-GDNdet	MMD2493A5LC3_636_1	1	2-DOCmem-Wt	MMD2506A4LC3_635_4	4	1-WT-Txdet	MMD2746A8LC3_636_4	4	2-TXmem	MMD2746A31LC3_p2_636_3	3	2-GDNdet	MMD2555A27LC3_P2_A3
	MMD1661A13LC3_E2	13	299_DOC	MMD1661A119LC3_G3	7	300_Tx	MMD1780A6LC3_F1	6	299-tri-sol	MMD1780A117LC3_E3	5	300-GDN-det	MMD2309A53LC3_E7	5	817 tg DOCmem	MMD2309A276LC3_D11	4	909 tg Tx100det	MMD2309A119LC3_G3	7	907 wt Tx100mem	MMD2309A299LC3_C2	11	834 wt GDNdet	MMD1983A5LC3_5	1	WT-745	MMD1987A21LC3_21	1	KI-069	MMD2761A14LC3_59_2	2	4-TXmem	MMD2761A42LC3_p2_66_2	2	5-GDNdet	MMD2493A6LC3_636_2	2	2-DOCmem-Wt	MMD2506A4LC3_635_4	4	1-WT-Txdet	MMD2746A12LC3_637_4	4	3-TXmem	MMD2746A34LC3_p2_637_2	2	3-GDNdet	MMD2555A47LC3_P2_44_3
	MMD1661A12LC3_D2	12	299_DOC	MMD1661A120LC3_H3	8	300_Tx	MMD1780A15LC3_G2	15	299-tri-sol	MMD1780A133LC3_E5	5	301-GDN-det	MMD2309A53LC3_E7	5	817 tg DOCmem	MMD2309A197LC3_E1	5	834 wt Tx100det	MMD2309A120LC3_H3	8	907 wt Tx100mem	MMD2309A347LC3_C8	11	817 tg GDNdet	MMD1983A2LC3_2	2	WT-744	MMD1987A21LC3_21	1	KI-069	MMD2761A17LC3_66_1	1	5-TXmem	MMD2761A25LC3_p2_44_1	1	1-GDNdet	MMD2493A9LC3_637_1	1	3-DOCmem-Wt	MMD2506A7LC3_636_3	3	2-WT-Txdet	MMD2746A16LC3_021_4	4	4-TXmem	MMD2746A34LC3_p2_637_2	2	3-GDNdet	MMD2555A27LC3_P2_A3
	MMD1661A13LC3_E2	13	299_DOC	MMD1661A120LC3_H3	8	300_Tx	MMD1780A15LC3_G2	15	299-tri-sol	MMD1780A149LC3_E7	5	350-GDN-det	MMD2309A69LC3_E9	5	908 tg DOCmem	MMD2309A227LC3_C5	3	917 wt Tx100det	MMD2309A135LC3_G5	7	917 wt Tx100mem	MMD2309A309LC3_E3	5	907 wt GDNdet	MMD1983A6LC3_6	2	WT-745	MMD1987A4LC3_4	4	WT-744	MMD2761A18LC3_66_2	2	5-TXmem	MMD2761A33LC3_p2_46_1	1	3-GDNdet	MMD2493A10LC3_637_2	2	3-DOCmem-Wt	MMD2506A8LC3_636_4	4	2-WT-Txdet	MMD2746A7LC3_636_3	3	2-TXmem	MMD2746A35LC3_p2_637_3	3	3-GDNdet	MMD2555A41LC3_P2_43_1
	MMD1661A13LC3_E2	13	299_DOC	MMD1661A120LC3_H3	8	300_Tx	MMD1780A16LC3_H2	16	299-tri-sol	MMD1780A99LC3_C1	3	299-GDN-det	MMD2309A85LC3_E11r	5	909 tg DOCmem	MMD2309A259LC3_C9	3	908 tg Tx100det	MMD2309A151LC3_G7	7	817 tg Tx100mem	MMD2309A310LC3_F3	6	907 wt GDNdet	MMD1983A10LC3_10	2	WT-746	MMD1987A8LC3_8	4	WT-745	MMD2761A21LC3_69_1r	1	6-TXmem	MMD2761A25LC3_p2_44_1	1	1-GDNdet	MMD2493A13LC3_021_1	1	4-DOCmem-Tg	MMD2506A8LC3_636_4	4	2-WT-Txdet	MMD2746A19LC3_297_3	3	5-TXmem	MMD2746A38LC3_p2_021_2	2	4-GDNdet	MMD2555A28LC3_P2_A4
	MMD1661A14LC3_F2	14	299_DOC	MMD1661A120LC3_H3	8	300_Tx	MMD1780A16LC3_H2	16	299-tri-sol	MMD1780A147LC3_C7	3	350-GDN-det	MMD2309A6LC3_F1	6	834 wt DOCmem	MMD2309A275LC3_C11	3	909 tg Tx100det	MMD2309A152LC3_H7	8	817 tg Tx100mem	MMD2309A291LC3_C1	3	834 wt GDNdet	MMD1983A18LC3_18	2	KI-066	MMD1987A12LC3_12	4	WT-746	MMD2761A6LC3_45_2	2	2-TXmem	MMD2761A25LC3_p2_44_1	1	1-GDNdet	MMD2493A13LC3_021_1	1	4-DOCmem-Tg	MMD2506A12LC3_637_4	4	3-WT-Txdet	MMD2746A23LC3_371_3	3	6-TXmem	MMD2746A39LC3_p2_021_3	3	4-GDNdet	MMD2555A32LC3_P2_B4
	MMD1661A8LC3_H1	8	299_DOC	MMD1661A120LC3_H3	8	300_Tx	MMD1780A9LC3_A2	9	299-tri-sol	MMD1780A163LC3_C9	3	351-GDN-det	MMD2309A8LC3_H1	8	834 wt DOCmem	MMD2309A196LC3_D1	4	834 wt Tx100det	MMD2309A167LC3_G9	7	908 tg Tx100mem	MMD2309A292LC3_D1	4	834 wt GDNdet	MMD1983A22LC3_22	2	KI-069	MMD1987A16LC3_16	4	KI-059	MMD2761A10LC3_46_2	2	3-TXmem	MMD2761A26LC3_p2_44_2	2	1-GDNdet	MMD2493A14LC3_021_2	2	4-DOCmem-Tg	MMD2506A12LC3_637_4	4	3-WT-Txdet	MMD2746A3LC3_635_3	3	1-TXmem	MMD2746A40LC3_p2_021_4	4	4-GDNdet	MMD2555A32LC3_P2_B4
	MMD1661A3LC3_C1	3	299_DOC	MMD1661A135LC3_G5	7	301_Tx	MMD1780A3LC3_C1	3	299-tri-sol	MMD1780A126LC3_F4	14	300-GDN-det	MMD2309A9LC3_A2	9	834 wt DOCmem	MMD2309A212LC3_D3	4	907 wt Tx100det	MMD2309A168LC3_H9	8	908 tg Tx100mem	MMD2309A307LC3_C3	3	907 wt GDNdet	MMD1983A22LC3_22	2	KI-069	MMD1987A20LC3_20	4	KI-066	MMD2761A14LC3_59_2	2	4-TXmem	MMD2761A29LC3_p2_45_1	1	2-GDNdet	MMD2493A17LC3_297_1	1	5-DOCmem-Tg	MMD2506A16LC3_021_4	4	4-Tg-Txdet	MMD2746A19LC3_297_3	3	5-TXmem	MMD2746A42LC3_p2_297_2	2	5-GDNdet	MMD2555A36LC3_P2_C4
	MMD1661A14LC3_F2	14	299_DOC	MMD1661A135LC3_G5	7	301_Tx	MMD1780A3LC3_C1	3	299-tri-sol	MMD1780A190LC3_F12	14	352-GDN-det	MMD2309A10LC3_B2	10	834 wt DOCmem	MMD2309A228LC3_D5	4	917 wt Tx100det	MMD2309A184LC3_H11	8	909 tg Tx100mem	MMD2309A307LC3_C3	3	907 wt GDNdet	MMD1983A18LC3_18	2	KI-066	MMD1987A24LC3_24	4	KI-069	MMD2761A18LC3_66_2	2	5-TXmem	MMD2761A29LC3_p2_45_1	1	2-GDNdet	MMD2493A18LC3_297_2	2	5-DOCmem-Tg	MMD2506A16LC3_021_4	4	4-Tg-Txdet	MMD2746A3LC3_635_3	3	1-TXmem	MMD2746A42LC3_p2_297_2	2	5-GDNdet	MMD2555A40LC3_P2_42_4
	MMD1661A15LC3_G2	15	299_DOC	MMD1661A136LC3_H5	8	301_Tx	MMD1780A6LC3_F1	6	299-tri-sol	MMD1780A131LC3_C5	3	301-GDN-det	MMD2309A10LC3_B2	10	834 wt DOCmem	MMD2309A244LC3_D7	4	817 tg Tx100det	MMD2309A102LC3_F1	6	834 wt Tx100mem	MMD2309A308LC3_D3	4	907 wt GDNdet	MMD1983A22LC3_22	2	KI-069	MMD1987A4LC3_4	4	WT-744	MMD2761A22LC3_69_2r	2	6-TXmem	MMD2761A30LC3_p2_45_2	2	2-GDNdet	MMD2493A22LC3_371_2	2	6-DOCmem-Tg	MMD2506A20LC3_297_4	4	5-Tg-Txdet	MMD2746A15LC3_021_3	3	4-TXmem	MMD2746A46LC3_p2_371_2	2	6-GDNdet	MMD2555A44LC3_P2_43_4
	MMD1661A7LC3_G1	7	299_DOC	MMD1661A136LC3_H5	8	301_Tx	MMD1780A9LC3_A2	9	299-tri-sol	MMD1780A147LC3_C7	3	350-GDN-det	MMD2309A13LC3_E2	13	834 wt DOCmem	MMD2309A260LC3_D9	4	908 tg Tx100det	MMD2309A134LC3_F5	6	917 wt Tx100mem	MMD2309A323LC3_C5	3	917 wt GDNdet	MMD1983A10LC3_10	2	WT-746	MMD1987A8LC3_8	4	WT-745	MMD2761A1LC3_44_1	1	1-TXmem	MMD2761A33LC3_p2_46_1	1	3-GDNdet	MMD2493A3LC3_635_3	3	1-DOCmem-Wt	MMD2506A24LC3_371_4	4	6-Tg-Txdet	MMD2746A2LC3_635_2	2	1-TXmem	MMD2746A28LC3_p2_635_4	4	1-GDNdet	MMD2555A48LC3_P2_44_4
	MMD1661A7LC3_G1	7	299_DOC	MMD1661A136LC3_H5	8	301_Tx	MMD1780A7LC3_G1	7	299-tri-sol	MMD1780A163LC3_C9	3	351-GDN-det	MMD2309A22LC3_F3	6	907 wt DOCmem	MMD2309A276LC3_D11	4	909 tg Tx100det	MMD2309A150LC3_F7	6	817 tg Tx100mem	MMD2309A324LC3_D5	4	917 wt GDNdet	MMD1983A28LC3_28	4	WT-REM	MMD1987A1LC3_1	1	WT-744	MMD2761A14LC3_59_2	2	4-TXmem	MMD2761A33LC3_p2_46_1	1	3-GDNdet	MMD2493A7LC3_636_3	3	2-DOCmem-Wt	MMD2506A24LC3_371_4	4	6-Tg-Txdet	MMD2746A14LC3_021_2	2	4-TXmem	MMD2746A32LC3_p2_636_4	4	2-GDNdet	MMD2555A29LC3_P2_B1
	MMD1661A15LC3_G2	15	299_DOC	MMD1661A136LC3_H5	8	301_Tx	MMD1780A7LC3_G1	7	299-tri-sol	MMD1780A179LC3_C11	3	352-GDN-det	MMD2309A23LC3_G3	7	907 wt DOCmem	MMD2309A198LC3_F1	6	834 wt Tx100det	MMD2309A166LC3_F9	6	908 tg Tx100mem	MMD2309A339LC3_C7	3	817 tg GDNdet	MMD1983A28LC3_28	4	WT-REM	MMD1987A3LC3_3	3	WT-744	MMD2761A18LC3_66_2	2	5-TXmem	MMD2761A34LC3_p2_46_2	2	3-GDNdet	MMD2493A11LC3_637_3	3	3-DOCmem-Wt	MMD2506A3LC3_635_3	3	1-WT-Txdet	MMD2746A18LC3_297_2	2	5-TXmem	MMD2746A36LC3_p2_637_4	4	3-GDNdet	MMD2555A41LC3_P2_43_1
	MMD1661A10LC3_B2	10	299_DOC	MMD1661A149LC3_E7	5	350_Tx	MMD1780A8LC3_H1	8	299-tri-sol	MMD1780A188LC3_D12	12	352-GDN-det	MMD2309A24LC3_H3	8	907 wt DOCmem	MMD2309A214LC3_F3	6	907 wt Tx100det	MMD2309A182LC3_F11	6	909 tg Tx100mem	MMD2309A340LC3_D7	4	817 tg GDNdet	MMD1983A2LC3_2	2	WT-744	MMD1987A3LC3_3	3	WT-744	MMD2761A22LC3_69_2r	2	6-TXmem	MMD2761A41LC3_p2_66_1	1	5-GDNdet	MMD2493A15LC3_021_3	3	4-DOCmem-Tg	MMD2506A7LC3_636_3	3	2-WT-Txdet	MMD2746A1LC3_635_1	1	1-TXmem	MMD2746A40LC3_p2_021_4	4	4-GDNdet	MMD2555A31LC3_P2_B3
	MMD1661A6LC3_F1	6	299_DOC	MMD1661A150LC3_F7	6	350_Tx	MMD1780A7LC3_G1	7	299-tri-sol	MMD1780A134LC3_F5	6	301-GDN-det	MMD2309A26LC3_B4	10	907 wt DOCmem	MMD2309A230LC3_F5	6	917 wt Tx100det	MMD2309A105LC3_A2	9	834 wt Tx100mem	MMD2309A355LC3_C9	3	908 tg GDNdet	MMD1983A6LC3_6	2	WT-745	MMD1987A7LC3_7	3	WT-745	MMD2761A2LC3_44_2	2	1-TXmem	MMD2761A41LC3_p2_66_1	1	5-GDNdet	MMD2493A19LC3_297_3	3	5-DOCmem-Tg	MMD2506A15LC3_021_3	3	4-Tg-Txdet	MMD2746A5LC3_636_1	1	2-TXmem	MMD2746A44LC3_p2_297_4	4	5-GDNdet	MMD2555A39LC3_P2_42_3
	MMD1661A7LC3_G1	7	299_DOC	MMD1661A151LC3_G7	7	350_Tx	MMD1780A12LC3_D2	12	299-tri-sol	MMD1780A122LC3_B4	10	300-GDN-det	MMD2309A26LC3_B4	10	907 wt DOCmem	MMD2309A203LC3_C2	11	834 wt Tx100det	MMD2309A121LC3_A4	9	907 wt Tx100mem	MMD2309A355LC3_C9	3	908 tg GDNdet	MMD1983A6LC3_6	2	WT-745	MMD1987A7LC3_7	3	WT-745	MMD2761A7LC3_45_3	3	2-TXmem	MMD2761A42LC3_p2_66_2	2	5-GDNdet	MMD2493A23LC3_371_3	3	6-DOCmem-Tg	MMD2506A19LC3_297_3	3	5-Tg-Txdet	MMD2746A9LC3_637_1	1	3-TXmem	MMD2746A48LC3_p2_371_4	4	6-GDNdet	MMD2555A27LC3_P2_A3
	MMD1661A4LC3_D1	4	299_DOC	MMD1661A151LC3_G7	7	350_Tx	MMD1780A12LC3_D2	12	299-tri-sol	MMD1780A146LC3_B7	2	350-GDN-det	MMD2309A26LC3_B4	10	907 wt DOCmem	MMD2309A219LC3_C4r	11	907 wt Tx100det	MMD2309A153LC3_A8	9	817 tg Tx100mem	MMD2309A356LC3_D9	4	908 tg GDNdet	MMD1983A6LC3_6	2	WT-745	MMD1987A8LC3_8	4	WT-745	MMD2761A10LC3_46_2	2	3-TXmem	MMD2761A45LC3_p2_69_1	1	6-GDNdet	MMD2493A22LC3_371_2	2	6-DOCmem-Tg	MMD2506A23LC3_371_3	3	6-Tg-Txdet	MMD2746A13LC3_021_1	1	4-TXmem	MMD2746A27LC3_p2_635_3	3	1-GDNdet	MMD2555A28LC3_P2_A4
	MMD1661A4LC3_D1	4	299_DOC	MMD1661A151LC3_G7	7	350_Tx	MMD1780A14LC3_F2	14	299-tri-sol	MMD1780A146LC3_B7	2	350-GDN-det	MMD2309A27LC3_C4	11	907 wt DOCmem	MMD2309A251LC3_C8	11	817 tg Tx100det	MMD2309A185LC3_A12	9	909 tg Tx100mem	MMD2309A371LC3_C11	3	909 tg GDNdet	MMD1983A10LC3_10	2	WT-746	MMD1987A8LC3_8	4	WT-745	MMD2761A11LC3_46_3	3	3-TXmem	MMD2761A27LC3_p2_44_3	3	1-GDNdet	MMD2493A3LC3_635_3	3	1-DOCmem-Wt	MMD2506A9LC3_637_1	1	3-WT-Txdet	MMD2746A21LC3_371_1	1	6-TXmem	MMD2746A31LC3_p2_636_3	3	2-GDNdet	MMD2555A26LC3_P2_A2
	MMD1661A5LC3_E1	5	299_DOC	MMD1661A152LC3_H7	8	350_Tx	MMD1780A12LC3_D2	12	299-tri-sol	MMD1780A178LC3_B11	2	352-GDN-det	MMD2309A38LC3_F5	6	917 wt DOCmem	MMD2309A267LC3_C10	11	908 tg Tx100det	MMD2309A186LC3_B12	10	909 tg Tx100mem	MMD2309A372LC3_D11	4	909 tg GDNdet	MMD1983A10LC3_10	2	WT-746	MMD1987A11LC3_11	3	WT-746	MMD2761A14LC3_59_2	2	4-TXmem	MMD2761A31LC3_p2_45_3	3	2-GDNdet	MMD2493A6LC3_636_2	2	2-DOCmem-Wt	MMD2506A9LC3_637_1	1	3-WT-Txdet	MMD2746A21LC3_371_1	1	6-TXmem	MMD2746A31LC3_p2_636_3	3	2-GDNdet	MMD2555A34LC3_P2_C2
	MMD1661A10LC3_B2	10	299_DOC	MMD1661A152LC3_H7	8	350_Tx	MMD1780A12LC3_D2	12	299-tri-sol	MMD1780A179LC3_C11	3	352-GDN-det	MMD2309A39LC3_G5	7	917 wt DOCmem	MMD2309A283LC3_C12	11	909 tg Tx100det	MMD2309A100LC3_D1	4	834 wt Tx100mem	MMD2309A295LC3_G1	7	834 wt GDNdet	MMD1983A14LC3_14	2	KI-059	MMD1987A19LC3_19	3	KI-066	MMD2761A18LC3_66_2	2	5-TXmem	MMD2761A43LC3_p2_66_3	3	5-GDNdet	MMD2493A7LC3_636_3	3	2-DOCmem-Wt	MMD2506A13LC3_021_1	1	4-Tg-Txdet	MMD2746A1LC3_635_1	1	1-TXmem	MMD2746A35LC3_p2_637_3	3	3-GDNdet	MMD2555A28LC3_P2_A4
	MMD1661A8LC3_H1	8	299_DOC	MMD1661A152LC3_H7	8	350_Tx	MMD1780A13LC3_E2	13	299-tri-sol	MMD1780A100LC3_D1	4	299-GDN-det	MMD2309A40LC3_H5	8	917 wt DOCmem	MMD2309A264LC3_H9	8	908 tg Tx100det	MMD2309A101LC3_E1	5	834 wt Tx100mem	MMD2309A292LC3_D1	4	834 wt GDNdet	MMD1983A14LC3_14	2	KI-059	MMD1987A3LC3_3	3	WT-744	MMD2761A22LC3_69_2r	2	6-TXmem	MMD2761A47LC3_p2_69_3	3	6-GDNdet	MMD2493A11LC3_637_3	3	3-DOCmem-Wt	MMD2506A17LC3_297_1	1	5-Tg-Txdet	MMD2746A2LC3_635_2	2	1-TXmem	MMD2746A39LC3_p2_021_3	3	4-GDNdet	MMD2555A32LC3_P2_B4
	MMD1661A9LC3_A2	9	299_DOC	MMD1661A166LC3_F9	6	351_Tx	MMD1780A7LC3_G1	7	299-tri-sol	MMD1780A100LC3_D1	4	299-GDN-det	MMD2309A41LC3_A6	9	917 wt DOCmem	MMD2309A280LC3_H11	8	909 tg Tx100det	MMD2309A101LC3_E1	5	834 wt Tx100mem	MMD2309A293LC3_E1	5	834 wt GDNdet	MMD1983A18LC3_18	2	KI-066	MMD1987A7LC3_7	3	WT-745	MMD2761A1LC3_44_1	1	1-TXmem	MMD2761A30LC3_p2_45_2	2	2-GDNdet	MMD2493A15LC3_021_3	3	4-DOCmem-Tg	MMD2506A21LC3_371_1	1	6-Tg-Txdet	MMD2746A10LC3_637_2	2	3-TXmem	MMD2746A39LC3_p2_021_3	3	4-GDNdet	MMD2555A36LC3_P2_C4
	MMD1661A8LC3_H1	8	299_DOC	MMD1661A167LC3_G9	7	351_Tx	MMD1780A2LC3_B1	2	299-tri-sol	MMD1780A101LC3_E1	5	299-GDN-det	MMD2309A41LC3_A6	9	917 wt DOCmem	MMD2309A204LC3_D2	12	834 wt Tx100det	MMD2309A165LC3_E9	5	908 tg Tx100mem	MMD2309A293LC3_E1	5	834 wt GDNdet	MMD1983A18LC3_18	2	KI-066	MMD1987A7LC3_7	3	WT-745	MMD2761A1LC3_44_1	1	1-TXmem	MMD2761A30LC3_p2_45_2	2	2-GDNdet	MMD2493A18LC3_297_2	2	5-DOCmem-Tg	MMD2506A21LC3_371_1	1	6-Tg-Txdet	MMD2746A10LC3_637_2	2	3-TXmem	MMD2746A43LC3_p2_297_3	3	5-GDNdet	MMD2555A40LC3_P2_42_4
	MMD1661A9LC3_A2	9	299_DOC	MMD1661A167LC3_G9	7	351_Tx	MMD1780A10LC3_B2	10	299-tri-sol	MMD1780A116LC3_D3	4	300-GDN-det	MMD2309A42LC3_B6	10	917 wt DOCmem	MMD2309A204LC3_D2	12	834 wt Tx100det	MMD2309A181LC3_E11	5	909 tg Tx100mem	MMD2309A308LC3_D3	4	907 wt GDNdet	MMD1983A22LC3_22	2	KI-069	MMD1987A15LC3_15	3	KI-059	MMD2761A9LC3_46_1	1	3-TXmem	MMD2761A38LC3_p2_59_2	2	4-GDNdet	MMD2493A19LC3_297_3	3	5-DOCmem-Tg	MMD2506A5LC3_636_1	1	2-WT-Txdet	MMD2746A14LC3_021_2	2	4-TXmem	MMD2746A47LC3_p2_371_3	3	6-GDNdet	MMD2555A44LC3_P2_43_4
	MMD1661A10LC3_B2	10	299_DOC	MMD1661A167LC3_G9	7	351_Tx	MMD1780A6LC3_F1	6	299-tri-sol	MMD1780A116LC3_D3	4	300-GDN-det	MMD2309A42LC3_B6	10	917 wt DOCmem	MMD2309A220LC3_D4r	12	907 wt Tx100det	MMD2309A135LC3_G5	7	917 wt Tx100mem	MMD2309A309LC3_E3	5	907 wt GDNdet	MMD1983A22LC3_22	2	KI-069	MMD1987A1LC3_1	1	WT-744	MMD2761A10LC3_46_2	2	3-TXmem	MMD2761A42LC3_p2_66_2	2	5-GDNdet	MMD2493A19LC3_297_3	3	5-DOCmem-Tg	MMD2506A17LC3_297_1	1	5-Tg-Txdet	MMD2746A18LC3_297_2	2	5-TXmem	MMD2746A47LC3_p2_371_3	3	6-GDNdet	MMD2555A48LC3_P2_44_4
	MMD1661A15LC3_G2	15	299_DOC	MMD1661A168LC3_H9	8	351_Tx	MMD1780A6LC3_F1	6	299-tri-sol	MMD1780A132LC3_D5	4	301-GDN-det	MMD2309A42LC3_B6	10	917 wt DOCmem	MMD2309A236LC3_D6	12	917 wt Tx100det	MMD2309A152LC3_H7	8	817 tg Tx100mem	MMD2309A310LC3_F3	6	907 wt GDNdet	MMD1983A26LC3_26	2	WT-REM	MMD1987A21LC3_21	1	KI-069	MMD2761A13LC3_59_1	1	4-TXmem	MMD2761A30LC3_p2_45_2	2	2-GDNdet	MMD2493A19LC3_297_3	3	5-DOCmem-Tg	MMD2506A21LC3_371_1	1	6-Tg-Txdet	MMD2746A18LC3_297_2	2	5-TXmem	MMD2746A26LC3_p2_635_2	2	1-GDNdet	MMD2555A41LC3_P2_43_1
	MMD1661A15LC3_G2	15	299_DOC	MMD1661A168LC3_H9	8	351_Tx	MMD1780A8LC3_H1	8	299-tri-sol	MMD1780A133LC3_E5	5	301-GDN-det	MMD2309A45LC3_E6	13	917 wt DOCmem	MMD2309A252LC3_D8	12	817 tg Tx100det	MMD2309A101LC3_E1	5	834 wt Tx100mem	MMD2309A324LC3_D5	4	917 wt GDNdet	MMD1983A5LC3_5	1	WT-745	MMD1987A13LC3_13	1	KI-059	MMD2761A14LC3_59_2	2	4-TXmem	MMD2761A42LC3_p2_66_2	2	5-GDNdet	MMD2493A23LC3_371_3	3	6-DOCmem-Tg	MMD2506A3LC3_635_3	3	1-WT-Txdet	MMD2746A2LC3_635_2	2	1-TXmem	MMD2746A29LC3_p2_636_1	1	2-GDNdet	MMD2555A37LC3_P2_42_1
	MMD1661A5LC3_E1	5	299_DOC	MMD1661A168LC3_H9	8	351_Tx	MMD1780A1LC3_A1	1	299-tri-sol	MMD1780A148LC3_D7	4	350-GDN-det	MMD2309A56LC3_H7	8	817 tg DOCmem	MMD2309A268LC3_D10	12	908 tg Tx100det	MMD2309A117LC3_E3	5	907 wt Tx100mem	MMD2309A325LC3_E5	5	917 wt GDNdet	MMD1983A6LC3_6	2	WT-745	MMD1987A8LC3_8	4	WT-745	MMD2761A17LC3_66_1	1	5-TXmem	MMD2761A25LC3_p2_44_1	1	1-GDNdet	MMD2493A3LC3_635_3	3	1-DOCmem-Wt	MMD2506A7LC3_636_3	3	2-WT-Txdet	MMD2746A6LC3_636_2	2	2-TXmem	MMD2746A30LC3_p2_636_2	2	2-GDNdet	MMD2555A25LC3_P2_A1
	MMD1661A3LC3_C1	3	299_DOC	MMD1661A168LC3_H9	8	351_Tx	MMD1780A12LC3_D2	12	299-tri-sol	MMD1780A148LC3_D7	4	350-GDN-det	MMD2309A57LC3_A8	9	817 tg DOCmem	MMD2309A284LC3_D12	12	909 tg Tx100det	MMD2309A133LC3_E5	5	917 wt Tx100mem	MMD2309A340LC3_D7	4	817 tg GDNdet	MMD1983A9LC3_9	1	WT-746	MMD1987A18LC3_18	2	KI-066	MMD2761A18LC3_66_2	2	5-TXmem	MMD2761A26LC3_p2_44_2	2	1-GDNdet	MMD2493A3LC3_635_3	3	1-DOCmem-Wt	MMD2506A11LC3_637_3	3	3-WT-Txdet	MMD2746A6LC3_636_2	2	2-TXmem	MMD2746A34LC3_p2_637_2	2	3-GDNdet	MMD2555A33LC3_P2_C1
	MMD1661A5LC3_E1	5	299_DOC	MMD1661A168LC3_H9	8	351_Tx	MMD1780A9LC3_A2	9	299-tri-sol	MMD1780A149LC3_E7	5	350-GDN-det	MMD2309A58LC3_B8	10	817 tg DOCmem	MMD2309A284LC3_D12	12	909 tg Tx100det	MMD2309A149LC3_E7	5	817 tg Tx100mem	MMD2309A341LC3_E7	5	817 tg GDNdet	MMD1983A10LC3_10	2	WT-746	MMD1987A12LC3_12	4	WT-746	MMD2761A21LC3_69_1r	1	6-TXmem	MMD2761A27LC3_p2_44_3	3	1-GDNdet	MMD2493A7LC3_636_3	3	2-DOCmem-Wt	MMD2506A15LC3_021_3	3	4-Tg-Txdet	MMD2746A10LC3_637_2	2	3-TXmem	MMD2746A38LC3_p2_021_2	2	4-GDNdet	MMD2555A37LC3_P2_42_1
	MMD1661A8LC3_H1	8	299_DOC	MMD1661A181LC3_E11	5	352_Tx	MMD1780A9LC3_A2	9	299-tri-sol	MMD1780A151LC3_G7	7	350-GDN-det	MMD2309A72LC3_H9	8	908 tg DOCmem	MMD2309A196LC3_D1	4	834 wt Tx100det	MMD2309A149LC3_E7	5	817 tg Tx100mem	MMD2309A357LC3_E9	5	908 tg GDNdet	MMD1983A17LC3_17	1	KI-066	MMD1987A20LC3_20	4	KI-066	MMD2761A21LC3_69_1r	1	6-TXmem	MMD2761A28LC3_p2_44_4	4	1-GDNdet	MMD2493A7LC3_636_3	3	2-DOCmem-Wt	MMD2506A19LC3_297_3	3	5-Tg-Txdet	MMD2746A14LC3_021_2	2	4-TXmem	MMD2746A42LC3_p2_297_2	2	5-GDNdet	MMD2555A41LC3_P2_43_1
	MMD1661A4LC3_D1	4	299_DOC	MMD1661A183LC3_G11	7	352_Tx	MMD1780A3LC3_C1	3	299-tri-sol	MMD1780A164LC3_D9	4	351-GDN-det	MMD2309A73LC3_A10	9	908 tg DOCmem	MMD2309A212LC3_D3	4	907 wt Tx100det	MMD2309A165LC3_E9	5	908 tg Tx100mem	MMD2309A360LC3_H9	8	908 tg GDNdet	MMD1983A21LC3_21	1	KI-069	MMD1987A2LC3_2	2	WT-744	MMD2761A22LC3_69_2r	2	6-TXmem	MMD2761A28LC3_p2_44_4	4	1-GDNdet	MMD2493A7LC3_636_3	3	2-DOCmem-Wt	MMD2506A23LC3_371_3	3	6-Tg-Txdet	MMD2746A18LC3_297_2	2	5-TXmem	MMD2746A46LC3_p2_371_2	2	6-GDNdet	MMD2555A25LC3_P2_A1
	MMD1661A6LC3_F1	6	299_DOC	MMD1661A183LC3_G11	7	352_Tx	MMD1780A12LC3_D2	12	299-tri-sol	MMD1780A164LC3_D9	4	351-GDN-det	MMD2309A74LC3_B10	10	908 tg DOCmem	MMD2309A228LC3_D5	4	917 wt Tx100det	MMD2309A181LC3_E11	5	909 tg Tx100mem	MMD2309A372LC3_D11	4	909 tg GDNdet	MMD1983A22LC3_22	2	KI-069	MMD1987A6LC3_6	2	WT-745	MMD2761A22LC3_69_2r	2	6-TXmem	MMD2761A29LC3_p2_45_1	1	2-GDNdet	MMD2493A11LC3_637_3	3	3-DOCmem-Wt	MMD2506A14LC3_021_2	2	4-Tg-Txdet	MMD2746A7LC3_636_3	3	2-TXmem	MMD2746A46LC3_p2_371_2	2	6-GDNdet	MMD2555A29LC3_P2_B1
	MMD1661A1LC3_A1	1	299_DOC	MMD1661A183LC3_G11	7	352_Tx	MMD1780A12LC3_D2	12	299-tri-sol	MMD1780A165LC3_E9	5	351-GDN-det	MMD2309A74LC3_B10	10	908 tg DOCmem	MMD2309A276LC3_D11	4	909 tg Tx100det	MMD2309A105LC3_A2	9	834 wt Tx100mem	MMD2309A373LC3_E11	5	909 tg GDNdet	MMD1983A28LC3_28	4	WT-REM	MMD1987A14LC3_14	2	KI-059	MMD2761A3LC3_44_3	3	1-TXmem	MMD2761A30LC3_p2_45_2	2	2-GDNdet	MMD2493A11LC3_637_3	3	3-DOCmem-Wt	MMD2506A11LC3_637_3	3	3-WT-Txdet	MMD2746A11LC3_637_3	3	3-TXmem	MMD2746A25LC3_p2_635_1	1	1-GDNdet	MMD2555A33LC3_P2_C1
	MMD1661A2LC3_B1	2	299_DOC	MMD1661A183LC3_G11	7	352_Tx	MMD1780A6LC3_F1	6	299-tri-sol	MMD1780A167LC3_G9	7	351-GDN-det	MMD2309A86LC3_F11r	6	909 tg DOCmem	MMD2309A218LC3_B4	10	907 wt Tx100det	MMD2309A106LC3_B2	10	834 wt Tx100mem	MMD2309A292LC3_D1	4	834 wt GDNdet	MMD1983A28LC3_28	4	WT-REM	MMD1987A18LC3_18	2	KI-066	MMD2761A7LC3_45_3	3	2-TXmem	MMD2761A31LC3_p2_45_3	3	2-GDNdet	MMD2493A11LC3_637_3	3	3-DOCmem-Wt	MMD2506A15LC3_021_3	3	4-Tg-Txdet	MMD2746A19LC3_297_3	3	5-TXmem	MMD2746A29LC3_p2_636_1	1	2-GDNdet	MMD2555A37LC3_P2_42_1
	MMD1661A3LC3_C1	3	299_DOC	MMD1661A184LC3_H11	8	352_Tx	MMD1780A1LC3_A1	1	299-tri-sol	MMD1780A180LC3_D11	4	352-GDN-det	MMD2309A88LC3_H11	8	909 tg DOCmem	MMD2309A266LC3_B10	10	908 tg Tx100det	MMD2309A106LC3_B2	10	834 wt Tx100mem	MMD2309A340LC3_D7	4	817 tg GDNdet	MMD1983A21LC3_21	1	KI-069	MMD1987A22LC3_22	2	KI-069	MMD2761A11LC3_46_3	3	3-TXmem	MMD2761A33LC3_p2_46_1	1	3-GDNdet	MMD2493A15LC3_021_3	3	4-DOCmem-Tg	MMD2506A3LC3_635_3	3	1-WT-Txdet	MMD2746A2LC3_635_2	2	1-TXmem	MMD2746A33LC3_p2_637_1	1	3-GDNdet	MMD2555A41LC3_P2_43_1
	MMD1661A4LC3_D1	4	299_DOC	MMD1661A184LC3_H11	8	352_Tx	MMD1780A12LC3_D2	12	299-tri-sol	MMD1780A180LC3_D11	4	352-GDN-det	MMD2309A89LC3_A12	9	909 tg DOCmem	MMD2309A268LC3_D10	12	908 tg Tx100det	MMD2309A106LC3_B2	10	834 wt Tx100mem	MMD2309A341LC3_E7	5	817 tg GDNdet	MMD1983A2LC3_2	2	WT-744	MMD1987A4LC3_4	4	WT-744	MMD2761A15LC3_59_3	3	4-TXmem	MMD2761A34LC3_p2_46_2	2	3-GDNdet	MMD2493A15LC3_021_3	3	4-DOCmem-Tg	MMD2506A3LC3_635_3	3	1-WT-Txdet	MMD2746A3LC3_635_3	3	1-TXmem	MMD2746A37LC3_p2_021_1	1	4-GDNdet	MMD2555A45LC3_P2_44_1
	MMD1661A2LC3_B1	2	299_DOC	MMD1661A184LC3_H11	8	352_Tx	MMD1780A2LC3_B1	2	299-tri-sol	MMD1780A103LC3_G1	7	299-GDN-det	MMD2309A90LC3_B12	10	909 tg DOCmem	MMD2309A198LC3_F1	6	834 wt Tx100det	MMD2309A107LC3_C2	11	834 wt Tx100mem	MMD2309A357LC3_E9	5	908 tg GDNdet	MMD1983A6LC3_6	2	WT-745	MMD1987A8LC3_8	4	WT-745	MMD2761A19LC3_66_3	3	5-TXmem	MMD2761A35LC3_p2_46_3	3	3-GDNdet	MMD2493A19LC3_297_3	3	5-DOCmem-Tg	MMD2506A7LC3_636_3	3	2-WT-Txdet	MMD2746A3LC3_635_3	3	1-TXmem	MMD2746A41LC3_p2_297_1	1	5-GDNdet	MMD2555A26LC3_P2_A2
	MMD1661A4LC3_D1	4	299_DOC	MMD1661A102LC3_F1	6	299_Tx	MMD1780A3LC3_C1	3	299-tri-sol	MMD1780A135LC3_G5	7	301-GDN-det	MMD2309A90LC3_B12	10	909 tg DOCmem	MMD2309A214LC3_F3	6	907 wt Tx100det	MMD2309A119LC3_G3	7	907 wt Tx100mem	MMD2309A293LC3_E1	5	834 wt GDNdet	MMD1983A10LC3_10	2	WT-746	MMD1987A12LC3_12	4	WT-746	MMD2761A23LC3_69_3	3	6-TXmem	MMD2761A35LC3_p2_46_3	3	3-GDNdet	MMD2493A19LC3_297_3	3	5-DOCmem-Tg	MMD2506A7LC3_636_3	3	2-WT-Txdet	MMD2746A7LC3_636_3	3	2-TXmem	MMD2746A45LC3_p2_371_1	1	6-GDNdet	MMD2555A26LC3_P2_A2
	MMD1661A4LC3_D1	4	299_DOC	MMD1661A118LC3_F3	6	300_Tx	MMD1780A2LC3_B1	2	299-tri-sol	MMD1780A151LC3_G7	7	350-GDN-det	MMD2309A91LC3_C12	11	909 tg DOCmem	MMD2309A230LC3_F5	6	917 wt Tx100det	MMD2309A120LC3_H3	8	907 wt Tx100mem	MMD2309A341LC3_E7	5	817 tg GDNdet	MMD1983A14LC3_14	2	KI-059	MMD1987A16LC3_16	4	KI-059	MMD2761A23LC3_69_3	3	6-TXmem	MMD2761A35LC3_p2_46_3	3	3-GDNdet	MMD2493A23LC3_371_3	3	6-DOCmem-Tg	MMD2506A11LC3_637_3	3	3-WT-Txdet	MMD2746A11LC3_637_3	3	3-TXmem	MMD2746A26LC3_p2_635_2	2	1-GDNdet	MMD2555A25LC3_P2_A1
	MMD1661A15LC3_G2	15	299_DOC	MMD1661A134LC3_F5	6	301_Tx	MMD1780A10LC3_B2	10	299-tri-sol	MMD1780A167LC3_G9	7	351-GDN-det	MMD2309A9LC3_A2	9	834 wt DOCmem	MMD2309A246LC3_F7	6	817 tg Tx100det	MMD2309A121LC3_A4	9	907 wt Tx100mem	MMD2309A357LC3_E9	5	908 tg GDNdet	MMD1983A18LC3_18	2	KI-066	MMD1987A16LC3_16	4	KI-059	MMD2761A1LC3_44_1	1	1-TXmem	MMD2761A37LC3_p2_59_1	1	4-GDNdet	MMD2493A23LC3_371_3	3	6-DOCmem-Tg	MMD2506A11LC3_637_3	3	3-WT-Txdet	MMD2746A14LC3_021_2	2	4-TXmem	MMD2746A30LC3_p2_636_2	2	2-GDNdet	MMD2555A33LC3_P2_C1
	MMD1661A7LC3_G1	7	299_DOC	MMD1661A150LC3_F7	6	350_Tx	MMD1780A4LC3_D1	4	299-tri-sol	MMD1780A180LC3_D11	4	352-GDN-det	MMD2309A9LC3_A2	9	834 wt DOCmem	MMD2309A262LC3_F9	6	908 tg Tx100det	MMD2309A122LC3_B4	10	907 wt Tx100mem	MMD2309A292LC3_D1	4	834 wt GDNdet	MMD1983A22LC3_22	2	KI-069	MMD1987A20LC3_20	4	KI-066	MMD2761A5LC3_45_1	1	2-TXmem	MMD2761A37LC3_p2_59_1	1	4-GDNdet	MMD2493A4LC3_635_4	4	1-DOCmem-Wt	MMD2506A12LC3_637_4	4	3-WT-Txdet	MMD2746A15LC3_021_3	3	4-TXmem	MMD2746A34LC3_p2_637_2	2	3-GDNdet	MMD2555A37LC3_P2_42_1
	MMD1661A8LC3_H1	8	299_DOC	MMD1661A166LC3_F9	6	351_Tx	MMD1780A4LC3_D1	4	299-tri-sol	MMD1780A180LC3_D11	4	352-GDN-det	MMD2309A10LC3_B2	10	834 wt DOCmem	MMD2309A200LC3_H1	8	834 wt Tx100det	MMD2309A123LC3_C4	11	907 wt Tx100mem	MMD2309A356LC3_D9	4	908 tg GDNdet	MMD1983A26LC3_26	2	WT-REM	MMD1987A24LC3_24	4	KI-069	MMD2761A9LC3_46_1	1	3-TXmem	MMD2761A38LC3_p2_59_2	2	4-GDNdet	MMD2493A8LC3_636_4	4	2-DOCmem-Wt	MMD2506A16LC3_021_4	4	4-Tg-Txdet	MMD2746A15LC3_021_3	3	4-TXmem	MMD2746A38LC3_p2_021_2	2	4-GDNdet	MMD2555A45LC3_P2_44_1
	MMD1661A2LC3_B1	2	299_DOC	MMD1661A101LC3_E1	5	299_Tx	MMD1780A4LC3_D1	4	299-tri-sol	MMD1780A101LC3_E1	5	299-GDN-det	MMD2309A10LC3_B2	10	834 wt DOCmem	MMD2309A232LC3_H5	8	917 wt Tx100det	MMD2309A136LC3_H5	8	917 wt Tx100mem	MMD2309A291LC3_C1	3	834 wt GDNdet	MMD1983A2LC3_2	2	WT-744	MMD1987A3LC3_3	3	WT-744	MMD2761A3LC3_44_3	3	1-TXmem	MMD2761A39LC3_p2_59_3	3	4-GDNdet	MMD2493A12LC3_637_4	4	3-DOCmem-Wt	MMD2506A16LC3_021_4	4	4-Tg-Txdet	MMD2746A18LC3_297_2	2	5-TXmem	MMD2746A38LC3_p2_021_2	2	4-GDNdet	MMD2555A41LC3_P2_43_1
	MMD1661A4LC3_D1	4	299_DOC	MMD1661A103LC3_G1	7	299_Tx	MMD1780A6LC3_F1	6	299-tri-sol	MMD1780A117LC3_E3	5	300-GDN-det	MMD2309A11LC3_C2	11	834 wt DOCmem	MMD2309A280LC3_H11	8	909 tg Tx100det	MMD2309A137LC3_A6	9	917 wt Tx100mem	MMD2309A306LC3_B3	2	907 wt GDNdet	MMD1983A6LC3_6	2	WT-745	MMD1987A3LC3_3	3	WT-744	MMD2761A3LC3_44_3	3	1-TXmem	MMD2761A39LC3_p2_59_3	3	4-GDNdet	MMD2493A16LC3_021_4	4	4-DOCmem-Tg	MMD2506A19LC3_297_3	3	5-Tg-Txdet	MMD2746A19LC3_297_3	3	5-TXmem	MMD2746A42LC3_p2_297_2	2	5-GDNdet	MMD2555A47LC3_P2_44_3
	MMD1661A1LC3_A1	1	299_DOC	MMD1661A117LC3_E3	5	300_Tx	MMD1780A10LC3_B2	10	299-tri-sol	MMD1780A165LC3_E9	5	351-GDN-det	MMD2309A26LC3_B4	10	907 wt DOCmem	MMD2309A277LC3_E11	5	909 tg Tx100det	MMD2309A138LC3_B6	10	917 wt Tx100mem	MMD2309A307LC3_C3	3	907 wt GDNdet	MMD1983A9LC3_9	1	WT-746	MMD1987A7LC3_7	3	WT-745	MMD2761A6LC3_45_2	2	2-TXmem	MMD2761A41LC3_p2_66_1	1	5-GDNdet	MMD2493A20LC3_297_4	4	5-DOCmem-Tg	MMD2506A19LC3_297_3	3	5-Tg-Txdet	MMD2746A10LC3_637_2	2	3-TXmem	MMD2746A46LC3_p2_371_2	2	6-GDNdet	MMD2555A28LC3_P2_A4
	MMD1661A1LC3_A1	1	299_DOC	MMD1661A119LC3_G3	7	300_Tx	MMD1780A11LC3_C2	11	299-tri-sol	MMD1780A180LC3_D11	4	352-GDN-det	MMD2309A26LC3_B4	10	907 wt DOCmem	MMD2309A199LC3_G1	7	834 wt Tx100det	MMD2309A138LC3_B6	10	917 wt Tx100mem	MMD2309A322LC3_B5	2	917 wt GDNdet	MMD1983A10LC3_10	2	WT-746	MMD1987A7LC3_7	3	WT-745	MMD2761A7LC3_45_3	3	2-TXmem	MMD2761A42LC3_p2_66_2	2	5-GDNdet	MMD2493A1LC3_635_1	1	1-DOCmem-Wt	MMD2506A20LC3_297_4	4	5-Tg-Txdet	MMD2746A14LC3_021_2	2	4-TXmem	MMD2746A26LC3_p2_635_2	2	1-GDNdet	MMD2555A26LC3_P2_A2
	MMD1661A2LC3_B1	2	299_DOC	MMD1661A133LC3_E5	5	301_Tx	MMD1780A11LC3_C2	11	299-tri-sol	MMD1780A113LC3_A3	1	300-GDN-det	MMD2309A26LC3_B4	10	907 wt DOCmem	MMD2309A215LC3_G3	7	907 wt Tx100det	MMD2309A139LC3_C6	11	917 wt Tx100mem	MMD2309A323LC3_C5	3	917 wt GDNdet	MMD1983A14LC3_14	2	KI-059	MMD1987A11LC3_11	3	WT-746	MMD2761A7LC3_45_3	3	2-TXmem	MMD2761A43LC3_p2_66_3	3	5-GDNdet	MMD2493A1LC3_635_1	1	1-DOCmem-Wt	MMD2506A20LC3_297_4	4	5-Tg-Txdet	MMD2746A9LC3_637_1	1	3-TXmem	MMD2746A39LC3_p2_021_3	3	4-GDNdet	MMD2555A25LC3_P2_A1
	MMD1661A3LC3_C1	3	299_DOC	MMD1661A135LC3_G5	7	301_Tx	MMD1780A11LC3_C2	11	299-tri-sol	MMD1780A129LC3_A5	1	301-GDN-det	MMD2309A40LC3_H5	8	917 wt DOCmem	MMD2309A231LC3_G5	7	917 wt Tx100det	MMD2309A154LC3_B8	10	817 tg Tx100mem	MMD2309A339LC3_C7	3	817 tg GDNdet	MMD1983A17LC3_17	1	KI-066	MMD1987A11LC3_11	3	WT-746	MMD2761A10LC3_46_2	2	3-TXmem	MMD2761A45LC3_p2_69_1	1	6-GDNdet	MMD2493A4LC3_635_4	4	1-DOCmem-Wt	MMD2506A23LC3_371_3	3	6-Tg-Txdet	MMD2746A13LC3_021_1	1	4-TXmem	MMD2746A33LC3_p2_637_1	1	3-GDNdet	MMD2555A34LC3_P2_C2
	MMD1661A4LC3_D1	4	299_DOC	MMD1661A149LC3_E7	5	350_Tx	MMD1780A7LC3_G1	7	299-tri-sol	MMD1780A179LC3_C11	3	352-GDN-det	MMD2309A41LC3_A6	9	917 wt DOCmem	MMD2309A247LC3_G7	7	817 tg Tx100det	MMD2309A155LC3_C8	11	817 tg Tx100mem	MMD2309A360LC3_H9	8	908 tg GDNdet	MMD1983A18LC3_18	2	KI-066	MMD1987A15LC3_15	3	KI-059	MMD2761A11LC3_46_3	3	3-TXmem	MMD2761A46LC3_p2_69_2	2	6-GDNdet	MMD2493A8LC3_636_4	4	2-DOCmem-Wt	MMD2506A23LC3_371_3	3	6-Tg-Txdet	MMD2746A17LC3_297_1	1	5-TXmem	MMD2746A34LC3_p2_637_2	2	3-GDNdet	MMD2555A26LC3_P2_A2
	MMD1661A7LC3_G1	7	299_DOC	MMD1661A151LC3_G7	7	350_Tx	MMD1780A7LC3_G1	7	299-tri-sol	MMD1780A99LC3_C1	3	299-GDN-det	MMD2309A41LC3_A6	9	917 wt DOCmem	MMD2309A212LC3_D3	4	907 wt Tx100det	MMD2309A158LC3_F8	14	817 tg Tx100mem	MMD2309A376LC3_H11	8	909 tg GDNdet	MMD1983A21LC3_21	1	KI-069	MMD1987A19LC3_19	3	KI-066	MMD2761A11LC3_46_3	3	3-TXmem	MMD2761A47LC3_p2_69_3	3	6-GDNdet	MMD2493A12LC3_637_4	4	3-DOCmem-Wt	MMD2506A24LC3_371_4	4	6-Tg-Txdet	MMD2746A21LC3_371_1	1	6-TXmem	MMD2746A38LC3_p2_021_2	2	4-GDNdet	MMD2555A26LC3_P2_A2
	MMD1661A10LC3_B2	10	299_DOC	MMD1661A166LC3_F9	6	351_Tx	MMD1780A10LC3_B2	10	299-tri-sol	MMD1780A115LC3_C3	3	300-GDN-det	MMD2309A42LC3_B6	10	917 wt DOCmem	MMD2309A260LC3_D9	4	908 tg Tx100det	MMD2309A169LC3_A10	9	908 tg Tx100mem	MMD2309A307LC3_C3	3	907 wt GDNdet	MMD1983A22LC3_22	2	KI-069	MMD1987A16LC3_16	4	KI-059	MMD2761A14LC3_59_2	2	4-TXmem	MMD2761A25LC3_p2_44_1	1	1-GDNdet	MMD2493A16LC3_021_4	4	4-DOCmem-Tg	MMD2506A24LC3_371_4	4	6-Tg-Txdet	MMD2746A1LC3_635_1	1	1-TXmem	MMD2746A41LC3_p2_297_1	1	5-GDNdet	MMD2555A30LC3_P2_B2
	MMD1661A14LC3_F2	14	299_DOC	MMD1661A167LC3_G9	7	351_Tx	MMD1780A4LC3_D1	4	299-tri-sol	MMD1780A131LC3_C5	3	301-GDN-det	MMD2309A42LC3_B6	10	917 wt DOCmem	MMD2309A229LC3_E5	5	917 wt Tx100det	MMD2309A170LC3_B10	10	908 tg Tx100mem	MMD2309A339LC3_C7	3	817 tg GDNdet	MMD1983A26LC3_26	2	WT-REM	MMD1987A2LC3_2	2	WT-744	MMD2761A15LC3_59_3	3	4-TXmem	MMD2761A25LC3_p2_44_1	1	1-GDNdet	MMD2493A20LC3_297_4	4	5-DOCmem-Tg	MMD2506A2LC3_635_2	2	1-WT-Txdet	MMD2746A2LC3_635_2	2	1-TXmem	MMD2746A42LC3_p2_297_2	2	5-GDNdet	MMD2555A34LC3_P2_C2
	MMD1661A9LC3_A2	9	299_DOC	MMD1661A181LC3_E11	5	352_Tx	MMD1780A5LC3_E1	5	299-tri-sol	MMD1780A147LC3_C7	3	350-GDN-det	MMD2309A43LC3_C6	11	917 wt DOCmem	MMD2309A245LC3_E7	5	817 tg Tx100det	MMD2309A170LC3_B10	10	908 tg Tx100mem	MMD2309A355LC3_C9	3	908 tg GDNdet	MMD1983A10LC3_10	2	WT-746	MMD1987A6LC3_6	2	WT-745	MMD2761A17LC3_66_1	1	5-TXmem	MMD2761A26LC3_p2_44_2	2	1-GDNdet	MMD2493A3LC3_635_3	3	1-DOCmem-Wt	MMD2506A10LC3_637_2	2	3-WT-Txdet	MMD2746A5LC3_636_1	1	2-TXmem	MMD2746A46LC3_p2_371_2	2	6-GDNdet	MMD2555A38LC3_P2_42_2
	MMD1661A11LC3_C2	11	299_DOC	MMD1661A183LC3_G11	7	352_Tx	MMD1780A5LC3_E1	5	299-tri-sol	MMD1780A163LC3_C9	3	351-GDN-det	MMD2309A45LC3_E6	13	917 wt DOCmem	MMD2309A261LC3_E9	5	908 tg Tx100det	MMD2309A171LC3_C10	11	908 tg Tx100mem	MMD2309A324LC3_D5	4	917 wt GDNdet	MMD1983A14LC3_14	2	KI-059	MMD1987A10LC3_10	2	WT-746	MMD2761A18LC3_66_2	2	5-TXmem	MMD2761A27LC3_p2_44_3	3	1-GDNdet	MMD2493A7LC3_636_3	3	2-DOCmem-Wt	MMD2506A14LC3_021_2	2	4-Tg-Txdet	MMD2746A6LC3_636_2	2	2-TXmem	MMD2746A34LC3_p2_637_2	2	3-GDNdet	MMD2555A42LC3_P2_43_2
	MMD1661A4LC3_D1	4	299_DOC	MMD1661A102LC3_F1	6	299_Tx	MMD1780A11LC3_C2	11	299-tri-sol	MMD1780A179LC3_C11	3	352-GDN-det	MMD2309A56LC3_H7	8	817 tg DOCmem	MMD2309A268LC3_D10	12	908 tg Tx100det	MMD2309A181LC3_E11	5	909 tg Tx100mem	MMD2309A340LC3_D7	4	817 tg GDNdet	MMD1983A18LC3_18	2	KI-066	MMD1987A13LC3_13	1	KI-059	MMD2761A19LC3_66_3	3	5-TXmem	MMD2761A27LC3_p2_44_3	3	1-GDNdet	MMD2493A11LC3_637_3	3	3-DOCmem-Wt	MMD2506A2LC3_635_2	2	1-WT-Txdet	MMD2746A9LC3_637_1	1	3-TXmem	MMD2746A42LC3_p2_297_2	2	5-GDNdet	MMD2555A46LC3_P2_44_2
	MMD1661A2LC3_B1	2	299_DOC	MMD1661A118LC3_F3	6	300_Tx	MMD1780A7LC3_G1	7	299-tri-sol	MMD1780A98LC3_B1	2	299-GDN-det	MMD2309A57LC3_A8	9	817 tg DOCmem	MMD2309A201LC3_A2	9	834 wt Tx100det	MMD2309A185LC3_A12	9	909 tg Tx100mem	MMD2309A291LC3_C1	3	834 wt GDNdet	MMD1983A22LC3_22	2	KI-069	MMD1987A14LC3_14	2	KI-059	MMD2761A19LC3_66_3	3	5-TXmem	MMD2761A28LC3_p2_44_4	4	1-GDNdet	MMD2493A15LC3_021_3	3	4-DOCmem-Tg	MMD2506A6LC3_636_2	2	2-WT-Txdet	MMD2746A10LC3_637_2	2	3-TXmem	MMD2746A42LC3_p2_297_2	2	5-GDNdet	MMD2555A26LC3_P2_A2
	MMD1661A3LC3_C1	3	299_DOC	MMD1661A134LC3_F5	6	301_Tx	MMD1780A7LC3_G1	7	299-tri-sol	MMD1780A122LC3_B4	10	300-GDN-det	MMD2309A57LC3_A8	9	817 tg DOCmem	MMD2309A201LC3_A2	9	834 wt Tx100det	MMD2309A186LC3_B12	10	909 tg Tx100mem	MMD2309A355LC3_C9	3	908 tg GDNdet	MMD1983A3LC3_3	3	WT-744	MMD1987A17LC3_17	1	KI-066	MMD2761A22LC3_69_2r	2	6-TXmem	MMD2761A28LC3_p2_44_4	4	1-GDNdet	MMD2493A19LC3_297_3	3	5-DOCmem-Tg	MMD2506A10LC3_637_2	2	3-WT-Txdet	MMD2746A13LC3_021_1	1	4-TXmem	MMD2746A30LC3_p2_636_2	2	2-GDNdet	MMD2555A34LC3_P2_C2
	MMD1661A5LC3_E1	5	299_DOC	MMD1661A150LC3_F7	6	350_Tx	MMD1780A3LC3_C1	3	299-tri-sol	MMD1780A98LC3_B1	2	299-GDN-det	MMD2309A58LC3_B8	10	817 tg DOCmem	MMD2309A217LC3_A4	9	907 wt Tx100det	MMD2309A106LC3_B2	10	834 wt Tx100mem	MMD2309A291LC3_C1	3	834 wt GDNdet	MMD1983A7LC3_7	3	WT-745	MMD1987A21LC3_21	1	KI-069	MMD2761A23LC3_69_3	3	6-TXmem	MMD2761A29LC3_p2_45_1	1	2-GDNdet	MMD2493A23LC3_371_3	3	6-DOCmem-Tg	MMD2506A22LC3_371_2	2	6-Tg-Txdet	MMD2746A14LC3_021_2	2	4-TXmem	MMD2746A34LC3_p2_637_2	2	3-GDNdet	MMD2555A34LC3_P2_C2
	MMD1661A6LC3_F1	6	299_DOC	MMD1661A166LC3_F9	6	351_Tx	MMD1780A3LC3_C1	3	299-tri-sol	MMD1780A99LC3_C1	3	299-GDN-det	MMD2309A59LC3_C8	11	817 tg DOCmem	MMD2309A217LC3_A4	9	907 wt Tx100det	MMD2309A106LC3_B2	10	834 wt Tx100mem	MMD2309A307LC3_C3	3	907 wt GDNdet	MMD1983A15LC3_15	3	KI-059	MMD1987A22LC3_22	2	KI-069	MMD2761A23LC3_69_3	3	6-TXmem	MMD2761A30LC3_p2_45_2	2	2-GDNdet	MMD2493A3LC3_635_3	3	1-DOCmem-Wt	MMD2506A18LC3_297_2	2	5-Tg-Txdet	MMD2746A18LC3_297_2	2	5-TXmem	MMD2746A38LC3_p2_021_2	2	4-GDNdet	MMD2555A34LC3_P2_C2
	MMD1661A13LC3_E2	13	299_DOC	MMD1661A110LC3_F2	14	299_Tx	MMD1780A5LC3_E1	5	299-tri-sol	MMD1780A115LC3_C3	3	300-GDN-det	MMD2309A72LC3_H9	8	908 tg DOCmem	MMD2309A233LC3_A6	9	917 wt Tx100det	MMD2309A107LC3_C2	11	834 wt Tx100mem	MMD2309A323LC3_C5	3	917 wt GDNdet	MMD1983A19LC3_19	3	KI-066	MMD1987A21LC3_21	1	KI-069	MMD2761A7LC3_45_3	3	2-TXmem	MMD2761A30LC3_p2_45_2	2	2-GDNdet	MMD2493A11LC3_637_3	3	3-DOCmem-Wt	MMD2506A23LC3_371_3	3	6-Tg-Txdet	MMD2746A21LC3_371_1	1	6-TXmem	MMD2746A42LC3_p2_297_2	2	5-GDNdet	MMD2555A38LC3_P2_42_2
	MMD1661A13LC3_E2	13	299_DOC	MMD1661A126LC3_F4	14	300_Tx	MMD1780A5LC3_E1	5	299-tri-sol	MMD1780A146LC3_B7	2	350-GDN-det	MMD2309A73LC3_A10	9	908 tg DOCmem	MMD2309A249LC3_A8	9	817 tg Tx100det	MMD2309A122LC3_B4	10	907 wt Tx100mem	MMD2309A323LC3_C5	3	917 wt GDNdet	MMD1983A23LC3_23	3	KI-069	MMD1987A7LC3_7	3	WT-745	MMD2761A23LC3_69_3	3	6-TXmem	MMD2761A31LC3_p2_45_3	3	2-GDNdet	MMD2493A15LC3_021_3	3	4-DOCmem-Tg	MMD2506A6LC3_636_2	2	2-WT-Txdet	MMD2746A22LC3_371_2	2	6-TXmem	MMD2746A30LC3_p2_636_2	2	2-GDNdet	MMD2555A42LC3_P2_43_2
	MMD1661A13LC3_E2	13	299_DOC	MMD1661A142LC3_F6	14	301_Tx	MMD1780A5LC3_E1	5	299-tri-sol	MMD1780A147LC3_C7	3	350-GDN-det	MMD2309A73LC3_A10	9	908 tg DOCmem	MMD2309A265LC3_A10	9	908 tg Tx100det	MMD2309A122LC3_B4	10	907 wt Tx100mem	MMD2309A339LC3_C7	3	817 tg GDNdet	MMD1983A3LC3_3	3	WT-744	MMD1987A11LC3_11	3	WT-746	MMD2761A2LC3_44_2	2	1-TXmem	MMD2761A31LC3_p2_45_3	3	2-GDNdet	MMD2493A4LC3_635_4	4	1-DOCmem-Wt	MMD2506A10LC3_637_2	2	3-WT-Txdet	MMD2746A3LC3_635_3	3	1-TXmem	MMD2746A34LC3_p2_637_2	2	3-GDNdet	MMD2555A42LC3_P2_43_2
	MMD1661A13LC3_E2	13	299_DOC	MMD1661A158LC3_F8	14	350_Tx	MMD1780A5LC3_E1	5	299-tri-sol	MMD1780A162LC3_B9	2	351-GDN-det	MMD2309A74LC3_B10	10	908 tg DOCmem	MMD2309A265LC3_A10	9	908 tg Tx100det	MMD2309A138LC3_B6	10	917 wt Tx100mem	MMD2309A371LC3_C11	3	909 tg GDNdet	MMD1983A19LC3_19	3	KI-066	MMD1987A1LC3_1	1	WT-744	MMD2761A3LC3_44_3	3	1-TXmem	MMD2761A31LC3_p2_45_3	3	2-GDNdet	MMD2493A4LC3_635_4	4	1-DOCmem-Wt	MMD2506A14LC3_021_2	2	4-Tg-Txdet	MMD2746A3LC3_635_3	3	1-TXmem	MMD2746A38LC3_p2_021_2	2	4-GDNdet	MMD2555A46LC3_P2_44_2
	MMD1661A10LC3_B2	10	299_DOC	MMD1661A101LC3_E1	5	299_Tx	MMD1780A2LC3_B1	2	299-tri-sol	MMD1780A163LC3_C9	3	351-GDN-det	MMD2309A74LC3_B10	10	908 tg DOCmem	MMD2309A281LC3_A12	9	909 tg Tx100det	MMD2309A138LC3_B6	10	917 wt Tx100mem	MMD2309A310LC3_F3	6	907 wt GDNdet	MMD1983A23LC3_23	3	KI-069	MMD1987A5LC3_5	1	WT-745	MMD2761A3LC3_44_3	3	1-TXmem	MMD2761A31LC3_p2_45_3	3	2-GDNdet	MMD2493A8LC3_636_4	4	2-DOCmem-Wt	MMD2506A18LC3_297_2	2	5-Tg-Txdet	MMD2746A7LC3_636_3	3	2-TXmem	MMD2746A42LC3_p2_297_2	2	5-GDNdet	MMD2555A34LC3_P2_C2
	MMD1661A10LC3_B2	10	299_DOC	MMD1661A104LC3_H1	8	299_Tx	MMD1780A3LC3_C1	3	299-tri-sol	MMD1780A178LC3_B11	2	352-GDN-det	MMD2309A74LC3_B10	10	908 tg DOCmem	MMD2309A201LC3_A2	9	834 wt Tx100det	MMD2309A138LC3_B6	10	917 wt Tx100mem	MMD2309A358LC3_F9	6	908 tg GDNdet	MMD1983A9LC3_9	1	WT-746	MMD1987A21LC3_21	1	KI-069	MMD2761A6LC3_45_2	2	2-TXmem	MMD2761A32LC3_p2_45_4	4	2-GDNdet	MMD2493A12LC3_637_4	4	3-DOCmem-Wt	MMD2506A18LC3_297_2	2	5-Tg-Txdet	MMD2746A7LC3_636_3	3	2-TXmem	MMD2746A46LC3_p2_371_2	2	6-GDNdet	MMD2555A42LC3_P2_43_2
	MMD1661A11LC3_C2	11	299_DOC	MMD1661A120LC3_H3	8	300_Tx	MMD1780A4LC3_D1	4	299-tri-sol	MMD1780A179LC3_C11	3	352-GDN-det	MMD2309A74LC3_B10	10	908 tg DOCmem	MMD2309A213LC3_E3	5	907 wt Tx100det	MMD2309A138LC3_B6	10	917 wt Tx100mem	MMD2309A310LC3_F3	6	907 wt GDNdet	MMD1983A21LC3_21	1	KI-069	MMD1987A1LC3_1	1	WT-744	MMD2761A7LC3_45_3	3	2-TXmem	MMD2761A33LC3_p2_46_1	1	3-GDNdet	MMD2493A16LC3_021_4	4	4-DOCmem-Tg	MMD2506A22LC3_371_2	2	6-Tg-Txdet	MMD2746A11LC3_637_3	3	3-TXmem	MMD2746A25LC3_p2_635_1	1	1-GDNdet	MMD2555A27LC3_P2_A3
	MMD1661A4LC3_D1	4	299_DOC	MMD1661A136LC3_H5	8	301_Tx	MMD1780A5LC3_E1	5	299-tri-sol	MMD1780A179LC3_C11	3	352-GDN-det	MMD2309A74LC3_B10	10	908 tg DOCmem	MMD2309A261LC3_E9	5	908 tg Tx100det	MMD2309A139LC3_C6	11	917 wt Tx100mem	MMD2309A299LC3_C2	11	834 wt GDNdet	MMD1983A25LC3_25	1	WT-REM	MMD1987A21LC3_21	1	KI-069	MMD2761A7LC3_45_3	3	2-TXmem	MMD2761A34LC3_p2_46_2	2	3-GDNdet	MMD2493A20LC3_297_4	4	5-DOCmem-Tg	MMD2506A1LC3_635_1	1	1-WT-Txdet	MMD2746A11LC3_637_3	3	3-TXmem	MMD2746A29LC3_p2_636_1	1	2-GDNdet	MMD2555A31LC3_P2_B3
	MMD1661A7LC3_G1	7	299_DOC	MMD1661A152LC3_H7	8	350_Tx	MMD1780A6LC3_F1	6	299-tri-sol	MMD1780A101LC3_E1	5	299-GDN-det	MMD2309A75LC3_C10	11	908 tg DOCmem	MMD2309A197LC3_E1	5	834 wt Tx100det	MMD2309A154LC3_B8	10	817 tg Tx100mem	MMD2309A300LC3_D2	12	834 wt GDNdet	MMD1983A25LC3_25	1	WT-REM	MMD1987A9LC3_9	1	WT-746	MMD2761A11LC3_46_3	3	3-TXmem	MMD2761A35LC3_p2_46_3	3	3-GDNdet	MMD2493A20LC3_297_4	4	5-DOCmem-Tg	MMD2506A5LC3_636_1	1	2-WT-Txdet	MMD2746A15LC3_021_3	3	4-TXmem	MMD2746A37LC3_p2_021_1	1	4-GDNdet	MMD2555A35LC3_P2_C3
	MMD1661A4LC3_D1	4	299_DOC	MMD1661A168LC3_H9	8	351_Tx	MMD1780A1LC3_A1	1	299-tri-sol	MMD1780A133LC3_E5	5	301-GDN-det	MMD2309A89LC3_A12	9	909 tg DOCmem	MMD2309A198LC3_F1	6	834 wt Tx100det	MMD2309A154LC3_B8	10	817 tg Tx100mem	MMD2309A300LC3_D2	12	834 wt GDNdet	MMD1983A17LC3_17	1	KI-066	MMD1987A21LC3_21	1	KI-069	MMD2761A11LC3_46_3	3	3-TXmem	MMD2761A35LC3_p2_46_3	3	3-GDNdet	MMD2493A4LC3_635_4	4	1-DOCmem-Wt	MMD2506A9LC3_637_1	1	3-WT-Txdet	MMD2746A15LC3_021_3	3	4-TXmem	MMD2746A41LC3_p2_297_1	1	5-GDNdet	MMD2555A39LC3_P2_42_3
	MMD1661A4LC3_D1	4	299_DOC	MMD1661A184LC3_H11	8	352_Tx	MMD1780A1LC3_A1	1	299-tri-sol	MMD1780A149LC3_E7	5	350-GDN-det	MMD2309A89LC3_A12	9	909 tg DOCmem	MMD2309A199LC3_G1	7	834 wt Tx100det	MMD2309A154LC3_B8	10	817 tg Tx100mem	MMD2309A316LC3_D4	12	907 wt GDNdet	MMD1983A21LC3_21	1	KI-069	MMD1987A1LC3_1	1	WT-744	MMD2761A14LC3_59_2	2	4-TXmem	MMD2761A35LC3_p2_46_3	3	3-GDNdet	MMD2493A2LC3_635_2	2	1-DOCmem-Wt	MMD2506A13LC3_021_1	1	4-Tg-Txdet	MMD2746A19LC3_297_3	3	5-TXmem	MMD2746A45LC3_p2_371_1	1	6-GDNdet	MMD2555A43LC3_P2_43_3
	MMD1661A8LC3_H1	8	299_DOC	MMD1661A120LC3_H3	8	300_Tx	MMD1780A9LC3_A2	9	299-tri-sol	MMD1780A165LC3_E9	5	351-GDN-det	MMD2309A90LC3_B12	10	909 tg DOCmem	MMD2309A200LC3_H1	8	834 wt Tx100det	MMD2309A158LC3_F8	14	817 tg Tx100mem	MMD2309A316LC3_D4	12	907 wt GDNdet	MMD1983A12LC3_12	4	WT-746	MMD1987A5LC3_5	1	WT-745	MMD2761A15LC3_59_3	3	4-TXmem	MMD2761A36LC3_p2_46_4	4	3-GDNdet	MMD2493A3LC3_635_3	3	1-DOCmem-Wt	MMD2506A17LC3_297_1	1	5-Tg-Txdet	MMD2746A19LC3_297_3	3	5-TXmem	MMD2746A33LC3_p2_637_1	1	3-GDNdet	MMD2555A31LC3_P2_B3
	MMD1661A12LC3_D2	12	299_DOC	MMD1661A136LC3_H5	8	301_Tx	MMD1780A9LC3_A2	9	299-tri-sol	MMD1780A181LC3_E11	5	352-GDN-det	MMD2309A90LC3_B12	10	909 tg DOCmem	MMD2309A201LC3_A2	9	834 wt Tx100det	MMD2309A170LC3_B10	10	908 tg Tx100mem	MMD2309A332LC3_D6	12	917 wt GDNdet	MMD1983A18LC3_18	2	KI-066	MMD1987A9LC3_9	1	WT-746	MMD2761A15LC3_59_3	3	4-TXmem	MMD2761A37LC3_p2_59_1	1	4-GDNdet	MMD2493A6LC3_636_2	2	2-DOCmem-Wt	MMD2506A21LC3_371_1	1	6-Tg-Txdet	MMD2746A23LC3_371_3	3	6-TXmem	MMD2746A25LC3_p2_635_1	1	1-GDNdet	MMD2555A35LC3_P2_C3
	MMD1661A6LC3_F1	6	299_DOC	MMD1661A152LC3_H7	8	350_Tx	MMD1780A9LC3_A2	9	299-tri-sol	MMD1780A101LC3_E1	5	299-GDN-det	MMD2309A90LC3_B12	10	909 tg DOCmem	MMD2309A202LC3_B2	10	834 wt Tx100det	MMD2309A170LC3_B10	10	908 tg Tx100mem	MMD2309A332LC3_D6	12	917 wt GDNdet	MMD1983A22LC3_22	2	KI-069	MMD1987A17LC3_17	1	KI-066	MMD2761A15LC3_59_3	3	4-TXmem	MMD2761A38LC3_p2_59_2	2	4-GDNdet	MMD2493A7LC3_636_3	3	2-DOCmem-Wt	MMD2506A16LC3_021_4	4	4-Tg-Txdet	MMD2746A23LC3_371_3	3	6-TXmem	MMD2746A29LC3_p2_636_1	1	2-GDNdet	MMD2555A39LC3_P2_42_3
	MMD1661A7LC3_G1	7	299_DOC	MMD1661A104LC3_H1	8	299_Tx	MMD1780A9LC3_A2	9	299-tri-sol	MMD1780A102LC3_F1	6	299-GDN-det	MMD2309A90LC3_B12	10	909 tg DOCmem	MMD2309A202LC3_B2	10	834 wt Tx100det	MMD2309A170LC3_B10	10	908 tg Tx100mem	MMD2309A348LC3_D8	12	817 tg GDNdet	MMD1983A2LC3_2	2	WT-744	MMD1987A17LC3_17	1	KI-066	MMD2761A15LC3_59_3	3	4-TXmem	MMD2761A39LC3_p2_59_3	3	4-GDNdet	MMD2493A10LC3_637_2	2	3-DOCmem-Wt	MMD2506A24LC3_371_4	4	6-Tg-Txdet	MMD2746A11LC3_637_3	3	3-TXmem	MMD2746A33LC3_p2_637_1	1	3-GDNdet	MMD2555A27LC3_P2_A3
	MMD1661A5LC3_E1	5	299_DOC	MMD1661A120LC3_H3	8	300_Tx	MMD1780A9LC3_A2	9	299-tri-sol	MMD1780A117LC3_E3	5	300-GDN-det	MMD2309A91LC3_C12	11	909 tg DOCmem	MMD2309A203LC3_C2	11	834 wt Tx100det	MMD2309A171LC3_C10	11	908 tg Tx100mem	MMD2309A348LC3_D8	12	817 tg GDNdet	MMD1983A10LC3_10	2	WT-746	MMD1987A17LC3_17	1	KI-066	MMD2761A16LC3_59_4	4	4-TXmem	MMD2761A39LC3_p2_59_3	3	4-GDNdet	MMD2493A11LC3_637_3	3	3-DOCmem-Wt	MMD2506A3LC3_635_3	3	1-WT-Txdet	MMD2746A15LC3_021_3	3	4-TXmem	MMD2746A37LC3_p2_021_1	1	4-GDNdet	MMD2555A47LC3_P2_44_3
	MMD1661A3LC3_C1	3	299_DOC	MMD1661A135LC3_G5	7	301_Tx	MMD1780A9LC3_A2	9	299-tri-sol	MMD1780A133LC3_E5	5	301-GDN-det	MMD2309A58LC3_B8	10	817 tg DOCmem	MMD2309A204LC3_D2	12	834 wt Tx100det	MMD2309A186LC3_B12	10	909 tg Tx100mem	MMD2309A364LC3_D10	12	908 tg GDNdet	MMD1983A14LC3_14	2	KI-059	MMD1987A21LC3_21	1	KI-069	MMD2761A19LC3_66_3	3	5-TXmem	MMD2761A39LC3_p2_59_3	3	4-GDNdet	MMD2493A14LC3_021_2	2	4-DOCmem-Tg	MMD2506A7LC3_636_3	3	2-WT-Txdet	MMD2746A7LC3_636_3	3	2-TXmem	MMD2746A45LC3_p2_371_1	1	6-GDNdet	MMD2555A47LC3_P2_44_3
	MMD1661A2LC3_B1	2	299_DOC	MMD1661A136LC3_H5	8	301_Tx	MMD1780A9LC3_A2	9	299-tri-sol	MMD1780A149LC3_E7	5	350-GDN-det	MMD2309A15LC3_G2	15	834 wt DOCmem	MMD2309A205LC3_E2	13	834 wt Tx100det	MMD2309A186LC3_B12	10	909 tg Tx100mem	MMD2309A364LC3_D10	12	908 tg GDNdet	MMD1983A18LC3_18	2	KI-066	MMD1987A21LC3_21	1	KI-069	MMD2761A19LC3_66_3	3	5-TXmem	MMD2761A40LC3_p2_59_4	4	4-GDNdet	MMD2493A15LC3_021_3	3	4-DOCmem-Tg	MMD2506A7LC3_636_3	3	2-WT-Txdet	MMD2746A11LC3_637_3	3	3-TXmem	MMD2746A39LC3_p2_021_3	3	4-GDNdet	MMD2555A39LC3_P2_42_3
	MMD1661A6LC3_F1	6	299_DOC	MMD1661A151LC3_G7	7	350_Tx	MMD1780A9LC3_A2	9	299-tri-sol	MMD1780A165LC3_E9	5	351-GDN-det	MMD2309A31LC3_G4	15	907 wt DOCmem	MMD2309A213LC3_E3	5	907 wt Tx100det	MMD2309A186LC3_B12	10	909 tg Tx100mem	MMD2309A296LC3_H1	8	834 wt GDNdet	MMD1983A22LC3_22	2	KI-069	MMD1987A21LC3_21	1	KI-069	MMD2761A19LC3_66_3	3	5-TXmem	MMD2761A41LC3_p2_66_1	1	5-GDNdet	MMD2493A18LC3_297_2	2	5-DOCmem-Tg	MMD2506A7LC3_636_3	3	2-WT-Txdet	MMD2746A14LC3_021_2	2	4-TXmem	MMD2746A27LC3_p2_635_3	3	1-GDNdet	MMD2555A43LC3_P2_43_3
	MMD1661A8LC3_H1	8	299_DOC	MMD1661A152LC3_H7	8	350_Tx	MMD1780A9LC3_A2	9	299-tri-sol	MMD1780A181LC3_E11	5	352-GDN-det	MMD2309A47LC3_G6	15	917 wt DOCmem	MMD2309A214LC3_F3	6	907 wt Tx100det	MMD2309A186LC3_B12	10	909 tg Tx100mem	MMD2309A296LC3_H1	8	834 wt GDNdet	MMD1983A26LC3_26	2	WT-REM	MMD1987A1LC3_1	1	WT-744	MMD2761A20LC3_66_4	4	5-TXmem	MMD2761A42LC3_p2_66_2	2	5-GDNdet	MMD2493A22LC3_371_2	2	6-DOCmem-Tg	MMD2506A11LC3_637_3	3	3-WT-Txdet	MMD2746A10LC3_637_2	2	3-TXmem	MMD2746A27LC3_p2_635_3	3	1-GDNdet	MMD2555A42LC3_P2_43_2
	MMD1661A5LC3_E1	5	299_DOC	MMD1661A152LC3_H7	8	350_Tx	MMD1780A9LC3_A2	9	299-tri-sol	MMD1780A183LC3_G11	7	352-GDN-det	MMD2309A62LC3_F8	14	817 tg DOCmem	MMD2309A215LC3_G3	7	907 wt Tx100det	MMD2309A187LC3_C12	11	909 tg Tx100mem	MMD2309A312LC3_H3	8	907 wt GDNdet	MMD1983A2LC3_2	2	WT-744	MMD1987A2LC3_2	2	WT-744	MMD2761A22LC3_69_2r	2	6-TXmem	MMD2761A42LC3_p2_66_2	2	5-GDNdet	MMD2493A2LC3_635_2	2	1-DOCmem-Wt	MMD2506A15LC3_021_3	3	4-Tg-Txdet	MMD2746A10LC3_637_2	2	3-TXmem	MMD2746A31LC3_p2_636_3	3	2-GDNdet	MMD2555A46LC3_P2_44_2
	MMD1661A3LC3_C1	3	299_DOC	MMD1661A168LC3_H9	8	351_Tx	MMD1780A9LC3_A2	9	299-tri-sol	MMD1780A107LC3_C2	11	299-GDN-det	MMD2309A63LC3_G8	15	817 tg DOCmem	MMD2309A216LC3_H3	8	907 wt Tx100det	MMD2309A110LC3_F2	14	834 wt Tx100mem	MMD2309A314LC3_B4	10	907 wt GDNdet	MMD1983A2LC3_2	2	WT-744	MMD1987A5LC3_5	1	WT-745	MMD2761A23LC3_69_3	3	6-TXmem	MMD2761A43LC3_p2_66_3	3	5-GDNdet	MMD2493A6LC3_636_2	2	2-DOCmem-Wt	MMD2506A19LC3_297_3	3	5-Tg-Txdet	MMD2746A14LC3_021_2	2	4-TXmem	MMD2746A31LC3_p2_636_3	3	2-GDNdet	MMD2555A29LC3_P2_B1
	MMD1661A6LC3_F1	6	299_DOC	MMD1661A184LC3_H11	8	352_Tx	MMD1780A9LC3_A2	9	299-tri-sol	MMD1780A139LC3_C6	11	301-GDN-det	MMD2309A79LC3_G10	15	908 tg DOCmem	MMD2309A217LC3_A4	9	907 wt Tx100det	MMD2309A126LC3_F4	14	907 wt Tx100mem	MMD2309A358LC3_F9	6	908 tg GDNdet	MMD1983A2LC3_2	2	WT-744	MMD1987A9LC3_9	1	WT-746	MMD2761A23LC3_69_3	3	6-TXmem	MMD2761A43LC3_p2_66_3	3	5-GDNdet	MMD2493A10LC3_637_2	2	3-DOCmem-Wt	MMD2506A23LC3_371_3	3	6-Tg-Txdet	MMD2746A4LC3_635_4	4	1-TXmem	MMD2746A35LC3_p2_637_3	3	3-GDNdet	MMD2555A37LC3_P2_42_1
	MMD1661A7LC3_G1	7	299_DOC	MMD1661A104LC3_H1	8	299_Tx	MMD1780A9LC3_A2	9	299-tri-sol	MMD1780A155LC3_C8	11	350-GDN-det	MMD2309A94LC3_F12	14	909 tg DOCmem	MMD2309A218LC3_B4	10	907 wt Tx100det	MMD2309A126LC3_F4	14	907 wt Tx100mem	MMD2309A356LC3_D9	4	908 tg GDNdet	MMD1983A6LC3_6	2	WT-745	MMD1987A13LC3_13	1	KI-059	MMD2761A23LC3_69_3	3	6-TXmem	MMD2761A43LC3_p2_66_3	3	5-GDNdet	MMD2493A4LC3_635_4	4	1-DOCmem-Wt	MMD2506A1LC3_635_1	1	1-WT-Txdet	MMD2746A8LC3_636_4	4	2-TXmem	MMD2746A35LC3_p2_637_3	3	3-GDNdet	MMD2555A26LC3_P2_A2
	MMD1661A8LC3_H1	8	299_DOC	MMD1661A120LC3_H3	8	300_Tx	MMD1780A9LC3_A2	9	299-tri-sol	MMD1780A147LC3_C7	3	350-GDN-det	MMD2309A95LC3_G12	15	909 tg DOCmem	MMD2309A220LC3_D4r	12	907 wt Tx100det	MMD2309A127LC3_G4	15	907 wt Tx100mem	MMD2309A356LC3_D9	4	908 tg GDNdet	MMD1983A6LC3_6	2	WT-745	MMD1987A17LC3_17	1	KI-066	MMD2761A17LC3_66_1	1	5-TXmem	MMD2761A44LC3_p2_66_4	4	5-GDNdet	MMD2493A16LC3_021_4	4	4-DOCmem-Tg	MMD2506A2LC3_635_2	2	1-WT-Txdet	MMD2746A12LC3_637_4	4	3-TXmem	MMD2746A39LC3_p2_021_3	3	4-GDNdet	MMD2555A34LC3_P2_C2
	MMD1661A8LC3_H1	8	299_DOC	MMD1661A136LC3_H5	8	301_Tx	MMD1780A2LC3_B1	2	299-tri-sol	MMD1780A149LC3_E7	5	350-GDN-det	MMD2309A6LC3_F1	6	834 wt DOCmem	MMD2309A221LC3_E4	13	907 wt Tx100det	MMD2309A142LC3_F6	14	917 wt Tx100mem	MMD2309A295LC3_G1	7	834 wt GDNdet	MMD1983A6LC3_6	2	WT-745	MMD1987A18LC3_18	2	KI-066	MMD2761A21LC3_69_1r	1	6-TXmem	MMD2761A45LC3_p2_69_1	1	6-GDNdet	MMD2493A20LC3_297_4	4	5-DOCmem-Tg	MMD2506A3LC3_635_3	3	1-WT-Txdet	MMD2746A24LC3_371_4	4	6-TXmem	MMD2746A39LC3_p2_021_3	3	4-GDNdet	MMD2555A38LC3_P2_42_2
	MMD1661A5LC3_E1	5	299_DOC	MMD1661A136LC3_H5	8	301_Tx	MMD1780A2LC3_B1	2	299-tri-sol	MMD1780A181LC3_E11	5	352-GDN-det	MMD2309A5LC3_E1	5	834 wt DOCmem	MMD2309A229LC3_E5	5	917 wt Tx100det	MMD2309A143LC3_G6	15	917 wt Tx100mem	MMD2309A312LC3_H3	8	907 wt GDNdet	MMD1983A10LC3_10	2	WT-746	MMD1987A21LC3_21	1	KI-069	MMD2761A4LC3_44_4	4	1-TXmem	MMD2761A46LC3_p2_69_2	2	6-GDNdet	MMD2493A3LC3_635_3	3	1-DOCmem-Wt	MMD2506A3LC3_635_3	3	1-WT-Txdet	MMD2746A3LC3_635_3	3	1-TXmem	MMD2746A43LC3_p2_297_3	3	5-GDNdet	MMD2555A42LC3_P2_43_2
	MMD1661A4LC3_D1	4	299_DOC	MMD1661A136LC3_H5	8	301_Tx	MMD1780A14LC3_F2	14	299-tri-sol	MMD1780A112LC3_H2	16	299-GDN-det	MMD2309A21LC3_E3	5	907 wt DOCmem	MMD2309A229LC3_E5	5	917 wt Tx100det	MMD2309A159LC3_G8	15	817 tg Tx100mem	MMD2309A293LC3_E1	5	834 wt GDNdet	MMD1983A14LC3_14	2	KI-059	MMD1987A22LC3_22	2	KI-069	MMD2761A8LC3_45_4	4	2-TXmem	MMD2761A46LC3_p2_69_2	2	6-GDNdet	MMD2493A7LC3_636_3	3	2-DOCmem-Wt	MMD2506A3LC3_635_3	3	1-WT-Txdet	MMD2746A7LC3_636_3	3	2-TXmem	MMD2746A43LC3_p2_297_3	3	5-GDNdet	MMD2555A27LC3_P2_A3
	MMD1661A1LC3_A1	1	299_DOC	MMD1661A152LC3_H7	8	350_Tx	MMD1780A12LC3_D2	12	299-tri-sol	MMD1780A128LC3_H4	16	300-GDN-det	MMD2309A37LC3_E5	5	917 wt DOCmem	MMD2309A230LC3_F5	6	917 wt Tx100det	MMD2309A175LC3_G10	15	908 tg Tx100mem	MMD2309A309LC3_E3	5	907 wt GDNdet	MMD1983A18LC3_18	2	KI-066	MMD1987A2LC3_2	2	WT-744	MMD2761A20LC3_66_4	4	5-TXmem	MMD2761A47LC3_p2_69_3	3	6-GDNdet	MMD2493A11LC3_637_3	3	3-DOCmem-Wt	MMD2506A4LC3_635_4	4	1-WT-Txdet	MMD2746A11LC3_637_3	3	3-TXmem	MMD2746A43LC3_p2_297_3	3	5-GDNdet	MMD2555A38LC3_P2_42_2
	MMD1661A1LC3_A1	1	299_DOC	MMD1661A152LC3_H7	8	350_Tx	MMD1780A12LC3_D2	12	299-tri-sol	MMD1780A144LC3_H6	16	301-GDN-det	MMD2309A53LC3_E7	5	817 tg DOCmem	MMD2309A231LC3_G5	7	917 wt Tx100det	MMD2309A191LC3_G12	15	909 tg Tx100mem	MMD2309A351LC3_G8	15	817 tg GDNdet	MMD1983A22LC3_22	2	KI-069	MMD1987A14LC3_14	2	KI-059	MMD2761A4LC3_44_4	4	1-TXmem	MMD2761A47LC3_p2_69_3	3	6-GDNdet	MMD2493A15LC3_021_3	3	4-DOCmem-Tg	MMD2506A5LC3_636_1	1	2-WT-Txdet	MMD2746A15LC3_021_3	3	4-TXmem	MMD2746A47LC3_p2_371_3	3	6-GDNdet	MMD2555A46LC3_P2_44_2
	MMD1661A1LC3_A1	1	299_DOC	MMD1661A168LC3_H9	8	351_Tx	MMD1780A6LC3_F1	6	299-tri-sol	MMD1780A160LC3_H8	16	350-GDN-det	MMD2309A69LC3_E9	5	908 tg DOCmem	MMD2309A232LC3_H5	8	917 wt Tx100det	MMD2309A103LC3_G1	7	834 wt Tx100mem	MMD2309A292LC3_D1	4	834 wt GDNdet	MMD1983A26LC3_26	2	WT-REM	MMD1987A22LC3_22	2	KI-069	MMD2761A8LC3_45_4	4	2-TXmem	MMD2761A47LC3_p2_69_3	3	6-GDNdet	MMD2493A19LC3_297_3	3	5-DOCmem-Tg	MMD2506A6LC3_636_2	2	2-WT-Txdet	MMD2746A19LC3_297_3	3	5-TXmem	MMD2746A47LC3_p2_371_3	3	6-GDNdet	MMD2555A35LC3_P2_C3
	MMD1661A4LC3_D1	4	299_DOC	MMD1661A184LC3_H11	8	352_Tx	MMD1780A12LC3_D2	12	299-tri-sol	MMD1780A176LC3_H10	16	351-GDN-det	MMD2309A39LC3_G5	7	917 wt DOCmem	MMD2309A233LC3_A6	9	917 wt Tx100det	MMD2309A119LC3_G3	7	907 wt Tx100mem	MMD2309A300LC3_D2	12	834 wt GDNdet	MMD1983A26LC3_26	2	WT-REM	MMD1987A1LC3_1	1	WT-744	MMD2761A12LC3_46_4	4	3-TXmem	MMD2761A48LC3_p2_69_4	4	6-GDNdet	MMD2493A1LC3_635_1	1	1-DOCmem-Wt	MMD2506A7LC3_636_3	3	2-WT-Txdet	MMD2746A23LC3_371_3	3	6-TXmem	MMD2746A47LC3_p2_371_3	3	6-GDNdet	MMD2555A26LC3_P2_A2
	MMD1661A8LC3_H1	8	299_DOC	MMD1661A102LC3_F1	6	299_Tx	MMD1780A13LC3_E2	13	299-tri-sol	MMD1780A192LC3_H12	16	352-GDN-det	MMD2309A87LC3_G11	7	909 tg DOCmem	MMD2309A234LC3_B6	10	917 wt Tx100det	MMD2309A135LC3_G5	7	917 wt Tx100mem	MMD2309A300LC3_D2	12	834 wt GDNdet	MMD1983A11LC3_11	3	WT-746	MMD1987A2LC3_2	2	WT-744	MMD2761A16LC3_59_4	4	4-TXmem	MMD2761A28LC3_p2_44_4	4	1-GDNdet	MMD2493A5LC3_636_1	1	2-DOCmem-Wt	MMD2506A7LC3_636_3	3	2-WT-Txdet	MMD2746A3LC3_635_3	3	1-TXmem	MMD2746A27LC3_p2_635_3	3	1-GDNdet	MMD2555A27LC3_P2_A3
	MMD1661A7LC3_G1	7	299_DOC	MMD1661A124LC3_D4	12	300_Tx	MMD1780A15LC3_G2	15	299-tri-sol	MMD1780A160LC3_H8	16	350-GDN-det	MMD2309A12LC3_D2	12	834 wt DOCmem	MMD2309A234LC3_B6	10	917 wt Tx100det	MMD2309A109LC3_E2	13	834 wt Tx100mem	MMD2309A300LC3_D2	12	834 wt GDNdet	MMD1983A15LC3_15	3	KI-059	MMD1987A22LC3_22	2	KI-069	MMD2761A16LC3_59_4	4	4-TXmem	MMD2761A48LC3_p2_69_4	4	6-GDNdet	MMD2493A5LC3_636_1	1	2-DOCmem-Wt	MMD2506A8LC3_636_4	4	2-WT-Txdet	MMD2746A7LC3_636_3	3	2-TXmem	MMD2746A31LC3_p2_636_3	3	2-GDNdet	MMD2555A31LC3_P2_B3
	MMD1661A5LC3_E1	5	299_DOC	MMD1661A124LC3_D4	12	300_Tx	MMD1780A15LC3_G2	15	299-tri-sol	MMD1780A103LC3_G1	7	299-GDN-det	MMD2309A13LC3_E2	13	834 wt DOCmem	MMD2309A236LC3_D6	12	917 wt Tx100det	MMD2309A125LC3_E4	13	907 wt Tx100mem	MMD2309A316LC3_D4	12	907 wt GDNdet	MMD1983A23LC3_23	3	KI-069	MMD1987A3LC3_3	3	WT-744	MMD2761A20LC3_66_4	4	5-TXmem	MMD2761A34LC3_p2_46_2	2	3-GDNdet	MMD2493A9LC3_637_1	1	3-DOCmem-Wt	MMD2506A9LC3_637_1	1	3-WT-Txdet	MMD2746A8LC3_636_4	4	2-TXmem	MMD2746A31LC3_p2_636_3	3	2-GDNdet	MMD2555A31LC3_P2_B3
	MMD1661A11LC3_C2	11	299_DOC	MMD1661A124LC3_D4	12	300_Tx	MMD1780A16LC3_H2	16	299-tri-sol	MMD1780A119LC3_G3	7	300-GDN-det	MMD2309A29LC3_E4	13	907 wt DOCmem	MMD2309A237LC3_E6	13	917 wt Tx100det	MMD2309A141LC3_E6	13	917 wt Tx100mem	MMD2309A332LC3_D6	12	917 wt GDNdet	MMD1983A1LC3_1	1	WT-744	MMD1987A7LC3_7	3	WT-745	MMD2761A24LC3_69_4	4	6-TXmem	MMD2761A34LC3_p2_46_2	2	3-GDNdet	MMD2493A13LC3_021_1	1	4-DOCmem-Tg	MMD2506A10LC3_637_2	2	3-WT-Txdet	MMD2746A11LC3_637_3	3	3-TXmem	MMD2746A35LC3_p2_637_3	3	3-GDNdet	MMD2555A35LC3_P2_C3
	MMD1661A3LC3_C1	3	299_DOC	MMD1661A140LC3_D6	12	301_Tx	MMD1780A16LC3_H2	16	299-tri-sol	MMD1780A135LC3_G5	7	301-GDN-det	MMD2309A44LC3_D6	12	917 wt DOCmem	MMD2309A246LC3_F7	6	817 tg Tx100det	MMD2309A157LC3_E8	13	817 tg Tx100mem	MMD2309A332LC3_D6	12	917 wt GDNdet	MMD1983A9LC3_9	1	WT-746	MMD1987A8LC3_8	4	WT-745	MMD2761A24LC3_69_4	4	6-TXmem	MMD2761A42LC3_p2_66_2	2	5-GDNdet	MMD2493A19LC3_297_3	3	5-DOCmem-Tg	MMD2506A11LC3_637_3	3	3-WT-Txdet	MMD2746A15LC3_021_3	3	4-TXmem	MMD2746A39LC3_p2_021_3	3	4-GDNdet	MMD2555A39LC3_P2_42_3
	MMD1661A2LC3_B1	2	299_DOC	MMD1661A140LC3_D6	12	301_Tx	MMD1780A4LC3_D1	4	299-tri-sol	MMD1780A136LC3_H5	8	301-GDN-det	MMD2309A60LC3_D8	12	817 tg DOCmem	MMD2309A247LC3_G7	7	817 tg Tx100det	MMD2309A173LC3_E10	13	908 tg Tx100mem	MMD2309A348LC3_D8	12	817 tg GDNdet	MMD1983A13LC3_13	1	KI-059	MMD1987A11LC3_11	3	WT-746	MMD2761A19LC3_66_3	3	5-TXmem	MMD2761A26LC3_p2_44_2	2	1-GDNdet	MMD2493A23LC3_371_3	3	6-DOCmem-Tg	MMD2506A11LC3_637_3	3	3-WT-Txdet	MMD2746A16LC3_021_4	4	4-TXmem	MMD2746A43LC3_p2_297_3	3	5-GDNdet	MMD2555A43LC3_P2_43_3
	MMD1661A3LC3_C1	3	299_DOC	MMD1661A140LC3_D6	12	301_Tx	MMD1780A5LC3_E1	5	299-tri-sol	MMD1780A151LC3_G7	7	350-GDN-det	MMD2309A61LC3_E8	13	817 tg DOCmem	MMD2309A248LC3_H7	8	817 tg Tx100det	MMD2309A189LC3_E12	13	909 tg Tx100mem	MMD2309A364LC3_D10	12	908 tg GDNdet	MMD1983A21LC3_21	1	KI-069	MMD1987A12LC3_12	4	WT-746	MMD2761A7LC3_45_3	3	2-TXmem	MMD2761A46LC3_p2_69_2	2	6-GDNdet	MMD2493A9LC3_637_1	1	3-DOCmem-Wt	MMD2506A12LC3_637_4	4	3-WT-Txdet	MMD2746A19LC3_297_3	3	5-TXmem	MMD2746A47LC3_p2_371_3	3	6-GDNdet	MMD2555A43LC3_P2_43_3
	MMD1661A4LC3_D1	4	299_DOC	MMD1661A140LC3_D6	12	301_Tx	MMD1780A8LC3_H1	8	299-tri-sol	MMD1780A167LC3_G9	7	351-GDN-det	MMD2309A76LC3_D10	12	908 tg DOCmem	MMD2309A249LC3_A8	9	817 tg Tx100det	MMD2309A106LC3_B2	10	834 wt Tx100mem	MMD2309A300LC3_D2	12	834 wt GDNdet	MMD1983A25LC3_25	1	WT-REM	MMD1987A15LC3_15	3	KI-059	MMD2761A3LC3_44_3	3	1-TXmem	MMD2761A29LC3_p2_45_1	1	2-GDNdet	MMD2493A6LC3_636_2	2	2-DOCmem-Wt	MMD2506A13LC3_021_1	1	4-Tg-Txdet	MMD2746A23LC3_371_3	3	6-TXmem	MMD2746A25LC3_p2_635_1	1	1-GDNdet	MMD2555A47LC3_P2_44_3
	MMD1661A6LC3_F1	6	299_DOC	MMD1661A156LC3_D8	12	350_Tx	MMD1780A8LC3_H1	8	299-tri-sol	MMD1780A183LC3_G11	7	352-GDN-det	MMD2309A93LC3_E12	13	909 tg DOCmem	MMD2309A250LC3_B8	10	817 tg Tx100det	MMD2309A122LC3_B4	10	907 wt Tx100mem	MMD2309A296LC3_H1	8	834 wt GDNdet	MMD1983A27LC3_27	3	WT-REM	MMD1987A19LC3_19	3	KI-066	MMD2761A7LC3_45_3	3	2-TXmem	MMD2761A41LC3_p2_66_1	1	5-GDNdet	MMD2493A10LC3_637_2	2	3-DOCmem-Wt	MMD2506A14LC3_021_2	2	4-Tg-Txdet	MMD2746A24LC3_371_4	4	6-TXmem	MMD2746A33LC3_p2_637_1	1	3-GDNdet	MMD2555A29LC3_P2_B1
	MMD1661A5LC3_E1	5	299_DOC	MMD1661A156LC3_D8	12	350_Tx	MMD1780A14LC3_F2	14	299-tri-sol	MMD1780A184LC3_H11	8	352-GDN-det	MMD2309A9LC3_A2	9	834 wt DOCmem	MMD2309A250LC3_B8	10	817 tg Tx100det	MMD2309A138LC3_B6	10	917 wt Tx100mem	MMD2309A312LC3_H3	8	907 wt GDNdet	MMD1983A9LC3_9	1	WT-746	MMD1987A20LC3_20	4	KI-066	MMD2761A11LC3_46_3	3	3-TXmem	MMD2761A45LC3_p2_69_1	1	6-GDNdet	MMD2493A22LC3_371_2	2	6-DOCmem-Tg	MMD2506A14LC3_021_2	2	4-Tg-Txdet	MMD2746A4LC3_635_4	4	1-TXmem	MMD2746A37LC3_p2_021_1	1	4-GDNdet	MMD2555A33LC3_P2_C1
	MMD1661A5LC3_E1	5	299_DOC	MMD1661A172LC3_D10	12	351_Tx	MMD1780A3LC3_C1	3	299-tri-sol	MMD1780A109LC3_E2	13	299-GDN-det	MMD2309A41LC3_A6	9	917 wt DOCmem	MMD2309A250LC3_B8	10	817 tg Tx100det	MMD2309A154LC3_B8	10	817 tg Tx100mem	MMD2309A292LC3_D1	4	834 wt GDNdet	MMD1983A17LC3_17	1	KI-066	MMD1987A23LC3_23	3	KI-069	MMD2761A15LC3_59_3	3	4-TXmem	MMD2761A26LC3_p2_44_2	2	1-GDNdet	MMD2493A1LC3_635_1	1	1-DOCmem-Wt	MMD2506A14LC3_021_2	2	4-Tg-Txdet	MMD2746A6LC3_636_2	2	2-TXmem	MMD2746A41LC3_p2_297_1	1	5-GDNdet	MMD2555A41LC3_P2_43_1
	MMD1661A7LC3_G1	7	299_DOC	MMD1661A172LC3_D10	12	351_Tx	MMD1780A4LC3_D1	4	299-tri-sol	MMD1780A125LC3_E4	13	300-GDN-det	MMD2309A73LC3_A10	9	908 tg DOCmem	MMD2309A250LC3_B8	10	817 tg Tx100det	MMD2309A170LC3_B10	10	908 tg Tx100mem	MMD2309A308LC3_D3	4	907 wt GDNdet	MMD1983A21LC3_21	1	KI-069	MMD1987A19LC3_19	3	KI-066	MMD2761A19LC3_66_3	3	5-TXmem	MMD2761A30LC3_p2_45_2	2	2-GDNdet	MMD2493A5LC3_636_1	1	2-DOCmem-Wt	MMD2506A15LC3_021_3	3	4-Tg-Txdet	MMD2746A8LC3_636_4	4	2-TXmem	MMD2746A28LC3_p2_635_4	4	1-GDNdet	MMD2555A45LC3_P2_44_1
	MMD1661A2LC3_B1	2	299_DOC	MMD1661A188LC3_D12	12	352_Tx	MMD1780A8LC3_H1	8	299-tri-sol	MMD1780A141LC3_E6	13	301-GDN-det	MMD2309A4LC3_D1	4	834 wt DOCmem	MMD2309A261LC3_E9	5	908 tg Tx100det	MMD2309A105LC3_A2	9	834 wt Tx100mem	MMD2309A308LC3_D3	4	907 wt GDNdet	MMD1983A25LC3_25	1	WT-REM	MMD1987A23LC3_23	3	KI-069	MMD2761A23LC3_69_3	3	6-TXmem	MMD2761A34LC3_p2_46_2	2	3-GDNdet	MMD2493A9LC3_637_1	1	3-DOCmem-Wt	MMD2506A15LC3_021_3	3	4-Tg-Txdet	MMD2746A11LC3_637_3	3	3-TXmem	MMD2746A40LC3_p2_021_4	4	4-GDNdet	MMD2555A37LC3_P2_42_1
	MMD1661A3LC3_C1	3	299_DOC	MMD1661A188LC3_D12	12	352_Tx	MMD1780A9LC3_A2	9	299-tri-sol	MMD1780A157LC3_E8	13	350-GDN-det	MMD2309A20LC3_D3	4	907 wt DOCmem	MMD2309A262LC3_F9	6	908 tg Tx100det	MMD2309A121LC3_A4	9	907 wt Tx100mem	MMD2309A293LC3_E1	5	834 wt GDNdet	MMD1983A26LC3_26	2	WT-REM	MMD1987A14LC3_14	2	KI-059	MMD2761A2LC3_44_2	2	1-TXmem	MMD2761A38LC3_p2_59_2	2	4-GDNdet	MMD2493A19LC3_297_3	3	5-DOCmem-Tg	MMD2506A15LC3_021_3	3	4-Tg-Txdet	MMD2746A12LC3_637_4	4	3-TXmem	MMD2746A27LC3_p2_635_3	3	1-GDNdet	MMD2555A26LC3_P2_A2
	MMD1661A12LC3_D2	12	299_DOC	MMD1661A188LC3_D12	12	352_Tx	MMD1780A12LC3_D2	12	299-tri-sol	MMD1780A173LC3_E10	13	351-GDN-det	MMD2309A21LC3_E3	5	907 wt DOCmem	MMD2309A263LC3_G9	7	908 tg Tx100det	MMD2309A137LC3_A6	9	917 wt Tx100mem	MMD2309A309LC3_E3	5	907 wt GDNdet	MMD1983A1LC3_1	1	WT-744	MMD1987A18LC3_18	2	KI-066	MMD2761A10LC3_46_2	2	3-TXmem	MMD2761A46LC3_p2_69_2	2	6-GDNdet	MMD2493A23LC3_371_3	3	6-DOCmem-Tg	MMD2506A15LC3_021_3	3	4-Tg-Txdet	MMD2746A16LC3_021_4	4	4-TXmem	MMD2746A31LC3_p2_636_3	3	2-GDNdet	MMD2555A39LC3_P2_42_3
	MMD1661A5LC3_E1	5	299_DOC	MMD1661A124LC3_D4	12	300_Tx	MMD1780A13LC3_E2	13	299-tri-sol	MMD1780A189LC3_E12	13	352-GDN-det	MMD2309A52LC3_D7	4	817 tg DOCmem	MMD2309A264LC3_H9	8	908 tg Tx100det	MMD2309A141LC3_E6	13	917 wt Tx100mem	MMD2309A341LC3_E7	5	817 tg GDNdet	MMD1983A5LC3_5	1	WT-745	MMD1987A22LC3_22	2	KI-069	MMD2761A10LC3_46_2	2	3-TXmem	MMD2761A29LC3_p2_45_1	1	2-GDNdet	MMD2493A2LC3_635_2	2	1-DOCmem-Wt	MMD2506A16LC3_021_4	4	4-Tg-Txdet	MMD2746A20LC3_297_4	4	5-TXmem	MMD2746A35LC3_p2_637_3	3	3-GDNdet	MMD2555A43LC3_P2_43_3
	MMD1661A6LC3_F1	6	299_DOC	MMD1661A140LC3_D6	12	301_Tx	MMD1780A14LC3_F2	14	299-tri-sol	MMD1780A104LC3_H1	8	299-GDN-det	MMD2309A53LC3_E7	5	817 tg DOCmem	MMD2309A265LC3_A10	9	908 tg Tx100det	MMD2309A104LC3_H1	8	834 wt Tx100mem	MMD2309A357LC3_E9	5	908 tg GDNdet	MMD1983A1LC3_1	1	WT-744	MMD1987A14LC3_14	2	KI-059	MMD2761A18LC3_66_2	2	5-TXmem	MMD2761A33LC3_p2_46_1	1	3-GDNdet	MMD2493A2LC3_635_2	2	1-DOCmem-Wt	MMD2506A17LC3_297_1	1	5-Tg-Txdet	MMD2746A24LC3_371_4	4	6-TXmem	MMD2746A39LC3_p2_021_3	3	4-GDNdet	MMD2555A27LC3_P2_A3
	MMD1661A3LC3_C1	3	299_DOC	MMD1661A172LC3_D10	12	351_Tx	MMD1780A6LC3_F1	6	299-tri-sol	MMD1780A136LC3_H5	8	301-GDN-det	MMD2309A9LC3_A2	9	834 wt DOCmem	MMD2309A266LC3_B10	10	908 tg Tx100det	MMD2309A119LC3_G3	7	907 wt Tx100mem	MMD2309A362LC3_B10	10	908 tg GDNdet	MMD1983A5LC3_5	1	WT-745	MMD1987A18LC3_18	2	KI-066	MMD2761A18LC3_66_2	2	5-TXmem	MMD2761A39LC3_p2_59_3	3	4-GDNdet	MMD2493A6LC3_636_2	2	2-DOCmem-Wt	MMD2506A18LC3_297_2	2	5-Tg-Txdet	MMD2746A3LC3_635_3	3	1-TXmem	MMD2746A43LC3_p2_297_3	3	5-GDNdet	MMD2555A47LC3_P2_44_3
	MMD1661A8LC3_H1	8	299_DOC	MMD1661A188LC3_D12	12	352_Tx	MMD1780A11LC3_C2	11	299-tri-sol	MMD1780A152LC3_H7	8	350-GDN-det	MMD2309A41LC3_A6	9	917 wt DOCmem	MMD2309A266LC3_B10	10	908 tg Tx100det	MMD2309A184LC3_H11	8	909 tg Tx100mem	MMD2309A313LC3_A4	9	907 wt GDNdet	MMD1983A9LC3_9	1	WT-746	MMD1987A12LC3_12	4	WT-746	MMD2761A18LC3_66_2	2	5-TXmem	MMD2761A43LC3_p2_66_3	3	5-GDNdet	MMD2493A7LC3_636_3	3	2-DOCmem-Wt	MMD2506A18LC3_297_2	2	5-Tg-Txdet	MMD2746A7LC3_636_3	3	2-TXmem	MMD2746A47LC3_p2_371_3	3	6-GDNdet	MMD2555A43LC3_P2_43_3
	MMD1661A8LC3_H1	8	299_DOC	MMD1661A188LC3_D12	12	352_Tx	MMD1780A12LC3_D2	12	299-tri-sol	MMD1780A168LC3_H9	8	351-GDN-det	MMD2309A24LC3_H3	8	907 wt DOCmem	MMD2309A266LC3_B10	10	908 tg Tx100det	MMD2309A185LC3_A12	9	909 tg Tx100mem	MMD2309A300LC3_D2	12	834 wt GDNdet	MMD1983A17LC3_17	1	KI-066	MMD1987A20LC3_20	4	KI-066	MMD2761A22LC3_69_2r	2	6-TXmem	MMD2761A25LC3_p2_44_1	1	1-GDNdet	MMD2493A10LC3_637_2	2	3-DOCmem-Wt	MMD2506A19LC3_297_3	3	5-Tg-Txdet	MMD2746A11LC3_637_3	3	3-TXmem	MMD2746A32LC3_p2_636_4	4	2-GDNdet	MMD2555A34LC3_P2_C2
	MMD1661A8LC3_H1	8	299_DOC	MMD1661A108LC3_D2	12	299_Tx	MMD1780A12LC3_D2	12	299-tri-sol	MMD1780A184LC3_H11	8	352-GDN-det	MMD2309A56LC3_H7	8	817 tg DOCmem	MMD2309A268LC3_D10	12	908 tg Tx100det	MMD2309A186LC3_B12	10	909 tg Tx100mem	MMD2309A364LC3_D10	12	908 tg GDNdet	MMD1983A21LC3_21	1	KI-069	MMD1987A20LC3_20	4	KI-066	MMD2761A22LC3_69_2r	2	6-TXmem	MMD2761A27LC3_p2_44_3	3	1-GDNdet	MMD2493A11LC3_637_3	3	3-DOCmem-Wt	MMD2506A19LC3_297_3	3	5-Tg-Txdet	MMD2746A15LC3_021_3	3	4-TXmem	MMD2746A36LC3_p2_637_4	4	3-GDNdet	MMD2555A38LC3_P2_42_2
	MMD1661A4LC3_D1	4	299_DOC	MMD1661A108LC3_D2	12	299_Tx	MMD1780A13LC3_E2	13	299-tri-sol	MMD1780A110LC3_F2	14	299-GDN-det	MMD2309A72LC3_H9	8	908 tg DOCmem	MMD2309A269LC3_E10	13	908 tg Tx100det	MMD2309A159LC3_G8	15	817 tg Tx100mem	MMD2309A294LC3_F1	6	834 wt GDNdet	MMD1983A10LC3_10	2	WT-746	MMD1987A24LC3_24	4	KI-069	MMD2761A3LC3_44_3	3	1-TXmem	MMD2761A28LC3_p2_44_4	4	1-GDNdet	MMD2493A14LC3_021_2	2	4-DOCmem-Tg	MMD2506A19LC3_297_3	3	5-Tg-Txdet	MMD2746A19LC3_297_3	3	5-TXmem	MMD2746A40LC3_p2_021_4	4	4-GDNdet	MMD2555A42LC3_P2_43_2
	MMD1661A8LC3_H1	8	299_DOC	MMD1661A108LC3_D2	12	299_Tx	MMD1780A14LC3_F2	14	299-tri-sol	MMD1780A126LC3_F4	14	300-GDN-det	MMD2309A40LC3_H5	8	917 wt DOCmem	MMD2309A277LC3_E11	5	909 tg Tx100det	MMD2309A175LC3_G10	15	908 tg Tx100mem	MMD2309A310LC3_F3	6	907 wt GDNdet	MMD1983A10LC3_10	2	WT-746	MMD1987A2LC3_2	2	WT-744	MMD2761A11LC3_46_3	3	3-TXmem	MMD2761A28LC3_p2_44_4	4	1-GDNdet	MMD2493A14LC3_021_2	2	4-DOCmem-Tg	MMD2506A20LC3_297_4	4	5-Tg-Txdet	MMD2746A12LC3_637_4	4	3-TXmem	MMD2746A29LC3_p2_636_1	1	2-GDNdet	MMD2555A42LC3_P2_43_2
	MMD1661A10LC3_B2	10	299_DOC	MMD1661A124LC3_D4	12	300_Tx	MMD1780A15LC3_G2	15	299-tri-sol	MMD1780A142LC3_F6	14	301-GDN-det	MMD2309A40LC3_H5	8	917 wt DOCmem	MMD2309A278LC3_F11	6	909 tg Tx100det	MMD2309A100LC3_D1	4	834 wt Tx100mem	MMD2309A326LC3_F5	6	917 wt GDNdet	MMD1983A14LC3_14	2	KI-059	MMD1987A6LC3_6	2	WT-745	MMD2761A1LC3_44_1	1	1-TXmem	MMD2761A35LC3_p2_46_3	3	3-GDNdet	MMD2493A14LC3_021_2	2	4-DOCmem-Tg	MMD2506A21LC3_371_1	1	6-Tg-Txdet	MMD2746A16LC3_021_4	4	4-TXmem	MMD2746A41LC3_p2_297_1	1	5-GDNdet	MMD2555A46LC3_P2_44_2
	MMD1661A7LC3_G1	7	299_DOC	MMD1661A124LC3_D4	12	300_Tx	MMD1780A16LC3_H2	16	299-tri-sol	MMD1780A158LC3_F8	14	350-GDN-det	MMD2309A56LC3_H7	8	817 tg DOCmem	MMD2309A279LC3_G11	7	909 tg Tx100det	MMD2309A101LC3_E1	5	834 wt Tx100mem	MMD2309A358LC3_F9	6	908 tg GDNdet	MMD1983A21LC3_21	1	KI-069	MMD1987A10LC3_10	2	WT-746	MMD2761A3LC3_44_3	3	1-TXmem	MMD2761A39LC3_p2_59_3	3	4-GDNdet	MMD2493A14LC3_021_2	2	4-DOCmem-Tg	MMD2506A22LC3_371_2	2	6-Tg-Txdet	MMD2746A20LC3_297_4	4	5-TXmem	MMD2746A41LC3_p2_297_1	1	5-GDNdet	MMD2555A26LC3_P2_A2
	MMD1661A1LC3_A1	1	299_DOC	MMD1661A140LC3_D6	12	301_Tx	MMD1780A7LC3_G1	7	299-tri-sol	MMD1780A174LC3_F10	14	351-GDN-det	MMD2309A24LC3_H3	8	907 wt DOCmem	MMD2309A280LC3_H11	8	909 tg Tx100det	MMD2309A132LC3_D5	4	917 wt Tx100mem	MMD2309A354LC3_B9	2	908 tg GDNdet	MMD1983A4LC3_4	3	WT-744	MMD1987A10LC3_10	2	WT-746	MMD2761A7LC3_45_3	3	2-TXmem	MMD2761A43LC3_p2_66_3	3	5-GDNdet	MMD2493A14LC3_021_2	2	4-DOCmem-Tg	MMD2506A23LC3_371_3	3	6-Tg-Txdet	MMD2746A4LC3_635_4	4	1-TXmem	MMD2746A45LC3_p2_371_1	1	6-GDNdet	MMD2555A27LC3_P2_A3
	MMD1661A2LC3_B1	2	299_DOC	MMD1661A140LC3_D6	12	301_Tx	MMD1780A5LC3_E1	5	299-tri-sol	MMD1780A190LC3_F12	14	352-GDN-det	MMD2309A72LC3_H9	8	908 tg DOCmem	MMD2309A281LC3_A12	9	909 tg Tx100det	MMD2309A133LC3_E5	5	917 wt Tx100mem	MMD2309A295LC3_G1	7	834 wt GDNdet	MMD1983A4LC3_4	3	WT-744	MMD1987A14LC3_14	2	KI-059	MMD2761A11LC3_46_3	3	3-TXmem	MMD2761A47LC3_p2_69_3	3	6-GDNdet	MMD2493A18LC3_297_2	2	5-DOCmem-Tg	MMD2506A23LC3_371_3	3	6-Tg-Txdet	MMD2746A8LC3_636_4	4	2-TXmem	MMD2746A28LC3_p2_635_4	4	1-GDNdet	MMD2555A35LC3_P2_C3
	MMD1661A14LC3_F2	14	299_DOC	MMD1661A156LC3_D8	12	350_Tx	MMD1780A14LC3_F2	14	299-tri-sol	MMD1780A105LC3_A2	9	299-GDN-det	MMD2309A24LC3_H3	8	907 wt DOCmem	MMD2309A282LC3_B12	10	909 tg Tx100det	MMD2309A165LC3_E9	5	908 tg Tx100mem	MMD2309A295LC3_G1	7	834 wt GDNdet	MMD1983A12LC3_12	4	WT-746	MMD1987A18LC3_18	2	KI-066	MMD2761A15LC3_59_3	3	4-TXmem	MMD2761A26LC3_p2_44_2	2	1-GDNdet	MMD2493A18LC3_297_2	2	5-DOCmem-Tg	MMD2506A23LC3_371_3	3	6-Tg-Txdet	MMD2746A12LC3_637_4	4	3-TXmem	MMD2746A26LC3_p2_635_2	2	1-GDNdet	MMD2555A39LC3_P2_42_3
	MMD1661A14LC3_F2	14	299_DOC	MMD1661A156LC3_D8	12	350_Tx	MMD1780A15LC3_G2	15	299-tri-sol	MMD1780A121LC3_A4	9	300-GDN-det	MMD2309A40LC3_H5	8	917 wt DOCmem	MMD2309A282LC3_B12	10	909 tg Tx100det	MMD2309A181LC3_E11	5	909 tg Tx100mem	MMD2309A296LC3_H1	8	834 wt GDNdet	MMD1983A12LC3_12	4	WT-746	MMD1987A22LC3_22	2	KI-069	MMD2761A9LC3_46_1	1	3-TXmem	MMD2761A38LC3_p2_59_2	2	4-GDNdet	MMD2493A19LC3_297_3	3	5-DOCmem-Tg	MMD2506A23LC3_371_3	3	6-Tg-Txdet	MMD2746A16LC3_021_4	4	4-TXmem	MMD2746A42LC3_p2_297_2	2	5-GDNdet	MMD2555A43LC3_P2_43_3
	MMD1661A8LC3_H1	8	299_DOC	MMD1661A172LC3_D10	12	351_Tx	MMD1780A16LC3_H2	16	299-tri-sol	MMD1780A137LC3_A6	9	301-GDN-det	MMD2309A56LC3_H7	8	817 tg DOCmem	MMD2309A282LC3_B12	10	909 tg Tx100det	MMD2309A104LC3_H1	8	834 wt Tx100mem	MMD2309A358LC3_F9	6	908 tg GDNdet	MMD1983A12LC3_12	4	WT-746	MMD1987A18LC3_18	2	KI-066	MMD2761A2LC3_44_2	2	1-TXmem	MMD2761A42LC3_p2_66_2	2	5-GDNdet	MMD2493A22LC3_371_2	2	6-DOCmem-Tg	MMD2506A24LC3_371_4	4	6-Tg-Txdet	MMD2746A20LC3_297_4	4	5-TXmem	MMD2746A27LC3_p2_635_3	3	1-GDNdet	MMD2555A43LC3_P2_43_3
	MMD1661A9LC3_A2	9	299_DOC	MMD1661A172LC3_D10	12	351_Tx	MMD1780A4LC3_D1	4	299-tri-sol	MMD1780A137LC3_A6	9	301-GDN-det	MMD2309A13LC3_E2	13	834 wt DOCmem	MMD2309A285LC3_E12	13	909 tg Tx100det	MMD2309A184LC3_H11	8	909 tg Tx100mem	MMD2309A297LC3_A2	9	834 wt GDNdet	MMD1983A12LC3_12	4	WT-746	MMD1987A4LC3_4	4	WT-744	MMD2761A14LC3_59_2	2	4-TXmem	MMD2761A26LC3_p2_44_2	2	1-GDNdet	MMD2493A22LC3_371_2	2	6-DOCmem-Tg	MMD2506A1LC3_635_1	1	1-WT-Txdet	MMD2746A24LC3_371_4	4	6-TXmem	MMD2746A31LC3_p2_636_3	3	2-GDNdet	MMD2555A47LC3_P2_44_3
	MMD1661A9LC3_A2	9	299_DOC	MMD1661A172LC3_D10	12	351_Tx	MMD1780A11LC3_C2	11	299-tri-sol	MMD1780A185LC3_A12	9	352-GDN-det	MMD2309A45LC3_E6	13	917 wt DOCmem	MMD2309A197LC3_E1	5	834 wt Tx100det	MMD2309A104LC3_H1	8	834 wt Tx100mem	MMD2309A313LC3_A4	9	907 wt GDNdet	MMD1983A28LC3_28	4	WT-REM	MMD1987A8LC3_8	4	WT-745	MMD2761A18LC3_66_2	2	5-TXmem	MMD2761A30LC3_p2_45_2	2	2-GDNdet	MMD2493A6LC3_636_2	2	2-DOCmem-Wt	MMD2506A2LC3_635_2	2	1-WT-Txdet	MMD2746A3LC3_635_3	3	1-TXmem	MMD2746A35LC3_p2_637_3	3	3-GDNdet	MMD2555A27LC3_P2_A3
	MMD1661A9LC3_A2	9	299_DOC	MMD1661A187LC3_C12	11	352_Tx	MMD1780A11LC3_C2	11	299-tri-sol	MMD1780A116LC3_D3	4	300-GDN-det	MMD2309A61LC3_E8	13	817 tg DOCmem	MMD2309A200LC3_H1	8	834 wt Tx100det	MMD2309A120LC3_H3	8	907 wt Tx100mem	MMD2309A295LC3_G1	7	834 wt GDNdet	MMD1983A28LC3_28	4	WT-REM	MMD1987A12LC3_12	4	WT-746	MMD2761A2LC3_44_2	2	1-TXmem	MMD2761A33LC3_p2_46_1	1	3-GDNdet	MMD2493A10LC3_637_2	2	3-DOCmem-Wt	MMD2506A2LC3_635_2	2	1-WT-Txdet	MMD2746A3LC3_635_3	3	1-TXmem	MMD2746A39LC3_p2_021_3	3	4-GDNdet	MMD2555A31LC3_P2_B3
	MMD1661A9LC3_A2	9	299_DOC	MMD1661A187LC3_C12	11	352_Tx	MMD1780A5LC3_E1	5	299-tri-sol	MMD1780A148LC3_D7	4	350-GDN-det	MMD2309A76LC3_D10	12	908 tg DOCmem	MMD2309A201LC3_A2	9	834 wt Tx100det	MMD2309A120LC3_H3	8	907 wt Tx100mem	MMD2309A311LC3_G3	7	907 wt GDNdet	MMD1983A3LC3_3	3	WT-744	MMD1987A16LC3_16	4	KI-059	MMD2761A2LC3_44_2	2	1-TXmem	MMD2761A34LC3_p2_46_2	2	3-GDNdet	MMD2493A4LC3_635_4	4	1-DOCmem-Wt	MMD2506A3LC3_635_3	3	1-WT-Txdet	MMD2746A7LC3_636_3	3	2-TXmem	MMD2746A43LC3_p2_297_3	3	5-GDNdet	MMD2555A35LC3_P2_C3
	MMD1661A9LC3_A2	9	299_DOC	MMD1661A188LC3_D12	12	352_Tx	MMD1780A5LC3_E1	5	299-tri-sol	MMD1780A164LC3_D9	4	351-GDN-det	MMD2309A92LC3_D12	12	909 tg DOCmem	MMD2309A201LC3_A2	9	834 wt Tx100det	MMD2309A136LC3_H5	8	917 wt Tx100mem	MMD2309A375LC3_G11	7	909 tg GDNdet	MMD1983A7LC3_7	3	WT-745	MMD1987A20LC3_20	4	KI-066	MMD2761A2LC3_44_2	2	1-TXmem	MMD2761A34LC3_p2_46_2	2	3-GDNdet	MMD2493A8LC3_636_4	4	2-DOCmem-Wt	MMD2506A3LC3_635_3	3	1-WT-Txdet	MMD2746A7LC3_636_3	3	2-TXmem	MMD2746A47LC3_p2_371_3	3	6-GDNdet	MMD2555A39LC3_P2_42_3
	MMD1661A9LC3_A2	9	299_DOC	MMD1661A188LC3_D12	12	352_Tx	MMD1780A6LC3_F1	6	299-tri-sol	MMD1780A180LC3_D11	4	352-GDN-det	MMD2309A56LC3_H7	8	817 tg DOCmem	MMD2309A202LC3_B2	10	834 wt Tx100det	MMD2309A152LC3_H7	8	817 tg Tx100mem	MMD2309A375LC3_G11	7	909 tg GDNdet	MMD1983A11LC3_11	3	WT-746	MMD1987A24LC3_24	4	KI-069	MMD2761A2LC3_44_2	2	1-TXmem	MMD2761A38LC3_p2_59_2	2	4-GDNdet	MMD2493A12LC3_637_4	4	3-DOCmem-Wt	MMD2506A3LC3_635_3	3	1-WT-Txdet	MMD2746A11LC3_637_3	3	3-TXmem	MMD2746A27LC3_p2_635_3	3	1-GDNdet	MMD2555A43LC3_P2_43_3
	MMD1661A9LC3_A2	9	299_DOC	MMD1661A101LC3_E1	5	299_Tx	MMD1780A2LC3_B1	2	299-tri-sol	MMD1780A165LC3_E9	5	351-GDN-det	MMD2309A3LC3_C1	3	834 wt DOCmem	MMD2309A202LC3_B2	10	834 wt Tx100det	MMD2309A184LC3_H11	8	909 tg Tx100mem	MMD2309A292LC3_D1	4	834 wt GDNdet	MMD1983A15LC3_15	3	KI-059	MMD1987A11LC3_11	3	WT-746	MMD2761A3LC3_44_3	3	1-TXmem	MMD2761A42LC3_p2_66_2	2	5-GDNdet	MMD2493A16LC3_021_4	4	4-DOCmem-Tg	MMD2506A4LC3_635_4	4	1-WT-Txdet	MMD2746A11LC3_637_3	3	3-TXmem	MMD2746A27LC3_p2_635_3	3	1-GDNdet	MMD2555A47LC3_P2_44_3
	MMD1661A14LC3_F2	14	299_DOC	MMD1661A102LC3_F1	6	299_Tx	MMD1780A8LC3_H1	8	299-tri-sol	MMD1780A102LC3_F1	6	299-GDN-det	MMD2309A4LC3_D1	4	834 wt DOCmem	MMD2309A202LC3_B2	10	834 wt Tx100det	MMD2309A184LC3_H11	8	909 tg Tx100mem	MMD2309A308LC3_D3	4	907 wt GDNdet	MMD1983A19LC3_19	3	KI-066	MMD1987A15LC3_15	3	KI-059	MMD2761A6LC3_45_2	2	2-TXmem	MMD2761A46LC3_p2_69_2	2	6-GDNdet	MMD2493A20LC3_297_4	4	5-DOCmem-Tg	MMD2506A5LC3_636_1	1	2-WT-Txdet	MMD2746A15LC3_021_3	3	4-TXmem	MMD2746A31LC3_p2_636_3	3	2-GDNdet	MMD2555A27LC3_P2_A3
	MMD1661A6LC3_F1	6	299_DOC	MMD1661A118LC3_F3	6	300_Tx	MMD1780A7LC3_G1	7	299-tri-sol	MMD1780A119LC3_G3	7	300-GDN-det	MMD2309A19LC3_C3	3	907 wt DOCmem	MMD2309A203LC3_C2	11	834 wt Tx100det	MMD2309A184LC3_H11	8	909 tg Tx100mem	MMD2309A340LC3_D7	4	817 tg GDNdet	MMD1983A27LC3_27	3	WT-REM	MMD1987A19LC3_19	3	KI-066	MMD2761A6LC3_45_2	2	2-TXmem	MMD2761A25LC3_p2_44_1	1	1-GDNdet	MMD2493A2LC3_635_2	2	1-DOCmem-Wt	MMD2506A7LC3_636_3	3	2-WT-Txdet	MMD2746A15LC3_021_3	3	4-TXmem	MMD2746A31LC3_p2_636_3	3	2-GDNdet	MMD2555A27LC3_P2_A3
	MMD1661A9LC3_A2	9	299_DOC	MMD1661A134LC3_F5	6	301_Tx	MMD1780A6LC3_F1	6	299-tri-sol	MMD1780A135LC3_G5	7	301-GDN-det	MMD2309A20LC3_D3	4	907 wt DOCmem	MMD2309A204LC3_D2	12	834 wt Tx100det	MMD2309A184LC3_H11	8	909 tg Tx100mem	MMD2309A292LC3_D1	4	834 wt GDNdet	MMD1983A14LC3_14	2	KI-059	MMD1987A17LC3_17	1	KI-066	MMD2761A10LC3_46_2	2	3-TXmem	MMD2761A33LC3_p2_46_1	1	3-GDNdet	MMD2493A6LC3_636_2	2	2-DOCmem-Wt	MMD2506A7LC3_636_3	3	2-WT-Txdet	MMD2746A19LC3_297_3	3	5-TXmem	MMD2746A35LC3_p2_637_3	3	3-GDNdet	MMD2555A27LC3_P2_A3
	MMD1661A9LC3_A2	9	299_DOC	MMD1661A149LC3_E7	5	350_Tx	MMD1780A6LC3_F1	6	299-tri-sol	MMD1780A167LC3_G9	7	351-GDN-det	MMD2309A20LC3_D3	4	907 wt DOCmem	MMD2309A213LC3_E3	5	907 wt Tx100det	MMD2309A168LC3_H9	8	908 tg Tx100mem	MMD2309A364LC3_D10	12	908 tg GDNdet	MMD1983A8LC3_8	4	WT-745	MMD1987A1LC3_1	1	WT-744	MMD2761A10LC3_46_2	2	3-TXmem	MMD2761A34LC3_p2_46_2	2	3-GDNdet	MMD2493A10LC3_637_2	2	3-DOCmem-Wt	MMD2506A8LC3_636_4	4	2-WT-Txdet	MMD2746A19LC3_297_3	3	5-TXmem	MMD2746A39LC3_p2_021_3	3	4-GDNdet	MMD2555A31LC3_P2_B3
	MMD1661A9LC3_A2	9	299_DOC	MMD1661A150LC3_F7	6	350_Tx	MMD1780A7LC3_G1	7	299-tri-sol	MMD1780A167LC3_G9	7	351-GDN-det	MMD2309A35LC3_C5	3	917 wt DOCmem	MMD2309A214LC3_F3	6	907 wt Tx100det	MMD2309A104LC3_H1	8	834 wt Tx100mem	MMD2309A292LC3_D1	4	834 wt GDNdet	MMD1983A12LC3_12	4	WT-746	MMD1987A5LC3_5	1	WT-745	MMD2761A10LC3_46_2	2	3-TXmem	MMD2761A41LC3_p2_66_1	1	5-GDNdet	MMD2493A14LC3_021_2	2	4-DOCmem-Tg	MMD2506A10LC3_637_2	2	3-WT-Txdet	MMD2746A23LC3_371_3	3	6-TXmem	MMD2746A39LC3_p2_021_3	3	4-GDNdet	MMD2555A31LC3_P2_B3
	MMD1661A15LC3_G2	15	299_DOC	MMD1661A166LC3_F9	6	351_Tx	MMD1780A7LC3_G1	7	299-tri-sol	MMD1780A183LC3_G11	7	352-GDN-det	MMD2309A36LC3_D5	4	917 wt DOCmem	MMD2309A216LC3_H3	8	907 wt Tx100det	MMD2309A120LC3_H3	8	907 wt Tx100mem	MMD2309A308LC3_D3	4	907 wt GDNdet	MMD1983A16LC3_16	4	KI-059	MMD1987A9LC3_9	1	WT-746	MMD2761A14LC3_59_2	2	4-TXmem	MMD2761A35LC3_p2_46_3	3	3-GDNdet	MMD2493A18LC3_297_2	2	5-DOCmem-Tg	MMD2506A10LC3_637_2	2	3-WT-Txdet	MMD2746A23LC3_371_3	3	6-TXmem	MMD2746A43LC3_p2_297_3	3	5-GDNdet	MMD2555A35LC3_P2_C3
	MMD1661A9LC3_A2	9	299_DOC	MMD1661A181LC3_E11	5	352_Tx	MMD1780A6LC3_F1	6	299-tri-sol	MMD1780A104LC3_H1	8	299-GDN-det	MMD2309A51LC3_C7	3	817 tg DOCmem	MMD2309A217LC3_A4	9	907 wt Tx100det	MMD2309A136LC3_H5	8	917 wt Tx100mem	MMD2309A356LC3_D9	4	908 tg GDNdet	MMD1983A20LC3_20	4	KI-066	MMD1987A17LC3_17	1	KI-066	MMD2761A18LC3_66_2	2	5-TXmem	MMD2761A39LC3_p2_59_3	3	4-GDNdet	MMD2493A22LC3_371_2	2	6-DOCmem-Tg	MMD2506A11LC3_637_3	3	3-WT-Txdet	MMD2746A2LC3_635_2	2	1-TXmem	MMD2746A43LC3_p2_297_3	3	5-GDNdet	MMD2555A35LC3_P2_C3
	MMD1661A9LC3_A2	9	299_DOC	MMD1661A109LC3_E2	13	299_Tx	MMD1780A6LC3_F1	6	299-tri-sol	MMD1780A104LC3_H1	8	299-GDN-det	MMD2309A52LC3_D7	4	817 tg DOCmem	MMD2309A217LC3_A4	9	907 wt Tx100det	MMD2309A152LC3_H7	8	817 tg Tx100mem	MMD2309A318LC3_F4	14	907 wt GDNdet	MMD1983A28LC3_28	4	WT-REM	MMD1987A21LC3_21	1	KI-069	MMD2761A18LC3_66_2	2	5-TXmem	MMD2761A27LC3_p2_44_3	3	1-GDNdet	MMD2493A18LC3_297_2	2	5-DOCmem-Tg	MMD2506A11LC3_637_3	3	3-WT-Txdet	MMD2746A6LC3_636_2	2	2-TXmem	MMD2746A47LC3_p2_371_3	3	6-GDNdet	MMD2555A35LC3_P2_C3
	MMD1661A9LC3_A2	9	299_DOC	MMD1661A125LC3_E4	13	300_Tx	MMD1780A6LC3_F1	6	299-tri-sol	MMD1780A120LC3_H3	8	300-GDN-det	MMD2309A52LC3_D7	4	817 tg DOCmem	MMD2309A218LC3_B4	10	907 wt Tx100det	MMD2309A168LC3_H9	8	908 tg Tx100mem	MMD2309A366LC3_F10	14	908 tg GDNdet	MMD1983A2LC3_2	2	WT-744	MMD1987A13LC3_13	1	KI-059	MMD2761A18LC3_66_2	2	5-TXmem	MMD2761A28LC3_p2_44_4	4	1-GDNdet	MMD2493A1LC3_635_1	1	1-DOCmem-Wt	MMD2506A11LC3_637_3	3	3-WT-Txdet	MMD2746A14LC3_021_2	2	4-TXmem	MMD2746A27LC3_p2_635_3	3	1-GDNdet	MMD2555A39LC3_P2_42_3
	MMD1661A5LC3_E1	5	299_DOC	MMD1661A141LC3_E6	13	301_Tx	MMD1780A7LC3_G1	7	299-tri-sol	MMD1780A120LC3_H3	8	300-GDN-det	MMD2309A65LC3_A9	1	908 tg DOCmem	MMD2309A218LC3_B4	10	907 wt Tx100det	MMD2309A184LC3_H11	8	909 tg Tx100mem	MMD2309A296LC3_H1	8	834 wt GDNdet	MMD1983A6LC3_6	2	WT-745	MMD1987A10LC3_10	2	WT-746	MMD2761A22LC3_69_2r	2	6-TXmem	MMD2761A31LC3_p2_45_3	3	2-GDNdet	MMD2493A5LC3_636_1	1	2-DOCmem-Wt	MMD2506A12LC3_637_4	4	3-WT-Txdet	MMD2746A18LC3_297_2	2	5-TXmem	MMD2746A27LC3_p2_635_3	3	1-GDNdet	MMD2555A39LC3_P2_42_3
	MMD1661A3LC3_C1	3	299_DOC	MMD1661A157LC3_E8	13	350_Tx	MMD1780A11LC3_C2	11	299-tri-sol	MMD1780A136LC3_H5	8	301-GDN-det	MMD2309A66LC3_B9	2	908 tg DOCmem	MMD2309A218LC3_B4	10	907 wt Tx100det	MMD2309A116LC3_D3	4	907 wt Tx100mem	MMD2309A312LC3_H3	8	907 wt GDNdet	MMD1983A10LC3_10	2	WT-746	MMD1987A14LC3_14	2	KI-059	MMD2761A22LC3_69_2r	2	6-TXmem	MMD2761A35LC3_p2_46_3	3	3-GDNdet	MMD2493A9LC3_637_1	1	3-DOCmem-Wt	MMD2506A13LC3_021_1	1	4-Tg-Txdet	MMD2746A22LC3_371_2	2	6-TXmem	MMD2746A27LC3_p2_635_3	3	1-GDNdet	MMD2555A39LC3_P2_42_3
	MMD1661A5LC3_E1	5	299_DOC	MMD1661A173LC3_E10	13	351_Tx	MMD1780A11LC3_C2	11	299-tri-sol	MMD1780A136LC3_H5	8	301-GDN-det	MMD2309A67LC3_C9	3	908 tg DOCmem	MMD2309A218LC3_B4	10	907 wt Tx100det	MMD2309A132LC3_D5	4	917 wt Tx100mem	MMD2309A328LC3_H5	8	917 wt GDNdet	MMD1983A14LC3_14	2	KI-059	MMD1987A4LC3_4	4	WT-744	MMD2761A22LC3_69_2r	2	6-TXmem	MMD2761A39LC3_p2_59_3	3	4-GDNdet	MMD2493A13LC3_021_1	1	4-DOCmem-Tg	MMD2506A14LC3_021_2	2	4-Tg-Txdet	MMD2746A14LC3_021_2	2	4-TXmem	MMD2746A31LC3_p2_636_3	3	2-GDNdet	MMD2555A43LC3_P2_43_3
	MMD1661A5LC3_E1	5	299_DOC	MMD1661A189LC3_E12	13	352_Tx	MMD1780A5LC3_E1	5	299-tri-sol	MMD1780A152LC3_H7	8	350-GDN-det	MMD2309A68LC3_D9	4	908 tg DOCmem	MMD2309A219LC3_C4r	11	907 wt Tx100det	MMD2309A147LC3_C7	3	817 tg Tx100mem	MMD2309A344LC3_H7	8	817 tg GDNdet	MMD1983A18LC3_18	2	KI-066	MMD1987A4LC3_4	4	WT-744	MMD2761A22LC3_69_2r	2	6-TXmem	MMD2761A43LC3_p2_66_3	3	5-GDNdet	MMD2493A17LC3_297_1	1	5-DOCmem-Tg	MMD2506A14LC3_021_2	2	4-Tg-Txdet	MMD2746A18LC3_297_2	2	5-TXmem	MMD2746A39LC3_p2_021_3	3	4-GDNdet	MMD2555A43LC3_P2_43_3
	MMD1661A10LC3_B2	10	299_DOC	MMD1661A109LC3_E2	13	299_Tx	MMD1780A11LC3_C2	11	299-tri-sol	MMD1780A152LC3_H7	8	350-GDN-det	MMD2309A83LC3_C11	3	909 tg DOCmem	MMD2309A219LC3_C4r	11	907 wt Tx100det	MMD2309A148LC3_D7	4	817 tg Tx100mem	MMD2309A360LC3_H9	8	908 tg GDNdet	MMD1983A8LC3_8	4	WT-745	MMD1987A8LC3_8	4	WT-745	MMD2761A14LC3_59_2	2	4-TXmem	MMD2761A47LC3_p2_69_3	3	6-GDNdet	MMD2493A17LC3_297_1	1	5-DOCmem-Tg	MMD2506A15LC3_021_3	3	4-Tg-Txdet	MMD2746A7LC3_636_3	3	2-TXmem	MMD2746A43LC3_p2_297_3	3	5-GDNdet	MMD2555A47LC3_P2_44_3
	MMD1661A5LC3_E1	5	299_DOC	MMD1661A125LC3_E4	13	300_Tx	MMD1780A11LC3_C2	11	299-tri-sol	MMD1780A168LC3_H9	8	351-GDN-det	MMD2309A83LC3_C11	3	909 tg DOCmem	MMD2309A220LC3_D4r	12	907 wt Tx100det	MMD2309A164LC3_D9	4	908 tg Tx100mem	MMD2309A360LC3_H9	8	908 tg GDNdet	MMD1983A1LC3_1	1	WT-744	MMD1987A12LC3_12	4	WT-746	MMD2761A18LC3_66_2	2	5-TXmem	MMD2761A38LC3_p2_59_2	2	4-GDNdet	MMD2493A21LC3_371_1	1	6-DOCmem-Tg	MMD2506A15LC3_021_3	3	4-Tg-Txdet	MMD2746A11LC3_637_3	3	3-TXmem	MMD2746A28LC3_p2_635_4	4	1-GDNdet	MMD2555A47LC3_P2_44_3
	MMD1661A3LC3_C1	3	299_DOC	MMD1661A141LC3_E6	13	301_Tx	MMD1780A11LC3_C2	11	299-tri-sol	MMD1780A184LC3_H11	8	352-GDN-det	MMD2309A84LC3_D11	4	909 tg DOCmem	MMD2309A220LC3_D4r	12	907 wt Tx100det	MMD2309A180LC3_D11	4	909 tg Tx100mem	MMD2309A360LC3_H9	8	908 tg GDNdet	MMD1983A2LC3_2	2	WT-744	MMD1987A16LC3_16	4	KI-059	MMD2761A10LC3_46_2	2	3-TXmem	MMD2761A42LC3_p2_66_2	2	5-GDNdet	MMD2493A21LC3_371_1	1	6-DOCmem-Tg	MMD2506A16LC3_021_4	4	4-Tg-Txdet	MMD2746A3LC3_635_3	3	1-TXmem	MMD2746A32LC3_p2_636_4	4	2-GDNdet	MMD2555A43LC3_P2_43_3
	MMD1661A8LC3_H1	8	299_DOC	MMD1661A157LC3_E8	13	350_Tx	MMD1780A14LC3_F2	14	299-tri-sol	MMD1780A184LC3_H11	8	352-GDN-det	MMD2309A44LC3_D6	12	917 wt DOCmem	MMD2309A221LC3_E4	13	907 wt Tx100det	MMD2309A181LC3_E11	5	909 tg Tx100mem	MMD2309A376LC3_H11	8	909 tg GDNdet	MMD1983A10LC3_10	2	WT-746	MMD1987A20LC3_20	4	KI-066	MMD2761A1LC3_44_1	1	1-TXmem	MMD2761A42LC3_p2_66_2	2	5-GDNdet	MMD2493A6LC3_636_2	2	2-DOCmem-Wt	MMD2506A16LC3_021_4	4	4-Tg-Txdet	MMD2746A3LC3_635_3	3	1-TXmem	MMD2746A40LC3_p2_021_4	4	4-GDNdet	MMD2555A33LC3_P2_C1
	MMD1661A4LC3_D1	4	299_DOC	MMD1661A173LC3_E10	13	351_Tx	MMD1780A9LC3_A2	9	299-tri-sol	MMD1780A100LC3_D1	4	299-GDN-det	MMD2309A92LC3_D12	12	909 tg DOCmem	MMD2309A229LC3_E5	5	917 wt Tx100det	MMD2309A152LC3_H7	8	817 tg Tx100mem	MMD2309A376LC3_H11	8	909 tg GDNdet	MMD1983A14LC3_14	2	KI-059	MMD1987A20LC3_20	4	KI-066	MMD2761A2LC3_44_2	2	1-TXmem	MMD2761A46LC3_p2_69_2	2	6-GDNdet	MMD2493A10LC3_637_2	2	3-DOCmem-Wt	MMD2506A18LC3_297_2	2	5-Tg-Txdet	MMD2746A7LC3_636_3	3	2-TXmem	MMD2746A44LC3_p2_297_4	4	5-GDNdet	MMD2555A33LC3_P2_C1
	MMD1661A10LC3_B2	10	299_DOC	MMD1661A173LC3_E10	13	351_Tx	MMD1780A9LC3_A2	9	299-tri-sol	MMD1780A101LC3_E1	5	299-GDN-det	MMD2309A5LC3_E1	5	834 wt DOCmem	MMD2309A230LC3_F5	6	917 wt Tx100det	MMD2309A168LC3_H9	8	908 tg Tx100mem	MMD2309A345LC3_A8	9	817 tg GDNdet	MMD1983A26LC3_26	2	WT-REM	MMD1987A24LC3_24	4	KI-069	MMD2761A5LC3_45_1	1	2-TXmem	MMD2761A26LC3_p2_44_2	2	1-GDNdet	MMD2493A14LC3_021_2	2	4-DOCmem-Tg	MMD2506A18LC3_297_2	2	5-Tg-Txdet	MMD2746A7LC3_636_3	3	2-TXmem	MMD2746A48LC3_p2_371_4	4	6-GDNdet	MMD2555A45LC3_P2_44_1
	MMD1661A4LC3_D1	4	299_DOC	MMD1661A189LC3_E12	13	352_Tx	MMD1780A9LC3_A2	9	299-tri-sol	MMD1780A116LC3_D3	4	300-GDN-det	MMD2309A6LC3_F1	6	834 wt DOCmem	MMD2309A231LC3_G5	7	917 wt Tx100det	MMD2309A184LC3_H11	8	909 tg Tx100mem	MMD2309A298LC3_B2	10	834 wt GDNdet	MMD1983A4LC3_4	3	WT-744	MMD1987A2LC3_2	2	WT-744	MMD2761A9LC3_46_1	1	3-TXmem	MMD2761A42LC3_p2_66_2	2	5-GDNdet	MMD2493A18LC3_297_2	2	5-DOCmem-Tg	MMD2506A19LC3_297_3	3	5-Tg-Txdet	MMD2746A11LC3_637_3	3	3-TXmem	MMD2746A36LC3_p2_637_4	4	3-GDNdet	MMD2555A38LC3_P2_42_2
	MMD1661A4LC3_D1	4	299_DOC	MMD1661A109LC3_E2	13	299_Tx	MMD1780A12LC3_D2	12	299-tri-sol	MMD1780A117LC3_E3	5	300-GDN-det	MMD2309A7LC3_G1	7	834 wt DOCmem	MMD2309A231LC3_G5	7	917 wt Tx100det	MMD2309A188LC3_D12	12	909 tg Tx100mem	MMD2309A309LC3_E3	5	907 wt GDNdet	MMD1983A8LC3_8	4	WT-745	MMD1987A6LC3_6	2	WT-745	MMD2761A13LC3_59_1	1	4-TXmem	MMD2761A42LC3_p2_66_2	2	5-GDNdet	MMD2493A22LC3_371_2	2	6-DOCmem-Tg	MMD2506A19LC3_297_3	3	5-Tg-Txdet	MMD2746A11LC3_637_3	3	3-TXmem	MMD2746A27LC3_p2_635_3	3	1-GDNdet	MMD2555A31LC3_P2_B3
	MMD1661A4LC3_D1	4	299_DOC	MMD1661A125LC3_E4	13	300_Tx	MMD1780A8LC3_H1	8	299-tri-sol	MMD1780A133LC3_E5	5	301-GDN-det	MMD2309A21LC3_E3	5	907 wt DOCmem	MMD2309A232LC3_H5	8	917 wt Tx100det	MMD2309A101LC3_E1	5	834 wt Tx100mem	MMD2309A293LC3_E1	5	834 wt GDNdet	MMD1983A12LC3_12	4	WT-746	MMD1987A10LC3_10	2	WT-746	MMD2761A17LC3_66_1	1	5-TXmem	MMD2761A46LC3_p2_69_2	2	6-GDNdet	MMD2493A9LC3_637_1	1	3-DOCmem-Wt	MMD2506A20LC3_297_4	4	5-Tg-Txdet	MMD2746A15LC3_021_3	3	4-TXmem	MMD2746A27LC3_p2_635_3	3	1-GDNdet	MMD2555A35LC3_P2_C3
	MMD1661A4LC3_D1	4	299_DOC	MMD1661A141LC3_E6	13	301_Tx	MMD1780A9LC3_A2	9	299-tri-sol	MMD1780A148LC3_D7	4	350-GDN-det	MMD2309A22LC3_F3	6	907 wt DOCmem	MMD2309A233LC3_A6	9	917 wt Tx100det	MMD2309A165LC3_E9	5	908 tg Tx100mem	MMD2309A294LC3_F1	6	834 wt GDNdet	MMD1983A16LC3_16	4	KI-059	MMD1987A14LC3_14	2	KI-059	MMD2761A21LC3_69_1r	1	6-TXmem	MMD2761A28LC3_p2_44_4	4	1-GDNdet	MMD2493A2LC3_635_2	2	1-DOCmem-Wt	MMD2506A20LC3_297_4	4	5-Tg-Txdet	MMD2746A15LC3_021_3	3	4-TXmem	MMD2746A31LC3_p2_636_3	3	2-GDNdet	MMD2555A39LC3_P2_42_3
	MMD1661A4LC3_D1	4	299_DOC	MMD1661A157LC3_E8	13	350_Tx	MMD1780A10LC3_B2	10	299-tri-sol	MMD1780A164LC3_D9	4	351-GDN-det	MMD2309A37LC3_E5	5	917 wt DOCmem	MMD2309A234LC3_B6	10	917 wt Tx100det	MMD2309A103LC3_G1	7	834 wt Tx100mem	MMD2309A295LC3_G1	7	834 wt GDNdet	MMD1983A20LC3_20	4	KI-066	MMD1987A22LC3_22	2	KI-069	MMD2761A10LC3_46_2	2	3-TXmem	MMD2761A28LC3_p2_44_4	4	1-GDNdet	MMD2493A6LC3_636_2	2	2-DOCmem-Wt	MMD2506A20LC3_297_4	4	5-Tg-Txdet	MMD2746A19LC3_297_3	3	5-TXmem	MMD2746A31LC3_p2_636_3	3	2-GDNdet	MMD2555A26LC3_P2_A2
	MMD1661A6LC3_F1	6	299_DOC	MMD1661A157LC3_E8	13	350_Tx	MMD1780A9LC3_A2	9	299-tri-sol	MMD1780A180LC3_D11	4	352-GDN-det	MMD2309A39LC3_G5	7	917 wt DOCmem	MMD2309A234LC3_B6	10	917 wt Tx100det	MMD2309A151LC3_G7	7	817 tg Tx100mem	MMD2309A296LC3_H1	8	834 wt GDNdet	MMD1983A24LC3_24	4	KI-069	MMD1987A2LC3_2	2	WT-744	MMD2761A18LC3_66_2	2	5-TXmem	MMD2761A31LC3_p2_45_3	3	2-GDNdet	MMD2493A10LC3_637_2	2	3-DOCmem-Wt	MMD2506A21LC3_371_1	1	6-Tg-Txdet	MMD2746A19LC3_297_3	3	5-TXmem	MMD2746A35LC3_p2_637_3	3	3-GDNdet	MMD2555A34LC3_P2_C2
	MMD1661A3LC3_C1	3	299_DOC	MMD1661A173LC3_E10	13	351_Tx	MMD1780A3LC3_C1	3	299-tri-sol	MMD1780A97LC3_A1	1	299-GDN-det	MMD2309A53LC3_E7	5	817 tg DOCmem	MMD2309A234LC3_B6	10	917 wt Tx100det	MMD2309A122LC3_B4	10	907 wt Tx100mem	MMD2309A297LC3_A2	9	834 wt GDNdet	MMD1983A28LC3_28	4	WT-REM	MMD1987A6LC3_6	2	WT-745	MMD2761A22LC3_69_2r	2	6-TXmem	MMD2761A32LC3_p2_45_4	4	2-GDNdet	MMD2493A14LC3_021_2	2	4-DOCmem-Tg	MMD2506A22LC3_371_2	2	6-Tg-Txdet	MMD2746A23LC3_371_3	3	6-TXmem	MMD2746A35LC3_p2_637_3	3	3-GDNdet	MMD2555A42LC3_P2_43_2
	MMD1661A2LC3_B1	2	299_DOC	MMD1661A189LC3_E12	13	352_Tx	MMD1780A4LC3_D1	4	299-tri-sol	MMD1780A99LC3_C1	3	299-GDN-det	MMD2309A54LC3_F7	6	817 tg DOCmem	MMD2309A234LC3_B6	10	917 wt Tx100det	MMD2309A154LC3_B8	10	817 tg Tx100mem	MMD2309A297LC3_A2	9	834 wt GDNdet	MMD1983A12LC3_12	4	WT-746	MMD1987A10LC3_10	2	WT-746	MMD2761A1LC3_44_1	1	1-TXmem	MMD2761A32LC3_p2_45_4	4	2-GDNdet	MMD2493A18LC3_297_2	2	5-DOCmem-Tg	MMD2506A22LC3_371_2	2	6-Tg-Txdet	MMD2746A3LC3_635_3	3	1-TXmem	MMD2746A39LC3_p2_021_3	3	4-GDNdet	MMD2555A26LC3_P2_A2
	MMD1661A3LC3_C1	3	299_DOC	MMD1661A121LC3_A4	9	300_Tx	MMD1780A4LC3_D1	4	299-tri-sol	MMD1780A100LC3_D1	4	299-GDN-det	MMD2309A55LC3_G7	7	817 tg DOCmem	MMD2309A234LC3_B6	10	917 wt Tx100det	MMD2309A170LC3_B10	10	908 tg Tx100mem	MMD2309A298LC3_B2	10	834 wt GDNdet	MMD1983A12LC3_12	4	WT-746	MMD1987A14LC3_14	2	KI-059	MMD2761A10LC3_46_2	2	3-TXmem	MMD2761A36LC3_p2_46_4	4	3-GDNdet	MMD2493A22LC3_371_2	2	6-DOCmem-Tg	MMD2506A23LC3_371_3	3	6-Tg-Txdet	MMD2746A11LC3_637_3	3	3-TXmem	MMD2746A39LC3_p2_021_3	3	4-GDNdet	MMD2555A30LC3_P2_B2
	MMD1661A4LC3_D1	4	299_DOC	MMD1661A137LC3_A6	9	301_Tx	MMD1780A5LC3_E1	5	299-tri-sol	MMD1780A101LC3_E1	5	299-GDN-det	MMD2309A69LC3_E9	5	908 tg DOCmem	MMD2309A234LC3_B6	10	917 wt Tx100det	MMD2309A170LC3_B10	10	908 tg Tx100mem	MMD2309A298LC3_B2	10	834 wt GDNdet	MMD1983A28LC3_28	4	WT-REM	MMD1987A22LC3_22	2	KI-069	MMD2761A18LC3_66_2	2	5-TXmem	MMD2761A39LC3_p2_59_3	3	4-GDNdet	MMD2493A2LC3_635_2	2	1-DOCmem-Wt	MMD2506A23LC3_371_3	3	6-Tg-Txdet	MMD2746A11LC3_637_3	3	3-TXmem	MMD2746A43LC3_p2_297_3	3	5-GDNdet	MMD2555A34LC3_P2_C2
	MMD1661A5LC3_E1	5	299_DOC	MMD1661A153LC3_A8	9	350_Tx	MMD1780A5LC3_E1	5	299-tri-sol	MMD1780A101LC3_E1	5	299-GDN-det	MMD2309A70LC3_F9	6	908 tg DOCmem	MMD2309A234LC3_B6	10	917 wt Tx100det	MMD2309A186LC3_B12	10	909 tg Tx100mem	MMD2309A298LC3_B2	10	834 wt GDNdet	MMD1983A28LC3_28	4	WT-REM	MMD1987A1LC3_1	1	WT-744	MMD2761A2LC3_44_2	2	1-TXmem	MMD2761A40LC3_p2_59_4	4	4-GDNdet	MMD2493A6LC3_636_2	2	2-DOCmem-Wt	MMD2506A23LC3_371_3	3	6-Tg-Txdet	MMD2746A3LC3_635_3	3	1-TXmem	MMD2746A43LC3_p2_297_3	3	5-GDNdet	MMD2555A38LC3_P2_42_2
	MMD1661A6LC3_F1	6	299_DOC	MMD1661A169LC3_A10	9	351_Tx	MMD1780A4LC3_D1	4	299-tri-sol	MMD1780A102LC3_F1	6	299-GDN-det	MMD2309A85LC3_E11r	5	909 tg DOCmem	MMD2309A235LC3_C6	11	917 wt Tx100det	MMD2309A157LC3_E8	13	817 tg Tx100mem	MMD2309A299LC3_C2	11	834 wt GDNdet	MMD1983A28LC3_28	4	WT-REM	MMD1987A5LC3_5	1	WT-745	MMD2761A14LC3_59_2	2	4-TXmem	MMD2761A40LC3_p2_59_4	4	4-GDNdet	MMD2493A10LC3_637_2	2	3-DOCmem-Wt	MMD2506A24LC3_371_4	4	6-Tg-Txdet	MMD2746A7LC3_636_3	3	2-TXmem	MMD2746A47LC3_p2_371_3	3	6-GDNdet	MMD2555A42LC3_P2_43_2
	MMD1661A7LC3_G1	7	299_DOC	MMD1661A185LC3_A12	9	352_Tx	MMD1780A4LC3_D1	4	299-tri-sol	MMD1780A103LC3_G1	7	299-GDN-det	MMD2309A87LC3_G11	7	909 tg DOCmem	MMD2309A236LC3_D6	12	917 wt Tx100det	MMD2309A173LC3_E10	13	908 tg Tx100mem	MMD2309A301LC3_E2	13	834 wt GDNdet	MMD1983A28LC3_28	4	WT-REM	MMD1987A9LC3_9	1	WT-746	MMD2761A18LC3_66_2	2	5-TXmem	MMD2761A43LC3_p2_66_3	3	5-GDNdet	MMD2493A14LC3_021_2	2	4-DOCmem-Tg	MMD2506A24LC3_371_4	4	6-Tg-Txdet	MMD2746A11LC3_637_3	3	3-TXmem	MMD2746A47LC3_p2_371_3	3	6-GDNdet	MMD2555A46LC3_P2_44_2
	MMD1661A8LC3_H1	8	299_DOC	MMD1661A185LC3_A12	9	352_Tx	MMD1780A1LC3_A1	1	299-tri-sol	MMD1780A104LC3_H1	8	299-GDN-det	MMD2309A6LC3_F1	6	834 wt DOCmem	MMD2309A236LC3_D6	12	917 wt Tx100det	MMD2309A137LC3_A6	9	917 wt Tx100mem	MMD2309A309LC3_E3	5	907 wt GDNdet	MMD1983A28LC3_28	4	WT-REM	MMD1987A13LC3_13	1	KI-059	MMD2761A22LC3_69_2r	2	6-TXmem	MMD2761A44LC3_p2_66_4	4	5-GDNdet	MMD2493A18LC3_297_2	2	5-DOCmem-Tg	MMD2506A4LC3_635_4	4	1-WT-Txdet	MMD2746A15LC3_021_3	3	4-TXmem	MMD2746A42LC3_p2_297_2	2	5-GDNdet	MMD2555A28LC3_P2_A4
	MMD1661A9LC3_A2	9	299_DOC	MMD1661A110LC3_F2	14	299_Tx	MMD1780A3LC3_C1	3	299-tri-sol	MMD1780A105LC3_A2	9	299-GDN-det	MMD2309A22LC3_F3	6	907 wt DOCmem	MMD2309A237LC3_E6	13	917 wt Tx100det	MMD2309A153LC3_A8	9	817 tg Tx100mem	MMD2309A310LC3_F3	6	907 wt GDNdet	MMD1983A28LC3_28	4	WT-REM	MMD1987A17LC3_17	1	KI-066	MMD2761A3LC3_44_3	3	1-TXmem	MMD2761A44LC3_p2_66_4	4	5-GDNdet	MMD2493A22LC3_371_2	2	6-DOCmem-Tg	MMD2506A8LC3_636_4	4	2-WT-Txdet	MMD2746A15LC3_021_3	3	4-TXmem	MMD2746A46LC3_p2_371_2	2	6-GDNdet	MMD2555A44LC3_P2_43_4
	MMD1661A10LC3_B2	10	299_DOC	MMD1661A126LC3_F4	14	300_Tx	MMD1780A2LC3_B1	2	299-tri-sol	MMD1780A106LC3_B2	10	299-GDN-det	MMD2309A38LC3_F5	6	917 wt DOCmem	MMD2309A246LC3_F7	6	817 tg Tx100det	MMD2309A169LC3_A10	9	908 tg Tx100mem	MMD2309A311LC3_G3	7	907 wt GDNdet	MMD1983A2LC3_2	2	WT-744	MMD1987A21LC3_21	1	KI-069	MMD2761A15LC3_59_3	3	4-TXmem	MMD2761A47LC3_p2_69_3	3	6-GDNdet	MMD2493A19LC3_297_3	3	5-DOCmem-Tg	MMD2506A12LC3_637_4	4	3-WT-Txdet	MMD2746A19LC3_297_3	3	5-TXmem	MMD2746A32LC3_p2_636_4	4	2-GDNdet	MMD2555A48LC3_P2_44_4
	MMD1661A15LC3_G2	15	299_DOC	MMD1661A142LC3_F6	14	301_Tx	MMD1780A3LC3_C1	3	299-tri-sol	MMD1780A106LC3_B2	10	299-GDN-det	MMD2309A54LC3_F7	6	817 tg DOCmem	MMD2309A248LC3_H7	8	817 tg Tx100det	MMD2309A108LC3_D2	12	834 wt Tx100mem	MMD2309A312LC3_H3	8	907 wt GDNdet	MMD1983A14LC3_14	2	KI-059	MMD1987A7LC3_7	3	WT-745	MMD2761A23LC3_69_3	3	6-TXmem	MMD2761A48LC3_p2_69_4	4	6-GDNdet	MMD2493A23LC3_371_3	3	6-DOCmem-Tg	MMD2506A16LC3_021_4	4	4-Tg-Txdet	MMD2746A23LC3_371_3	3	6-TXmem	MMD2746A44LC3_p2_297_4	4	5-GDNdet	MMD2555A28LC3_P2_A4
	MMD1661A9LC3_A2	9	299_DOC	MMD1661A157LC3_E8	13	350_Tx	MMD1780A3LC3_C1	3	299-tri-sol	MMD1780A106LC3_B2	10	299-GDN-det	MMD2309A70LC3_F9	6	908 tg DOCmem	MMD2309A248LC3_H7	8	817 tg Tx100det	MMD2309A124LC3_D4	12	907 wt Tx100mem	MMD2309A313LC3_A4	9	907 wt GDNdet	MMD1983A17LC3_17	1	KI-066	MMD1987A5LC3_5	1	WT-745	MMD2761A18LC3_66_2	2	5-TXmem	MMD2761A48LC3_p2_69_4	4	6-GDNdet	MMD2493A2LC3_635_2	2	1-DOCmem-Wt	MMD2506A20LC3_297_4	4	5-Tg-Txdet	MMD2746A3LC3_635_3	3	1-TXmem	MMD2746A48LC3_p2_371_4	4	6-GDNdet	MMD2555A36LC3_P2_C4
	MMD1661A4LC3_D1	4	299_DOC	MMD1661A158LC3_F8	14	350_Tx	MMD1780A4LC3_D1	4	299-tri-sol	MMD1780A106LC3_B2	10	299-GDN-det	MMD2309A10LC3_B2	10	834 wt DOCmem	MMD2309A249LC3_A8	9	817 tg Tx100det	MMD2309A140LC3_D6	12	917 wt Tx100mem	MMD2309A314LC3_B4	10	907 wt GDNdet	MMD1983A18LC3_18	2	KI-066	MMD1987A17LC3_17	1	KI-066	MMD2761A22LC3_69_2r	2	6-TXmem	MMD2761A48LC3_p2_69_4	4	6-GDNdet	MMD2493A2LC3_635_2	2	1-DOCmem-Wt	MMD2506A24LC3_371_4	4	6-Tg-Txdet	MMD2746A7LC3_636_3	3	2-TXmem	MMD2746A31LC3_p2_636_3	3	2-GDNdet	MMD2555A44LC3_P2_43_4
	MMD1661A1LC3_A1	1	299_DOC	MMD1661A190LC3_F12	14	352_Tx	MMD1780A4LC3_D1	4	299-tri-sol	MMD1780A106LC3_B2	10	299-GDN-det	MMD2309A26LC3_B4	10	907 wt DOCmem	MMD2309A249LC3_A8	9	817 tg Tx100det	MMD2309A172LC3_D10	12	908 tg Tx100mem	MMD2309A314LC3_B4	10	907 wt GDNdet	MMD1983A22LC3_22	2	KI-069	MMD1987A1LC3_1	1	WT-744	MMD2761A22LC3_69_2r	2	6-TXmem	MMD2761A31LC3_p2_45_3	3	2-GDNdet	MMD2493A6LC3_636_2	2	2-DOCmem-Wt	MMD2506A1LC3_635_1	1	1-WT-Txdet	MMD2746A11LC3_637_3	3	3-TXmem	MMD2746A42LC3_p2_297_2	2	5-GDNdet	MMD2555A48LC3_P2_44_4
	MMD1661A3LC3_C1	3	299_DOC	MMD1661A102LC3_F1	6	299_Tx	MMD1780A5LC3_E1	5	299-tri-sol	MMD1780A106LC3_B2	10	299-GDN-det	MMD2309A42LC3_B6	10	917 wt DOCmem	MMD2309A250LC3_B8	10	817 tg Tx100det	MMD2309A172LC3_D10	12	908 tg Tx100mem	MMD2309A314LC3_B4	10	907 wt GDNdet	MMD1983A2LC3_2	2	WT-744	MMD1987A9LC3_9	1	WT-746	MMD2761A10LC3_46_2	2	3-TXmem	MMD2761A35LC3_p2_46_3	3	3-GDNdet	MMD2493A6LC3_636_2	2	2-DOCmem-Wt	MMD2506A21LC3_371_1	1	6-Tg-Txdet	MMD2746A15LC3_021_3	3	4-TXmem	MMD2746A25LC3_p2_635_1	1	1-GDNdet	MMD2555A32LC3_P2_B4
	MMD1661A3LC3_C1	3	299_DOC	MMD1661A118LC3_F3	6	300_Tx	MMD1780A5LC3_E1	5	299-tri-sol	MMD1780A107LC3_C2	11	299-GDN-det	MMD2309A58LC3_B8	10	817 tg DOCmem	MMD2309A250LC3_B8	10	817 tg Tx100det	MMD2309A108LC3_D2	12	834 wt Tx100mem	MMD2309A315LC3_C4	11	907 wt GDNdet	MMD1983A6LC3_6	2	WT-745	MMD1987A3LC3_3	3	WT-744	MMD2761A18LC3_66_2	2	5-TXmem	MMD2761A35LC3_p2_46_3	3	3-GDNdet	MMD2493A10LC3_637_2	2	3-DOCmem-Wt	MMD2506A18LC3_297_2	2	5-Tg-Txdet	MMD2746A19LC3_297_3	3	5-TXmem	MMD2746A29LC3_p2_636_1	1	2-GDNdet	MMD2555A40LC3_P2_42_4
	MMD1661A4LC3_D1	4	299_DOC	MMD1661A150LC3_F7	6	350_Tx	MMD1780A6LC3_F1	6	299-tri-sol	MMD1780A107LC3_C2	11	299-GDN-det	MMD2309A74LC3_B10	10	908 tg DOCmem	MMD2309A250LC3_B8	10	817 tg Tx100det	MMD2309A124LC3_D4	12	907 wt Tx100mem	MMD2309A316LC3_D4	12	907 wt GDNdet	MMD1983A10LC3_10	2	WT-746	MMD1987A23LC3_23	3	KI-069	MMD2761A22LC3_69_2r	2	6-TXmem	MMD2761A43LC3_p2_66_3	3	5-GDNdet	MMD2493A10LC3_637_2	2	3-DOCmem-Wt	MMD2506A23LC3_371_3	3	6-Tg-Txdet	MMD2746A23LC3_371_3	3	6-TXmem	MMD2746A33LC3_p2_637_1	1	3-GDNdet	MMD2555A27LC3_P2_A3
	MMD1661A5LC3_E1	5	299_DOC	MMD1661A151LC3_G7	7	350_Tx	MMD1780A3LC3_C1	3	299-tri-sol	MMD1780A108LC3_D2	12	299-GDN-det	MMD2309A76LC3_D10	12	908 tg DOCmem	MMD2309A250LC3_B8	10	817 tg Tx100det	MMD2309A124LC3_D4	12	907 wt Tx100mem	MMD2309A317LC3_E4	13	907 wt GDNdet	MMD1983A14LC3_14	2	KI-059	MMD1987A3LC3_3	3	WT-744	MMD2761A22LC3_69_2r	2	6-TXmem	MMD2761A43LC3_p2_66_3	3	5-GDNdet	MMD2493A14LC3_021_2	2	4-DOCmem-Tg	MMD2506A1LC3_635_1	1	1-WT-Txdet	MMD2746A2LC3_635_2	2	1-TXmem	MMD2746A37LC3_p2_021_1	1	4-GDNdet	MMD2555A35LC3_P2_C3
	MMD1661A5LC3_E1	5	299_DOC	MMD1661A166LC3_F9	6	351_Tx	MMD1780A4LC3_D1	4	299-tri-sol	MMD1780A108LC3_D2	12	299-GDN-det	MMD2309A92LC3_D12	12	909 tg DOCmem	MMD2309A250LC3_B8	10	817 tg Tx100det	MMD2309A124LC3_D4	12	907 wt Tx100mem	MMD2309A318LC3_F4	14	907 wt GDNdet	MMD1983A14LC3_14	2	KI-059	MMD1987A3LC3_3	3	WT-744	MMD2761A1LC3_44_1	1	1-TXmem	MMD2761A26LC3_p2_44_2	2	1-GDNdet	MMD2493A14LC3_021_2	2	4-DOCmem-Tg	MMD2506A5LC3_636_1	1	2-WT-Txdet	MMD2746A2LC3_635_2	2	1-TXmem	MMD2746A41LC3_p2_297_1	1	5-GDNdet	MMD2555A35LC3_P2_C3
	MMD1661A10LC3_B2	10	299_DOC	MMD1661A120LC3_H3	8	300_Tx	MMD1780A5LC3_E1	5	299-tri-sol	MMD1780A109LC3_E2	13	299-GDN-det	MMD2309A20LC3_D3	4	907 wt DOCmem	MMD2309A251LC3_C8	11	817 tg Tx100det	MMD2309A124LC3_D4	12	907 wt Tx100mem	MMD2309A326LC3_F5	6	917 wt GDNdet	MMD1983A18LC3_18	2	KI-066	MMD1987A3LC3_3	3	WT-744	MMD2761A5LC3_45_1	1	2-TXmem	MMD2761A30LC3_p2_45_2	2	2-GDNdet	MMD2493A18LC3_297_2	2	5-DOCmem-Tg	MMD2506A6LC3_636_2	2	2-WT-Txdet	MMD2746A6LC3_636_2	2	2-TXmem	MMD2746A45LC3_p2_371_1	1	6-GDNdet	MMD2555A39LC3_P2_42_3
	MMD1661A10LC3_B2	10	299_DOC	MMD1661A152LC3_H7	8	350_Tx	MMD1780A5LC3_E1	5	299-tri-sol	MMD1780A110LC3_F2	14	299-GDN-det	MMD2309A36LC3_D5	4	917 wt DOCmem	MMD2309A251LC3_C8	11	817 tg Tx100det	MMD2309A140LC3_D6	12	917 wt Tx100mem	MMD2309A327LC3_G5	7	917 wt GDNdet	MMD1983A18LC3_18	2	KI-066	MMD1987A7LC3_7	3	WT-745	MMD2761A9LC3_46_1	1	3-TXmem	MMD2761A34LC3_p2_46_2	2	3-GDNdet	MMD2493A18LC3_297_2	2	5-DOCmem-Tg	MMD2506A10LC3_637_2	2	3-WT-Txdet	MMD2746A6LC3_636_2	2	2-TXmem	MMD2746A26LC3_p2_635_2	2	1-GDNdet	MMD2555A39LC3_P2_42_3
	MMD1661A11LC3_C2	11	299_DOC	MMD1661A168LC3_H9	8	351_Tx	MMD1780A5LC3_E1	5	299-tri-sol	MMD1780A116LC3_D3	4	300-GDN-det	MMD2309A37LC3_E5	5	917 wt DOCmem	MMD2309A252LC3_D8	12	817 tg Tx100det	MMD2309A140LC3_D6	12	917 wt Tx100mem	MMD2309A328LC3_H5	8	917 wt GDNdet	MMD1983A18LC3_18	2	KI-066	MMD1987A11LC3_11	3	WT-746	MMD2761A21LC3_69_1r	1	6-TXmem	MMD2761A38LC3_p2_59_2	2	4-GDNdet	MMD2493A22LC3_371_2	2	6-DOCmem-Tg	MMD2506A13LC3_021_1	1	4-Tg-Txdet	MMD2746A10LC3_637_2	2	3-TXmem	MMD2746A30LC3_p2_636_2	2	2-GDNdet	MMD2555A43LC3_P2_43_3
	MMD1661A9LC3_A2	9	299_DOC	MMD1661A184LC3_H11	8	352_Tx	MMD1780A5LC3_E1	5	299-tri-sol	MMD1780A117LC3_E3	5	300-GDN-det	MMD2309A52LC3_D7	4	817 tg DOCmem	MMD2309A252LC3_D8	12	817 tg Tx100det	MMD2309A156LC3_D8	12	817 tg Tx100mem	MMD2309A329LC3_A6	9	917 wt GDNdet	MMD1983A22LC3_22	2	KI-069	MMD1987A11LC3_11	3	WT-746	MMD2761A3LC3_44_3	3	1-TXmem	MMD2761A42LC3_p2_66_2	2	5-GDNdet	MMD2493A22LC3_371_2	2	6-DOCmem-Tg	MMD2506A14LC3_021_2	2	4-Tg-Txdet	MMD2746A10LC3_637_2	2	3-TXmem	MMD2746A25LC3_p2_635_1	1	1-GDNdet	MMD2555A43LC3_P2_43_3
	MMD1661A5LC3_E1	5	299_DOC	MMD1661A132LC3_D5	4	301_Tx	MMD1780A5LC3_E1	5	299-tri-sol	MMD1780A118LC3_F3	6	300-GDN-det	MMD2309A84LC3_D11	4	909 tg DOCmem	MMD2309A253LC3_E8	13	817 tg Tx100det	MMD2309A156LC3_D8	12	817 tg Tx100mem	MMD2309A329LC3_A6	9	917 wt GDNdet	MMD1983A22LC3_22	2	KI-069	MMD1987A15LC3_15	3	KI-059	MMD2761A11LC3_46_3	3	3-TXmem	MMD2761A46LC3_p2_69_2	2	6-GDNdet	MMD2493A22LC3_371_2	2	6-DOCmem-Tg	MMD2506A18LC3_297_2	2	5-Tg-Txdet	MMD2746A14LC3_021_2	2	4-TXmem	MMD2746A33LC3_p2_637_1	1	3-GDNdet	MMD2555A47LC3_P2_44_3
	MMD1661A3LC3_C1	3	299_DOC	MMD1661A148LC3_D7	4	350_Tx	MMD1780A5LC3_E1	5	299-tri-sol	MMD1780A119LC3_G3	7	300-GDN-det	MMD2309A59LC3_C8	11	817 tg DOCmem	MMD2309A262LC3_F9	6	908 tg Tx100det	MMD2309A172LC3_D10	12	908 tg Tx100mem	MMD2309A329LC3_A6	9	917 wt GDNdet	MMD1983A26LC3_26	2	WT-REM	MMD1987A15LC3_15	3	KI-059	MMD2761A15LC3_59_3	3	4-TXmem	MMD2761A26LC3_p2_44_2	2	1-GDNdet	MMD2493A2LC3_635_2	2	1-DOCmem-Wt	MMD2506A22LC3_371_2	2	6-Tg-Txdet	MMD2746A14LC3_021_2	2	4-TXmem	MMD2746A37LC3_p2_021_1	1	4-GDNdet	MMD2555A31LC3_P2_B3
	MMD1661A6LC3_F1	6	299_DOC	MMD1661A111LC3_G2	15	299_Tx	MMD1780A10LC3_B2	10	299-tri-sol	MMD1780A120LC3_H3	8	300-GDN-det	MMD2309A59LC3_C8	11	817 tg DOCmem	MMD2309A263LC3_G9	7	908 tg Tx100det	MMD2309A172LC3_D10	12	908 tg Tx100mem	MMD2309A329LC3_A6	9	917 wt GDNdet	MMD1983A26LC3_26	2	WT-REM	MMD1987A15LC3_15	3	KI-059	MMD2761A19LC3_66_3	3	5-TXmem	MMD2761A30LC3_p2_45_2	2	2-GDNdet	MMD2493A6LC3_636_2	2	2-DOCmem-Wt	MMD2506A1LC3_635_1	1	1-WT-Txdet	MMD2746A18LC3_297_2	2	5-TXmem	MMD2746A41LC3_p2_297_1	1	5-GDNdet	MMD2555A26LC3_P2_A2
	MMD1661A3LC3_C1	3	299_DOC	MMD1661A127LC3_G4	15	300_Tx	MMD1780A10LC3_B2	10	299-tri-sol	MMD1780A121LC3_A4	9	300-GDN-det	MMD2309A11LC3_C2	11	834 wt DOCmem	MMD2309A264LC3_H9	8	908 tg Tx100det	MMD2309A172LC3_D10	12	908 tg Tx100mem	MMD2309A330LC3_B6	10	917 wt GDNdet	MMD1983A17LC3_17	1	KI-066	MMD1987A19LC3_19	3	KI-066	MMD2761A23LC3_69_3	3	6-TXmem	MMD2761A34LC3_p2_46_2	2	3-GDNdet	MMD2493A10LC3_637_2	2	3-DOCmem-Wt	MMD2506A10LC3_637_2	2	3-WT-Txdet	MMD2746A22LC3_371_2	2	6-TXmem	MMD2746A45LC3_p2_371_1	1	6-GDNdet	MMD2555A42LC3_P2_43_2
	MMD1661A4LC3_D1	4	299_DOC	MMD1661A143LC3_G6	15	301_Tx	MMD1780A12LC3_D2	12	299-tri-sol	MMD1780A122LC3_B4	10	300-GDN-det	MMD2309A91LC3_C12	11	909 tg DOCmem	MMD2309A264LC3_H9	8	908 tg Tx100det	MMD2309A188LC3_D12	12	909 tg Tx100mem	MMD2309A330LC3_B6	10	917 wt GDNdet	MMD1983A22LC3_22	2	KI-069	MMD1987A19LC3_19	3	KI-066	MMD2761A3LC3_44_3	3	1-TXmem	MMD2761A35LC3_p2_46_3	3	3-GDNdet	MMD2493A14LC3_021_2	2	4-DOCmem-Tg	MMD2506A13LC3_021_1	1	4-Tg-Txdet	MMD2746A2LC3_635_2	2	1-TXmem	MMD2746A25LC3_p2_635_1	1	1-GDNdet	MMD2555A46LC3_P2_44_2
	MMD1661A7LC3_G1	7	299_DOC	MMD1661A159LC3_G8	15	350_Tx	MMD1780A12LC3_D2	12	299-tri-sol	MMD1780A122LC3_B4	10	300-GDN-det	MMD2309A28LC3_D4	12	907 wt DOCmem	MMD2309A264LC3_H9	8	908 tg Tx100det	MMD2309A188LC3_D12	12	909 tg Tx100mem	MMD2309A330LC3_B6	10	917 wt GDNdet	MMD1983A3LC3_3	3	WT-744	MMD1987A23LC3_23	3	KI-069	MMD2761A3LC3_44_3	3	1-TXmem	MMD2761A43LC3_p2_66_3	3	5-GDNdet	MMD2493A18LC3_297_2	2	5-DOCmem-Tg	MMD2506A13LC3_021_1	1	4-Tg-Txdet	MMD2746A6LC3_636_2	2	2-TXmem	MMD2746A25LC3_p2_635_1	1	1-GDNdet	MMD2555A46LC3_P2_44_2
	MMD1661A8LC3_H1	8	299_DOC	MMD1661A175LC3_G10	15	351_Tx	MMD1780A10LC3_B2	10	299-tri-sol	MMD1780A123LC3_C4	11	300-GDN-det	MMD2309A76LC3_D10	12	908 tg DOCmem	MMD2309A265LC3_A10	9	908 tg Tx100det	MMD2309A188LC3_D12	12	909 tg Tx100mem	MMD2309A330LC3_B6	10	917 wt GDNdet	MMD1983A7LC3_7	3	WT-745	MMD1987A23LC3_23	3	KI-069	MMD2761A15LC3_59_3	3	4-TXmem	MMD2761A25LC3_p2_44_1	1	1-GDNdet	MMD2493A22LC3_371_2	2	6-DOCmem-Tg	MMD2506A17LC3_297_1	1	5-Tg-Txdet	MMD2746A10LC3_637_2	2	3-TXmem	MMD2746A26LC3_p2_635_2	2	1-GDNdet	MMD2555A46LC3_P2_44_2
	MMD1661A2LC3_B1	2	299_DOC	MMD1661A191LC3_G12	15	352_Tx	MMD1780A3LC3_C1	3	299-tri-sol	MMD1780A124LC3_D4	12	300-GDN-det	MMD2309A92LC3_D12	12	909 tg DOCmem	MMD2309A265LC3_A10	9	908 tg Tx100det	MMD2309A109LC3_E2	13	834 wt Tx100mem	MMD2309A333LC3_E6	13	917 wt GDNdet	MMD1983A11LC3_11	3	WT-746	MMD1987A10LC3_10	2	WT-746	MMD2761A14LC3_59_2	2	4-TXmem	MMD2761A25LC3_p2_44_1	1	1-GDNdet	MMD2493A2LC3_635_2	2	1-DOCmem-Wt	MMD2506A17LC3_297_1	1	5-Tg-Txdet	MMD2746A14LC3_021_2	2	4-TXmem	MMD2746A29LC3_p2_636_1	1	2-GDNdet	MMD2555A35LC3_P2_C3
	MMD1661A2LC3_B1	2	299_DOC	MMD1661A110LC3_F2	14	299_Tx	MMD1780A15LC3_G2	15	299-tri-sol	MMD1780A125LC3_E4	13	300-GDN-det	MMD2309A44LC3_D6	12	917 wt DOCmem	MMD2309A265LC3_A10	9	908 tg Tx100det	MMD2309A125LC3_E4	13	907 wt Tx100mem	MMD2309A340LC3_D7	4	817 tg GDNdet	MMD1983A15LC3_15	3	KI-059	MMD1987A22LC3_22	2	KI-069	MMD2761A18LC3_66_2	2	5-TXmem	MMD2761A29LC3_p2_45_1	1	2-GDNdet	MMD2493A14LC3_021_2	2	4-DOCmem-Tg	MMD2506A21LC3_371_1	1	6-Tg-Txdet	MMD2746A18LC3_297_2	2	5-TXmem	MMD2746A30LC3_p2_636_2	2	2-GDNdet	MMD2555A39LC3_P2_42_3
	MMD1661A3LC3_C1	3	299_DOC	MMD1661A111LC3_G2	15	299_Tx	MMD1780A16LC3_H2	16	299-tri-sol	MMD1780A126LC3_F4	14	300-GDN-det	MMD2309A76LC3_D10	12	908 tg DOCmem	MMD2309A266LC3_B10	10	908 tg Tx100det	MMD2309A141LC3_E6	13	917 wt Tx100mem	MMD2309A341LC3_E7	5	817 tg GDNdet	MMD1983A19LC3_19	3	KI-066	MMD1987A1LC3_1	1	WT-744	MMD2761A22LC3_69_2r	2	6-TXmem	MMD2761A33LC3_p2_46_1	1	3-GDNdet	MMD2493A18LC3_297_2	2	5-DOCmem-Tg	MMD2506A21LC3_371_1	1	6-Tg-Txdet	MMD2746A22LC3_371_2	2	6-TXmem	MMD2746A33LC3_p2_637_1	1	3-GDNdet	MMD2555A43LC3_P2_43_3
	MMD1661A11LC3_C2	11	299_DOC	MMD1661A126LC3_F4	14	300_Tx	MMD1780A10LC3_B2	10	299-tri-sol	MMD1780A132LC3_D5	4	301-GDN-det	MMD2309A72LC3_H9	8	908 tg DOCmem	MMD2309A266LC3_B10	10	908 tg Tx100det	MMD2309A157LC3_E8	13	817 tg Tx100mem	MMD2309A342LC3_F7	6	817 tg GDNdet	MMD1983A23LC3_23	3	KI-069	MMD1987A5LC3_5	1	WT-745	MMD2761A11LC3_46_3	3	3-TXmem	MMD2761A37LC3_p2_59_1	1	4-GDNdet	MMD2493A2LC3_635_2	2	1-DOCmem-Wt	MMD2506A4LC3_635_4	4	1-WT-Txdet	MMD2746A2LC3_635_2	2	1-TXmem	MMD2746A34LC3_p2_637_2	2	3-GDNdet	MMD2555A26LC3_P2_A2
	MMD1661A11LC3_C2	11	299_DOC	MMD1661A127LC3_G4	15	300_Tx	MMD1780A14LC3_F2	14	299-tri-sol	MMD1780A133LC3_E5	5	301-GDN-det	MMD2309A94LC3_F12	14	909 tg DOCmem	MMD2309A266LC3_B10	10	908 tg Tx100det	MMD2309A172LC3_D10	12	908 tg Tx100mem	MMD2309A343LC3_G7	7	817 tg GDNdet	MMD1983A1LC3_1	1	WT-744	MMD1987A9LC3_9	1	WT-746	MMD2761A3LC3_44_3	3	1-TXmem	MMD2761A38LC3_p2_59_2	2	4-GDNdet	MMD2493A3LC3_635_3	3	1-DOCmem-Wt	MMD2506A8LC3_636_4	4	2-WT-Txdet	MMD2746A2LC3_635_2	2	1-TXmem	MMD2746A35LC3_p2_637_3	3	3-GDNdet	MMD2555A26LC3_P2_A2
	MMD1661A13LC3_E2	13	299_DOC	MMD1661A142LC3_F6	14	301_Tx	MMD1780A15LC3_G2	15	299-tri-sol	MMD1780A134LC3_F5	6	301-GDN-det	MMD2309A22LC3_F3	6	907 wt DOCmem	MMD2309A267LC3_C10	11	908 tg Tx100det	MMD2309A173LC3_E10	13	908 tg Tx100mem	MMD2309A344LC3_H7	8	817 tg GDNdet	MMD1983A5LC3_5	1	WT-745	MMD1987A13LC3_13	1	KI-059	MMD2761A3LC3_44_3	3	1-TXmem	MMD2761A41LC3_p2_66_1	1	5-GDNdet	MMD2493A11LC3_637_3	3	3-DOCmem-Wt	MMD2506A16LC3_021_4	4	4-Tg-Txdet	MMD2746A6LC3_636_2	2	2-TXmem	MMD2746A37LC3_p2_021_1	1	4-GDNdet	MMD2555A42LC3_P2_43_2
	MMD1661A14LC3_F2	14	299_DOC	MMD1661A143LC3_G6	15	301_Tx	MMD1780A15LC3_G2	15	299-tri-sol	MMD1780A135LC3_G5	7	301-GDN-det	MMD2309A54LC3_F7	6	817 tg DOCmem	MMD2309A267LC3_C10	11	908 tg Tx100det	MMD2309A189LC3_E12	13	909 tg Tx100mem	MMD2309A345LC3_A8	9	817 tg GDNdet	MMD1983A1LC3_1	1	WT-744	MMD1987A17LC3_17	1	KI-066	MMD2761A7LC3_45_3	3	2-TXmem	MMD2761A45LC3_p2_69_1	1	6-GDNdet	MMD2493A22LC3_371_2	2	6-DOCmem-Tg	MMD2506A20LC3_297_4	4	5-Tg-Txdet	MMD2746A6LC3_636_2	2	2-TXmem	MMD2746A41LC3_p2_297_1	1	5-GDNdet	MMD2555A35LC3_P2_C3
	MMD1661A15LC3_G2	15	299_DOC	MMD1661A158LC3_F8	14	350_Tx	MMD1780A15LC3_G2	15	299-tri-sol	MMD1780A136LC3_H5	8	301-GDN-det	MMD2309A70LC3_F9	6	908 tg DOCmem	MMD2309A268LC3_D10	12	908 tg Tx100det	MMD2309A124LC3_D4	12	907 wt Tx100mem	MMD2309A346LC3_B8	10	817 tg GDNdet	MMD1983A10LC3_10	2	WT-746	MMD1987A21LC3_21	1	KI-069	MMD2761A7LC3_45_3	3	2-TXmem	MMD2761A26LC3_p2_44_2	2	1-GDNdet	MMD2493A5LC3_636_1	1	2-DOCmem-Wt	MMD2506A24LC3_371_4	4	6-Tg-Txdet	MMD2746A10LC3_637_2	2	3-TXmem	MMD2746A42LC3_p2_297_2	2	5-GDNdet	MMD2555A39LC3_P2_42_3
	MMD1661A8LC3_H1	8	299_DOC	MMD1661A159LC3_G8	15	350_Tx	MMD1780A16LC3_H2	16	299-tri-sol	MMD1780A137LC3_A6	9	301-GDN-det	MMD2309A86LC3_F11r	6	909 tg DOCmem	MMD2309A268LC3_D10	12	908 tg Tx100det	MMD2309A109LC3_E2	13	834 wt Tx100mem	MMD2309A346LC3_B8	10	817 tg GDNdet	MMD1983A14LC3_14	2	KI-059	MMD1987A16LC3_16	4	KI-059	MMD2761A7LC3_45_3	3	2-TXmem	MMD2761A26LC3_p2_44_2	2	1-GDNdet	MMD2493A17LC3_297_1	1	5-DOCmem-Tg	MMD2506A3LC3_635_3	3	1-WT-Txdet	MMD2746A10LC3_637_2	2	3-TXmem	MMD2746A43LC3_p2_297_3	3	5-GDNdet	MMD2555A43LC3_P2_43_3
	MMD1661A4LC3_D1	4	299_DOC	MMD1661A174LC3_F10	14	351_Tx	MMD1780A16LC3_H2	16	299-tri-sol	MMD1780A137LC3_A6	9	301-GDN-det	MMD2309A13LC3_E2	13	834 wt DOCmem	MMD2309A268LC3_D10	12	908 tg Tx100det	MMD2309A125LC3_E4	13	907 wt Tx100mem	MMD2309A348LC3_D8	12	817 tg GDNdet	MMD1983A14LC3_14	2	KI-059	MMD1987A3LC3_3	3	WT-744	MMD2761A11LC3_46_3	3	3-TXmem	MMD2761A29LC3_p2_45_1	1	2-GDNdet	MMD2493A21LC3_371_1	1	6-DOCmem-Tg	MMD2506A3LC3_635_3	3	1-WT-Txdet	MMD2746A10LC3_637_2	2	3-TXmem	MMD2746A45LC3_p2_371_1	1	6-GDNdet	MMD2555A47LC3_P2_44_3
	MMD1661A10LC3_B2	10	299_DOC	MMD1661A190LC3_F12	14	352_Tx	MMD1780A2LC3_B1	2	299-tri-sol	MMD1780A138LC3_B6	10	301-GDN-det	MMD2309A93LC3_E12	13	909 tg DOCmem	MMD2309A269LC3_E10	13	908 tg Tx100det	MMD2309A141LC3_E6	13	917 wt Tx100mem	MMD2309A349LC3_E8	13	817 tg GDNdet	MMD1983A25LC3_25	1	WT-REM	MMD1987A3LC3_3	3	WT-744	MMD2761A11LC3_46_3	3	3-TXmem	MMD2761A30LC3_p2_45_2	2	2-GDNdet	MMD2493A3LC3_635_3	3	1-DOCmem-Wt	MMD2506A11LC3_637_3	3	3-WT-Txdet	MMD2746A10LC3_637_2	2	3-TXmem	MMD2746A46LC3_p2_371_2	2	6-GDNdet	MMD2555A46LC3_P2_44_2
	MMD1661A10LC3_B2	10	299_DOC	MMD1661A191LC3_G12	15	352_Tx	MMD1780A3LC3_C1	3	299-tri-sol	MMD1780A138LC3_B6	10	301-GDN-det	MMD2309A13LC3_E2	13	834 wt DOCmem	MMD2309A277LC3_E11	5	909 tg Tx100det	MMD2309A157LC3_E8	13	817 tg Tx100mem	MMD2309A350LC3_F8	14	817 tg GDNdet	MMD1983A26LC3_26	2	WT-REM	MMD1987A3LC3_3	3	WT-744	MMD2761A11LC3_46_3	3	3-TXmem	MMD2761A33LC3_p2_46_1	1	3-GDNdet	MMD2493A7LC3_636_3	3	2-DOCmem-Wt	MMD2506A15LC3_021_3	3	4-Tg-Txdet	MMD2746A10LC3_637_2	2	3-TXmem	MMD2746A47LC3_p2_371_3	3	6-GDNdet	MMD2555A27LC3_P2_A3
	MMD1661A5LC3_E1	5	299_DOC	MMD1661A191LC3_G12	15	352_Tx	MMD1780A14LC3_F2	14	299-tri-sol	MMD1780A138LC3_B6	10	301-GDN-det	MMD2309A61LC3_E8	13	817 tg DOCmem	MMD2309A278LC3_F11	6	909 tg Tx100det	MMD2309A173LC3_E10	13	908 tg Tx100mem	MMD2309A356LC3_D9	4	908 tg GDNdet	MMD1983A26LC3_26	2	WT-REM	MMD1987A4LC3_4	4	WT-744	MMD2761A15LC3_59_3	3	4-TXmem	MMD2761A34LC3_p2_46_2	2	3-GDNdet	MMD2493A11LC3_637_3	3	3-DOCmem-Wt	MMD2506A19LC3_297_3	3	5-Tg-Txdet	MMD2746A14LC3_021_2	2	4-TXmem	MMD2746A26LC3_p2_635_2	2	1-GDNdet	MMD2555A25LC3_P2_A1
	MMD1661A3LC3_C1	3	299_DOC	MMD1661A132LC3_D5	4	301_Tx	MMD1780A14LC3_F2	14	299-tri-sol	MMD1780A138LC3_B6	10	301-GDN-det	MMD2309A5LC3_E1	5	834 wt DOCmem	MMD2309A280LC3_H11	8	909 tg Tx100det	MMD2309A189LC3_E12	13	909 tg Tx100mem	MMD2309A357LC3_E9	5	908 tg GDNdet	MMD1983A28LC3_28	4	WT-REM	MMD1987A6LC3_6	2	WT-745	MMD2761A15LC3_59_3	3	4-TXmem	MMD2761A38LC3_p2_59_2	2	4-GDNdet	MMD2493A15LC3_021_3	3	4-DOCmem-Tg	MMD2506A23LC3_371_3	3	6-Tg-Txdet	MMD2746A14LC3_021_2	2	4-TXmem	MMD2746A34LC3_p2_637_2	2	3-GDNdet	MMD2555A30LC3_P2_B2
	MMD1661A6LC3_F1	6	299_DOC	MMD1661A104LC3_H1	8	299_Tx	MMD1780A15LC3_G2	15	299-tri-sol	MMD1780A139LC3_C6	11	301-GDN-det	MMD2309A52LC3_D7	4	817 tg DOCmem	MMD2309A281LC3_A12	9	909 tg Tx100det	MMD2309A124LC3_D4	12	907 wt Tx100mem	MMD2309A358LC3_F9	6	908 tg GDNdet	MMD1983A3LC3_3	3	WT-744	MMD1987A7LC3_7	3	WT-745	MMD2761A19LC3_66_3	3	5-TXmem	MMD2761A42LC3_p2_66_2	2	5-GDNdet	MMD2493A19LC3_297_3	3	5-DOCmem-Tg	MMD2506A2LC3_635_2	2	1-WT-Txdet	MMD2746A18LC3_297_2	2	5-TXmem	MMD2746A38LC3_p2_021_2	2	4-GDNdet	MMD2555A33LC3_P2_C1
	MMD1661A6LC3_F1	6	299_DOC	MMD1661A120LC3_H3	8	300_Tx	MMD1780A15LC3_G2	15	299-tri-sol	MMD1780A140LC3_D6	12	301-GDN-det	MMD2309A68LC3_D9	4	908 tg DOCmem	MMD2309A281LC3_A12	9	909 tg Tx100det	MMD2309A125LC3_E4	13	907 wt Tx100mem	MMD2309A359LC3_G9	7	908 tg GDNdet	MMD1983A7LC3_7	3	WT-745	MMD1987A7LC3_7	3	WT-745	MMD2761A19LC3_66_3	3	5-TXmem	MMD2761A45LC3_p2_69_1	1	6-GDNdet	MMD2493A3LC3_635_3	3	1-DOCmem-Wt	MMD2506A3LC3_635_3	3	1-WT-Txdet	MMD2746A18LC3_297_2	2	5-TXmem	MMD2746A26LC3_p2_635_2	2	1-GDNdet	MMD2555A41LC3_P2_43_1
	MMD1661A7LC3_G1	7	299_DOC	MMD1661A136LC3_H5	8	301_Tx	MMD1780A15LC3_G2	15	299-tri-sol	MMD1780A140LC3_D6	12	301-GDN-det	MMD2309A24LC3_H3	8	907 wt DOCmem	MMD2309A282LC3_B12	10	909 tg Tx100det	MMD2309A141LC3_E6	13	917 wt Tx100mem	MMD2309A360LC3_H9	8	908 tg GDNdet	MMD1983A11LC3_11	3	WT-746	MMD1987A7LC3_7	3	WT-745	MMD2761A19LC3_66_3	3	5-TXmem	MMD2761A46LC3_p2_69_2	2	6-GDNdet	MMD2493A1LC3_635_1	1	1-DOCmem-Wt	MMD2506A6LC3_636_2	2	2-WT-Txdet	MMD2746A22LC3_371_2	2	6-TXmem	MMD2746A26LC3_p2_635_2	2	1-GDNdet	MMD2555A45LC3_P2_44_1
	MMD1661A9LC3_A2	9	299_DOC	MMD1661A152LC3_H7	8	350_Tx	MMD1780A15LC3_G2	15	299-tri-sol	MMD1780A141LC3_E6	13	301-GDN-det	MMD2309A56LC3_H7	8	817 tg DOCmem	MMD2309A282LC3_B12	10	909 tg Tx100det	MMD2309A173LC3_E10	13	908 tg Tx100mem	MMD2309A361LC3_A10	9	908 tg GDNdet	MMD1983A19LC3_19	3	KI-066	MMD1987A7LC3_7	3	WT-745	MMD2761A23LC3_69_3	3	6-TXmem	MMD2761A35LC3_p2_46_3	3	3-GDNdet	MMD2493A1LC3_635_1	1	1-DOCmem-Wt	MMD2506A8LC3_636_4	4	2-WT-Txdet	MMD2746A22LC3_371_2	2	6-TXmem	MMD2746A30LC3_p2_636_2	2	2-GDNdet	MMD2555A27LC3_P2_A3
	MMD1661A9LC3_A2	9	299_DOC	MMD1661A152LC3_H7	8	350_Tx	MMD1780A15LC3_G2	15	299-tri-sol	MMD1780A142LC3_F6	14	301-GDN-det	MMD2309A72LC3_H9	8	908 tg DOCmem	MMD2309A282LC3_B12	10	909 tg Tx100det	MMD2309A166LC3_F9	6	908 tg Tx100mem	MMD2309A362LC3_B10	10	908 tg GDNdet	MMD1983A23LC3_23	3	KI-069	MMD1987A11LC3_11	3	WT-746	MMD2761A23LC3_69_3	3	6-TXmem	MMD2761A38LC3_p2_59_2	2	4-GDNdet	MMD2493A2LC3_635_2	2	1-DOCmem-Wt	MMD2506A10LC3_637_2	2	3-WT-Txdet	MMD2746A2LC3_635_2	2	1-TXmem	MMD2746A38LC3_p2_021_2	2	4-GDNdet	MMD2555A25LC3_P2_A1
	MMD1661A1LC3_A1	1	299_DOC	MMD1661A168LC3_H9	8	351_Tx	MMD1780A16LC3_H2	16	299-tri-sol	MMD1780A147LC3_C7	3	350-GDN-det	MMD2309A6LC3_F1	6	834 wt DOCmem	MMD2309A282LC3_B12	10	909 tg Tx100det	MMD2309A110LC3_F2	14	834 wt Tx100mem	MMD2309A362LC3_B10	10	908 tg GDNdet	MMD1983A27LC3_27	3	WT-REM	MMD1987A11LC3_11	3	WT-746	MMD2761A23LC3_69_3	3	6-TXmem	MMD2761A42LC3_p2_66_2	2	5-GDNdet	MMD2493A5LC3_636_1	1	2-DOCmem-Wt	MMD2506A10LC3_637_2	2	3-WT-Txdet	MMD2746A2LC3_635_2	2	1-TXmem	MMD2746A42LC3_p2_297_2	2	5-GDNdet	MMD2555A29LC3_P2_B1
	MMD1661A2LC3_B1	2	299_DOC	MMD1661A184LC3_H11	8	352_Tx	MMD1780A16LC3_H2	16	299-tri-sol	MMD1780A148LC3_D7	4	350-GDN-det	MMD2309A22LC3_F3	6	907 wt DOCmem	MMD2309A282LC3_B12	10	909 tg Tx100det	MMD2309A174LC3_F10	14	908 tg Tx100mem	MMD2309A363LC3_C10	11	908 tg GDNdet	MMD1983A27LC3_27	3	WT-REM	MMD1987A12LC3_12	4	WT-746	MMD2761A1LC3_44_1	1	1-TXmem	MMD2761A46LC3_p2_69_2	2	6-GDNdet	MMD2493A6LC3_636_2	2	2-DOCmem-Wt	MMD2506A11LC3_637_3	3	3-WT-Txdet	MMD2746A6LC3_636_2	2	2-TXmem	MMD2746A46LC3_p2_371_2	2	6-GDNdet	MMD2555A33LC3_P2_C1
	MMD1661A4LC3_D1	4	299_DOC	MMD1661A184LC3_H11	8	352_Tx	MMD1780A16LC3_H2	16	299-tri-sol	MMD1780A149LC3_E7	5	350-GDN-det	MMD2309A38LC3_F5	6	917 wt DOCmem	MMD2309A282LC3_B12	10	909 tg Tx100det	MMD2309A110LC3_F2	14	834 wt Tx100mem	MMD2309A364LC3_D10	12	908 tg GDNdet	MMD1983A2LC3_2	2	WT-744	MMD1987A15LC3_15	3	KI-059	MMD2761A5LC3_45_1	1	2-TXmem	MMD2761A30LC3_p2_45_2	2	2-GDNdet	MMD2493A9LC3_637_1	1	3-DOCmem-Wt	MMD2506A13LC3_021_1	1	4-Tg-Txdet	MMD2746A6LC3_636_2	2	2-TXmem	MMD2746A27LC3_p2_635_3	3	1-GDNdet	MMD2555A37LC3_P2_42_1
	MMD1661A8LC3_H1	8	299_DOC	MMD1661A130LC3_B5	2	301_Tx	MMD1780A16LC3_H2	16	299-tri-sol	MMD1780A151LC3_G7	7	350-GDN-det	MMD2309A54LC3_F7	6	817 tg DOCmem	MMD2309A282LC3_B12	10	909 tg Tx100det	MMD2309A126LC3_F4	14	907 wt Tx100mem	MMD2309A365LC3_E10	13	908 tg GDNdet	MMD1983A6LC3_6	2	WT-745	MMD1987A15LC3_15	3	KI-059	MMD2761A9LC3_46_1	1	3-TXmem	MMD2761A34LC3_p2_46_2	2	3-GDNdet	MMD2493A13LC3_021_1	1	4-DOCmem-Tg	MMD2506A14LC3_021_2	2	4-Tg-Txdet	MMD2746A10LC3_637_2	2	3-TXmem	MMD2746A31LC3_p2_636_3	3	2-GDNdet	MMD2555A41LC3_P2_43_1
	MMD1661A4LC3_D1	4	299_DOC	MMD1661A101LC3_E1	5	299_Tx	MMD1780A16LC3_H2	16	299-tri-sol	MMD1780A152LC3_H7	8	350-GDN-det	MMD2309A70LC3_F9	6	908 tg DOCmem	MMD2309A282LC3_B12	10	909 tg Tx100det	MMD2309A126LC3_F4	14	907 wt Tx100mem	MMD2309A366LC3_F10	14	908 tg GDNdet	MMD1983A10LC3_10	2	WT-746	MMD1987A19LC3_19	3	KI-066	MMD2761A13LC3_59_1	1	4-TXmem	MMD2761A42LC3_p2_66_2	2	5-GDNdet	MMD2493A17LC3_297_1	1	5-DOCmem-Tg	MMD2506A15LC3_021_3	3	4-Tg-Txdet	MMD2746A10LC3_637_2	2	3-TXmem	MMD2746A27LC3_p2_635_3	3	1-GDNdet	MMD2555A45LC3_P2_44_1
	MMD1661A2LC3_B1	2	299_DOC	MMD1661A117LC3_E3	5	300_Tx	MMD1780A5LC3_E1	5	299-tri-sol	MMD1780A153LC3_A8	9	350-GDN-det	MMD2309A69LC3_E9	5	908 tg DOCmem	MMD2309A283LC3_C12	11	909 tg Tx100det	MMD2309A142LC3_F6	14	917 wt Tx100mem	MMD2309A376LC3_H11	8	909 tg GDNdet	MMD1983A2LC3_2	2	WT-744	MMD1987A19LC3_19	3	KI-066	MMD2761A21LC3_69_1r	1	6-TXmem	MMD2761A42LC3_p2_66_2	2	5-GDNdet	MMD2493A21LC3_371_1	1	6-DOCmem-Tg	MMD2506A15LC3_021_3	3	4-Tg-Txdet	MMD2746A14LC3_021_2	2	4-TXmem	MMD2746A31LC3_p2_636_3	3	2-GDNdet	MMD2555A38LC3_P2_42_2
	MMD1661A2LC3_B1	2	299_DOC	MMD1661A133LC3_E5	5	301_Tx	MMD1780A8LC3_H1	8	299-tri-sol	MMD1780A154LC3_B8	10	350-GDN-det	MMD2309A78LC3_F10	14	908 tg DOCmem	MMD2309A283LC3_C12	11	909 tg Tx100det	MMD2309A158LC3_F8	14	817 tg Tx100mem	MMD2309A377LC3_A12	9	909 tg GDNdet	MMD1983A3LC3_3	3	WT-744	MMD1987A20LC3_20	4	KI-066	MMD2761A1LC3_44_1	1	1-TXmem	MMD2761A25LC3_p2_44_1	1	1-GDNdet	MMD2493A14LC3_021_2	2	4-DOCmem-Tg	MMD2506A17LC3_297_1	1	5-Tg-Txdet	MMD2746A14LC3_021_2	2	4-TXmem	MMD2746A35LC3_p2_637_3	3	3-GDNdet	MMD2555A42LC3_P2_43_2
	MMD1661A5LC3_E1	5	299_DOC	MMD1661A149LC3_E7	5	350_Tx	MMD1780A5LC3_E1	5	299-tri-sol	MMD1780A154LC3_B8	10	350-GDN-det	MMD2309A22LC3_F3	6	907 wt DOCmem	MMD2309A284LC3_D12	12	909 tg Tx100det	MMD2309A174LC3_F10	14	908 tg Tx100mem	MMD2309A378LC3_B12	10	909 tg GDNdet	MMD1983A3LC3_3	3	WT-744	MMD1987A23LC3_23	3	KI-069	MMD2761A5LC3_45_1	1	2-TXmem	MMD2761A25LC3_p2_44_1	1	1-GDNdet	MMD2493A18LC3_297_2	2	5-DOCmem-Tg	MMD2506A18LC3_297_2	2	5-Tg-Txdet	MMD2746A2LC3_635_2	2	1-TXmem	MMD2746A39LC3_p2_021_3	3	4-GDNdet	MMD2555A26LC3_P2_A2
	MMD1661A5LC3_E1	5	299_DOC	MMD1661A165LC3_E9	5	351_Tx	MMD1780A6LC3_F1	6	299-tri-sol	MMD1780A154LC3_B8	10	350-GDN-det	MMD2309A54LC3_F7	6	817 tg DOCmem	MMD2309A284LC3_D12	12	909 tg Tx100det	MMD2309A190LC3_F12	14	909 tg Tx100mem	MMD2309A378LC3_B12	10	909 tg GDNdet	MMD1983A6LC3_6	2	WT-745	MMD1987A11LC3_11	3	WT-746	MMD2761A9LC3_46_1	1	3-TXmem	MMD2761A25LC3_p2_44_1	1	1-GDNdet	MMD2493A22LC3_371_2	2	6-DOCmem-Tg	MMD2506A19LC3_297_3	3	5-Tg-Txdet	MMD2746A10LC3_637_2	2	3-TXmem	MMD2746A47LC3_p2_371_3	3	6-GDNdet	MMD2555A26LC3_P2_A2
	MMD1661A3LC3_C1	3	299_DOC	MMD1661A165LC3_E9	5	351_Tx	MMD1780A5LC3_E1	5	299-tri-sol	MMD1780A155LC3_C8	11	350-GDN-det	MMD2309A86LC3_F11r	6	909 tg DOCmem	MMD2309A285LC3_E12	13	909 tg Tx100det	MMD2309A125LC3_E4	13	907 wt Tx100mem	MMD2309A380LC3_D12	12	909 tg GDNdet	MMD1983A7LC3_7	3	WT-745	MMD1987A19LC3_19	3	KI-066	MMD2761A17LC3_66_1	1	5-TXmem	MMD2761A29LC3_p2_45_1	1	2-GDNdet	MMD2493A19LC3_297_3	3	5-DOCmem-Tg	MMD2506A21LC3_371_1	1	6-Tg-Txdet	MMD2746A10LC3_637_2	2	3-TXmem	MMD2746A26LC3_p2_635_2	2	1-GDNdet	MMD2555A35LC3_P2_C3
	MMD1661A6LC3_F1	6	299_DOC	MMD1661A111LC3_G2	15	299_Tx	MMD1780A14LC3_F2	14	299-tri-sol	MMD1780A156LC3_D8	12	350-GDN-det	MMD2309A6LC3_F1	6	834 wt DOCmem	MMD2309A207LC3_G2	15	834 wt Tx100det	MMD2309A157LC3_E8	13	817 tg Tx100mem	MMD2309A293LC3_E1	5	834 wt GDNdet	MMD1983A7LC3_7	3	WT-745	MMD1987A16LC3_16	4	KI-059	MMD2761A21LC3_69_1r	1	6-TXmem	MMD2761A29LC3_p2_45_1	1	2-GDNdet	MMD2493A3LC3_635_3	3	1-DOCmem-Wt	MMD2506A22LC3_371_2	2	6-Tg-Txdet	MMD2746A10LC3_637_2	2	3-TXmem	MMD2746A38LC3_p2_021_2	2	4-GDNdet	MMD2555A39LC3_P2_42_3
	MMD1661A10LC3_B2	10	299_DOC	MMD1661A127LC3_G4	15	300_Tx	MMD1780A15LC3_G2	15	299-tri-sol	MMD1780A157LC3_E8	13	350-GDN-det	MMD2309A4LC3_D1	4	834 wt DOCmem	MMD2309A223LC3_G4	15	907 wt Tx100det	MMD2309A173LC3_E10	13	908 tg Tx100mem	MMD2309A294LC3_F1	6	834 wt GDNdet	MMD1983A8LC3_8	4	WT-745	MMD1987A24LC3_24	4	KI-069	MMD2761A3LC3_44_3	3	1-TXmem	MMD2761A33LC3_p2_46_1	1	3-GDNdet	MMD2493A3LC3_635_3	3	1-DOCmem-Wt	MMD2506A23LC3_371_3	3	6-Tg-Txdet	MMD2746A14LC3_021_2	2	4-TXmem	MMD2746A42LC3_p2_297_2	2	5-GDNdet	MMD2555A43LC3_P2_43_3
	MMD1661A3LC3_C1	3	299_DOC	MMD1661A143LC3_G6	15	301_Tx	MMD1780A16LC3_H2	16	299-tri-sol	MMD1780A158LC3_F8	14	350-GDN-det	MMD2309A14LC3_F2	14	834 wt DOCmem	MMD2309A238LC3_F6	14	917 wt Tx100det	MMD2309A102LC3_F1	6	834 wt Tx100mem	MMD2309A295LC3_G1	7	834 wt GDNdet	MMD1983A10LC3_10	2	WT-746	MMD1987A1LC3_1	1	WT-744	MMD2761A7LC3_45_3	3	2-TXmem	MMD2761A37LC3_p2_59_1	1	4-GDNdet	MMD2493A7LC3_636_3	3	2-DOCmem-Wt	MMD2506A1LC3_635_1	1	1-WT-Txdet	MMD2746A14LC3_021_2	2	4-TXmem	MMD2746A46LC3_p2_371_2	2	6-GDNdet	MMD2555A43LC3_P2_43_3
	MMD1661A10LC3_B2	10	299_DOC	MMD1661A159LC3_G8	15	350_Tx	MMD1780A5LC3_E1	5	299-tri-sol	MMD1780A161LC3_A9	1	351-GDN-det	MMD2309A46LC3_F6	14	917 wt DOCmem	MMD2309A255LC3_G8	15	817 tg Tx100det	MMD2309A103LC3_G1	7	834 wt Tx100mem	MMD2309A296LC3_H1	8	834 wt GDNdet	MMD1983A11LC3_11	3	WT-746	MMD1987A9LC3_9	1	WT-746	MMD2761A7LC3_45_3	3	2-TXmem	MMD2761A38LC3_p2_59_2	2	4-GDNdet	MMD2493A7LC3_636_3	3	2-DOCmem-Wt	MMD2506A2LC3_635_2	2	1-WT-Txdet	MMD2746A10LC3_637_2	2	3-TXmem	MMD2746A28LC3_p2_635_4	4	1-GDNdet	MMD2555A39LC3_P2_42_3
	MMD1661A6LC3_F1	6	299_DOC	MMD1661A175LC3_G10	15	351_Tx	MMD1780A10LC3_B2	10	299-tri-sol	MMD1780A163LC3_C9	3	351-GDN-det	MMD2309A62LC3_F8	14	817 tg DOCmem	MMD2309A255LC3_G8	15	817 tg Tx100det	MMD2309A119LC3_G3	7	907 wt Tx100mem	MMD2309A296LC3_H1	8	834 wt GDNdet	MMD1983A11LC3_11	3	WT-746	MMD1987A13LC3_13	1	KI-059	MMD2761A11LC3_46_3	3	3-TXmem	MMD2761A38LC3_p2_59_2	2	4-GDNdet	MMD2493A7LC3_636_3	3	2-DOCmem-Wt	MMD2506A2LC3_635_2	2	1-WT-Txdet	MMD2746A14LC3_021_2	2	4-TXmem	MMD2746A31LC3_p2_636_3	3	2-GDNdet	MMD2555A43LC3_P2_43_3
	MMD1661A10LC3_B2	10	299_DOC	MMD1661A131LC3_C5	3	301_Tx	MMD1780A10LC3_B2	10	299-tri-sol	MMD1780A164LC3_D9	4	351-GDN-det	MMD2309A78LC3_F10	14	908 tg DOCmem	MMD2309A271LC3_G10	15	908 tg Tx100det	MMD2309A135LC3_G5	7	917 wt Tx100mem	MMD2309A297LC3_A2	9	834 wt GDNdet	MMD1983A14LC3_14	2	KI-059	MMD1987A17LC3_17	1	KI-066	MMD2761A15LC3_59_3	3	4-TXmem	MMD2761A41LC3_p2_66_1	1	5-GDNdet	MMD2493A11LC3_637_3	3	3-DOCmem-Wt	MMD2506A2LC3_635_2	2	1-WT-Txdet	MMD2746A4LC3_635_4	4	1-TXmem	MMD2746A32LC3_p2_636_4	4	2-GDNdet	MMD2555A26LC3_P2_A2
	MMD1661A11LC3_C2	11	299_DOC	MMD1661A179LC3_C11	3	352_Tx	MMD1780A4LC3_D1	4	299-tri-sol	MMD1780A165LC3_E9	5	351-GDN-det	MMD2309A78LC3_F10	14	908 tg DOCmem	MMD2309A287LC3_G12	15	909 tg Tx100det	MMD2309A151LC3_G7	7	817 tg Tx100mem	MMD2309A297LC3_A2	9	834 wt GDNdet	MMD1983A15LC3_15	3	KI-059	MMD1987A21LC3_21	1	KI-069	MMD2761A19LC3_66_3	3	5-TXmem	MMD2761A41LC3_p2_66_1	1	5-GDNdet	MMD2493A11LC3_637_3	3	3-DOCmem-Wt	MMD2506A6LC3_636_2	2	2-WT-Txdet	MMD2746A8LC3_636_4	4	2-TXmem	MMD2746A36LC3_p2_637_4	4	3-GDNdet	MMD2555A30LC3_P2_B2
	MMD1661A11LC3_C2	11	299_DOC	MMD1661A114LC3_B3	2	300_Tx	MMD1780A10LC3_B2	10	299-tri-sol	MMD1780A166LC3_F9	6	351-GDN-det	MMD2309A94LC3_F12	14	909 tg DOCmem	MMD2309A214LC3_F3	6	907 wt Tx100det	MMD2309A167LC3_G9	7	908 tg Tx100mem	MMD2309A297LC3_A2	9	834 wt GDNdet	MMD1983A15LC3_15	3	KI-059	MMD1987A5LC3_5	1	WT-745	MMD2761A23LC3_69_3	3	6-TXmem	MMD2761A45LC3_p2_69_1	1	6-GDNdet	MMD2493A15LC3_021_3	3	4-DOCmem-Tg	MMD2506A6LC3_636_2	2	2-WT-Txdet	MMD2746A12LC3_637_4	4	3-TXmem	MMD2746A40LC3_p2_021_4	4	4-GDNdet	MMD2555A31LC3_P2_B3
	MMD1661A10LC3_B2	10	299_DOC	MMD1661A130LC3_B5	2	301_Tx	MMD1780A10LC3_B2	10	299-tri-sol	MMD1780A167LC3_G9	7	351-GDN-det	MMD2309A94LC3_F12	14	909 tg DOCmem	MMD2309A262LC3_F9	6	908 tg Tx100det	MMD2309A101LC3_E1	5	834 wt Tx100mem	MMD2309A298LC3_B2	10	834 wt GDNdet	MMD1983A19LC3_19	3	KI-066	MMD1987A20LC3_20	4	KI-066	MMD2761A3LC3_44_3	3	1-TXmem	MMD2761A45LC3_p2_69_1	1	6-GDNdet	MMD2493A15LC3_021_3	3	4-DOCmem-Tg	MMD2506A7LC3_636_3	3	2-WT-Txdet	MMD2746A20LC3_297_4	4	5-TXmem	MMD2746A44LC3_p2_297_4	4	5-GDNdet	MMD2555A34LC3_P2_C2
	MMD1661A11LC3_C2	11	299_DOC	MMD1661A162LC3_B9	2	351_Tx	MMD1780A9LC3_A2	9	299-tri-sol	MMD1780A168LC3_H9	8	351-GDN-det	MMD2309A30LC3_F4	14	907 wt DOCmem	MMD2309A278LC3_F11	6	909 tg Tx100det	MMD2309A133LC3_E5	5	917 wt Tx100mem	MMD2309A298LC3_B2	10	834 wt GDNdet	MMD1983A23LC3_23	3	KI-069	MMD1987A5LC3_5	1	WT-745	MMD2761A11LC3_46_3	3	3-TXmem	MMD2761A25LC3_p2_44_1	1	1-GDNdet	MMD2493A15LC3_021_3	3	4-DOCmem-Tg	MMD2506A10LC3_637_2	2	3-WT-Txdet	MMD2746A24LC3_371_4	4	6-TXmem	MMD2746A44LC3_p2_297_4	4	5-GDNdet	MMD2555A34LC3_P2_C2
	MMD1661A10LC3_B2	10	299_DOC	MMD1661A150LC3_F7	6	350_Tx	MMD1780A6LC3_F1	6	299-tri-sol	MMD1780A169LC3_A10	9	351-GDN-det	MMD2309A9LC3_A2	9	834 wt DOCmem	MMD2309A229LC3_E5	5	917 wt Tx100det	MMD2309A165LC3_E9	5	908 tg Tx100mem	MMD2309A299LC3_C2	11	834 wt GDNdet	MMD1983A27LC3_27	3	WT-REM	MMD1987A1LC3_1	1	WT-744	MMD2761A15LC3_59_3	3	4-TXmem	MMD2761A29LC3_p2_45_1	1	2-GDNdet	MMD2493A19LC3_297_3	3	5-DOCmem-Tg	MMD2506A10LC3_637_2	2	3-WT-Txdet	MMD2746A10LC3_637_2	2	3-TXmem	MMD2746A47LC3_p2_371_3	3	6-GDNdet	MMD2555A34LC3_P2_C2
	MMD1661A2LC3_B1	2	299_DOC	MMD1661A124LC3_D4	12	300_Tx	MMD1780A6LC3_F1	6	299-tri-sol	MMD1780A169LC3_A10	9	351-GDN-det	MMD2309A9LC3_A2	9	834 wt DOCmem	MMD2309A262LC3_F9	6	908 tg Tx100det	MMD2309A181LC3_E11	5	909 tg Tx100mem	MMD2309A299LC3_C2	11	834 wt GDNdet	MMD1983A27LC3_27	3	WT-REM	MMD1987A5LC3_5	1	WT-745	MMD2761A19LC3_66_3	3	5-TXmem	MMD2761A29LC3_p2_45_1	1	2-GDNdet	MMD2493A19LC3_297_3	3	5-DOCmem-Tg	MMD2506A13LC3_021_1	1	4-Tg-Txdet	MMD2746A4LC3_635_4	4	1-TXmem	MMD2746A48LC3_p2_371_4	4	6-GDNdet	MMD2555A38LC3_P2_42_2
	MMD1661A7LC3_G1	7	299_DOC	MMD1661A156LC3_D8	12	350_Tx	MMD1780A11LC3_C2	11	299-tri-sol	MMD1780A169LC3_A10	9	351-GDN-det	MMD2309A41LC3_A6	9	917 wt DOCmem	MMD2309A244LC3_D7	4	817 tg Tx100det	MMD2309A104LC3_H1	8	834 wt Tx100mem	MMD2309A300LC3_D2	12	834 wt GDNdet	MMD1983A2LC3_2	2	WT-744	MMD1987A9LC3_9	1	WT-746	MMD2761A23LC3_69_3	3	6-TXmem	MMD2761A33LC3_p2_46_1	1	3-GDNdet	MMD2493A23LC3_371_3	3	6-DOCmem-Tg	MMD2506A14LC3_021_2	2	4-Tg-Txdet	MMD2746A12LC3_637_4	4	3-TXmem	MMD2746A48LC3_p2_371_4	4	6-GDNdet	MMD2555A38LC3_P2_42_2
	MMD1661A6LC3_F1	6	299_DOC	MMD1661A172LC3_D10	12	351_Tx	MMD1780A3LC3_C1	3	299-tri-sol	MMD1780A170LC3_B10	10	351-GDN-det	MMD2309A41LC3_A6	9	917 wt DOCmem	MMD2309A217LC3_A4	9	907 wt Tx100det	MMD2309A120LC3_H3	8	907 wt Tx100mem	MMD2309A301LC3_E2	13	834 wt GDNdet	MMD1983A3LC3_3	3	WT-744	MMD1987A13LC3_13	1	KI-059	MMD2761A15LC3_59_3	3	4-TXmem	MMD2761A37LC3_p2_59_1	1	4-GDNdet	MMD2493A1LC3_635_1	1	1-DOCmem-Wt	MMD2506A17LC3_297_1	1	5-Tg-Txdet	MMD2746A24LC3_371_4	4	6-TXmem	MMD2746A26LC3_p2_635_2	2	1-GDNdet	MMD2555A42LC3_P2_43_2
	MMD1661A11LC3_C2	11	299_DOC	MMD1661A156LC3_D8	12	350_Tx	MMD1780A3LC3_C1	3	299-tri-sol	MMD1780A170LC3_B10	10	351-GDN-det	MMD2309A45LC3_E6	13	917 wt DOCmem	MMD2309A233LC3_A6	9	917 wt Tx100det	MMD2309A168LC3_H9	8	908 tg Tx100mem	MMD2309A306LC3_B3	2	907 wt GDNdet	MMD1983A3LC3_3	3	WT-744	MMD1987A17LC3_17	1	KI-066	MMD2761A19LC3_66_3	3	5-TXmem	MMD2761A41LC3_p2_66_1	1	5-GDNdet	MMD2493A1LC3_635_1	1	1-DOCmem-Wt	MMD2506A18LC3_297_2	2	5-Tg-Txdet	MMD2746A4LC3_635_4	4	1-TXmem	MMD2746A30LC3_p2_636_2	2	2-GDNdet	MMD2555A42LC3_P2_43_2
	MMD1661A4LC3_D1	4	299_DOC	MMD1661A163LC3_C9	3	351_Tx	MMD1780A3LC3_C1	3	299-tri-sol	MMD1780A170LC3_B10	10	351-GDN-det	MMD2309A57LC3_A8	9	817 tg DOCmem	MMD2309A249LC3_A8	9	817 tg Tx100det	MMD2309A126LC3_F4	14	907 wt Tx100mem	MMD2309A309LC3_E3	5	907 wt GDNdet	MMD1983A3LC3_3	3	WT-744	MMD1987A21LC3_21	1	KI-069	MMD2761A23LC3_69_3	3	6-TXmem	MMD2761A41LC3_p2_66_1	1	5-GDNdet	MMD2493A5LC3_636_1	1	2-DOCmem-Wt	MMD2506A22LC3_371_2	2	6-Tg-Txdet	MMD2746A4LC3_635_4	4	1-TXmem	MMD2746A34LC3_p2_637_2	2	3-GDNdet	MMD2555A46LC3_P2_44_2
	MMD1661A4LC3_D1	4	299_DOC	MMD1661A179LC3_C11	3	352_Tx	MMD1780A3LC3_C1	3	299-tri-sol	MMD1780A170LC3_B10	10	351-GDN-det	MMD2309A57LC3_A8	9	817 tg DOCmem	MMD2309A265LC3_A10	9	908 tg Tx100det	MMD2309A142LC3_F6	14	917 wt Tx100mem	MMD2309A309LC3_E3	5	907 wt GDNdet	MMD1983A4LC3_4	3	WT-744	MMD1987A2LC3_2	2	WT-744	MMD2761A18LC3_66_2	2	5-TXmem	MMD2761A45LC3_p2_69_1	1	6-GDNdet	MMD2493A9LC3_637_1	1	3-DOCmem-Wt	MMD2506A22LC3_371_2	2	6-Tg-Txdet	MMD2746A8LC3_636_4	4	2-TXmem	MMD2746A38LC3_p2_021_2	2	4-GDNdet	MMD2555A46LC3_P2_44_2
	MMD1661A8LC3_H1	8	299_DOC	MMD1661A159LC3_G8	15	350_Tx	MMD1780A3LC3_C1	3	299-tri-sol	MMD1780A171LC3_C10	11	351-GDN-det	MMD2309A73LC3_A10	9	908 tg DOCmem	MMD2309A200LC3_H1	8	834 wt Tx100det	MMD2309A158LC3_F8	14	817 tg Tx100mem	MMD2309A310LC3_F3	6	907 wt GDNdet	MMD1983A7LC3_7	3	WT-745	MMD1987A10LC3_10	2	WT-746	MMD2761A22LC3_69_2r	2	6-TXmem	MMD2761A45LC3_p2_69_1	1	6-GDNdet	MMD2493A13LC3_021_1	1	4-DOCmem-Tg	MMD2506A1LC3_635_1	1	1-WT-Txdet	MMD2746A8LC3_636_4	4	2-TXmem	MMD2746A42LC3_p2_297_2	2	5-GDNdet	MMD2555A26LC3_P2_A2
	MMD1661A4LC3_D1	4	299_DOC	MMD1661A191LC3_G12	15	352_Tx	MMD1780A6LC3_F1	6	299-tri-sol	MMD1780A172LC3_D10	12	351-GDN-det	MMD2309A73LC3_A10	9	908 tg DOCmem	MMD2309A232LC3_H5	8	917 wt Tx100det	MMD2309A159LC3_G8	15	817 tg Tx100mem	MMD2309A311LC3_G3	7	907 wt GDNdet	MMD1983A7LC3_7	3	WT-745	MMD1987A14LC3_14	2	KI-059	MMD2761A2LC3_44_2	2	1-TXmem	MMD2761A27LC3_p2_44_3	3	1-GDNdet	MMD2493A17LC3_297_1	1	5-DOCmem-Tg	MMD2506A2LC3_635_2	2	1-WT-Txdet	MMD2746A8LC3_636_4	4	2-TXmem	MMD2746A46LC3_p2_371_2	2	6-GDNdet	MMD2555A30LC3_P2_B2
	MMD1661A7LC3_G1	7	299_DOC	MMD1661A102LC3_F1	6	299_Tx	MMD1780A7LC3_G1	7	299-tri-sol	MMD1780A179LC3_C11	3	352-GDN-det	MMD2309A13LC3_E2	13	834 wt DOCmem	MMD2309A248LC3_H7	8	817 tg Tx100det	MMD2309A175LC3_G10	15	908 tg Tx100mem	MMD2309A312LC3_H3	8	907 wt GDNdet	MMD1983A7LC3_7	3	WT-745	MMD1987A12LC3_12	4	WT-746	MMD2761A14LC3_59_2	2	4-TXmem	MMD2761A43LC3_p2_66_3	3	5-GDNdet	MMD2493A3LC3_635_3	3	1-DOCmem-Wt	MMD2506A6LC3_636_2	2	2-WT-Txdet	MMD2746A12LC3_637_4	4	3-TXmem	MMD2746A26LC3_p2_635_2	2	1-GDNdet	MMD2555A30LC3_P2_B2
	MMD1661A4LC3_D1	4	299_DOC	MMD1661A118LC3_F3	6	300_Tx	MMD1780A7LC3_G1	7	299-tri-sol	MMD1780A181LC3_E11	5	352-GDN-det	MMD2309A29LC3_E4	13	907 wt DOCmem	MMD2309A264LC3_H9	8	908 tg Tx100det	MMD2309A102LC3_F1	6	834 wt Tx100mem	MMD2309A312LC3_H3	8	907 wt GDNdet	MMD1983A8LC3_8	4	WT-745	MMD1987A4LC3_4	4	WT-744	MMD2761A18LC3_66_2	2	5-TXmem	MMD2761A27LC3_p2_44_3	3	1-GDNdet	MMD2493A4LC3_635_4	4	1-DOCmem-Wt	MMD2506A9LC3_637_1	1	3-WT-Txdet	MMD2746A12LC3_637_4	4	3-TXmem	MMD2746A26LC3_p2_635_2	2	1-GDNdet	MMD2555A34LC3_P2_C2
	MMD1661A4LC3_D1	4	299_DOC	MMD1661A150LC3_F7	6	350_Tx	MMD1780A15LC3_G2	15	299-tri-sol	MMD1780A182LC3_F11	6	352-GDN-det	MMD2309A45LC3_E6	13	917 wt DOCmem	MMD2309A264LC3_H9	8	908 tg Tx100det	MMD2309A182LC3_F11	6	909 tg Tx100mem	MMD2309A313LC3_A4	9	907 wt GDNdet	MMD1983A10LC3_10	2	WT-746	MMD1987A12LC3_12	4	WT-746	MMD2761A22LC3_69_2r	2	6-TXmem	MMD2761A27LC3_p2_44_3	3	1-GDNdet	MMD2493A8LC3_636_4	4	2-DOCmem-Wt	MMD2506A10LC3_637_2	2	3-WT-Txdet	MMD2746A14LC3_021_2	2	4-TXmem	MMD2746A26LC3_p2_635_2	2	1-GDNdet	MMD2555A38LC3_P2_42_2
	MMD1661A5LC3_E1	5	299_DOC	MMD1661A166LC3_F9	6	351_Tx	MMD1780A16LC3_H2	16	299-tri-sol	MMD1780A183LC3_G11	7	352-GDN-det	MMD2309A61LC3_E8	13	817 tg DOCmem	MMD2309A280LC3_H11	8	909 tg Tx100det	MMD2309A150LC3_F7	6	817 tg Tx100mem	MMD2309A313LC3_A4	9	907 wt GDNdet	MMD1983A11LC3_11	3	WT-746	MMD1987A12LC3_12	4	WT-746	MMD2761A1LC3_44_1	1	1-TXmem	MMD2761A31LC3_p2_45_3	3	2-GDNdet	MMD2493A11LC3_637_3	3	3-DOCmem-Wt	MMD2506A13LC3_021_1	1	4-Tg-Txdet	MMD2746A16LC3_021_4	4	4-TXmem	MMD2746A30LC3_p2_636_2	2	2-GDNdet	MMD2555A42LC3_P2_43_2
	MMD1661A8LC3_H1	8	299_DOC	MMD1661A102LC3_F1	6	299_Tx	MMD1780A4LC3_D1	4	299-tri-sol	MMD1780A184LC3_H11	8	352-GDN-det	MMD2309A77LC3_E10	13	908 tg DOCmem	MMD2309A205LC3_E2	13	834 wt Tx100det	MMD2309A106LC3_B2	10	834 wt Tx100mem	MMD2309A313LC3_A4	9	907 wt GDNdet	MMD1983A11LC3_11	3	WT-746	MMD1987A20LC3_20	4	KI-066	MMD2761A5LC3_45_1	1	2-TXmem	MMD2761A31LC3_p2_45_3	3	2-GDNdet	MMD2493A12LC3_637_4	4	3-DOCmem-Wt	MMD2506A17LC3_297_1	1	5-Tg-Txdet	MMD2746A16LC3_021_4	4	4-TXmem	MMD2746A34LC3_p2_637_2	2	3-GDNdet	MMD2555A42LC3_P2_43_2
	MMD1661A9LC3_A2	9	299_DOC	MMD1661A102LC3_F1	6	299_Tx	MMD1780A9LC3_A2	9	299-tri-sol	MMD1780A185LC3_A12	9	352-GDN-det	MMD2309A93LC3_E12	13	909 tg DOCmem	MMD2309A221LC3_E4	13	907 wt Tx100det	MMD2309A138LC3_B6	10	917 wt Tx100mem	MMD2309A313LC3_A4	9	907 wt GDNdet	MMD1983A11LC3_11	3	WT-746	MMD1987A2LC3_2	2	WT-744	MMD2761A17LC3_66_1	1	5-TXmem	MMD2761A35LC3_p2_46_3	3	3-GDNdet	MMD2493A15LC3_021_3	3	4-DOCmem-Tg	MMD2506A18LC3_297_2	2	5-Tg-Txdet	MMD2746A20LC3_297_4	4	5-TXmem	MMD2746A34LC3_p2_637_2	2	3-GDNdet	MMD2555A46LC3_P2_44_2
	MMD1661A11LC3_C2	11	299_DOC	MMD1661A118LC3_F3	6	300_Tx	MMD1780A14LC3_F2	14	299-tri-sol	MMD1780A186LC3_B12	10	352-GDN-det	MMD2309A37LC3_E5	5	917 wt DOCmem	MMD2309A237LC3_E6	13	917 wt Tx100det	MMD2309A154LC3_B8	10	817 tg Tx100mem	MMD2309A313LC3_A4	9	907 wt GDNdet	MMD1983A12LC3_12	4	WT-746	MMD1987A10LC3_10	2	WT-746	MMD2761A21LC3_69_1r	1	6-TXmem	MMD2761A35LC3_p2_46_3	3	3-GDNdet	MMD2493A16LC3_021_4	4	4-DOCmem-Tg	MMD2506A21LC3_371_1	1	6-Tg-Txdet	MMD2746A20LC3_297_4	4	5-TXmem	MMD2746A38LC3_p2_021_2	2	4-GDNdet	MMD2555A26LC3_P2_A2
	MMD1661A9LC3_A2	9	299_DOC	MMD1661A118LC3_F3	6	300_Tx	MMD1780A14LC3_F2	14	299-tri-sol	MMD1780A186LC3_B12	10	352-GDN-det	MMD2309A14LC3_F2	14	834 wt DOCmem	MMD2309A253LC3_E8	13	817 tg Tx100det	MMD2309A154LC3_B8	10	817 tg Tx100mem	MMD2309A314LC3_B4	10	907 wt GDNdet	MMD1983A15LC3_15	3	KI-059	MMD1987A14LC3_14	2	KI-059	MMD2761A13LC3_59_1	1	4-TXmem	MMD2761A39LC3_p2_59_3	3	4-GDNdet	MMD2493A19LC3_297_3	3	5-DOCmem-Tg	MMD2506A4LC3_635_4	4	1-WT-Txdet	MMD2746A24LC3_371_4	4	6-TXmem	MMD2746A42LC3_p2_297_2	2	5-GDNdet	MMD2555A26LC3_P2_A2
	MMD1661A11LC3_C2	11	299_DOC	MMD1661A134LC3_F5	6	301_Tx	MMD1780A15LC3_G2	15	299-tri-sol	MMD1780A186LC3_B12	10	352-GDN-det	MMD2309A30LC3_F4	14	907 wt DOCmem	MMD2309A269LC3_E10	13	908 tg Tx100det	MMD2309A170LC3_B10	10	908 tg Tx100mem	MMD2309A314LC3_B4	10	907 wt GDNdet	MMD1983A15LC3_15	3	KI-059	MMD1987A18LC3_18	2	KI-066	MMD2761A4LC3_44_4	4	1-TXmem	MMD2761A39LC3_p2_59_3	3	4-GDNdet	MMD2493A19LC3_297_3	3	5-DOCmem-Tg	MMD2506A8LC3_636_4	4	2-WT-Txdet	MMD2746A24LC3_371_4	4	6-TXmem	MMD2746A46LC3_p2_371_2	2	6-GDNdet	MMD2555A38LC3_P2_42_2
	MMD1661A8LC3_H1	8	299_DOC	MMD1661A134LC3_F5	6	301_Tx	MMD1780A6LC3_F1	6	299-tri-sol	MMD1780A186LC3_B12	10	352-GDN-det	MMD2309A46LC3_F6	14	917 wt DOCmem	MMD2309A269LC3_E10	13	908 tg Tx100det	MMD2309A170LC3_B10	10	908 tg Tx100mem	MMD2309A314LC3_B4	10	907 wt GDNdet	MMD1983A15LC3_15	3	KI-059	MMD1987A22LC3_22	2	KI-069	MMD2761A4LC3_44_4	4	1-TXmem	MMD2761A39LC3_p2_59_3	3	4-GDNdet	MMD2493A20LC3_297_4	4	5-DOCmem-Tg	MMD2506A16LC3_021_4	4	4-Tg-Txdet	MMD2746A6LC3_636_2	2	2-TXmem	MMD2746A26LC3_p2_635_2	2	1-GDNdet	MMD2555A42LC3_P2_43_2
	MMD1661A11LC3_C2	11	299_DOC	MMD1661A150LC3_F7	6	350_Tx	MMD1780A7LC3_G1	7	299-tri-sol	MMD1780A186LC3_B12	10	352-GDN-det	MMD2309A62LC3_F8	14	817 tg DOCmem	MMD2309A202LC3_B2	10	834 wt Tx100det	MMD2309A186LC3_B12	10	909 tg Tx100mem	MMD2309A314LC3_B4	10	907 wt GDNdet	MMD1983A19LC3_19	3	KI-066	MMD1987A1LC3_1	1	WT-744	MMD2761A4LC3_44_4	4	1-TXmem	MMD2761A43LC3_p2_66_3	3	5-GDNdet	MMD2493A23LC3_371_3	3	6-DOCmem-Tg	MMD2506A20LC3_297_4	4	5-Tg-Txdet	MMD2746A6LC3_636_2	2	2-TXmem	MMD2746A38LC3_p2_021_2	2	4-GDNdet	MMD2555A46LC3_P2_44_2
	MMD1661A11LC3_C2	11	299_DOC	MMD1661A150LC3_F7	6	350_Tx	MMD1780A13LC3_E2	13	299-tri-sol	MMD1780A187LC3_C12	11	352-GDN-det	MMD2309A94LC3_F12	14	909 tg DOCmem	MMD2309A218LC3_B4	10	907 wt Tx100det	MMD2309A186LC3_B12	10	909 tg Tx100mem	MMD2309A314LC3_B4	10	907 wt GDNdet	MMD1983A19LC3_19	3	KI-066	MMD1987A5LC3_5	1	WT-745	MMD2761A8LC3_45_4	4	2-TXmem	MMD2761A43LC3_p2_66_3	3	5-GDNdet	MMD2493A23LC3_371_3	3	6-DOCmem-Tg	MMD2506A20LC3_297_4	4	5-Tg-Txdet	MMD2746A14LC3_021_2	2	4-TXmem	MMD2746A27LC3_p2_635_3	3	1-GDNdet	MMD2555A41LC3_P2_43_1
	MMD1661A11LC3_C2	11	299_DOC	MMD1661A166LC3_F9	6	351_Tx	MMD1780A14LC3_F2	14	299-tri-sol	MMD1780A188LC3_D12	12	352-GDN-det	MMD2309A78LC3_F10	14	908 tg DOCmem	MMD2309A234LC3_B6	10	917 wt Tx100det	MMD2309A166LC3_F9	6	908 tg Tx100mem	MMD2309A314LC3_B4	10	907 wt GDNdet	MMD1983A23LC3_23	3	KI-069	MMD1987A3LC3_3	3	WT-744	MMD2761A8LC3_45_4	4	2-TXmem	MMD2761A47LC3_p2_69_3	3	6-GDNdet	MMD2493A19LC3_297_3	3	5-DOCmem-Tg	MMD2506A23LC3_371_3	3	6-Tg-Txdet	MMD2746A18LC3_297_2	2	5-TXmem	MMD2746A31LC3_p2_636_3	3	2-GDNdet	MMD2555A25LC3_P2_A1
	MMD1661A11LC3_C2	11	299_DOC	MMD1661A102LC3_F1	6	299_Tx	MMD1780A7LC3_G1	7	299-tri-sol	MMD1780A186LC3_B12	10	352-GDN-det	MMD2309A3LC3_C1	3	834 wt DOCmem	MMD2309A250LC3_B8	10	817 tg Tx100det	MMD2309A154LC3_B8	10	817 tg Tx100mem	MMD2309A315LC3_C4	11	907 wt GDNdet	MMD1983A23LC3_23	3	KI-069	MMD1987A7LC3_7	3	WT-745	MMD2761A12LC3_46_4	4	3-TXmem	MMD2761A47LC3_p2_69_3	3	6-GDNdet	MMD2493A23LC3_371_3	3	6-DOCmem-Tg	MMD2506A24LC3_371_4	4	6-Tg-Txdet	MMD2746A22LC3_371_2	2	6-TXmem	MMD2746A35LC3_p2_637_3	3	3-GDNdet	MMD2555A33LC3_P2_C1
	MMD1661A4LC3_D1	4	299_DOC	MMD1661A134LC3_F5	6	301_Tx	MMD1780A4LC3_D1	4	299-tri-sol	MMD1780A105LC3_A2	9	299-GDN-det	MMD2309A35LC3_C5	3	917 wt DOCmem	MMD2309A266LC3_B10	10	908 tg Tx100det	MMD2309A157LC3_E8	13	817 tg Tx100mem	MMD2309A315LC3_C4	11	907 wt GDNdet	MMD1983A23LC3_23	3	KI-069	MMD1987A11LC3_11	3	WT-746	MMD2761A12LC3_46_4	4	3-TXmem	MMD2761A25LC3_p2_44_1	1	1-GDNdet	MMD2493A23LC3_371_3	3	6-DOCmem-Tg	MMD2506A24LC3_371_4	4	6-Tg-Txdet	MMD2746A3LC3_635_3	3	1-TXmem	MMD2746A39LC3_p2_021_3	3	4-GDNdet	MMD2555A41LC3_P2_43_1
	MMD1661A2LC3_B1	2	299_DOC	MMD1661A150LC3_F7	6	350_Tx	MMD1780A4LC3_D1	4	299-tri-sol	MMD1780A105LC3_A2	9	299-GDN-det	MMD2309A67LC3_C9	3	908 tg DOCmem	MMD2309A282LC3_B12	10	909 tg Tx100det	MMD2309A173LC3_E10	13	908 tg Tx100mem	MMD2309A316LC3_D4	12	907 wt GDNdet	MMD1983A27LC3_27	3	WT-REM	MMD1987A18LC3_18	2	KI-066	MMD2761A16LC3_59_4	4	4-TXmem	MMD2761A29LC3_p2_45_1	1	2-GDNdet	MMD2493A15LC3_021_3	3	4-DOCmem-Tg	MMD2506A24LC3_371_4	4	6-Tg-Txdet	MMD2746A7LC3_636_3	3	2-TXmem	MMD2746A43LC3_p2_297_3	3	5-GDNdet	MMD2555A45LC3_P2_44_1
	MMD1661A4LC3_D1	4	299_DOC	MMD1661A166LC3_F9	6	351_Tx	MMD1780A4LC3_D1	4	299-tri-sol	MMD1780A106LC3_B2	10	299-GDN-det	MMD2309A14LC3_F2	14	834 wt DOCmem	MMD2309A201LC3_A2	9	834 wt Tx100det	MMD2309A189LC3_E12	13	909 tg Tx100mem	MMD2309A316LC3_D4	12	907 wt GDNdet	MMD1983A27LC3_27	3	WT-REM	MMD1987A19LC3_19	3	KI-066	MMD2761A20LC3_66_4	4	5-TXmem	MMD2761A29LC3_p2_45_1	1	2-GDNdet	MMD2493A6LC3_636_2	2	2-DOCmem-Wt	MMD2506A7LC3_636_3	3	2-WT-Txdet	MMD2746A7LC3_636_3	3	2-TXmem	MMD2746A47LC3_p2_371_3	3	6-GDNdet	MMD2555A45LC3_P2_44_1
	MMD1661A4LC3_D1	4	299_DOC	MMD1661A182LC3_F11	6	352_Tx	MMD1780A5LC3_E1	5	299-tri-sol	MMD1780A106LC3_B2	10	299-GDN-det	MMD2309A30LC3_F4	14	907 wt DOCmem	MMD2309A265LC3_A10	9	908 tg Tx100det	MMD2309A99LC3_C1	3	834 wt Tx100mem	MMD2309A317LC3_E4	13	907 wt GDNdet	MMD1983A12LC3_12	4	WT-746	MMD1987A23LC3_23	3	KI-069	MMD2761A24LC3_69_4	4	6-TXmem	MMD2761A33LC3_p2_46_1	1	3-GDNdet	MMD2493A2LC3_635_2	2	1-DOCmem-Wt	MMD2506A11LC3_637_3	3	3-WT-Txdet	MMD2746A11LC3_637_3	3	3-TXmem	MMD2746A25LC3_p2_635_1	1	1-GDNdet	MMD2555A41LC3_P2_43_1
	MMD1661A2LC3_B1	2	299_DOC	MMD1661A101LC3_E1	5	299_Tx	MMD1780A6LC3_F1	6	299-tri-sol	MMD1780A106LC3_B2	10	299-GDN-det	MMD2309A62LC3_F8	14	817 tg DOCmem	MMD2309A200LC3_H1	8	834 wt Tx100det	MMD2309A109LC3_E2	13	834 wt Tx100mem	MMD2309A317LC3_E4	13	907 wt GDNdet	MMD1983A4LC3_4	3	WT-744	MMD1987A1LC3_1	1	WT-744	MMD2761A20LC3_66_4	4	5-TXmem	MMD2761A33LC3_p2_46_1	1	3-GDNdet	MMD2493A18LC3_297_2	2	5-DOCmem-Tg	MMD2506A17LC3_297_1	1	5-Tg-Txdet	MMD2746A15LC3_021_3	3	4-TXmem	MMD2746A29LC3_p2_636_1	1	2-GDNdet	MMD2555A26LC3_P2_A2
	MMD1661A4LC3_D1	4	299_DOC	MMD1661A117LC3_E3	5	300_Tx	MMD1780A6LC3_F1	6	299-tri-sol	MMD1780A106LC3_B2	10	299-GDN-det	MMD2309A78LC3_F10	14	908 tg DOCmem	MMD2309A201LC3_A2	9	834 wt Tx100det	MMD2309A126LC3_F4	14	907 wt Tx100mem	MMD2309A318LC3_F4	14	907 wt GDNdet	MMD1983A8LC3_8	4	WT-745	MMD1987A13LC3_13	1	KI-059	MMD2761A2LC3_44_2	2	1-TXmem	MMD2761A37LC3_p2_59_1	1	4-GDNdet	MMD2493A22LC3_371_2	2	6-DOCmem-Tg	MMD2506A21LC3_371_1	1	6-Tg-Txdet	MMD2746A19LC3_297_3	3	5-TXmem	MMD2746A30LC3_p2_636_2	2	2-GDNdet	MMD2555A26LC3_P2_A2
	MMD1661A5LC3_E1	5	299_DOC	MMD1661A133LC3_E5	5	301_Tx	MMD1780A8LC3_H1	8	299-tri-sol	MMD1780A106LC3_B2	10	299-GDN-det	MMD2309A93LC3_E12	13	909 tg DOCmem	MMD2309A232LC3_H5	8	917 wt Tx100det	MMD2309A142LC3_F6	14	917 wt Tx100mem	MMD2309A319LC3_G4	15	907 wt GDNdet	MMD1983A8LC3_8	4	WT-745	MMD1987A11LC3_11	3	WT-746	MMD2761A6LC3_45_2	2	2-TXmem	MMD2761A37LC3_p2_59_1	1	4-GDNdet	MMD2493A5LC3_636_1	1	2-DOCmem-Wt	MMD2506A19LC3_297_3	3	5-Tg-Txdet	MMD2746A23LC3_371_3	3	6-TXmem	MMD2746A33LC3_p2_637_1	1	3-GDNdet	MMD2555A27LC3_P2_A3
	MMD1661A6LC3_F1	6	299_DOC	MMD1661A149LC3_E7	5	350_Tx	MMD1780A9LC3_A2	9	299-tri-sol	MMD1780A107LC3_C2	11	299-GDN-det	MMD2309A94LC3_F12	14	909 tg DOCmem	MMD2309A265LC3_A10	9	908 tg Tx100det	MMD2309A158LC3_F8	14	817 tg Tx100mem	MMD2309A323LC3_C5	3	917 wt GDNdet	MMD1983A12LC3_12	4	WT-746	MMD1987A15LC3_15	3	KI-059	MMD2761A14LC3_59_2	2	4-TXmem	MMD2761A41LC3_p2_66_1	1	5-GDNdet	MMD2493A4LC3_635_4	4	1-DOCmem-Wt	MMD2506A23LC3_371_3	3	6-Tg-Txdet	MMD2746A3LC3_635_3	3	1-TXmem	MMD2746A37LC3_p2_021_1	1	4-GDNdet	MMD2555A27LC3_P2_A3
	MMD1661A7LC3_G1	7	299_DOC	MMD1661A149LC3_E7	5	350_Tx	MMD1780A7LC3_G1	7	299-tri-sol	MMD1780A107LC3_C2	11	299-GDN-det	MMD2309A75LC3_C10	11	908 tg DOCmem	MMD2309A280LC3_H11	8	909 tg Tx100det	MMD2309A174LC3_F10	14	908 tg Tx100mem	MMD2309A324LC3_D5	4	917 wt GDNdet	MMD1983A12LC3_12	4	WT-746	MMD1987A19LC3_19	3	KI-066	MMD2761A4LC3_44_4	4	1-TXmem	MMD2761A41LC3_p2_66_1	1	5-GDNdet	MMD2493A8LC3_636_4	4	2-DOCmem-Wt	MMD2506A23LC3_371_3	3	6-Tg-Txdet	MMD2746A7LC3_636_3	3	2-TXmem	MMD2746A38LC3_p2_021_2	2	4-GDNdet	MMD2555A27LC3_P2_A3
	MMD1661A8LC3_H1	8	299_DOC	MMD1661A165LC3_E9	5	351_Tx	MMD1780A8LC3_H1	8	299-tri-sol	MMD1780A108LC3_D2	12	299-GDN-det	MMD2309A91LC3_C12	11	909 tg DOCmem	MMD2309A281LC3_A12	9	909 tg Tx100det	MMD2309A100LC3_D1	4	834 wt Tx100mem	MMD2309A325LC3_E5	5	917 wt GDNdet	MMD1983A16LC3_16	4	KI-059	MMD1987A23LC3_23	3	KI-069	MMD2761A16LC3_59_4	4	4-TXmem	MMD2761A29LC3_p2_45_1	1	2-GDNdet	MMD2493A8LC3_636_4	4	2-DOCmem-Wt	MMD2506A2LC3_635_2	2	1-WT-Txdet	MMD2746A11LC3_637_3	3	3-TXmem	MMD2746A41LC3_p2_297_1	1	5-GDNdet	MMD2555A27LC3_P2_A3
	MMD1661A8LC3_H1	8	299_DOC	MMD1661A181LC3_E11	5	352_Tx	MMD1780A9LC3_A2	9	299-tri-sol	MMD1780A121LC3_A4	9	300-GDN-det	MMD2309A4LC3_D1	4	834 wt DOCmem	MMD2309A199LC3_G1	7	834 wt Tx100det	MMD2309A116LC3_D3	4	907 wt Tx100mem	MMD2309A326LC3_F5	6	917 wt GDNdet	MMD1983A16LC3_16	4	KI-059	MMD1987A5LC3_5	1	WT-745	MMD2761A4LC3_44_4	4	1-TXmem	MMD2761A41LC3_p2_66_1	1	5-GDNdet	MMD2493A8LC3_636_4	4	2-DOCmem-Wt	MMD2506A6LC3_636_2	2	2-WT-Txdet	MMD2746A15LC3_021_3	3	4-TXmem	MMD2746A42LC3_p2_297_2	2	5-GDNdet	MMD2555A28LC3_P2_A4
	MMD1661A8LC3_H1	8	299_DOC	MMD1661A181LC3_E11	5	352_Tx	MMD1780A10LC3_B2	10	299-tri-sol	MMD1780A122LC3_B4	10	300-GDN-det	MMD2309A52LC3_D7	4	817 tg DOCmem	MMD2309A231LC3_G5	7	917 wt Tx100det	MMD2309A132LC3_D5	4	917 wt Tx100mem	MMD2309A326LC3_F5	6	917 wt GDNdet	MMD1983A20LC3_20	4	KI-066	MMD1987A9LC3_9	1	WT-746	MMD2761A8LC3_45_4	4	2-TXmem	MMD2761A45LC3_p2_69_1	1	6-GDNdet	MMD2493A12LC3_637_4	4	3-DOCmem-Wt	MMD2506A3LC3_635_3	3	1-WT-Txdet	MMD2746A19LC3_297_3	3	5-TXmem	MMD2746A45LC3_p2_371_1	1	6-GDNdet	MMD2555A28LC3_P2_A4
	MMD1661A8LC3_H1	8	299_DOC	MMD1661A101LC3_E1	5	299_Tx	MMD1780A3LC3_C1	3	299-tri-sol	MMD1780A122LC3_B4	10	300-GDN-det	MMD2309A68LC3_D9	4	908 tg DOCmem	MMD2309A247LC3_G7	7	817 tg Tx100det	MMD2309A148LC3_D7	4	817 tg Tx100mem	MMD2309A327LC3_G5	7	917 wt GDNdet	MMD1983A20LC3_20	4	KI-066	MMD1987A17LC3_17	1	KI-066	MMD2761A16LC3_59_4	4	4-TXmem	MMD2761A28LC3_p2_44_4	4	1-GDNdet	MMD2493A16LC3_021_4	4	4-DOCmem-Tg	MMD2506A11LC3_637_3	3	3-WT-Txdet	MMD2746A23LC3_371_3	3	6-TXmem	MMD2746A28LC3_p2_635_4	4	1-GDNdet	MMD2555A30LC3_P2_B2
	MMD1661A8LC3_H1	8	299_DOC	MMD1661A101LC3_E1	5	299_Tx	MMD1780A4LC3_D1	4	299-tri-sol	MMD1780A122LC3_B4	10	300-GDN-det	MMD2309A84LC3_D11	4	909 tg DOCmem	MMD2309A248LC3_H7	8	817 tg Tx100det	MMD2309A180LC3_D11	4	909 tg Tx100mem	MMD2309A328LC3_H5	8	917 wt GDNdet	MMD1983A24LC3_24	4	KI-069	MMD1987A7LC3_7	3	WT-745	MMD2761A24LC3_69_4	4	6-TXmem	MMD2761A32LC3_p2_45_4	4	2-GDNdet	MMD2493A20LC3_297_4	4	5-DOCmem-Tg	MMD2506A15LC3_021_3	3	4-Tg-Txdet	MMD2746A3LC3_635_3	3	1-TXmem	MMD2746A32LC3_p2_636_4	4	2-GDNdet	MMD2555A30LC3_P2_B2
	MMD1661A9LC3_A2	9	299_DOC	MMD1661A102LC3_F1	6	299_Tx	MMD1780A8LC3_H1	8	299-tri-sol	MMD1780A123LC3_C4	11	300-GDN-det	MMD2309A8LC3_H1	8	834 wt DOCmem	MMD2309A248LC3_H7	8	817 tg Tx100det	MMD2309A104LC3_H1	8	834 wt Tx100mem	MMD2309A328LC3_H5	8	917 wt GDNdet	MMD1983A24LC3_24	4	KI-069	MMD1987A9LC3_9	1	WT-746	MMD2761A9LC3_46_1	1	3-TXmem	MMD2761A36LC3_p2_46_4	4	3-GDNdet	MMD2493A20LC3_297_4	4	5-DOCmem-Tg	MMD2506A15LC3_021_3	3	4-Tg-Txdet	MMD2746A3LC3_635_3	3	1-TXmem	MMD2746A36LC3_p2_637_4	4	3-GDNdet	MMD2555A34LC3_P2_C2
	MMD1661A9LC3_A2	9	299_DOC	MMD1661A117LC3_E3	5	300_Tx	MMD1780A8LC3_H1	8	299-tri-sol	MMD1780A124LC3_D4	12	300-GDN-det	MMD2309A24LC3_H3	8	907 wt DOCmem	MMD2309A263LC3_G9	7	908 tg Tx100det	MMD2309A185LC3_A12	9	909 tg Tx100mem	MMD2309A329LC3_A6	9	917 wt GDNdet	MMD1983A28LC3_28	4	WT-REM	MMD1987A13LC3_13	1	KI-059	MMD2761A21LC3_69_1r	1	6-TXmem	MMD2761A40LC3_p2_59_4	4	4-GDNdet	MMD2493A4LC3_635_4	4	1-DOCmem-Wt	MMD2506A19LC3_297_3	3	5-Tg-Txdet	MMD2746A3LC3_635_3	3	1-TXmem	MMD2746A26LC3_p2_635_2	2	1-GDNdet	MMD2555A34LC3_P2_C2
	MMD1661A10LC3_B2	10	299_DOC	MMD1661A117LC3_E3	5	300_Tx	MMD1780A9LC3_A2	9	299-tri-sol	MMD1780A124LC3_D4	12	300-GDN-det	MMD2309A40LC3_H5	8	917 wt DOCmem	MMD2309A264LC3_H9	8	908 tg Tx100det	MMD2309A121LC3_A4	9	907 wt Tx100mem	MMD2309A329LC3_A6	9	917 wt GDNdet	MMD1983A12LC3_12	4	WT-746	MMD1987A17LC3_17	1	KI-066	MMD2761A17LC3_66_1	1	5-TXmem	MMD2761A40LC3_p2_59_4	4	4-GDNdet	MMD2493A8LC3_636_4	4	2-DOCmem-Wt	MMD2506A23LC3_371_3	3	6-Tg-Txdet	MMD2746A7LC3_636_3	3	2-TXmem	MMD2746A30LC3_p2_636_2	2	2-GDNdet	MMD2555A38LC3_P2_42_2
	MMD1661A5LC3_E1	5	299_DOC	MMD1661A118LC3_F3	6	300_Tx	MMD1780A9LC3_A2	9	299-tri-sol	MMD1780A136LC3_H5	8	301-GDN-det	MMD2309A56LC3_H7	8	817 tg DOCmem	MMD2309A279LC3_G11	7	909 tg Tx100det	MMD2309A185LC3_A12	9	909 tg Tx100mem	MMD2309A329LC3_A6	9	917 wt GDNdet	MMD1983A26LC3_26	2	WT-REM	MMD1987A3LC3_3	3	WT-744	MMD2761A21LC3_69_1r	1	6-TXmem	MMD2761A40LC3_p2_59_4	4	4-GDNdet	MMD2493A12LC3_637_4	4	3-DOCmem-Wt	MMD2506A23LC3_371_3	3	6-Tg-Txdet	MMD2746A7LC3_636_3	3	2-TXmem	MMD2746A34LC3_p2_637_2	2	3-GDNdet	MMD2555A38LC3_P2_42_2
	MMD1661A3LC3_C1	3	299_DOC	MMD1661A133LC3_E5	5	301_Tx	MMD1780A9LC3_A2	9	299-tri-sol	MMD1780A137LC3_A6	9	301-GDN-det	MMD2309A57LC3_A8	9	817 tg DOCmem	MMD2309A280LC3_H11	8	909 tg Tx100det	MMD2309A120LC3_H3	8	907 wt Tx100mem	MMD2309A330LC3_B6	10	917 wt GDNdet	MMD1983A6LC3_6	2	WT-745	MMD1987A7LC3_7	3	WT-745	MMD2761A4LC3_44_4	4	1-TXmem	MMD2761A44LC3_p2_66_4	4	5-GDNdet	MMD2493A16LC3_021_4	4	4-DOCmem-Tg	MMD2506A1LC3_635_1	1	1-WT-Txdet	MMD2746A7LC3_636_3	3	2-TXmem	MMD2746A38LC3_p2_021_2	2	4-GDNdet	MMD2555A42LC3_P2_43_2
	MMD1661A5LC3_E1	5	299_DOC	MMD1661A133LC3_E5	5	301_Tx	MMD1780A8LC3_H1	8	299-tri-sol	MMD1780A138LC3_B6	10	301-GDN-det	MMD2309A72LC3_H9	8	908 tg DOCmem	MMD2309A233LC3_A6	9	917 wt Tx100det	MMD2309A166LC3_F9	6	908 tg Tx100mem	MMD2309A330LC3_B6	10	917 wt GDNdet	MMD1983A10LC3_10	2	WT-746	MMD1987A11LC3_11	3	WT-746	MMD2761A8LC3_45_4	4	2-TXmem	MMD2761A44LC3_p2_66_4	4	5-GDNdet	MMD2493A20LC3_297_4	4	5-DOCmem-Tg	MMD2506A5LC3_636_1	1	2-WT-Txdet	MMD2746A11LC3_637_3	3	3-TXmem	MMD2746A42LC3_p2_297_2	2	5-GDNdet	MMD2555A42LC3_P2_43_2
	MMD1661A6LC3_F1	6	299_DOC	MMD1661A133LC3_E5	5	301_Tx	MMD1780A9LC3_A2	9	299-tri-sol	MMD1780A138LC3_B6	10	301-GDN-det	MMD2309A24LC3_H3	8	907 wt DOCmem	MMD2309A249LC3_A8	9	817 tg Tx100det	MMD2309A166LC3_F9	6	908 tg Tx100mem	MMD2309A330LC3_B6	10	917 wt GDNdet	MMD1983A14LC3_14	2	KI-059	MMD1987A2LC3_2	2	WT-744	MMD2761A12LC3_46_4	4	3-TXmem	MMD2761A48LC3_p2_69_4	4	6-GDNdet	MMD2493A2LC3_635_2	2	1-DOCmem-Wt	MMD2506A9LC3_637_1	1	3-WT-Txdet	MMD2746A11LC3_637_3	3	3-TXmem	MMD2746A46LC3_p2_371_2	2	6-GDNdet	MMD2555A46LC3_P2_44_2
	MMD1661A12LC3_D2	12	299_DOC	MMD1661A134LC3_F5	6	301_Tx	MMD1780A10LC3_B2	10	299-tri-sol	MMD1780A138LC3_B6	10	301-GDN-det	MMD2309A24LC3_H3	8	907 wt DOCmem	MMD2309A265LC3_A10	9	908 tg Tx100det	MMD2309A158LC3_F8	14	817 tg Tx100mem	MMD2309A330LC3_B6	10	917 wt GDNdet	MMD1983A10LC3_10	2	WT-746	MMD1987A22LC3_22	2	KI-069	MMD2761A20LC3_66_4	4	5-TXmem	MMD2761A28LC3_p2_44_4	4	1-GDNdet	MMD2493A6LC3_636_2	2	2-DOCmem-Wt	MMD2506A10LC3_637_2	2	3-WT-Txdet	MMD2746A11LC3_637_3	3	3-TXmem	MMD2746A26LC3_p2_635_2	2	1-GDNdet	MMD2555A46LC3_P2_44_2
	MMD1661A14LC3_F2	14	299_DOC	MMD1661A149LC3_E7	5	350_Tx	MMD1780A9LC3_A2	9	299-tri-sol	MMD1780A138LC3_B6	10	301-GDN-det	MMD2309A40LC3_H5	8	917 wt DOCmem	MMD2309A281LC3_A12	9	909 tg Tx100det	MMD2309A190LC3_F12	14	909 tg Tx100mem	MMD2309A331LC3_C6	11	917 wt GDNdet	MMD1983A14LC3_14	2	KI-059	MMD1987A6LC3_6	2	WT-745	MMD2761A20LC3_66_4	4	5-TXmem	MMD2761A32LC3_p2_45_4	4	2-GDNdet	MMD2493A10LC3_637_2	2	3-DOCmem-Wt	MMD2506A13LC3_021_1	1	4-Tg-Txdet	MMD2746A15LC3_021_3	3	4-TXmem	MMD2746A25LC3_p2_635_1	1	1-GDNdet	MMD2555A47LC3_P2_44_3
	MMD1661A5LC3_E1	5	299_DOC	MMD1661A149LC3_E7	5	350_Tx	MMD1780A9LC3_A2	9	299-tri-sol	MMD1780A138LC3_B6	10	301-GDN-det	MMD2309A40LC3_H5	8	917 wt DOCmem	MMD2309A197LC3_E1	5	834 wt Tx100det	MMD2309A174LC3_F10	14	908 tg Tx100mem	MMD2309A332LC3_D6	12	917 wt GDNdet	MMD1983A9LC3_9	1	WT-746	MMD1987A10LC3_10	2	WT-746	MMD2761A24LC3_69_4	4	6-TXmem	MMD2761A36LC3_p2_46_4	4	3-GDNdet	MMD2493A14LC3_021_2	2	4-DOCmem-Tg	MMD2506A21LC3_371_1	1	6-Tg-Txdet	MMD2746A15LC3_021_3	3	4-TXmem	MMD2746A29LC3_p2_636_1	1	2-GDNdet	MMD2555A47LC3_P2_44_3
	MMD1661A6LC3_F1	6	299_DOC	MMD1661A149LC3_E7	5	350_Tx	MMD1780A9LC3_A2	9	299-tri-sol	MMD1780A138LC3_B6	10	301-GDN-det	MMD2309A56LC3_H7	8	817 tg DOCmem	MMD2309A198LC3_F1	6	834 wt Tx100det	MMD2309A106LC3_B2	10	834 wt Tx100mem	MMD2309A341LC3_E7	5	817 tg GDNdet	MMD1983A25LC3_25	1	WT-REM	MMD1987A14LC3_14	2	KI-059	MMD2761A24LC3_69_4	4	6-TXmem	MMD2761A40LC3_p2_59_4	4	4-GDNdet	MMD2493A18LC3_297_2	2	5-DOCmem-Tg	MMD2506A10LC3_637_2	2	3-WT-Txdet	MMD2746A15LC3_021_3	3	4-TXmem	MMD2746A33LC3_p2_637_1	1	3-GDNdet	MMD2555A47LC3_P2_44_3
	MMD1661A15LC3_G2	15	299_DOC	MMD1661A150LC3_F7	6	350_Tx	MMD1780A10LC3_B2	10	299-tri-sol	MMD1780A139LC3_C6	11	301-GDN-det	MMD2309A56LC3_H7	8	817 tg DOCmem	MMD2309A213LC3_E3	5	907 wt Tx100det	MMD2309A122LC3_B4	10	907 wt Tx100mem	MMD2309A343LC3_G7	7	817 tg GDNdet	MMD1983A1LC3_1	1	WT-744	MMD1987A22LC3_22	2	KI-069	MMD2761A24LC3_69_4	4	6-TXmem	MMD2761A40LC3_p2_59_4	4	4-GDNdet	MMD2493A22LC3_371_2	2	6-DOCmem-Tg	MMD2506A14LC3_021_2	2	4-Tg-Txdet	MMD2746A19LC3_297_3	3	5-TXmem	MMD2746A37LC3_p2_021_1	1	4-GDNdet	MMD2555A47LC3_P2_44_3
	MMD1661A6LC3_F1	6	299_DOC	MMD1661A151LC3_G7	7	350_Tx	MMD1780A10LC3_B2	10	299-tri-sol	MMD1780A139LC3_C6	11	301-GDN-det	MMD2309A72LC3_H9	8	908 tg DOCmem	MMD2309A229LC3_E5	5	917 wt Tx100det	MMD2309A138LC3_B6	10	917 wt Tx100mem	MMD2309A344LC3_H7	8	817 tg GDNdet	MMD1983A5LC3_5	1	WT-745	MMD1987A6LC3_6	2	WT-745	MMD2761A6LC3_45_2	2	2-TXmem	MMD2761A44LC3_p2_66_4	4	5-GDNdet	MMD2493A4LC3_635_4	4	1-DOCmem-Wt	MMD2506A13LC3_021_1	1	4-Tg-Txdet	MMD2746A19LC3_297_3	3	5-TXmem	MMD2746A41LC3_p2_297_1	1	5-GDNdet	MMD2555A48LC3_P2_44_4
	MMD1661A6LC3_F1	6	299_DOC	MMD1661A166LC3_F9	6	351_Tx	MMD1780A10LC3_B2	10	299-tri-sol	MMD1780A140LC3_D6	12	301-GDN-det	MMD2309A88LC3_H11	8	909 tg DOCmem	MMD2309A245LC3_E7	5	817 tg Tx100det	MMD2309A155LC3_C8	11	817 tg Tx100mem	MMD2309A345LC3_A8	9	817 tg GDNdet	MMD1983A6LC3_6	2	WT-745	MMD1987A10LC3_10	2	WT-746	MMD2761A14LC3_59_2	2	4-TXmem	MMD2761A48LC3_p2_69_4	4	6-GDNdet	MMD2493A8LC3_636_4	4	2-DOCmem-Wt	MMD2506A3LC3_635_3	3	1-WT-Txdet	MMD2746A19LC3_297_3	3	5-TXmem	MMD2746A45LC3_p2_371_1	1	6-GDNdet	MMD2555A48LC3_P2_44_4
	MMD1661A14LC3_F2	14	299_DOC	MMD1661A181LC3_E11	5	352_Tx	MMD1780A10LC3_B2	10	299-tri-sol	MMD1780A153LC3_A8	9	350-GDN-det	MMD2309A84LC3_D11	4	909 tg DOCmem	MMD2309A261LC3_E9	5	908 tg Tx100det	MMD2309A171LC3_C10	11	908 tg Tx100mem	MMD2309A345LC3_A8	9	817 tg GDNdet	MMD1983A9LC3_9	1	WT-746	MMD1987A14LC3_14	2	KI-059	MMD2761A18LC3_66_2	2	5-TXmem	MMD2761A28LC3_p2_44_4	4	1-GDNdet	MMD2493A12LC3_637_4	4	3-DOCmem-Wt	MMD2506A11LC3_637_3	3	3-WT-Txdet	MMD2746A23LC3_371_3	3	6-TXmem	MMD2746A35LC3_p2_637_3	3	3-GDNdet	MMD2555A27LC3_P2_A3
	MMD1661A15LC3_G2	15	299_DOC	MMD1661A181LC3_E11	5	352_Tx	MMD1780A5LC3_E1	5	299-tri-sol	MMD1780A153LC3_A8	9	350-GDN-det	MMD2309A8LC3_H1	8	834 wt DOCmem	MMD2309A262LC3_F9	6	908 tg Tx100det	MMD2309A187LC3_C12	11	909 tg Tx100mem	MMD2309A345LC3_A8	9	817 tg GDNdet	MMD1983A17LC3_17	1	KI-066	MMD1987A18LC3_18	2	KI-066	MMD2761A22LC3_69_2r	2	6-TXmem	MMD2761A28LC3_p2_44_4	4	1-GDNdet	MMD2493A16LC3_021_4	4	4-DOCmem-Tg	MMD2506A2LC3_635_2	2	1-WT-Txdet	MMD2746A23LC3_371_3	3	6-TXmem	MMD2746A39LC3_p2_021_3	3	4-GDNdet	MMD2555A31LC3_P2_B3
	MMD1661A15LC3_G2	15	299_DOC	MMD1661A182LC3_F11	6	352_Tx	MMD1780A5LC3_E1	5	299-tri-sol	MMD1780A153LC3_A8	9	350-GDN-det	MMD2309A56LC3_H7	8	817 tg DOCmem	MMD2309A260LC3_D9	4	908 tg Tx100det	MMD2309A155LC3_C8	11	817 tg Tx100mem	MMD2309A346LC3_B8	10	817 tg GDNdet	MMD1983A18LC3_18	2	KI-066	MMD1987A22LC3_22	2	KI-069	MMD2761A1LC3_44_1	1	1-TXmem	MMD2761A32LC3_p2_45_4	4	2-GDNdet	MMD2493A20LC3_297_4	4	5-DOCmem-Tg	MMD2506A2LC3_635_2	2	1-WT-Txdet	MMD2746A23LC3_371_3	3	6-TXmem	MMD2746A39LC3_p2_021_3	3	4-GDNdet	MMD2555A35LC3_P2_C3
	MMD1661A8LC3_H1	8	299_DOC	MMD1661A104LC3_H1	8	299_Tx	MMD1780A5LC3_E1	5	299-tri-sol	MMD1780A154LC3_B8	10	350-GDN-det	MMD2309A72LC3_H9	8	908 tg DOCmem	MMD2309A216LC3_H3	8	907 wt Tx100det	MMD2309A136LC3_H5	8	917 wt Tx100mem	MMD2309A346LC3_B8	10	817 tg GDNdet	MMD1983A19LC3_19	3	KI-066	MMD1987A2LC3_2	2	WT-744	MMD2761A9LC3_46_1	1	3-TXmem	MMD2761A36LC3_p2_46_4	4	3-GDNdet	MMD2493A2LC3_635_2	2	1-DOCmem-Wt	MMD2506A2LC3_635_2	2	1-WT-Txdet	MMD2746A2LC3_635_2	2	1-TXmem	MMD2746A43LC3_p2_297_3	3	5-GDNdet	MMD2555A39LC3_P2_42_3
	MMD1661A4LC3_D1	4	299_DOC	MMD1661A120LC3_H3	8	300_Tx	MMD1780A5LC3_E1	5	299-tri-sol	MMD1780A154LC3_B8	10	350-GDN-det	MMD2309A59LC3_C8	11	817 tg DOCmem	MMD2309A264LC3_H9	8	908 tg Tx100det	MMD2309A152LC3_H7	8	817 tg Tx100mem	MMD2309A346LC3_B8	10	817 tg GDNdet	MMD1983A21LC3_21	1	KI-069	MMD1987A6LC3_6	2	WT-745	MMD2761A21LC3_69_1r	1	6-TXmem	MMD2761A44LC3_p2_66_4	4	5-GDNdet	MMD2493A1LC3_635_1	1	1-DOCmem-Wt	MMD2506A3LC3_635_3	3	1-WT-Txdet	MMD2746A6LC3_636_2	2	2-TXmem	MMD2746A43LC3_p2_297_3	3	5-GDNdet	MMD2555A43LC3_P2_43_3
	MMD1661A4LC3_D1	4	299_DOC	MMD1661A136LC3_H5	8	301_Tx	MMD1780A11LC3_C2	11	299-tri-sol	MMD1780A154LC3_B8	10	350-GDN-det	MMD2309A41LC3_A6	9	917 wt DOCmem	MMD2309A232LC3_H5	8	917 wt Tx100det	MMD2309A185LC3_A12	9	909 tg Tx100mem	MMD2309A346LC3_B8	10	817 tg GDNdet	MMD1983A22LC3_22	2	KI-069	MMD1987A22LC3_22	2	KI-069	MMD2761A21LC3_69_1r	1	6-TXmem	MMD2761A29LC3_p2_45_1	1	2-GDNdet	MMD2493A5LC3_636_1	1	2-DOCmem-Wt	MMD2506A6LC3_636_2	2	2-WT-Txdet	MMD2746A10LC3_637_2	2	3-TXmem	MMD2746A47LC3_p2_371_3	3	6-GDNdet	MMD2555A47LC3_P2_44_3
	MMD1661A5LC3_E1	5	299_DOC	MMD1661A136LC3_H5	8	301_Tx	MMD1780A2LC3_B1	2	299-tri-sol	MMD1780A154LC3_B8	10	350-GDN-det	MMD2309A10LC3_B2	10	834 wt DOCmem	MMD2309A232LC3_H5	8	917 wt Tx100det	MMD2309A108LC3_D2	12	834 wt Tx100mem	MMD2309A346LC3_B8	10	817 tg GDNdet	MMD1983A23LC3_23	3	KI-069	MMD1987A17LC3_17	1	KI-066	MMD2761A9LC3_46_1	1	3-TXmem	MMD2761A37LC3_p2_59_1	1	4-GDNdet	MMD2493A9LC3_637_1	1	3-DOCmem-Wt	MMD2506A6LC3_636_2	2	2-WT-Txdet	MMD2746A14LC3_021_2	2	4-TXmem	MMD2746A30LC3_p2_636_2	2	2-GDNdet	MMD2555A38LC3_P2_42_2
	MMD1661A9LC3_A2	9	299_DOC	MMD1661A152LC3_H7	8	350_Tx	MMD1780A6LC3_F1	6	299-tri-sol	MMD1780A154LC3_B8	10	350-GDN-det	MMD2309A42LC3_B6	10	917 wt DOCmem	MMD2309A232LC3_H5	8	917 wt Tx100det	MMD2309A109LC3_E2	13	834 wt Tx100mem	MMD2309A347LC3_C8	11	817 tg GDNdet	MMD1983A10LC3_10	2	WT-746	MMD1987A21LC3_21	1	KI-069	MMD2761A2LC3_44_2	2	1-TXmem	MMD2761A45LC3_p2_69_1	1	6-GDNdet	MMD2493A9LC3_637_1	1	3-DOCmem-Wt	MMD2506A6LC3_636_2	2	2-WT-Txdet	MMD2746A2LC3_635_2	2	1-TXmem	MMD2746A46LC3_p2_371_2	2	6-GDNdet	MMD2555A30LC3_P2_B2
	MMD1661A10LC3_B2	10	299_DOC	MMD1661A152LC3_H7	8	350_Tx	MMD1780A6LC3_F1	6	299-tri-sol	MMD1780A154LC3_B8	10	350-GDN-det	MMD2309A58LC3_B8	10	817 tg DOCmem	MMD2309A264LC3_H9	8	908 tg Tx100det	MMD2309A124LC3_D4	12	907 wt Tx100mem	MMD2309A347LC3_C8	11	817 tg GDNdet	MMD1983A10LC3_10	2	WT-746	MMD1987A2LC3_2	2	WT-744	MMD2761A5LC3_45_1	1	2-TXmem	MMD2761A27LC3_p2_44_3	3	1-GDNdet	MMD2493A9LC3_637_1	1	3-DOCmem-Wt	MMD2506A6LC3_636_2	2	2-WT-Txdet	MMD2746A6LC3_636_2	2	2-TXmem	MMD2746A27LC3_p2_635_3	3	1-GDNdet	MMD2555A34LC3_P2_C2
	MMD1661A7LC3_G1	7	299_DOC	MMD1661A168LC3_H9	8	351_Tx	MMD1780A6LC3_F1	6	299-tri-sol	MMD1780A155LC3_C8	11	350-GDN-det	MMD2309A74LC3_B10	10	908 tg DOCmem	MMD2309A281LC3_A12	9	909 tg Tx100det	MMD2309A125LC3_E4	13	907 wt Tx100mem	MMD2309A348LC3_D8	12	817 tg GDNdet	MMD1983A14LC3_14	2	KI-059	MMD1987A2LC3_2	2	WT-744	MMD2761A9LC3_46_1	1	3-TXmem	MMD2761A28LC3_p2_44_4	4	1-GDNdet	MMD2493A13LC3_021_1	1	4-DOCmem-Tg	MMD2506A7LC3_636_3	3	2-WT-Txdet	MMD2746A6LC3_636_2	2	2-TXmem	MMD2746A31LC3_p2_636_3	3	2-GDNdet	MMD2555A38LC3_P2_42_2
	MMD1661A4LC3_D1	4	299_DOC	MMD1661A168LC3_H9	8	351_Tx	MMD1780A6LC3_F1	6	299-tri-sol	MMD1780A155LC3_C8	11	350-GDN-det	MMD2309A90LC3_B12	10	909 tg DOCmem	MMD2309A220LC3_D4r	12	907 wt Tx100det	MMD2309A140LC3_D6	12	917 wt Tx100mem	MMD2309A349LC3_E8	13	817 tg GDNdet	MMD1983A14LC3_14	2	KI-059	MMD1987A6LC3_6	2	WT-745	MMD2761A9LC3_46_1	1	3-TXmem	MMD2761A31LC3_p2_45_3	3	2-GDNdet	MMD2493A17LC3_297_1	1	5-DOCmem-Tg	MMD2506A10LC3_637_2	2	3-WT-Txdet	MMD2746A10LC3_637_2	2	3-TXmem	MMD2746A26LC3_p2_635_2	2	1-GDNdet	MMD2555A42LC3_P2_43_2
	MMD1661A8LC3_H1	8	299_DOC	MMD1661A184LC3_H11	8	352_Tx	MMD1780A7LC3_G1	7	299-tri-sol	MMD1780A156LC3_D8	12	350-GDN-det	MMD2309A10LC3_B2	10	834 wt DOCmem	MMD2309A221LC3_E4	13	907 wt Tx100det	MMD2309A141LC3_E6	13	917 wt Tx100mem	MMD2309A350LC3_F8	14	817 tg GDNdet	MMD1983A18LC3_18	2	KI-066	MMD1987A10LC3_10	2	WT-746	MMD2761A13LC3_59_1	1	4-TXmem	MMD2761A31LC3_p2_45_3	3	2-GDNdet	MMD2493A12LC3_637_4	4	3-DOCmem-Wt	MMD2506A10LC3_637_2	2	3-WT-Txdet	MMD2746A14LC3_021_2	2	4-TXmem	MMD2746A25LC3_p2_635_1	1	1-GDNdet	MMD2555A46LC3_P2_44_2
	MMD1661A12LC3_D2	12	299_DOC	MMD1661A108LC3_D2	12	299_Tx	MMD1780A6LC3_F1	6	299-tri-sol	MMD1780A156LC3_D8	12	350-GDN-det	MMD2309A26LC3_B4	10	907 wt DOCmem	MMD2309A253LC3_E8	13	817 tg Tx100det	MMD2309A156LC3_D8	12	817 tg Tx100mem	MMD2309A357LC3_E9	5	908 tg GDNdet	MMD1983A22LC3_22	2	KI-069	MMD1987A2LC3_2	2	WT-744	MMD2761A21LC3_69_1r	1	6-TXmem	MMD2761A34LC3_p2_46_2	2	3-GDNdet	MMD2493A1LC3_635_1	1	1-DOCmem-Wt	MMD2506A11LC3_637_3	3	3-WT-Txdet	MMD2746A18LC3_297_2	2	5-TXmem	MMD2746A27LC3_p2_635_3	3	1-GDNdet	MMD2555A47LC3_P2_44_3
	MMD1661A2LC3_B1	2	299_DOC	MMD1661A109LC3_E2	13	299_Tx	MMD1780A6LC3_F1	6	299-tri-sol	MMD1780A169LC3_A10	9	351-GDN-det	MMD2309A42LC3_B6	10	917 wt DOCmem	MMD2309A269LC3_E10	13	908 tg Tx100det	MMD2309A157LC3_E8	13	817 tg Tx100mem	MMD2309A359LC3_G9	7	908 tg GDNdet	MMD1983A22LC3_22	2	KI-069	MMD1987A10LC3_10	2	WT-746	MMD2761A1LC3_44_1	1	1-TXmem	MMD2761A35LC3_p2_46_3	3	3-GDNdet	MMD2493A4LC3_635_4	4	1-DOCmem-Wt	MMD2506A14LC3_021_2	2	4-Tg-Txdet	MMD2746A22LC3_371_2	2	6-TXmem	MMD2746A27LC3_p2_635_3	3	1-GDNdet	MMD2555A26LC3_P2_A2
	MMD1661A8LC3_H1	8	299_DOC	MMD1661A109LC3_E2	13	299_Tx	MMD1780A6LC3_F1	6	299-tri-sol	MMD1780A169LC3_A10	9	351-GDN-det	MMD2309A74LC3_B10	10	908 tg DOCmem	MMD2309A285LC3_E12	13	909 tg Tx100det	MMD2309A172LC3_D10	12	908 tg Tx100mem	MMD2309A360LC3_H9	8	908 tg GDNdet	MMD1983A26LC3_26	2	WT-REM	MMD1987A14LC3_14	2	KI-059	MMD2761A3LC3_44_3	3	1-TXmem	MMD2761A35LC3_p2_46_3	3	3-GDNdet	MMD2493A4LC3_635_4	4	1-DOCmem-Wt	MMD2506A14LC3_021_2	2	4-Tg-Txdet	MMD2746A2LC3_635_2	2	1-TXmem	MMD2746A31LC3_p2_636_3	3	2-GDNdet	MMD2555A27LC3_P2_A3
	MMD1661A5LC3_E1	5	299_DOC	MMD1661A124LC3_D4	12	300_Tx	MMD1780A1LC3_A1	1	299-tri-sol	MMD1780A169LC3_A10	9	351-GDN-det	MMD2309A8LC3_H1	8	834 wt DOCmem	MMD2309A205LC3_E2	13	834 wt Tx100det	MMD2309A173LC3_E10	13	908 tg Tx100mem	MMD2309A361LC3_A10	9	908 tg GDNdet	MMD1983A18LC3_18	2	KI-066	MMD1987A14LC3_14	2	KI-059	MMD2761A3LC3_44_3	3	1-TXmem	MMD2761A35LC3_p2_46_3	3	3-GDNdet	MMD2493A8LC3_636_4	4	2-DOCmem-Wt	MMD2506A15LC3_021_3	3	4-Tg-Txdet	MMD2746A2LC3_635_2	2	1-TXmem	MMD2746A31LC3_p2_636_3	3	2-GDNdet	MMD2555A42LC3_P2_43_2
	MMD1661A9LC3_A2	9	299_DOC	MMD1661A125LC3_E4	13	300_Tx	MMD1780A8LC3_H1	8	299-tri-sol	MMD1780A170LC3_B10	10	351-GDN-det	MMD2309A24LC3_H3	8	907 wt DOCmem	MMD2309A201LC3_A2	9	834 wt Tx100det	MMD2309A133LC3_E5	5	917 wt Tx100mem	MMD2309A361LC3_A10	9	908 tg GDNdet	MMD1983A4LC3_4	3	WT-744	MMD1987A18LC3_18	2	KI-066	MMD2761A7LC3_45_3	3	2-TXmem	MMD2761A39LC3_p2_59_3	3	4-GDNdet	MMD2493A12LC3_637_4	4	3-DOCmem-Wt	MMD2506A17LC3_297_1	1	5-Tg-Txdet	MMD2746A6LC3_636_2	2	2-TXmem	MMD2746A35LC3_p2_637_3	3	3-GDNdet	MMD2555A47LC3_P2_44_3
	MMD1661A4LC3_D1	4	299_DOC	MMD1661A125LC3_E4	13	300_Tx	MMD1780A4LC3_D1	4	299-tri-sol	MMD1780A170LC3_B10	10	351-GDN-det	MMD2309A40LC3_H5	8	917 wt DOCmem	MMD2309A217LC3_A4	9	907 wt Tx100det	MMD2309A136LC3_H5	8	917 wt Tx100mem	MMD2309A362LC3_B10	10	908 tg GDNdet	MMD1983A8LC3_8	4	WT-745	MMD1987A22LC3_22	2	KI-069	MMD2761A11LC3_46_3	3	3-TXmem	MMD2761A39LC3_p2_59_3	3	4-GDNdet	MMD2493A16LC3_021_4	4	4-DOCmem-Tg	MMD2506A18LC3_297_2	2	5-Tg-Txdet	MMD2746A10LC3_637_2	2	3-TXmem	MMD2746A39LC3_p2_021_3	3	4-GDNdet	MMD2555A28LC3_P2_A4
	MMD1661A4LC3_D1	4	299_DOC	MMD1661A140LC3_D6	12	301_Tx	MMD1780A5LC3_E1	5	299-tri-sol	MMD1780A170LC3_B10	10	351-GDN-det	MMD2309A56LC3_H7	8	817 tg DOCmem	MMD2309A217LC3_A4	9	907 wt Tx100det	MMD2309A123LC3_C4	11	907 wt Tx100mem	MMD2309A362LC3_B10	10	908 tg GDNdet	MMD1983A20LC3_20	4	KI-066	MMD1987A22LC3_22	2	KI-069	MMD2761A15LC3_59_3	3	4-TXmem	MMD2761A40LC3_p2_59_4	4	4-GDNdet	MMD2493A20LC3_297_4	4	5-DOCmem-Tg	MMD2506A18LC3_297_2	2	5-Tg-Txdet	MMD2746A4LC3_635_4	4	1-TXmem	MMD2746A39LC3_p2_021_3	3	4-GDNdet	MMD2555A31LC3_P2_B3
	MMD1661A5LC3_E1	5	299_DOC	MMD1661A140LC3_D6	12	301_Tx	MMD1780A5LC3_E1	5	299-tri-sol	MMD1780A170LC3_B10	10	351-GDN-det	MMD2309A56LC3_H7	8	817 tg DOCmem	MMD2309A233LC3_A6	9	917 wt Tx100det	MMD2309A187LC3_C12	11	909 tg Tx100mem	MMD2309A362LC3_B10	10	908 tg GDNdet	MMD1983A24LC3_24	4	KI-069	MMD1987A3LC3_3	3	WT-744	MMD2761A15LC3_59_3	3	4-TXmem	MMD2761A42LC3_p2_66_2	2	5-GDNdet	MMD2493A2LC3_635_2	2	1-DOCmem-Wt	MMD2506A19LC3_297_3	3	5-Tg-Txdet	MMD2746A12LC3_637_4	4	3-TXmem	MMD2746A43LC3_p2_297_3	3	5-GDNdet	MMD2555A35LC3_P2_C3
	MMD1661A3LC3_C1	3	299_DOC	MMD1661A141LC3_E6	13	301_Tx	MMD1780A5LC3_E1	5	299-tri-sol	MMD1780A170LC3_B10	10	351-GDN-det	MMD2309A72LC3_H9	8	908 tg DOCmem	MMD2309A265LC3_A10	9	908 tg Tx100det	MMD2309A126LC3_F4	14	907 wt Tx100mem	MMD2309A363LC3_C10	11	908 tg GDNdet	MMD1983A28LC3_28	4	WT-REM	MMD1987A7LC3_7	3	WT-745	MMD2761A19LC3_66_3	3	5-TXmem	MMD2761A43LC3_p2_66_3	3	5-GDNdet	MMD2493A2LC3_635_2	2	1-DOCmem-Wt	MMD2506A21LC3_371_1	1	6-Tg-Txdet	MMD2746A2LC3_635_2	2	1-TXmem	MMD2746A47LC3_p2_371_3	3	6-GDNdet	MMD2555A39LC3_P2_42_3
	MMD1661A4LC3_D1	4	299_DOC	MMD1661A141LC3_E6	13	301_Tx	MMD1780A11LC3_C2	11	299-tri-sol	MMD1780A170LC3_B10	10	351-GDN-det	MMD2309A88LC3_H11	8	909 tg DOCmem	MMD2309A281LC3_A12	9	909 tg Tx100det	MMD2309A174LC3_F10	14	908 tg Tx100mem	MMD2309A363LC3_C10	11	908 tg GDNdet	MMD1983A3LC3_3	3	WT-744	MMD1987A11LC3_11	3	WT-746	MMD2761A19LC3_66_3	3	5-TXmem	MMD2761A44LC3_p2_66_4	4	5-GDNdet	MMD2493A6LC3_636_2	2	2-DOCmem-Wt	MMD2506A22LC3_371_2	2	6-Tg-Txdet	MMD2746A6LC3_636_2	2	2-TXmem	MMD2746A47LC3_p2_371_3	3	6-GDNdet	MMD2555A43LC3_P2_43_3
	MMD1661A4LC3_D1	4	299_DOC	MMD1661A156LC3_D8	12	350_Tx	MMD1780A11LC3_C2	11	299-tri-sol	MMD1780A170LC3_B10	10	351-GDN-det	MMD2309A9LC3_A2	9	834 wt DOCmem	MMD2309A279LC3_G11	7	909 tg Tx100det	MMD2309A190LC3_F12	14	909 tg Tx100mem	MMD2309A364LC3_D10	12	908 tg GDNdet	MMD1983A7LC3_7	3	WT-745	MMD1987A15LC3_15	3	KI-059	MMD2761A23LC3_69_3	3	6-TXmem	MMD2761A48LC3_p2_69_4	4	6-GDNdet	MMD2493A6LC3_636_2	2	2-DOCmem-Wt	MMD2506A22LC3_371_2	2	6-Tg-Txdet	MMD2746A10LC3_637_2	2	3-TXmem	MMD2746A28LC3_p2_635_4	4	1-GDNdet	MMD2555A27LC3_P2_A3
	MMD1661A5LC3_E1	5	299_DOC	MMD1661A157LC3_E8	13	350_Tx	MMD1780A8LC3_H1	8	299-tri-sol	MMD1780A171LC3_C10	11	351-GDN-det	MMD2309A57LC3_A8	9	817 tg DOCmem	MMD2309A200LC3_H1	8	834 wt Tx100det	MMD2309A106LC3_B2	10	834 wt Tx100mem	MMD2309A365LC3_E10	13	908 tg GDNdet	MMD1983A11LC3_11	3	WT-746	MMD1987A19LC3_19	3	KI-066	MMD2761A2LC3_44_2	2	1-TXmem	MMD2761A29LC3_p2_45_1	1	2-GDNdet	MMD2493A14LC3_021_2	2	4-DOCmem-Tg	MMD2506A23LC3_371_3	3	6-Tg-Txdet	MMD2746A10LC3_637_2	2	3-TXmem	MMD2746A36LC3_p2_637_4	4	3-GDNdet	MMD2555A31LC3_P2_B3
	MMD1661A12LC3_D2	12	299_DOC	MMD1661A172LC3_D10	12	351_Tx	MMD1780A9LC3_A2	9	299-tri-sol	MMD1780A171LC3_C10	11	351-GDN-det	MMD2309A44LC3_D6	12	917 wt DOCmem	MMD2309A216LC3_H3	8	907 wt Tx100det	MMD2309A122LC3_B4	10	907 wt Tx100mem	MMD2309A366LC3_F10	14	908 tg GDNdet	MMD1983A19LC3_19	3	KI-066	MMD1987A23LC3_23	3	KI-069	MMD2761A22LC3_69_2r	2	6-TXmem	MMD2761A33LC3_p2_46_1	1	3-GDNdet	MMD2493A14LC3_021_2	2	4-DOCmem-Tg	MMD2506A24LC3_371_4	4	6-Tg-Txdet	MMD2746A14LC3_021_2	2	4-TXmem	MMD2746A40LC3_p2_021_4	4	4-GDNdet	MMD2555A35LC3_P2_C3
	MMD1661A3LC3_C1	3	299_DOC	MMD1661A173LC3_E10	13	351_Tx	MMD1780A3LC3_C1	3	299-tri-sol	MMD1780A171LC3_C10	11	351-GDN-det	MMD2309A45LC3_E6	13	917 wt DOCmem	MMD2309A232LC3_H5	8	917 wt Tx100det	MMD2309A138LC3_B6	10	917 wt Tx100mem	MMD2309A376LC3_H11	8	909 tg GDNdet	MMD1983A19LC3_19	3	KI-066	MMD1987A2LC3_2	2	WT-744	MMD2761A4LC3_44_4	4	1-TXmem	MMD2761A41LC3_p2_66_1	1	5-GDNdet	MMD2493A14LC3_021_2	2	4-DOCmem-Tg	MMD2506A4LC3_635_4	4	1-WT-Txdet	MMD2746A18LC3_297_2	2	5-TXmem	MMD2746A44LC3_p2_297_4	4	5-GDNdet	MMD2555A39LC3_P2_42_3
	MMD1661A6LC3_F1	6	299_DOC	MMD1661A188LC3_D12	12	352_Tx	MMD1780A5LC3_E1	5	299-tri-sol	MMD1780A172LC3_D10	12	351-GDN-det	MMD2309A60LC3_D8	12	817 tg DOCmem	MMD2309A248LC3_H7	8	817 tg Tx100det	MMD2309A154LC3_B8	10	817 tg Tx100mem	MMD2309A376LC3_H11	8	909 tg GDNdet	MMD1983A23LC3_23	3	KI-069	MMD1987A2LC3_2	2	WT-744	MMD2761A8LC3_45_4	4	2-TXmem	MMD2761A45LC3_p2_69_1	1	6-GDNdet	MMD2493A18LC3_297_2	2	5-DOCmem-Tg	MMD2506A4LC3_635_4	4	1-WT-Txdet	MMD2746A22LC3_371_2	2	6-TXmem	MMD2746A28LC3_p2_635_4	4	1-GDNdet	MMD2555A43LC3_P2_43_3
	MMD1661A4LC3_D1	4	299_DOC	MMD1661A188LC3_D12	12	352_Tx	MMD1780A5LC3_E1	5	299-tri-sol	MMD1780A185LC3_A12	9	352-GDN-det	MMD2309A76LC3_D10	12	908 tg DOCmem	MMD2309A264LC3_H9	8	908 tg Tx100det	MMD2309A170LC3_B10	10	908 tg Tx100mem	MMD2309A377LC3_A12	9	909 tg GDNdet	MMD1983A27LC3_27	3	WT-REM	MMD1987A6LC3_6	2	WT-745	MMD2761A12LC3_46_4	4	3-TXmem	MMD2761A26LC3_p2_44_2	2	1-GDNdet	MMD2493A18LC3_297_2	2	5-DOCmem-Tg	MMD2506A7LC3_636_3	3	2-WT-Txdet	MMD2746A4LC3_635_4	4	1-TXmem	MMD2746A32LC3_p2_636_4	4	2-GDNdet	MMD2555A47LC3_P2_44_3
	MMD1661A3LC3_C1	3	299_DOC	MMD1661A189LC3_E12	13	352_Tx	MMD1780A5LC3_E1	5	299-tri-sol	MMD1780A186LC3_B12	10	352-GDN-det	MMD2309A77LC3_E10	13	908 tg DOCmem	MMD2309A280LC3_H11	8	909 tg Tx100det	MMD2309A186LC3_B12	10	909 tg Tx100mem	MMD2309A377LC3_A12	9	909 tg GDNdet	MMD1983A3LC3_3	3	WT-744	MMD1987A10LC3_10	2	WT-746	MMD2761A16LC3_59_4	4	4-TXmem	MMD2761A30LC3_p2_45_2	2	2-GDNdet	MMD2493A22LC3_371_2	2	6-DOCmem-Tg	MMD2506A8LC3_636_4	4	2-WT-Txdet	MMD2746A8LC3_636_4	4	2-TXmem	MMD2746A36LC3_p2_637_4	4	3-GDNdet	MMD2555A27LC3_P2_A3
	MMD1661A7LC3_G1	7	299_DOC	MMD1661A189LC3_E12	13	352_Tx	MMD1780A3LC3_C1	3	299-tri-sol	MMD1780A186LC3_B12	10	352-GDN-det	MMD2309A92LC3_D12	12	909 tg DOCmem	MMD2309A200LC3_H1	8	834 wt Tx100det	MMD2309A104LC3_H1	8	834 wt Tx100mem	MMD2309A378LC3_B12	10	909 tg GDNdet	MMD1983A7LC3_7	3	WT-745	MMD1987A10LC3_10	2	WT-746	MMD2761A20LC3_66_4	4	5-TXmem	MMD2761A34LC3_p2_46_2	2	3-GDNdet	MMD2493A22LC3_371_2	2	6-DOCmem-Tg	MMD2506A12LC3_637_4	4	3-WT-Txdet	MMD2746A12LC3_637_4	4	3-TXmem	MMD2746A40LC3_p2_021_4	4	4-GDNdet	MMD2555A35LC3_P2_C3
	MMD1661A8LC3_H1	8	299_DOC	MMD1661A100LC3_D1	4	299_Tx	MMD1780A4LC3_D1	4	299-tri-sol	MMD1780A186LC3_B12	10	352-GDN-det	MMD2309A23LC3_G3	7	907 wt DOCmem	MMD2309A232LC3_H5	8	917 wt Tx100det	MMD2309A124LC3_D4	12	907 wt Tx100mem	MMD2309A378LC3_B12	10	909 tg GDNdet	MMD1983A11LC3_11	3	WT-746	MMD1987A14LC3_14	2	KI-059	MMD2761A24LC3_69_4	4	6-TXmem	MMD2761A38LC3_p2_59_2	2	4-GDNdet	MMD2493A3LC3_635_3	3	1-DOCmem-Wt	MMD2506A12LC3_637_4	4	3-WT-Txdet	MMD2746A16LC3_021_4	4	4-TXmem	MMD2746A44LC3_p2_297_4	4	5-GDNdet	MMD2555A39LC3_P2_42_3
	MMD1661A7LC3_G1	7	299_DOC	MMD1661A116LC3_D3	4	300_Tx	MMD1780A4LC3_D1	4	299-tri-sol	MMD1780A186LC3_B12	10	352-GDN-det	MMD2309A39LC3_G5	7	917 wt DOCmem	MMD2309A264LC3_H9	8	908 tg Tx100det	MMD2309A140LC3_D6	12	917 wt Tx100mem	MMD2309A378LC3_B12	10	909 tg GDNdet	MMD1983A15LC3_15	3	KI-059	MMD1987A14LC3_14	2	KI-059	MMD2761A4LC3_44_4	4	1-TXmem	MMD2761A42LC3_p2_66_2	2	5-GDNdet	MMD2493A3LC3_635_3	3	1-DOCmem-Wt	MMD2506A16LC3_021_4	4	4-Tg-Txdet	MMD2746A20LC3_297_4	4	5-TXmem	MMD2746A47LC3_p2_371_3	3	6-GDNdet	MMD2555A47LC3_P2_44_3
	MMD1661A9LC3_A2	9	299_DOC	MMD1661A116LC3_D3	4	300_Tx	MMD1780A5LC3_E1	5	299-tri-sol	MMD1780A186LC3_B12	10	352-GDN-det	MMD2309A55LC3_G7	7	817 tg DOCmem	MMD2309A264LC3_H9	8	908 tg Tx100det	MMD2309A172LC3_D10	12	908 tg Tx100mem	MMD2309A379LC3_C12	11	909 tg GDNdet	MMD1983A23LC3_23	3	KI-069	MMD1987A18LC3_18	2	KI-066	MMD2761A8LC3_45_4	4	2-TXmem	MMD2761A46LC3_p2_69_2	2	6-GDNdet	MMD2493A7LC3_636_3	3	2-DOCmem-Wt	MMD2506A20LC3_297_4	4	5-Tg-Txdet	MMD2746A24LC3_371_4	4	6-TXmem	MMD2746A48LC3_p2_371_4	4	6-GDNdet	MMD2555A26LC3_P2_A2
	MMD1661A10LC3_B2	10	299_DOC	MMD1661A132LC3_D5	4	301_Tx	MMD1780A5LC3_E1	5	299-tri-sol	MMD1780A186LC3_B12	10	352-GDN-det	MMD2309A71LC3_G9	7	908 tg DOCmem	MMD2309A194LC3_B1	2	834 wt Tx100det	MMD2309A188LC3_D12	12	909 tg Tx100mem	MMD2309A303LC3_G2	15	834 wt GDNdet	MMD1983A27LC3_27	3	WT-REM	MMD1987A22LC3_22	2	KI-069	MMD2761A8LC3_45_4	4	2-TXmem	MMD2761A28LC3_p2_44_4	4	1-GDNdet	MMD2493A11LC3_637_3	3	3-DOCmem-Wt	MMD2506A24LC3_371_4	4	6-Tg-Txdet	MMD2746A2LC3_635_2	2	1-TXmem	MMD2746A29LC3_p2_636_1	1	2-GDNdet	MMD2555A30LC3_P2_B2
	MMD1661A12LC3_D2	12	299_DOC	MMD1661A132LC3_D5	4	301_Tx	MMD1780A5LC3_E1	5	299-tri-sol	MMD1780A188LC3_D12	12	352-GDN-det	MMD2309A11LC3_C2	11	834 wt DOCmem	MMD2309A195LC3_C1r	3	834 wt Tx100det	MMD2309A100LC3_D1	4	834 wt Tx100mem	MMD2309A319LC3_G4	15	907 wt GDNdet	MMD1983A8LC3_8	4	WT-745	MMD1987A22LC3_22	2	KI-069	MMD2761A12LC3_46_4	4	3-TXmem	MMD2761A28LC3_p2_44_4	4	1-GDNdet	MMD2493A11LC3_637_3	3	3-DOCmem-Wt	MMD2506A3LC3_635_3	3	1-WT-Txdet	MMD2746A6LC3_636_2	2	2-TXmem	MMD2746A33LC3_p2_637_1	1	3-GDNdet	MMD2555A34LC3_P2_C2
	MMD1661A13LC3_E2	13	299_DOC	MMD1661A148LC3_D7	4	350_Tx	MMD1780A5LC3_E1	5	299-tri-sol	MMD1780A186LC3_B12	10	352-GDN-det	MMD2309A27LC3_C4	11	907 wt DOCmem	MMD2309A196LC3_D1	4	834 wt Tx100det	MMD2309A116LC3_D3	4	907 wt Tx100mem	MMD2309A367LC3_G10	15	908 tg GDNdet	MMD1983A16LC3_16	4	KI-059	MMD1987A4LC3_4	4	WT-744	MMD2761A16LC3_59_4	4	4-TXmem	MMD2761A32LC3_p2_45_4	4	2-GDNdet	MMD2493A15LC3_021_3	3	4-DOCmem-Tg	MMD2506A3LC3_635_3	3	1-WT-Txdet	MMD2746A10LC3_637_2	2	3-TXmem	MMD2746A37LC3_p2_021_1	1	4-GDNdet	MMD2555A38LC3_P2_42_2
	MMD1661A14LC3_F2	14	299_DOC	MMD1661A164LC3_D9	4	351_Tx	MMD1780A5LC3_E1	5	299-tri-sol	MMD1780A117LC3_E3	5	300-GDN-det	MMD2309A43LC3_C6	11	917 wt DOCmem	MMD2309A197LC3_E1	5	834 wt Tx100det	MMD2309A132LC3_D5	4	917 wt Tx100mem	MMD2309A295LC3_G1	7	834 wt GDNdet	MMD1983A16LC3_16	4	KI-059	MMD1987A2LC3_2	2	WT-744	MMD2761A20LC3_66_4	4	5-TXmem	MMD2761A36LC3_p2_46_4	4	3-GDNdet	MMD2493A19LC3_297_3	3	5-DOCmem-Tg	MMD2506A7LC3_636_3	3	2-WT-Txdet	MMD2746A19LC3_297_3	3	5-TXmem	MMD2746A39LC3_p2_021_3	3	4-GDNdet	MMD2555A42LC3_P2_43_2
	MMD1661A15LC3_G2	15	299_DOC	MMD1661A180LC3_D11	4	352_Tx	MMD1780A5LC3_E1	5	299-tri-sol	MMD1780A133LC3_E5	5	301-GDN-det	MMD2309A59LC3_C8	11	817 tg DOCmem	MMD2309A210LC3_B3	2	907 wt Tx100det	MMD2309A148LC3_D7	4	817 tg Tx100mem	MMD2309A295LC3_G1	7	834 wt GDNdet	MMD1983A20LC3_20	4	KI-066	MMD1987A3LC3_3	3	WT-744	MMD2761A20LC3_66_4	4	5-TXmem	MMD2761A40LC3_p2_59_4	4	4-GDNdet	MMD2493A11LC3_637_3	3	3-DOCmem-Wt	MMD2506A11LC3_637_3	3	3-WT-Txdet	MMD2746A2LC3_635_2	2	1-TXmem	MMD2746A32LC3_p2_636_4	4	2-GDNdet	MMD2555A46LC3_P2_44_2
	MMD1661A15LC3_G2	15	299_DOC	MMD1661A180LC3_D11	4	352_Tx	MMD1780A4LC3_D1	4	299-tri-sol	MMD1780A112LC3_H2	16	299-GDN-det	MMD2309A75LC3_C10	11	908 tg DOCmem	MMD2309A211LC3_C3	3	907 wt Tx100det	MMD2309A149LC3_E7	5	817 tg Tx100mem	MMD2309A311LC3_G3	7	907 wt GDNdet	MMD1983A20LC3_20	4	KI-066	MMD1987A6LC3_6	2	WT-745	MMD2761A24LC3_69_4	4	6-TXmem	MMD2761A44LC3_p2_66_4	4	5-GDNdet	MMD2493A15LC3_021_3	3	4-DOCmem-Tg	MMD2506A11LC3_637_3	3	3-WT-Txdet	MMD2746A6LC3_636_2	2	2-TXmem	MMD2746A36LC3_p2_637_4	4	3-GDNdet	MMD2555A36LC3_P2_C4
	MMD1661A15LC3_G2	15	299_DOC	MMD1661A137LC3_A6	9	301_Tx	MMD1780A5LC3_E1	5	299-tri-sol	MMD1780A128LC3_H4	16	300-GDN-det	MMD2309A47LC3_G6	15	917 wt DOCmem	MMD2309A212LC3_D3	4	907 wt Tx100det	MMD2309A181LC3_E11	5	909 tg Tx100mem	MMD2309A343LC3_G7	7	817 tg GDNdet	MMD1983A24LC3_24	4	KI-069	MMD1987A7LC3_7	3	WT-745	MMD2761A3LC3_44_3	3	1-TXmem	MMD2761A48LC3_p2_69_4	4	6-GDNdet	MMD2493A1LC3_635_1	1	1-DOCmem-Wt	MMD2506A11LC3_637_3	3	3-WT-Txdet	MMD2746A22LC3_371_2	2	6-TXmem	MMD2746A44LC3_p2_297_4	4	5-GDNdet	MMD2555A40LC3_P2_42_4
	MMD1661A15LC3_G2	15	299_DOC	MMD1661A169LC3_A10	9	351_Tx	MMD1780A5LC3_E1	5	299-tri-sol	MMD1780A144LC3_H6	16	301-GDN-det	MMD2309A94LC3_F12	14	909 tg DOCmem	MMD2309A213LC3_E3	5	907 wt Tx100det	MMD2309A164LC3_D9	4	908 tg Tx100mem	MMD2309A359LC3_G9	7	908 tg GDNdet	MMD1983A27LC3_27	3	WT-REM	MMD1987A10LC3_10	2	WT-746	MMD2761A7LC3_45_3	3	2-TXmem	MMD2761A48LC3_p2_69_4	4	6-GDNdet	MMD2493A9LC3_637_1	1	3-DOCmem-Wt	MMD2506A15LC3_021_3	3	4-Tg-Txdet	MMD2746A2LC3_635_2	2	1-TXmem	MMD2746A36LC3_p2_637_4	4	3-GDNdet	MMD2555A44LC3_P2_43_4
	MMD1661A15LC3_G2	15	299_DOC	MMD1661A169LC3_A10	9	351_Tx	MMD1780A5LC3_E1	5	299-tri-sol	MMD1780A160LC3_H8	16	350-GDN-det	MMD2309A14LC3_F2	14	834 wt DOCmem	MMD2309A226LC3_B5	2	917 wt Tx100det	MMD2309A180LC3_D11	4	909 tg Tx100mem	MMD2309A293LC3_E1	5	834 wt GDNdet	MMD1983A28LC3_28	4	WT-REM	MMD1987A11LC3_11	3	WT-746	MMD2761A8LC3_45_4	4	2-TXmem	MMD2761A26LC3_p2_44_2	2	1-GDNdet	MMD2493A13LC3_021_1	1	4-DOCmem-Tg	MMD2506A15LC3_021_3	3	4-Tg-Txdet	MMD2746A6LC3_636_2	2	2-TXmem	MMD2746A44LC3_p2_297_4	4	5-GDNdet	MMD2555A38LC3_P2_42_2
	MMD1661A15LC3_G2	15	299_DOC	MMD1661A185LC3_A12	9	352_Tx	MMD1780A5LC3_E1	5	299-tri-sol	MMD1780A192LC3_H12	16	352-GDN-det	MMD2309A15LC3_G2	15	834 wt DOCmem	MMD2309A227LC3_C5	3	917 wt Tx100det	MMD2309A105LC3_A2	9	834 wt Tx100mem	MMD2309A294LC3_F1	6	834 wt GDNdet	MMD1983A2LC3_2	2	WT-744	MMD1987A14LC3_14	2	KI-059	MMD2761A11LC3_46_3	3	3-TXmem	MMD2761A38LC3_p2_59_2	2	4-GDNdet	MMD2493A17LC3_297_1	1	5-DOCmem-Tg	MMD2506A15LC3_021_3	3	4-Tg-Txdet	MMD2746A10LC3_637_2	2	3-TXmem	MMD2746A48LC3_p2_371_4	4	6-GDNdet	MMD2555A42LC3_P2_43_2
	MMD1661A15LC3_G2	15	299_DOC	MMD1661A134LC3_F5	6	301_Tx	MMD1780A5LC3_E1	5	299-tri-sol	MMD1780A117LC3_E3	5	300-GDN-det	MMD2309A30LC3_F4	14	907 wt DOCmem	MMD2309A228LC3_D5	4	917 wt Tx100det	MMD2309A121LC3_A4	9	907 wt Tx100mem	MMD2309A310LC3_F3	6	907 wt GDNdet	MMD1983A3LC3_3	3	WT-744	MMD1987A15LC3_15	3	KI-059	MMD2761A12LC3_46_4	4	3-TXmem	MMD2761A42LC3_p2_66_2	2	5-GDNdet	MMD2493A1LC3_635_1	1	1-DOCmem-Wt	MMD2506A19LC3_297_3	3	5-Tg-Txdet	MMD2746A3LC3_635_3	3	1-TXmem	MMD2746A26LC3_p2_635_2	2	1-GDNdet	MMD2555A28LC3_P2_A4
	MMD1661A15LC3_G2	15	299_DOC	MMD1661A134LC3_F5	6	301_Tx	MMD1780A5LC3_E1	5	299-tri-sol	MMD1780A134LC3_F5	6	301-GDN-det	MMD2309A31LC3_G4	15	907 wt DOCmem	MMD2309A229LC3_E5	5	917 wt Tx100det	MMD2309A137LC3_A6	9	917 wt Tx100mem	MMD2309A325LC3_E5	5	917 wt GDNdet	MMD1983A6LC3_6	2	WT-745	MMD1987A18LC3_18	2	KI-066	MMD2761A15LC3_59_3	3	4-TXmem	MMD2761A46LC3_p2_69_2	2	6-GDNdet	MMD2493A13LC3_021_1	1	4-DOCmem-Tg	MMD2506A19LC3_297_3	3	5-Tg-Txdet	MMD2746A7LC3_636_3	3	2-TXmem	MMD2746A30LC3_p2_636_2	2	2-GDNdet	MMD2555A32LC3_P2_B4
	MMD1661A15LC3_G2	15	299_DOC	MMD1661A150LC3_F7	6	350_Tx	MMD1780A5LC3_E1	5	299-tri-sol	MMD1780A149LC3_E7	5	350-GDN-det	MMD2309A46LC3_F6	14	917 wt DOCmem	MMD2309A244LC3_D7	4	817 tg Tx100det	MMD2309A169LC3_A10	9	908 tg Tx100mem	MMD2309A326LC3_F5	6	917 wt GDNdet	MMD1983A7LC3_7	3	WT-745	MMD1987A19LC3_19	3	KI-066	MMD2761A20LC3_66_4	4	5-TXmem	MMD2761A44LC3_p2_66_4	4	5-GDNdet	MMD2493A8LC3_636_4	4	2-DOCmem-Wt	MMD2506A23LC3_371_3	3	6-Tg-Txdet	MMD2746A11LC3_637_3	3	3-TXmem	MMD2746A34LC3_p2_637_2	2	3-GDNdet	MMD2555A36LC3_P2_C4
	MMD1661A15LC3_G2	15	299_DOC	MMD1661A150LC3_F7	6	350_Tx	MMD1780A5LC3_E1	5	299-tri-sol	MMD1780A181LC3_E11	5	352-GDN-det	MMD2309A62LC3_F8	14	817 tg DOCmem	MMD2309A245LC3_E7	5	817 tg Tx100det	MMD2309A185LC3_A12	9	909 tg Tx100mem	MMD2309A342LC3_F7	6	817 tg GDNdet	MMD1983A10LC3_10	2	WT-746	MMD1987A22LC3_22	2	KI-069	MMD2761A24LC3_69_4	4	6-TXmem	MMD2761A28LC3_p2_44_4	4	1-GDNdet	MMD2493A16LC3_021_4	4	4-DOCmem-Tg	MMD2506A23LC3_371_3	3	6-Tg-Txdet	MMD2746A15LC3_021_3	3	4-TXmem	MMD2746A38LC3_p2_021_2	2	4-GDNdet	MMD2555A40LC3_P2_42_4
	MMD1661A15LC3_G2	15	299_DOC	MMD1661A151LC3_G7	7	350_Tx	MMD1780A5LC3_E1	5	299-tri-sol	MMD1780A101LC3_E1	5	299-GDN-det	MMD2309A63LC3_G8	15	817 tg DOCmem	MMD2309A260LC3_D9	4	908 tg Tx100det	MMD2309A139LC3_C6	11	917 wt Tx100mem	MMD2309A356LC3_D9	4	908 tg GDNdet	MMD1983A11LC3_11	3	WT-746	MMD1987A23LC3_23	3	KI-069	MMD2761A5LC3_45_1	1	2-TXmem	MMD2761A32LC3_p2_45_4	4	2-GDNdet	MMD2493A20LC3_297_4	4	5-DOCmem-Tg	MMD2506A2LC3_635_2	2	1-WT-Txdet	MMD2746A19LC3_297_3	3	5-TXmem	MMD2746A42LC3_p2_297_2	2	5-GDNdet	MMD2555A26LC3_P2_A2
	MMD1661A15LC3_G2	15	299_DOC	MMD1661A106LC3_B2	10	299_Tx	MMD1780A5LC3_E1	5	299-tri-sol	MMD1780A117LC3_E3	5	300-GDN-det	MMD2309A78LC3_F10	14	908 tg DOCmem	MMD2309A261LC3_E9	5	908 tg Tx100det	MMD2309A139LC3_C6	11	917 wt Tx100mem	MMD2309A357LC3_E9	5	908 tg GDNdet	MMD1983A13LC3_13	1	KI-059	MMD1987A2LC3_2	2	WT-744	MMD2761A9LC3_46_1	1	3-TXmem	MMD2761A36LC3_p2_46_4	4	3-GDNdet	MMD2493A11LC3_637_3	3	3-DOCmem-Wt	MMD2506A2LC3_635_2	2	1-WT-Txdet	MMD2746A23LC3_371_3	3	6-TXmem	MMD2746A46LC3_p2_371_2	2	6-GDNdet	MMD2555A37LC3_P2_42_1
	MMD1661A15LC3_G2	15	299_DOC	MMD1661A122LC3_B4	10	300_Tx	MMD1780A5LC3_E1	5	299-tri-sol	MMD1780A133LC3_E5	5	301-GDN-det	MMD2309A79LC3_G10	15	908 tg DOCmem	MMD2309A276LC3_D11	4	909 tg Tx100det	MMD2309A107LC3_C2	11	834 wt Tx100mem	MMD2309A293LC3_E1	5	834 wt GDNdet	MMD1983A18LC3_18	2	KI-066	MMD1987A6LC3_6	2	WT-745	MMD2761A13LC3_59_1	1	4-TXmem	MMD2761A40LC3_p2_59_4	4	4-GDNdet	MMD2493A19LC3_297_3	3	5-DOCmem-Tg	MMD2506A5LC3_636_1	1	2-WT-Txdet	MMD2746A3LC3_635_3	3	1-TXmem	MMD2746A30LC3_p2_636_2	2	2-GDNdet	MMD2555A27LC3_P2_A3
	MMD1661A15LC3_G2	15	299_DOC	MMD1661A138LC3_B6	10	301_Tx	MMD1780A5LC3_E1	5	299-tri-sol	MMD1780A149LC3_E7	5	350-GDN-det	MMD2309A14LC3_F2	14	834 wt DOCmem	MMD2309A277LC3_E11	5	909 tg Tx100det	MMD2309A187LC3_C12	11	909 tg Tx100mem	MMD2309A341LC3_E7	5	817 tg GDNdet	MMD1983A22LC3_22	2	KI-069	MMD1987A10LC3_10	2	WT-746	MMD2761A13LC3_59_1	1	4-TXmem	MMD2761A44LC3_p2_66_4	4	5-GDNdet	MMD2493A3LC3_635_3	3	1-DOCmem-Wt	MMD2506A6LC3_636_2	2	2-WT-Txdet	MMD2746A7LC3_636_3	3	2-TXmem	MMD2746A34LC3_p2_637_2	2	3-GDNdet	MMD2555A31LC3_P2_B3
	MMD1661A15LC3_G2	15	299_DOC	MMD1661A154LC3_B8	10	350_Tx	MMD1780A5LC3_E1	5	299-tri-sol	MMD1780A165LC3_E9	5	351-GDN-det	MMD2309A30LC3_F4	14	907 wt DOCmem	MMD2309A247LC3_G7	7	817 tg Tx100det	MMD2309A119LC3_G3	7	907 wt Tx100mem	MMD2309A357LC3_E9	5	908 tg GDNdet	MMD1983A26LC3_26	2	WT-REM	MMD1987A10LC3_10	2	WT-746	MMD2761A21LC3_69_1r	1	6-TXmem	MMD2761A48LC3_p2_69_4	4	6-GDNdet	MMD2493A3LC3_635_3	3	1-DOCmem-Wt	MMD2506A9LC3_637_1	1	3-WT-Txdet	MMD2746A11LC3_637_3	3	3-TXmem	MMD2746A26LC3_p2_635_2	2	1-GDNdet	MMD2555A35LC3_P2_C3
	MMD1661A15LC3_G2	15	299_DOC	MMD1661A169LC3_A10	9	351_Tx	MMD1780A4LC3_D1	4	299-tri-sol	MMD1780A181LC3_E11	5	352-GDN-det	MMD2309A62LC3_F8	14	817 tg DOCmem	MMD2309A263LC3_G9	7	908 tg Tx100det	MMD2309A108LC3_D2	12	834 wt Tx100mem	MMD2309A291LC3_C1	3	834 wt GDNdet	MMD1983A2LC3_2	2	WT-744	MMD1987A14LC3_14	2	KI-059	MMD2761A21LC3_69_1r	1	6-TXmem	MMD2761A29LC3_p2_45_1	1	2-GDNdet	MMD2493A3LC3_635_3	3	1-DOCmem-Wt	MMD2506A10LC3_637_2	2	3-WT-Txdet	MMD2746A15LC3_021_3	3	4-TXmem	MMD2746A30LC3_p2_636_2	2	2-GDNdet	MMD2555A39LC3_P2_42_3
	MMD1661A15LC3_G2	15	299_DOC	MMD1661A170LC3_B10	10	351_Tx	MMD1780A5LC3_E1	5	299-tri-sol	MMD1780A146LC3_B7	2	350-GDN-det	MMD2309A78LC3_F10	14	908 tg DOCmem	MMD2309A197LC3_E1	5	834 wt Tx100det	MMD2309A109LC3_E2	13	834 wt Tx100mem	MMD2309A307LC3_C3	3	907 wt GDNdet	MMD1983A14LC3_14	2	KI-059	MMD1987A14LC3_14	2	KI-059	MMD2761A21LC3_69_1r	1	6-TXmem	MMD2761A29LC3_p2_45_1	1	2-GDNdet	MMD2493A7LC3_636_3	3	2-DOCmem-Wt	MMD2506A11LC3_637_3	3	3-WT-Txdet	MMD2746A19LC3_297_3	3	5-TXmem	MMD2746A34LC3_p2_637_2	2	3-GDNdet	MMD2555A43LC3_P2_43_3
	MMD1661A15LC3_G2	15	299_DOC	MMD1661A185LC3_A12	9	352_Tx	MMD1780A5LC3_E1	5	299-tri-sol	MMD1780A147LC3_C7	3	350-GDN-det	MMD2309A94LC3_F12	14	909 tg DOCmem	MMD2309A198LC3_F1	6	834 wt Tx100det	MMD2309A125LC3_E4	13	907 wt Tx100mem	MMD2309A323LC3_C5	3	917 wt GDNdet	MMD1983A3LC3_3	3	WT-744	MMD1987A18LC3_18	2	KI-066	MMD2761A18LC3_66_2	2	5-TXmem	MMD2761A33LC3_p2_46_1	1	3-GDNdet	MMD2493A7LC3_636_3	3	2-DOCmem-Wt	MMD2506A13LC3_021_1	1	4-Tg-Txdet	MMD2746A23LC3_371_3	3	6-TXmem	MMD2746A38LC3_p2_021_2	2	4-GDNdet	MMD2555A47LC3_P2_44_3
	MMD1661A15LC3_G2	15	299_DOC	MMD1661A99LC3_C1	3	299_Tx	MMD1780A5LC3_E1	5	299-tri-sol	MMD1780A163LC3_C9	3	351-GDN-det	MMD2309A10LC3_B2	10	834 wt DOCmem	MMD2309A199LC3_G1	7	834 wt Tx100det	MMD2309A140LC3_D6	12	917 wt Tx100mem	MMD2309A355LC3_C9	3	908 tg GDNdet	MMD1983A28LC3_28	4	WT-REM	MMD1987A18LC3_18	2	KI-066	MMD2761A4LC3_44_4	4	1-TXmem	MMD2761A45LC3_p2_69_1	1	6-GDNdet	MMD2493A11LC3_637_3	3	3-DOCmem-Wt	MMD2506A14LC3_021_2	2	4-Tg-Txdet	MMD2746A3LC3_635_3	3	1-TXmem	MMD2746A42LC3_p2_297_2	2	5-GDNdet	MMD2555A26LC3_P2_A2
	MMD1661A15LC3_G2	15	299_DOC	MMD1661A99LC3_C1	3	299_Tx	MMD1780A5LC3_E1	5	299-tri-sol	MMD1780A105LC3_A2	9	299-GDN-det	MMD2309A26LC3_B4	10	907 wt DOCmem	MMD2309A200LC3_H1	8	834 wt Tx100det	MMD2309A141LC3_E6	13	917 wt Tx100mem	MMD2309A297LC3_A2	9	834 wt GDNdet	MMD1983A4LC3_4	3	WT-744	MMD1987A18LC3_18	2	KI-066	MMD2761A8LC3_45_4	4	2-TXmem	MMD2761A30LC3_p2_45_2	2	2-GDNdet	MMD2493A11LC3_637_3	3	3-DOCmem-Wt	MMD2506A18LC3_297_2	2	5-Tg-Txdet	MMD2746A3LC3_635_3	3	1-TXmem	MMD2746A46LC3_p2_371_2	2	6-GDNdet	MMD2555A30LC3_P2_B2
	MMD1661A15LC3_G2	15	299_DOC	MMD1661A100LC3_D1	4	299_Tx	MMD1780A12LC3_D2	12	299-tri-sol	MMD1780A121LC3_A4	9	300-GDN-det	MMD2309A41LC3_A6	9	917 wt DOCmem	MMD2309A214LC3_F3	6	907 wt Tx100det	MMD2309A157LC3_E8	13	817 tg Tx100mem	MMD2309A345LC3_A8	9	817 tg GDNdet	MMD1983A12LC3_12	4	WT-746	MMD1987A22LC3_22	2	KI-069	MMD2761A12LC3_46_4	4	3-TXmem	MMD2761A38LC3_p2_59_2	2	4-GDNdet	MMD2493A15LC3_021_3	3	4-DOCmem-Tg	MMD2506A19LC3_297_3	3	5-Tg-Txdet	MMD2746A7LC3_636_3	3	2-TXmem	MMD2746A34LC3_p2_637_2	2	3-GDNdet	MMD2555A34LC3_P2_C2
	MMD1661A15LC3_G2	15	299_DOC	MMD1661A116LC3_D3	4	300_Tx	MMD1780A13LC3_E2	13	299-tri-sol	MMD1780A137LC3_A6	9	301-GDN-det	MMD2309A42LC3_B6	10	917 wt DOCmem	MMD2309A215LC3_G3	7	907 wt Tx100det	MMD2309A172LC3_D10	12	908 tg Tx100mem	MMD2309A361LC3_A10	9	908 tg GDNdet	MMD1983A20LC3_20	4	KI-066	MMD1987A22LC3_22	2	KI-069	MMD2761A16LC3_59_4	4	4-TXmem	MMD2761A42LC3_p2_66_2	2	5-GDNdet	MMD2493A15LC3_021_3	3	4-DOCmem-Tg	MMD2506A22LC3_371_2	2	6-Tg-Txdet	MMD2746A7LC3_636_3	3	2-TXmem	MMD2746A38LC3_p2_021_2	2	4-GDNdet	MMD2555A38LC3_P2_42_2
	MMD1661A15LC3_G2	15	299_DOC	MMD1661A131LC3_C5	3	301_Tx	MMD1780A13LC3_E2	13	299-tri-sol	MMD1780A169LC3_A10	9	351-GDN-det	MMD2309A58LC3_B8	10	817 tg DOCmem	MMD2309A216LC3_H3	8	907 wt Tx100det	MMD2309A173LC3_E10	13	908 tg Tx100mem	MMD2309A308LC3_D3	4	907 wt GDNdet	MMD1983A24LC3_24	4	KI-069	MMD1987A3LC3_3	3	WT-744	MMD2761A20LC3_66_4	4	5-TXmem	MMD2761A41LC3_p2_66_1	1	5-GDNdet	MMD2493A19LC3_297_3	3	5-DOCmem-Tg	MMD2506A23LC3_371_3	3	6-Tg-Txdet	MMD2746A11LC3_637_3	3	3-TXmem	MMD2746A32LC3_p2_636_4	4	2-GDNdet	MMD2555A42LC3_P2_43_2
	MMD1661A15LC3_G2	15	299_DOC	MMD1661A132LC3_D5	4	301_Tx	MMD1780A13LC3_E2	13	299-tri-sol	MMD1780A185LC3_A12	9	352-GDN-det	MMD2309A73LC3_A10	9	908 tg DOCmem	MMD2309A229LC3_E5	5	917 wt Tx100det	MMD2309A189LC3_E12	13	909 tg Tx100mem	MMD2309A291LC3_C1	3	834 wt GDNdet	MMD1983A28LC3_28	4	WT-REM	MMD1987A4LC3_4	4	WT-744	MMD2761A24LC3_69_4	4	6-TXmem	MMD2761A45LC3_p2_69_1	1	6-GDNdet	MMD2493A23LC3_371_3	3	6-DOCmem-Tg	MMD2506A6LC3_636_2	2	2-WT-Txdet	MMD2746A11LC3_637_3	3	3-TXmem	MMD2746A44LC3_p2_297_4	4	5-GDNdet	MMD2555A46LC3_P2_44_2
	MMD1661A15LC3_G2	15	299_DOC	MMD1661A147LC3_C7	3	350_Tx	MMD1780A13LC3_E2	13	299-tri-sol	MMD1780A100LC3_D1	4	299-GDN-det	MMD2309A74LC3_B10	10	908 tg DOCmem	MMD2309A230LC3_F5	6	917 wt Tx100det	MMD2309A104LC3_H1	8	834 wt Tx100mem	MMD2309A354LC3_B9	2	908 tg GDNdet	MMD1983A1LC3_1	1	WT-744	MMD1987A7LC3_7	3	WT-745	MMD2761A24LC3_69_4	4	6-TXmem	MMD2761A28LC3_p2_44_4	4	1-GDNdet	MMD2493A23LC3_371_3	3	6-DOCmem-Tg	MMD2506A10LC3_637_2	2	3-WT-Txdet	MMD2746A15LC3_021_3	3	4-TXmem	MMD2746A40LC3_p2_021_4	4	4-GDNdet	MMD2555A27LC3_P2_A3
	MMD1661A15LC3_G2	15	299_DOC	MMD1661A163LC3_C9	3	351_Tx	MMD1780A13LC3_E2	13	299-tri-sol	MMD1780A116LC3_D3	4	300-GDN-det	MMD2309A59LC3_C8	11	817 tg DOCmem	MMD2309A232LC3_H5	8	917 wt Tx100det	MMD2309A120LC3_H3	8	907 wt Tx100mem	MMD2309A354LC3_B9	2	908 tg GDNdet	MMD1983A2LC3_2	2	WT-744	MMD1987A8LC3_8	4	WT-745	MMD2761A1LC3_44_1	1	1-TXmem	MMD2761A28LC3_p2_44_4	4	1-GDNdet	MMD2493A1LC3_635_1	1	1-DOCmem-Wt	MMD2506A10LC3_637_2	2	3-WT-Txdet	MMD2746A15LC3_021_3	3	4-TXmem	MMD2746A48LC3_p2_371_4	4	6-GDNdet	MMD2555A35LC3_P2_C3
	MMD1661A15LC3_G2	15	299_DOC	MMD1661A163LC3_C9	3	351_Tx	MMD1780A13LC3_E2	13	299-tri-sol	MMD1780A132LC3_D5	4	301-GDN-det	MMD2309A75LC3_C10	11	908 tg DOCmem	MMD2309A246LC3_F7	6	817 tg Tx100det	MMD2309A136LC3_H5	8	917 wt Tx100mem	MMD2309A327LC3_G5	7	917 wt GDNdet	MMD1983A5LC3_5	1	WT-745	MMD1987A11LC3_11	3	WT-746	MMD2761A5LC3_45_1	1	2-TXmem	MMD2761A32LC3_p2_45_4	4	2-GDNdet	MMD2493A16LC3_021_4	4	4-DOCmem-Tg	MMD2506A14LC3_021_2	2	4-Tg-Txdet	MMD2746A19LC3_297_3	3	5-TXmem	MMD2746A28LC3_p2_635_4	4	1-GDNdet	MMD2555A30LC3_P2_B2
	MMD1661A15LC3_G2	15	299_DOC	MMD1661A164LC3_D9	4	351_Tx	MMD1780A13LC3_E2	13	299-tri-sol	MMD1780A148LC3_D7	4	350-GDN-det	MMD2309A91LC3_C12	11	909 tg DOCmem	MMD2309A247LC3_G7	7	817 tg Tx100det	MMD2309A168LC3_H9	8	908 tg Tx100mem	MMD2309A301LC3_E2	13	834 wt GDNdet	MMD1983A9LC3_9	1	WT-746	MMD1987A12LC3_12	4	WT-746	MMD2761A9LC3_46_1	1	3-TXmem	MMD2761A48LC3_p2_69_4	4	6-GDNdet	MMD2493A4LC3_635_4	4	1-DOCmem-Wt	MMD2506A18LC3_297_2	2	5-Tg-Txdet	MMD2746A19LC3_297_3	3	5-TXmem	MMD2746A37LC3_p2_021_1	1	4-GDNdet	MMD2555A38LC3_P2_42_2
	MMD1661A16LC3_H2	16	299_DOC	MMD1661A123LC3_C4	11	300_Tx	MMD1780A13LC3_E2	13	299-tri-sol	MMD1780A149LC3_E7	5	350-GDN-det	MMD2309A45LC3_E6	13	917 wt DOCmem	MMD2309A248LC3_H7	8	817 tg Tx100det	MMD2309A184LC3_H11	8	909 tg Tx100mem	MMD2309A317LC3_E4	13	907 wt GDNdet	MMD1983A10LC3_10	2	WT-746	MMD1987A12LC3_12	4	WT-746	MMD2761A13LC3_59_1	1	4-TXmem	MMD2761A30LC3_p2_45_2	2	2-GDNdet	MMD2493A8LC3_636_4	4	2-DOCmem-Wt	MMD2506A22LC3_371_2	2	6-Tg-Txdet	MMD2746A23LC3_371_3	3	6-TXmem	MMD2746A45LC3_p2_371_1	1	6-GDNdet	MMD2555A42LC3_P2_43_2
	MMD1661A6LC3_F1	6	299_DOC	MMD1661A139LC3_C6	11	301_Tx	MMD1780A1LC3_A1	1	299-tri-sol	MMD1780A164LC3_D9	4	351-GDN-det	MMD2309A70LC3_F9	6	908 tg DOCmem	MMD2309A261LC3_E9	5	908 tg Tx100det	MMD2309A143LC3_G6	15	917 wt Tx100mem	MMD2309A297LC3_A2	9	834 wt GDNdet	MMD1983A18LC3_18	2	KI-066	MMD1987A19LC3_19	3	KI-066	MMD2761A17LC3_66_1	1	5-TXmem	MMD2761A34LC3_p2_46_2	2	3-GDNdet	MMD2493A12LC3_637_4	4	3-DOCmem-Wt	MMD2506A1LC3_635_1	1	1-WT-Txdet	MMD2746A23LC3_371_3	3	6-TXmem	MMD2746A37LC3_p2_021_1	1	4-GDNdet	MMD2555A26LC3_P2_A2
	MMD1661A5LC3_E1	5	299_DOC	MMD1661A155LC3_C8	11	350_Tx	MMD1780A14LC3_F2	14	299-tri-sol	MMD1780A180LC3_D11	4	352-GDN-det	MMD2309A4LC3_D1	4	834 wt DOCmem	MMD2309A262LC3_F9	6	908 tg Tx100det	MMD2309A111LC3_G2	15	834 wt Tx100mem	MMD2309A313LC3_A4	9	907 wt GDNdet	MMD1983A21LC3_21	1	KI-069	MMD1987A20LC3_20	4	KI-066	MMD2761A21LC3_69_1r	1	6-TXmem	MMD2761A38LC3_p2_59_2	2	4-GDNdet	MMD2493A16LC3_021_4	4	4-DOCmem-Tg	MMD2506A2LC3_635_2	2	1-WT-Txdet	MMD2746A2LC3_635_2	2	1-TXmem	MMD2746A26LC3_p2_635_2	2	1-GDNdet	MMD2555A42LC3_P2_43_2
	MMD1661A4LC3_D1	4	299_DOC	MMD1661A100LC3_D1	4	299_Tx	MMD1780A2LC3_B1	2	299-tri-sol	MMD1780A183LC3_G11	7	352-GDN-det	MMD2309A20LC3_D3	4	907 wt DOCmem	MMD2309A263LC3_G9	7	908 tg Tx100det	MMD2309A191LC3_G12	15	909 tg Tx100mem	MMD2309A361LC3_A10	9	908 tg GDNdet	MMD1983A25LC3_25	1	WT-REM	MMD1987A23LC3_23	3	KI-069	MMD2761A2LC3_44_2	2	1-TXmem	MMD2761A42LC3_p2_66_2	2	5-GDNdet	MMD2493A20LC3_297_4	4	5-DOCmem-Tg	MMD2506A5LC3_636_1	1	2-WT-Txdet	MMD2746A6LC3_636_2	2	2-TXmem	MMD2746A27LC3_p2_635_3	3	1-GDNdet	MMD2555A34LC3_P2_C2
	MMD1661A4LC3_D1	4	299_DOC	MMD1661A100LC3_D1	4	299_Tx	MMD1780A10LC3_B2	10	299-tri-sol	MMD1780A183LC3_G11	7	352-GDN-det	MMD2309A36LC3_D5	4	917 wt DOCmem	MMD2309A278LC3_F11	6	909 tg Tx100det	MMD2309A100LC3_D1	4	834 wt Tx100mem	MMD2309A377LC3_A12	9	909 tg GDNdet	MMD1983A7LC3_7	3	WT-745	MMD1987A2LC3_2	2	WT-744	MMD2761A2LC3_44_2	2	1-TXmem	MMD2761A30LC3_p2_45_2	2	2-GDNdet	MMD2493A4LC3_635_4	4	1-DOCmem-Wt	MMD2506A9LC3_637_1	1	3-WT-Txdet	MMD2746A10LC3_637_2	2	3-TXmem	MMD2746A34LC3_p2_637_2	2	3-GDNdet	MMD2555A34LC3_P2_C2
	MMD1661A4LC3_D1	4	299_DOC	MMD1661A132LC3_D5	4	301_Tx	MMD1780A10LC3_B2	10	299-tri-sol	MMD1780A133LC3_E5	5	301-GDN-det	MMD2309A52LC3_D7	4	817 tg DOCmem	MMD2309A279LC3_G11	7	909 tg Tx100det	MMD2309A100LC3_D1	4	834 wt Tx100mem	MMD2309A292LC3_D1	4	834 wt GDNdet	MMD1983A15LC3_15	3	KI-059	MMD1987A3LC3_3	3	WT-744	MMD2761A6LC3_45_2	2	2-TXmem	MMD2761A38LC3_p2_59_2	2	4-GDNdet	MMD2493A8LC3_636_4	4	2-DOCmem-Wt	MMD2506A9LC3_637_1	1	3-WT-Txdet	MMD2746A14LC3_021_2	2	4-TXmem	MMD2746A38LC3_p2_021_2	2	4-GDNdet	MMD2555A27LC3_P2_A3
	MMD1661A4LC3_D1	4	299_DOC	MMD1661A148LC3_D7	4	350_Tx	MMD1780A11LC3_C2	11	299-tri-sol	MMD1780A147LC3_C7	3	350-GDN-det	MMD2309A68LC3_D9	4	908 tg DOCmem	MMD2309A199LC3_G1	7	834 wt Tx100det	MMD2309A132LC3_D5	4	917 wt Tx100mem	MMD2309A294LC3_F1	6	834 wt GDNdet	MMD1983A23LC3_23	3	KI-069	MMD1987A4LC3_4	4	WT-744	MMD2761A10LC3_46_2	2	3-TXmem	MMD2761A42LC3_p2_66_2	2	5-GDNdet	MMD2493A12LC3_637_4	4	3-DOCmem-Wt	MMD2506A10LC3_637_2	2	3-WT-Txdet	MMD2746A22LC3_371_2	2	6-TXmem	MMD2746A42LC3_p2_297_2	2	5-GDNdet	MMD2555A31LC3_P2_B3
	MMD1661A15LC3_G2	15	299_DOC	MMD1661A164LC3_D9	4	351_Tx	MMD1780A4LC3_D1	4	299-tri-sol	MMD1780A149LC3_E7	5	350-GDN-det	MMD2309A84LC3_D11	4	909 tg DOCmem	MMD2309A247LC3_G7	7	817 tg Tx100det	MMD2309A180LC3_D11	4	909 tg Tx100mem	MMD2309A295LC3_G1	7	834 wt GDNdet	MMD1983A27LC3_27	3	WT-REM	MMD1987A7LC3_7	3	WT-745	MMD2761A14LC3_59_2	2	4-TXmem	MMD2761A46LC3_p2_69_2	2	6-GDNdet	MMD2493A12LC3_637_4	4	3-DOCmem-Wt	MMD2506A13LC3_021_1	1	4-Tg-Txdet	MMD2746A2LC3_635_2	2	1-TXmem	MMD2746A39LC3_p2_021_3	3	4-GDNdet	MMD2555A35LC3_P2_C3
	MMD1661A6LC3_F1	6	299_DOC	MMD1661A180LC3_D11	4	352_Tx	MMD1780A5LC3_E1	5	299-tri-sol	MMD1780A157LC3_E8	13	350-GDN-det	MMD2309A70LC3_F9	6	908 tg DOCmem	MMD2309A263LC3_G9	7	908 tg Tx100det	MMD2309A101LC3_E1	5	834 wt Tx100mem	MMD2309A295LC3_G1	7	834 wt GDNdet	MMD1983A6LC3_6	2	WT-745	MMD1987A8LC3_8	4	WT-745	MMD2761A18LC3_66_2	2	5-TXmem	MMD2761A28LC3_p2_44_4	4	1-GDNdet	MMD2493A12LC3_637_4	4	3-DOCmem-Wt	MMD2506A17LC3_297_1	1	5-Tg-Txdet	MMD2746A2LC3_635_2	2	1-TXmem	MMD2746A39LC3_p2_021_3	3	4-GDNdet	MMD2555A39LC3_P2_42_3
	MMD1661A7LC3_G1	7	299_DOC	MMD1661A102LC3_F1	6	299_Tx	MMD1780A14LC3_F2	14	299-tri-sol	MMD1780A173LC3_E10	13	351-GDN-det	MMD2309A41LC3_A6	9	917 wt DOCmem	MMD2309A279LC3_G11	7	909 tg Tx100det	MMD2309A102LC3_F1	6	834 wt Tx100mem	MMD2309A296LC3_H1	8	834 wt GDNdet	MMD1983A14LC3_14	2	KI-059	MMD1987A11LC3_11	3	WT-746	MMD2761A22LC3_69_2r	2	6-TXmem	MMD2761A32LC3_p2_45_4	4	2-GDNdet	MMD2493A16LC3_021_4	4	4-DOCmem-Tg	MMD2506A18LC3_297_2	2	5-Tg-Txdet	MMD2746A6LC3_636_2	2	2-TXmem	MMD2746A43LC3_p2_297_3	3	5-GDNdet	MMD2555A39LC3_P2_42_3
	MMD1661A8LC3_H1	8	299_DOC	MMD1661A118LC3_F3	6	300_Tx	MMD1780A15LC3_G2	15	299-tri-sol	MMD1780A189LC3_E12	13	352-GDN-det	MMD2309A57LC3_A8	9	817 tg DOCmem	MMD2309A194LC3_B1	2	834 wt Tx100det	MMD2309A103LC3_G1	7	834 wt Tx100mem	MMD2309A297LC3_A2	9	834 wt GDNdet	MMD1983A7LC3_7	3	WT-745	MMD1987A12LC3_12	4	WT-746	MMD2761A2LC3_44_2	2	1-TXmem	MMD2761A36LC3_p2_46_4	4	3-GDNdet	MMD2493A16LC3_021_4	4	4-DOCmem-Tg	MMD2506A21LC3_371_1	1	6-Tg-Txdet	MMD2746A10LC3_637_2	2	3-TXmem	MMD2746A47LC3_p2_371_3	3	6-GDNdet	MMD2555A43LC3_P2_43_3
	MMD1661A8LC3_H1	8	299_DOC	MMD1661A134LC3_F5	6	301_Tx	MMD1780A16LC3_H2	16	299-tri-sol	MMD1780A116LC3_D3	4	300-GDN-det	MMD2309A73LC3_A10	9	908 tg DOCmem	MMD2309A211LC3_C3	3	907 wt Tx100det	MMD2309A118LC3_F3	6	907 wt Tx100mem	MMD2309A298LC3_B2	10	834 wt GDNdet	MMD1983A27LC3_27	3	WT-REM	MMD1987A15LC3_15	3	KI-059	MMD2761A6LC3_45_2	2	2-TXmem	MMD2761A36LC3_p2_46_4	4	3-GDNdet	MMD2493A20LC3_297_4	4	5-DOCmem-Tg	MMD2506A22LC3_371_2	2	6-Tg-Txdet	MMD2746A14LC3_021_2	2	4-TXmem	MMD2746A25LC3_p2_635_1	1	1-GDNdet	MMD2555A43LC3_P2_43_3
	MMD1661A7LC3_G1	7	299_DOC	MMD1661A150LC3_F7	6	350_Tx	MMD1780A5LC3_E1	5	299-tri-sol	MMD1780A132LC3_D5	4	301-GDN-det	MMD2309A89LC3_A12	9	909 tg DOCmem	MMD2309A226LC3_B5	2	917 wt Tx100det	MMD2309A119LC3_G3	7	907 wt Tx100mem	MMD2309A309LC3_E3	5	907 wt GDNdet	MMD1983A10LC3_10	2	WT-746	MMD1987A16LC3_16	4	KI-059	MMD2761A10LC3_46_2	2	3-TXmem	MMD2761A36LC3_p2_46_4	4	3-GDNdet	MMD2493A4LC3_635_4	4	1-DOCmem-Wt	MMD2506A14LC3_021_2	2	4-Tg-Txdet	MMD2746A18LC3_297_2	2	5-TXmem	MMD2746A29LC3_p2_636_1	1	2-GDNdet	MMD2555A47LC3_P2_44_3
	MMD1661A5LC3_E1	5	299_DOC	MMD1661A109LC3_E2	13	299_Tx	MMD1780A12LC3_D2	12	299-tri-sol	MMD1780A148LC3_D7	4	350-GDN-det	MMD2309A90LC3_B12	10	909 tg DOCmem	MMD2309A226LC3_B5	2	917 wt Tx100det	MMD2309A134LC3_F5	6	917 wt Tx100mem	MMD2309A309LC3_E3	5	907 wt GDNdet	MMD1983A14LC3_14	2	KI-059	MMD1987A19LC3_19	3	KI-066	MMD2761A14LC3_59_2	2	4-TXmem	MMD2761A40LC3_p2_59_4	4	4-GDNdet	MMD2493A8LC3_636_4	4	2-DOCmem-Wt	MMD2506A22LC3_371_2	2	6-Tg-Txdet	MMD2746A22LC3_371_2	2	6-TXmem	MMD2746A33LC3_p2_637_1	1	3-GDNdet	MMD2555A26LC3_P2_A2
	MMD1661A4LC3_D1	4	299_DOC	MMD1661A125LC3_E4	13	300_Tx	MMD1780A3LC3_C1	3	299-tri-sol	MMD1780A100LC3_D1	4	299-GDN-det	MMD2309A90LC3_B12	10	909 tg DOCmem	MMD2309A227LC3_C5	3	917 wt Tx100det	MMD2309A135LC3_G5	7	917 wt Tx100mem	MMD2309A309LC3_E3	5	907 wt GDNdet	MMD1983A14LC3_14	2	KI-059	MMD1987A20LC3_20	4	KI-066	MMD2761A18LC3_66_2	2	5-TXmem	MMD2761A44LC3_p2_66_4	4	5-GDNdet	MMD2493A12LC3_637_4	4	3-DOCmem-Wt	MMD2506A2LC3_635_2	2	1-WT-Txdet	MMD2746A9LC3_637_1	1	3-TXmem	MMD2746A37LC3_p2_021_1	1	4-GDNdet	MMD2555A27LC3_P2_A3
	MMD1661A5LC3_E1	5	299_DOC	MMD1661A141LC3_E6	13	301_Tx	MMD1780A4LC3_D1	4	299-tri-sol	MMD1780A164LC3_D9	4	351-GDN-det	MMD2309A26LC3_B4	10	907 wt DOCmem	MMD2309A243LC3_C7	3	817 tg Tx100det	MMD2309A150LC3_F7	6	817 tg Tx100mem	MMD2309A312LC3_H3	8	907 wt GDNdet	MMD1983A14LC3_14	2	KI-059	MMD1987A20LC3_20	4	KI-066	MMD2761A22LC3_69_2r	2	6-TXmem	MMD2761A44LC3_p2_66_4	4	5-GDNdet	MMD2493A16LC3_021_4	4	4-DOCmem-Tg	MMD2506A2LC3_635_2	2	1-WT-Txdet	MMD2746A2LC3_635_2	2	1-TXmem	MMD2746A41LC3_p2_297_1	1	5-GDNdet	MMD2555A47LC3_P2_44_3
	MMD1661A7LC3_G1	7	299_DOC	MMD1661A157LC3_E8	13	350_Tx	MMD1780A5LC3_E1	5	299-tri-sol	MMD1780A180LC3_D11	4	352-GDN-det	MMD2309A7LC3_G1	7	834 wt DOCmem	MMD2309A259LC3_C9	3	908 tg Tx100det	MMD2309A151LC3_G7	7	817 tg Tx100mem	MMD2309A314LC3_B4	10	907 wt GDNdet	MMD1983A22LC3_22	2	KI-069	MMD1987A23LC3_23	3	KI-069	MMD2761A2LC3_44_2	2	1-TXmem	MMD2761A48LC3_p2_69_4	4	6-GDNdet	MMD2493A20LC3_297_4	4	5-DOCmem-Tg	MMD2506A6LC3_636_2	2	2-WT-Txdet	MMD2746A3LC3_635_3	3	1-TXmem	MMD2746A45LC3_p2_371_1	1	6-GDNdet	MMD2555A47LC3_P2_44_3
	MMD1661A3LC3_C1	3	299_DOC	MMD1661A149LC3_E7	5	350_Tx	MMD1780A8LC3_H1	8	299-tri-sol	MMD1780A143LC3_G6	15	301-GDN-det	MMD2309A23LC3_G3	7	907 wt DOCmem	MMD2309A274LC3_B11	2	909 tg Tx100det	MMD2309A165LC3_E9	5	908 tg Tx100mem	MMD2309A327LC3_G5	7	917 wt GDNdet	MMD1983A22LC3_22	2	KI-069	MMD1987A24LC3_24	4	KI-069	MMD2761A2LC3_44_2	2	1-TXmem	MMD2761A26LC3_p2_44_2	2	1-GDNdet	MMD2493A10LC3_637_2	2	3-DOCmem-Wt	MMD2506A10LC3_637_2	2	3-WT-Txdet	MMD2746A7LC3_636_3	3	2-TXmem	MMD2746A25LC3_p2_635_1	1	1-GDNdet	MMD2555A27LC3_P2_A3
	MMD1661A5LC3_E1	5	299_DOC	MMD1661A165LC3_E9	5	351_Tx	MMD1780A8LC3_H1	8	299-tri-sol	MMD1780A105LC3_A2	9	299-GDN-det	MMD2309A39LC3_G5	7	917 wt DOCmem	MMD2309A274LC3_B11	2	909 tg Tx100det	MMD2309A166LC3_F9	6	908 tg Tx100mem	MMD2309A328LC3_H5	8	917 wt GDNdet	MMD1983A26LC3_26	2	WT-REM	MMD1987A2LC3_2	2	WT-744	MMD2761A6LC3_45_2	2	2-TXmem	MMD2761A42LC3_p2_66_2	2	5-GDNdet	MMD2493A17LC3_297_1	1	5-DOCmem-Tg	MMD2506A14LC3_021_2	2	4-Tg-Txdet	MMD2746A19LC3_297_3	3	5-TXmem	MMD2746A33LC3_p2_637_1	1	3-GDNdet	MMD2555A40LC3_P2_42_4
	MMD1661A7LC3_G1	7	299_DOC	MMD1661A99LC3_C1	3	299_Tx	MMD1780A7LC3_G1	7	299-tri-sol	MMD1780A121LC3_A4	9	300-GDN-det	MMD2309A55LC3_G7	7	817 tg DOCmem	MMD2309A275LC3_C11	3	909 tg Tx100det	MMD2309A182LC3_F11	6	909 tg Tx100mem	MMD2309A344LC3_H7	8	817 tg GDNdet	MMD1983A26LC3_26	2	WT-REM	MMD1987A11LC3_11	3	WT-746	MMD2761A6LC3_45_2	2	2-TXmem	MMD2761A25LC3_p2_44_1	1	1-GDNdet	MMD2493A4LC3_635_4	4	1-DOCmem-Wt	MMD2506A18LC3_297_2	2	5-Tg-Txdet	MMD2746A22LC3_371_2	2	6-TXmem	MMD2746A37LC3_p2_021_1	1	4-GDNdet	MMD2555A44LC3_P2_43_4
	MMD1661A8LC3_H1	8	299_DOC	MMD1661A115LC3_C3	3	300_Tx	MMD1780A7LC3_G1	7	299-tri-sol	MMD1780A137LC3_A6	9	301-GDN-det	MMD2309A71LC3_G9	7	908 tg DOCmem	MMD2309A210LC3_B3	2	907 wt Tx100det	MMD2309A102LC3_F1	6	834 wt Tx100mem	MMD2309A357LC3_E9	5	908 tg GDNdet	MMD1983A26LC3_26	2	WT-REM	MMD1987A19LC3_19	3	KI-066	MMD2761A10LC3_46_2	2	3-TXmem	MMD2761A45LC3_p2_69_1	1	6-GDNdet	MMD2493A8LC3_636_4	4	2-DOCmem-Wt	MMD2506A22LC3_371_2	2	6-Tg-Txdet	MMD2746A2LC3_635_2	2	1-TXmem	MMD2746A41LC3_p2_297_1	1	5-GDNdet	MMD2555A27LC3_P2_A3
	MMD1661A9LC3_A2	9	299_DOC	MMD1661A131LC3_C5	3	301_Tx	MMD1780A7LC3_G1	7	299-tri-sol	MMD1780A138LC3_B6	10	301-GDN-det	MMD2309A12LC3_D2	12	834 wt DOCmem	MMD2309A197LC3_E1	5	834 wt Tx100det	MMD2309A118LC3_F3	6	907 wt Tx100mem	MMD2309A360LC3_H9	8	908 tg GDNdet	MMD1983A26LC3_26	2	WT-REM	MMD1987A23LC3_23	3	KI-069	MMD2761A10LC3_46_2	2	3-TXmem	MMD2761A27LC3_p2_44_3	3	1-GDNdet	MMD2493A12LC3_637_4	4	3-DOCmem-Wt	MMD2506A22LC3_371_2	2	6-Tg-Txdet	MMD2746A6LC3_636_2	2	2-TXmem	MMD2746A45LC3_p2_371_1	1	6-GDNdet	MMD2555A47LC3_P2_44_3
	MMD1661A9LC3_A2	9	299_DOC	MMD1661A132LC3_D5	4	301_Tx	MMD1780A6LC3_F1	6	299-tri-sol	MMD1780A138LC3_B6	10	301-GDN-det	MMD2309A28LC3_D4	12	907 wt DOCmem	MMD2309A213LC3_E3	5	907 wt Tx100det	MMD2309A118LC3_F3	6	907 wt Tx100mem	MMD2309A295LC3_G1	7	834 wt GDNdet	MMD1983A27LC3_27	3	WT-REM	MMD1987A23LC3_23	3	KI-069	MMD2761A14LC3_59_2	2	4-TXmem	MMD2761A28LC3_p2_44_4	4	1-GDNdet	MMD2493A20LC3_297_4	4	5-DOCmem-Tg	MMD2506A2LC3_635_2	2	1-WT-Txdet	MMD2746A10LC3_637_2	2	3-TXmem	MMD2746A28LC3_p2_635_4	4	1-GDNdet	MMD2555A27LC3_P2_A3
	MMD1661A9LC3_A2	9	299_DOC	MMD1661A147LC3_C7	3	350_Tx	MMD1780A2LC3_B1	2	299-tri-sol	MMD1780A153LC3_A8	9	350-GDN-det	MMD2309A60LC3_D8	12	817 tg DOCmem	MMD2309A229LC3_E5	5	917 wt Tx100det	MMD2309A133LC3_E5	5	917 wt Tx100mem	MMD2309A311LC3_G3	7	907 wt GDNdet	MMD1983A4LC3_4	3	WT-744	MMD1987A2LC3_2	2	WT-744	MMD2761A14LC3_59_2	2	4-TXmem	MMD2761A28LC3_p2_44_4	4	1-GDNdet	MMD2493A1LC3_635_1	1	1-DOCmem-Wt	MMD2506A6LC3_636_2	2	2-WT-Txdet	MMD2746A14LC3_021_2	2	4-TXmem	MMD2746A32LC3_p2_636_4	4	2-GDNdet	MMD2555A30LC3_P2_B2
	MMD1661A9LC3_A2	9	299_DOC	MMD1661A148LC3_D7	4	350_Tx	MMD1780A8LC3_H1	8	299-tri-sol	MMD1780A154LC3_B8	10	350-GDN-det	MMD2309A92LC3_D12	12	909 tg DOCmem	MMD2309A244LC3_D7	4	817 tg Tx100det	MMD2309A134LC3_F5	6	917 wt Tx100mem	MMD2309A312LC3_H3	8	907 wt GDNdet	MMD1983A8LC3_8	4	WT-745	MMD1987A6LC3_6	2	WT-745	MMD2761A18LC3_66_2	2	5-TXmem	MMD2761A31LC3_p2_45_3	3	2-GDNdet	MMD2493A5LC3_636_1	1	2-DOCmem-Wt	MMD2506A10LC3_637_2	2	3-WT-Txdet	MMD2746A10LC3_637_2	2	3-TXmem	MMD2746A36LC3_p2_637_4	4	3-GDNdet	MMD2555A34LC3_P2_C2
	MMD1661A9LC3_A2	9	299_DOC	MMD1661A163LC3_C9	3	351_Tx	MMD1780A5LC3_E1	5	299-tri-sol	MMD1780A169LC3_A10	9	351-GDN-det	MMD2309A92LC3_D12	12	909 tg DOCmem	MMD2309A276LC3_D11	4	909 tg Tx100det	MMD2309A150LC3_F7	6	817 tg Tx100mem	MMD2309A319LC3_G4	15	907 wt GDNdet	MMD1983A16LC3_16	4	KI-059	MMD1987A14LC3_14	2	KI-059	MMD2761A18LC3_66_2	2	5-TXmem	MMD2761A31LC3_p2_45_3	3	2-GDNdet	MMD2493A9LC3_637_1	1	3-DOCmem-Wt	MMD2506A14LC3_021_2	2	4-Tg-Txdet	MMD2746A14LC3_021_2	2	4-TXmem	MMD2746A40LC3_p2_021_4	4	4-GDNdet	MMD2555A38LC3_P2_42_2
	MMD1661A9LC3_A2	9	299_DOC	MMD1661A179LC3_C11	3	352_Tx	MMD1780A12LC3_D2	12	299-tri-sol	MMD1780A185LC3_A12	9	352-GDN-det	MMD2309A24LC3_H3	8	907 wt DOCmem	MMD2309A277LC3_E11	5	909 tg Tx100det	MMD2309A151LC3_G7	7	817 tg Tx100mem	MMD2309A327LC3_G5	7	917 wt GDNdet	MMD1983A20LC3_20	4	KI-066	MMD1987A18LC3_18	2	KI-066	MMD2761A22LC3_69_2r	2	6-TXmem	MMD2761A35LC3_p2_46_3	3	3-GDNdet	MMD2493A13LC3_021_1	1	4-DOCmem-Tg	MMD2506A22LC3_371_2	2	6-Tg-Txdet	MMD2746A2LC3_635_2	2	1-TXmem	MMD2746A44LC3_p2_297_4	4	5-GDNdet	MMD2555A42LC3_P2_43_2
	MMD1661A9LC3_A2	9	299_DOC	MMD1661A180LC3_D11	4	352_Tx	MMD1780A12LC3_D2	12	299-tri-sol	MMD1780A183LC3_G11	7	352-GDN-det	MMD2309A40LC3_H5	8	917 wt DOCmem	MMD2309A236LC3_D6	12	917 wt Tx100det	MMD2309A166LC3_F9	6	908 tg Tx100mem	MMD2309A343LC3_G7	7	817 tg GDNdet	MMD1983A24LC3_24	4	KI-069	MMD1987A11LC3_11	3	WT-746	MMD2761A22LC3_69_2r	2	6-TXmem	MMD2761A35LC3_p2_46_3	3	3-GDNdet	MMD2493A17LC3_297_1	1	5-DOCmem-Tg	MMD2506A2LC3_635_2	2	1-WT-Txdet	MMD2746A10LC3_637_2	2	3-TXmem	MMD2746A48LC3_p2_371_4	4	6-GDNdet	MMD2555A46LC3_P2_44_2
	MMD1661A9LC3_A2	9	299_DOC	MMD1661A99LC3_C1	3	299_Tx	MMD1780A8LC3_H1	8	299-tri-sol	MMD1780A102LC3_F1	6	299-GDN-det	MMD2309A56LC3_H7	8	817 tg DOCmem	MMD2309A236LC3_D6	12	917 wt Tx100det	MMD2309A182LC3_F11	6	909 tg Tx100mem	MMD2309A344LC3_H7	8	817 tg GDNdet	MMD1983A28LC3_28	4	WT-REM	MMD1987A15LC3_15	3	KI-059	MMD2761A1LC3_44_1	1	1-TXmem	MMD2761A39LC3_p2_59_3	3	4-GDNdet	MMD2493A18LC3_297_2	2	5-DOCmem-Tg	MMD2506A1LC3_635_1	1	1-WT-Txdet	MMD2746A18LC3_297_2	2	5-TXmem	MMD2746A28LC3_p2_635_4	4	1-GDNdet	MMD2555A47LC3_P2_44_3
	MMD1661A9LC3_A2	9	299_DOC	MMD1661A115LC3_C3	3	300_Tx	MMD1780A6LC3_F1	6	299-tri-sol	MMD1780A103LC3_G1	7	299-GDN-det	MMD2309A72LC3_H9	8	908 tg DOCmem	MMD2309A236LC3_D6	12	917 wt Tx100det	MMD2309A182LC3_F11	6	909 tg Tx100mem	MMD2309A345LC3_A8	9	817 tg GDNdet	MMD1983A2LC3_2	2	WT-744	MMD1987A19LC3_19	3	KI-066	MMD2761A9LC3_46_1	1	3-TXmem	MMD2761A43LC3_p2_66_3	3	5-GDNdet	MMD2493A3LC3_635_3	3	1-DOCmem-Wt	MMD2506A1LC3_635_1	1	1-WT-Txdet	MMD2746A2LC3_635_2	2	1-TXmem	MMD2746A32LC3_p2_636_4	4	2-GDNdet	MMD2555A27LC3_P2_A3
	MMD1661A9LC3_A2	9	299_DOC	MMD1661A131LC3_C5	3	301_Tx	MMD1780A13LC3_E2	13	299-tri-sol	MMD1780A118LC3_F3	6	300-GDN-det	MMD2309A88LC3_H11	8	909 tg DOCmem	MMD2309A198LC3_F1	6	834 wt Tx100det	MMD2309A107LC3_C2	11	834 wt Tx100mem	MMD2309A359LC3_G9	7	908 tg GDNdet	MMD1983A6LC3_6	2	WT-745	MMD1987A19LC3_19	3	KI-066	MMD2761A17LC3_66_1	1	5-TXmem	MMD2761A47LC3_p2_69_3	3	6-GDNdet	MMD2493A7LC3_636_3	3	2-DOCmem-Wt	MMD2506A2LC3_635_2	2	1-WT-Txdet	MMD2746A6LC3_636_2	2	2-TXmem	MMD2746A36LC3_p2_637_4	4	3-GDNdet	MMD2555A27LC3_P2_A3
	MMD1661A9LC3_A2	9	299_DOC	MMD1661A147LC3_C7	3	350_Tx	MMD1780A14LC3_F2	14	299-tri-sol	MMD1780A118LC3_F3	6	300-GDN-det	MMD2309A63LC3_G8	15	817 tg DOCmem	MMD2309A261LC3_E9	5	908 tg Tx100det	MMD2309A155LC3_C8	11	817 tg Tx100mem	MMD2309A360LC3_H9	8	908 tg GDNdet	MMD1983A10LC3_10	2	WT-746	MMD1987A23LC3_23	3	KI-069	MMD2761A5LC3_45_1	1	2-TXmem	MMD2761A26LC3_p2_44_2	2	1-GDNdet	MMD2493A11LC3_637_3	3	3-DOCmem-Wt	MMD2506A2LC3_635_2	2	1-WT-Txdet	MMD2746A10LC3_637_2	2	3-TXmem	MMD2746A44LC3_p2_297_4	4	5-GDNdet	MMD2555A27LC3_P2_A3
	MMD1661A9LC3_A2	9	299_DOC	MMD1661A163LC3_C9	3	351_Tx	MMD1780A14LC3_F2	14	299-tri-sol	MMD1780A119LC3_G3	7	300-GDN-det	MMD2309A4LC3_D1	4	834 wt DOCmem	MMD2309A194LC3_B1	2	834 wt Tx100det	MMD2309A171LC3_C10	11	908 tg Tx100mem	MMD2309A375LC3_G11	7	909 tg GDNdet	MMD1983A14LC3_14	2	KI-059	MMD1987A1LC3_1	1	WT-744	MMD2761A21LC3_69_1r	1	6-TXmem	MMD2761A29LC3_p2_45_1	1	2-GDNdet	MMD2493A14LC3_021_2	2	4-DOCmem-Tg	MMD2506A7LC3_636_3	3	2-WT-Txdet	MMD2746A14LC3_021_2	2	4-TXmem	MMD2746A48LC3_p2_371_4	4	6-GDNdet	MMD2555A35LC3_P2_C3
	MMD1661A9LC3_A2	9	299_DOC	MMD1661A99LC3_C1	3	299_Tx	MMD1780A12LC3_D2	12	299-tri-sol	MMD1780A122LC3_B4	10	300-GDN-det	MMD2309A52LC3_D7	4	817 tg DOCmem	MMD2309A226LC3_B5	2	917 wt Tx100det	MMD2309A187LC3_C12	11	909 tg Tx100mem	MMD2309A376LC3_H11	8	909 tg GDNdet	MMD1983A18LC3_18	2	KI-066	MMD1987A5LC3_5	1	WT-745	MMD2761A3LC3_44_3	3	1-TXmem	MMD2761A45LC3_p2_69_1	1	6-GDNdet	MMD2493A15LC3_021_3	3	4-DOCmem-Tg	MMD2506A9LC3_637_1	1	3-WT-Txdet	MMD2746A18LC3_297_2	2	5-TXmem	MMD2746A26LC3_p2_635_2	2	1-GDNdet	MMD2555A39LC3_P2_42_3
	MMD1661A10LC3_B2	10	299_DOC	MMD1661A99LC3_C1	3	299_Tx	MMD1780A8LC3_H1	8	299-tri-sol	MMD1780A122LC3_B4	10	300-GDN-det	MMD2309A68LC3_D9	4	908 tg DOCmem	MMD2309A274LC3_B11	2	909 tg Tx100det	MMD2309A122LC3_B4	10	907 wt Tx100mem	MMD2309A289LC3_A1	1	834 wt GDNdet	MMD1983A14LC3_14	2	KI-059	MMD1987A9LC3_9	1	WT-746	MMD2761A7LC3_45_3	3	2-TXmem	MMD2761A28LC3_p2_44_4	4	1-GDNdet	MMD2493A18LC3_297_2	2	5-DOCmem-Tg	MMD2506A10LC3_637_2	2	3-WT-Txdet	MMD2746A22LC3_371_2	2	6-TXmem	MMD2746A34LC3_p2_637_2	2	3-GDNdet	MMD2555A43LC3_P2_43_3
	MMD1661A10LC3_B2	10	299_DOC	MMD1661A99LC3_C1	3	299_Tx	MMD1780A11LC3_C2	11	299-tri-sol	MMD1780A134LC3_F5	6	301-GDN-det	MMD2309A84LC3_D11	4	909 tg DOCmem	MMD2309A221LC3_E4	13	907 wt Tx100det	MMD2309A138LC3_B6	10	917 wt Tx100mem	MMD2309A291LC3_C1	3	834 wt GDNdet	MMD1983A14LC3_14	2	KI-059	MMD1987A13LC3_13	1	KI-059	MMD2761A11LC3_46_3	3	3-TXmem	MMD2761A32LC3_p2_45_4	4	2-GDNdet	MMD2493A19LC3_297_3	3	5-DOCmem-Tg	MMD2506A10LC3_637_2	2	3-WT-Txdet	MMD2746A2LC3_635_2	2	1-TXmem	MMD2746A38LC3_p2_021_2	2	4-GDNdet	MMD2555A43LC3_P2_43_3
	MMD1661A11LC3_C2	11	299_DOC	MMD1661A115LC3_C3	3	300_Tx	MMD1780A11LC3_C2	11	299-tri-sol	MMD1780A134LC3_F5	6	301-GDN-det	MMD2309A36LC3_D5	4	917 wt DOCmem	MMD2309A237LC3_E6	13	917 wt Tx100det	MMD2309A154LC3_B8	10	817 tg Tx100mem	MMD2309A292LC3_D1	4	834 wt GDNdet	MMD1983A1LC3_1	1	WT-744	MMD1987A17LC3_17	1	KI-066	MMD2761A15LC3_59_3	3	4-TXmem	MMD2761A36LC3_p2_46_4	4	3-GDNdet	MMD2493A22LC3_371_2	2	6-DOCmem-Tg	MMD2506A11LC3_637_3	3	3-WT-Txdet	MMD2746A6LC3_636_2	2	2-TXmem	MMD2746A26LC3_p2_635_2	2	1-GDNdet	MMD2555A47LC3_P2_44_3
	MMD1661A11LC3_C2	11	299_DOC	MMD1661A115LC3_C3	3	300_Tx	MMD1780A11LC3_C2	11	299-tri-sol	MMD1780A135LC3_G5	7	301-GDN-det	MMD2309A6LC3_F1	6	834 wt DOCmem	MMD2309A269LC3_E10	13	908 tg Tx100det	MMD2309A186LC3_B12	10	909 tg Tx100mem	MMD2309A305LC3_A3	1	907 wt GDNdet	MMD1983A5LC3_5	1	WT-745	MMD1987A21LC3_21	1	KI-069	MMD2761A19LC3_66_3	3	5-TXmem	MMD2761A40LC3_p2_59_4	4	4-GDNdet	MMD2493A23LC3_371_3	3	6-DOCmem-Tg	MMD2506A11LC3_637_3	3	3-WT-Txdet	MMD2746A10LC3_637_2	2	3-TXmem	MMD2746A30LC3_p2_636_2	2	2-GDNdet	MMD2555A47LC3_P2_44_3
	MMD1661A11LC3_C2	11	299_DOC	MMD1661A131LC3_C5	3	301_Tx	MMD1780A2LC3_B1	2	299-tri-sol	MMD1780A135LC3_G5	7	301-GDN-det	MMD2309A21LC3_E3	5	907 wt DOCmem	MMD2309A285LC3_E12	13	909 tg Tx100det	MMD2309A186LC3_B12	10	909 tg Tx100mem	MMD2309A306LC3_B3	2	907 wt GDNdet	MMD1983A5LC3_5	1	WT-745	MMD1987A2LC3_2	2	WT-744	MMD2761A23LC3_69_3	3	6-TXmem	MMD2761A44LC3_p2_66_4	4	5-GDNdet	MMD2493A3LC3_635_3	3	1-DOCmem-Wt	MMD2506A13LC3_021_1	1	4-Tg-Txdet	MMD2746A14LC3_021_2	2	4-TXmem	MMD2746A34LC3_p2_637_2	2	3-GDNdet	MMD2555A27LC3_P2_A3
	MMD1661A12LC3_D2	12	299_DOC	MMD1661A131LC3_C5	3	301_Tx	MMD1780A3LC3_C1	3	299-tri-sol	MMD1780A151LC3_G7	7	350-GDN-det	MMD2309A22LC3_F3	6	907 wt DOCmem	MMD2309A253LC3_E8	13	817 tg Tx100det	MMD2309A107LC3_C2	11	834 wt Tx100mem	MMD2309A307LC3_C3	3	907 wt GDNdet	MMD1983A9LC3_9	1	WT-746	MMD1987A13LC3_13	1	KI-059	MMD2761A3LC3_44_3	3	1-TXmem	MMD2761A48LC3_p2_69_4	4	6-GDNdet	MMD2493A15LC3_021_3	3	4-DOCmem-Tg	MMD2506A13LC3_021_1	1	4-Tg-Txdet	MMD2746A18LC3_297_2	2	5-TXmem	MMD2746A38LC3_p2_021_2	2	4-GDNdet	MMD2555A47LC3_P2_44_3
	MMD1661A13LC3_E2	13	299_DOC	MMD1661A147LC3_C7	3	350_Tx	MMD1780A7LC3_G1	7	299-tri-sol	MMD1780A152LC3_H7	8	350-GDN-det	MMD2309A22LC3_F3	6	907 wt DOCmem	MMD2309A269LC3_E10	13	908 tg Tx100det	MMD2309A139LC3_C6	11	917 wt Tx100mem	MMD2309A308LC3_D3	4	907 wt GDNdet	MMD1983A9LC3_9	1	WT-746	MMD1987A14LC3_14	2	KI-059	MMD2761A11LC3_46_3	3	3-TXmem	MMD2761A26LC3_p2_44_2	2	1-GDNdet	MMD2493A22LC3_371_2	2	6-DOCmem-Tg	MMD2506A14LC3_021_2	2	4-Tg-Txdet	MMD2746A22LC3_371_2	2	6-TXmem	MMD2746A38LC3_p2_021_2	2	4-GDNdet	MMD2555A26LC3_P2_A2
	MMD1661A12LC3_D2	12	299_DOC	MMD1661A147LC3_C7	3	350_Tx	MMD1780A8LC3_H1	8	299-tri-sol	MMD1780A166LC3_F9	6	351-GDN-det	MMD2309A37LC3_E5	5	917 wt DOCmem	MMD2309A285LC3_E12	13	909 tg Tx100det	MMD2309A155LC3_C8	11	817 tg Tx100mem	MMD2309A324LC3_D5	4	917 wt GDNdet	MMD1983A17LC3_17	1	KI-066	MMD1987A19LC3_19	3	KI-066	MMD2761A15LC3_59_3	3	4-TXmem	MMD2761A30LC3_p2_45_2	2	2-GDNdet	MMD2493A23LC3_371_3	3	6-DOCmem-Tg	MMD2506A14LC3_021_2	2	4-Tg-Txdet	MMD2746A2LC3_635_2	2	1-TXmem	MMD2746A42LC3_p2_297_2	2	5-GDNdet	MMD2555A26LC3_P2_A2
	MMD1661A5LC3_E1	5	299_DOC	MMD1661A163LC3_C9	3	351_Tx	MMD1780A7LC3_G1	7	299-tri-sol	MMD1780A167LC3_G9	7	351-GDN-det	MMD2309A38LC3_F5	6	917 wt DOCmem	MMD2309A205LC3_E2	13	834 wt Tx100det	MMD2309A171LC3_C10	11	908 tg Tx100mem	MMD2309A324LC3_D5	4	917 wt GDNdet	MMD1983A17LC3_17	1	KI-066	MMD1987A23LC3_23	3	KI-069	MMD2761A19LC3_66_3	3	5-TXmem	MMD2761A34LC3_p2_46_2	2	3-GDNdet	MMD2493A14LC3_021_2	2	4-DOCmem-Tg	MMD2506A15LC3_021_3	3	4-Tg-Txdet	MMD2746A6LC3_636_2	2	2-TXmem	MMD2746A46LC3_p2_371_2	2	6-GDNdet	MMD2555A33LC3_P2_C1
	MMD1661A6LC3_F1	6	299_DOC	MMD1661A163LC3_C9	3	351_Tx	MMD1780A2LC3_B1	2	299-tri-sol	MMD1780A182LC3_F11	6	352-GDN-det	MMD2309A54LC3_F7	6	817 tg DOCmem	MMD2309A237LC3_E6	13	917 wt Tx100det	MMD2309A187LC3_C12	11	909 tg Tx100mem	MMD2309A340LC3_D7	4	817 tg GDNdet	MMD1983A21LC3_21	1	KI-069	MMD1987A3LC3_3	3	WT-744	MMD2761A23LC3_69_3	3	6-TXmem	MMD2761A38LC3_p2_59_2	2	4-GDNdet	MMD2493A2LC3_635_2	2	1-DOCmem-Wt	MMD2506A15LC3_021_3	3	4-Tg-Txdet	MMD2746A10LC3_637_2	2	3-TXmem	MMD2746A26LC3_p2_635_2	2	1-GDNdet	MMD2555A41LC3_P2_43_1
	MMD1661A3LC3_C1	3	299_DOC	MMD1661A179LC3_C11	3	352_Tx	MMD1780A3LC3_C1	3	299-tri-sol	MMD1780A183LC3_G11	7	352-GDN-det	MMD2309A55LC3_G7	7	817 tg DOCmem	MMD2309A253LC3_E8	13	817 tg Tx100det	MMD2309A117LC3_E3	5	907 wt Tx100mem	MMD2309A354LC3_B9	2	908 tg GDNdet	MMD1983A21LC3_21	1	KI-069	MMD1987A7LC3_7	3	WT-745	MMD2761A11LC3_46_3	3	3-TXmem	MMD2761A42LC3_p2_66_2	2	5-GDNdet	MMD2493A2LC3_635_2	2	1-DOCmem-Wt	MMD2506A17LC3_297_1	1	5-Tg-Txdet	MMD2746A14LC3_021_2	2	4-TXmem	MMD2746A30LC3_p2_636_2	2	2-GDNdet	MMD2555A27LC3_P2_A3
	MMD1661A6LC3_F1	6	299_DOC	MMD1661A179LC3_C11	3	352_Tx	MMD1780A4LC3_D1	4	299-tri-sol	MMD1780A97LC3_A1	1	299-GDN-det	MMD2309A69LC3_E9	5	908 tg DOCmem	MMD2309A269LC3_E10	13	908 tg Tx100det	MMD2309A101LC3_E1	5	834 wt Tx100mem	MMD2309A356LC3_D9	4	908 tg GDNdet	MMD1983A26LC3_26	2	WT-REM	MMD1987A2LC3_2	2	WT-744	MMD2761A15LC3_59_3	3	4-TXmem	MMD2761A28LC3_p2_44_4	4	1-GDNdet	MMD2493A6LC3_636_2	2	2-DOCmem-Wt	MMD2506A17LC3_297_1	1	5-Tg-Txdet	MMD2746A18LC3_297_2	2	5-TXmem	MMD2746A34LC3_p2_637_2	2	3-GDNdet	MMD2555A31LC3_P2_B3
	MMD1661A7LC3_G1	7	299_DOC	MMD1661A169LC3_A10	9	351_Tx	MMD1780A6LC3_F1	6	299-tri-sol	MMD1780A105LC3_A2	9	299-GDN-det	MMD2309A70LC3_F9	6	908 tg DOCmem	MMD2309A285LC3_E12	13	909 tg Tx100det	MMD2309A108LC3_D2	12	834 wt Tx100mem	MMD2309A291LC3_C1	3	834 wt GDNdet	MMD1983A4LC3_4	3	WT-744	MMD1987A6LC3_6	2	WT-745	MMD2761A19LC3_66_3	3	5-TXmem	MMD2761A32LC3_p2_45_4	4	2-GDNdet	MMD2493A6LC3_636_2	2	2-DOCmem-Wt	MMD2506A18LC3_297_2	2	5-Tg-Txdet	MMD2746A22LC3_371_2	2	6-TXmem	MMD2746A38LC3_p2_021_2	2	4-GDNdet	MMD2555A35LC3_P2_C3
	MMD1661A7LC3_G1	7	299_DOC	MMD1661A169LC3_A10	9	351_Tx	MMD1780A12LC3_D2	12	299-tri-sol	MMD1780A121LC3_A4	9	300-GDN-det	MMD2309A70LC3_F9	6	908 tg DOCmem	MMD2309A253LC3_E8	13	817 tg Tx100det	MMD2309A108LC3_D2	12	834 wt Tx100mem	MMD2309A302LC3_F2	14	834 wt GDNdet	MMD1983A8LC3_8	4	WT-745	MMD1987A10LC3_10	2	WT-746	MMD2761A3LC3_44_3	3	1-TXmem	MMD2761A28LC3_p2_44_4	4	1-GDNdet	MMD2493A10LC3_637_2	2	3-DOCmem-Wt	MMD2506A18LC3_297_2	2	5-Tg-Txdet	MMD2746A2LC3_635_2	2	1-TXmem	MMD2746A42LC3_p2_297_2	2	5-GDNdet	MMD2555A43LC3_P2_43_3
	MMD1661A5LC3_E1	5	299_DOC	MMD1661A169LC3_A10	9	351_Tx	MMD1780A13LC3_E2	13	299-tri-sol	MMD1780A105LC3_A2	9	299-GDN-det	MMD2309A85LC3_E11r	5	909 tg DOCmem	MMD2309A261LC3_E9	5	908 tg Tx100det	MMD2309A124LC3_D4	12	907 wt Tx100mem	MMD2309A318LC3_F4	14	907 wt GDNdet	MMD1983A12LC3_12	4	WT-746	MMD1987A14LC3_14	2	KI-059	MMD2761A3LC3_44_3	3	1-TXmem	MMD2761A32LC3_p2_45_4	4	2-GDNdet	MMD2493A10LC3_637_2	2	3-DOCmem-Wt	MMD2506A19LC3_297_3	3	5-Tg-Txdet	MMD2746A2LC3_635_2	2	1-TXmem	MMD2746A26LC3_p2_635_2	2	1-GDNdet	MMD2555A43LC3_P2_43_3
	MMD1661A3LC3_C1	3	299_DOC	MMD1661A108LC3_D2	12	299_Tx	MMD1780A14LC3_F2	14	299-tri-sol	MMD1780A121LC3_A4	9	300-GDN-det	MMD2309A86LC3_F11r	6	909 tg DOCmem	MMD2309A201LC3_A2	9	834 wt Tx100det	MMD2309A156LC3_D8	12	817 tg Tx100mem	MMD2309A319LC3_G4	15	907 wt GDNdet	MMD1983A16LC3_16	4	KI-059	MMD1987A22LC3_22	2	KI-069	MMD2761A7LC3_45_3	3	2-TXmem	MMD2761A36LC3_p2_46_4	4	3-GDNdet	MMD2493A14LC3_021_2	2	4-DOCmem-Tg	MMD2506A19LC3_297_3	3	5-Tg-Txdet	MMD2746A6LC3_636_2	2	2-TXmem	MMD2746A42LC3_p2_297_2	2	5-GDNdet	MMD2555A47LC3_P2_44_3
	MMD1661A5LC3_E1	5	299_DOC	MMD1661A108LC3_D2	12	299_Tx	MMD1780A13LC3_E2	13	299-tri-sol	MMD1780A101LC3_E1	5	299-GDN-det	MMD2309A6LC3_F1	6	834 wt DOCmem	MMD2309A217LC3_A4	9	907 wt Tx100det	MMD2309A156LC3_D8	12	817 tg Tx100mem	MMD2309A334LC3_F6	14	917 wt GDNdet	MMD1983A20LC3_20	4	KI-066	MMD1987A22LC3_22	2	KI-069	MMD2761A7LC3_45_3	3	2-TXmem	MMD2761A40LC3_p2_59_4	4	4-GDNdet	MMD2493A18LC3_297_2	2	5-DOCmem-Tg	MMD2506A21LC3_371_1	1	6-Tg-Txdet	MMD2746A6LC3_636_2	2	2-TXmem	MMD2746A46LC3_p2_371_2	2	6-GDNdet	MMD2555A42LC3_P2_43_2
	MMD1661A5LC3_E1	5	299_DOC	MMD1661A108LC3_D2	12	299_Tx	MMD1780A13LC3_E2	13	299-tri-sol	MMD1780A148LC3_D7	4	350-GDN-det	MMD2309A22LC3_F3	6	907 wt DOCmem	MMD2309A217LC3_A4	9	907 wt Tx100det	MMD2309A172LC3_D10	12	908 tg Tx100mem	MMD2309A335LC3_G6	15	917 wt GDNdet	MMD1983A24LC3_24	4	KI-069	MMD1987A2LC3_2	2	WT-744	MMD2761A7LC3_45_3	3	2-TXmem	MMD2761A44LC3_p2_66_4	4	5-GDNdet	MMD2493A18LC3_297_2	2	5-DOCmem-Tg	MMD2506A21LC3_371_1	1	6-Tg-Txdet	MMD2746A10LC3_637_2	2	3-TXmem	MMD2746A26LC3_p2_635_2	2	1-GDNdet	MMD2555A25LC3_P2_A1
	MMD1661A5LC3_E1	5	299_DOC	MMD1661A124LC3_D4	12	300_Tx	MMD1780A14LC3_F2	14	299-tri-sol	MMD1780A149LC3_E7	5	350-GDN-det	MMD2309A22LC3_F3	6	907 wt DOCmem	MMD2309A217LC3_A4	9	907 wt Tx100det	MMD2309A172LC3_D10	12	908 tg Tx100mem	MMD2309A350LC3_F8	14	817 tg GDNdet	MMD1983A28LC3_28	4	WT-REM	MMD1987A10LC3_10	2	WT-746	MMD2761A11LC3_46_3	3	3-TXmem	MMD2761A48LC3_p2_69_4	4	6-GDNdet	MMD2493A2LC3_635_2	2	1-DOCmem-Wt	MMD2506A22LC3_371_2	2	6-Tg-Txdet	MMD2746A10LC3_637_2	2	3-TXmem	MMD2746A30LC3_p2_636_2	2	2-GDNdet	MMD2555A33LC3_P2_C1
	MMD1661A2LC3_B1	2	299_DOC	MMD1661A124LC3_D4	12	300_Tx	MMD1780A14LC3_F2	14	299-tri-sol	MMD1780A149LC3_E7	5	350-GDN-det	MMD2309A38LC3_F5	6	917 wt DOCmem	MMD2309A233LC3_A6	9	917 wt Tx100det	MMD2309A188LC3_D12	12	909 tg Tx100mem	MMD2309A351LC3_G8	15	817 tg GDNdet	MMD1983A10LC3_10	2	WT-746	MMD1987A14LC3_14	2	KI-059	MMD2761A11LC3_46_3	3	3-TXmem	MMD2761A45LC3_p2_69_1	1	6-GDNdet	MMD2493A2LC3_635_2	2	1-DOCmem-Wt	MMD2506A22LC3_371_2	2	6-Tg-Txdet	MMD2746A14LC3_021_2	2	4-TXmem	MMD2746A34LC3_p2_637_2	2	3-GDNdet	MMD2555A41LC3_P2_43_1
	MMD1661A9LC3_A2	9	299_DOC	MMD1661A140LC3_D6	12	301_Tx	MMD1780A15LC3_G2	15	299-tri-sol	MMD1780A165LC3_E9	5	351-GDN-det	MMD2309A53LC3_E7	5	817 tg DOCmem	MMD2309A233LC3_A6	9	917 wt Tx100det	MMD2309A171LC3_C10	11	908 tg Tx100mem	MMD2309A366LC3_F10	14	908 tg GDNdet	MMD1983A2LC3_2	2	WT-744	MMD1987A18LC3_18	2	KI-066	MMD2761A11LC3_46_3	3	3-TXmem	MMD2761A28LC3_p2_44_4	4	1-GDNdet	MMD2493A6LC3_636_2	2	2-DOCmem-Wt	MMD2506A23LC3_371_3	3	6-Tg-Txdet	MMD2746A14LC3_021_2	2	4-TXmem	MMD2746A38LC3_p2_021_2	2	4-GDNdet	MMD2555A45LC3_P2_44_1
	MMD1661A9LC3_A2	9	299_DOC	MMD1661A140LC3_D6	12	301_Tx	MMD1780A13LC3_E2	13	299-tri-sol	MMD1780A180LC3_D11	4	352-GDN-det	MMD2309A54LC3_F7	6	817 tg DOCmem	MMD2309A233LC3_A6	9	917 wt Tx100det	MMD2309A108LC3_D2	12	834 wt Tx100mem	MMD2309A367LC3_G10	15	908 tg GDNdet	MMD1983A6LC3_6	2	WT-745	MMD1987A1LC3_1	1	WT-744	MMD2761A11LC3_46_3	3	3-TXmem	MMD2761A36LC3_p2_46_4	4	3-GDNdet	MMD2493A10LC3_637_2	2	3-DOCmem-Wt	MMD2506A23LC3_371_3	3	6-Tg-Txdet	MMD2746A18LC3_297_2	2	5-TXmem	MMD2746A42LC3_p2_297_2	2	5-GDNdet	MMD2555A45LC3_P2_44_1
	MMD1661A8LC3_H1	8	299_DOC	MMD1661A140LC3_D6	12	301_Tx	MMD1780A10LC3_B2	10	299-tri-sol	MMD1780A180LC3_D11	4	352-GDN-det	MMD2309A70LC3_F9	6	908 tg DOCmem	MMD2309A249LC3_A8	9	817 tg Tx100det	MMD2309A108LC3_D2	12	834 wt Tx100mem	MMD2309A383LC3_G12	15	909 tg GDNdet	MMD1983A9LC3_9	1	WT-746	MMD1987A5LC3_5	1	WT-745	MMD2761A15LC3_59_3	3	4-TXmem	MMD2761A40LC3_p2_59_4	4	4-GDNdet	MMD2493A18LC3_297_2	2	5-DOCmem-Tg	MMD2506A2LC3_635_2	2	1-WT-Txdet	MMD2746A18LC3_297_2	2	5-TXmem	MMD2746A46LC3_p2_371_2	2	6-GDNdet	MMD2555A26LC3_P2_A2
	MMD1661A10LC3_B2	10	299_DOC	MMD1661A156LC3_D8	12	350_Tx	MMD1780A4LC3_D1	4	299-tri-sol	MMD1780A181LC3_E11	5	352-GDN-det	MMD2309A85LC3_E11r	5	909 tg DOCmem	MMD2309A249LC3_A8	9	817 tg Tx100det	MMD2309A108LC3_D2	12	834 wt Tx100mem	MMD2309A297LC3_A2	9	834 wt GDNdet	MMD1983A10LC3_10	2	WT-746	MMD1987A9LC3_9	1	WT-746	MMD2761A15LC3_59_3	3	4-TXmem	MMD2761A48LC3_p2_69_4	4	6-GDNdet	MMD2493A18LC3_297_2	2	5-DOCmem-Tg	MMD2506A14LC3_021_2	2	4-Tg-Txdet	MMD2746A22LC3_371_2	2	6-TXmem	MMD2746A26LC3_p2_635_2	2	1-GDNdet	MMD2555A34LC3_P2_C2
	MMD1661A2LC3_B1	2	299_DOC	MMD1661A156LC3_D8	12	350_Tx	MMD1780A3LC3_C1	3	299-tri-sol	MMD1780A118LC3_F3	6	300-GDN-det	MMD2309A85LC3_E11r	5	909 tg DOCmem	MMD2309A249LC3_A8	9	817 tg Tx100det	MMD2309A108LC3_D2	12	834 wt Tx100mem	MMD2309A313LC3_A4	9	907 wt GDNdet	MMD1983A14LC3_14	2	KI-059	MMD1987A13LC3_13	1	KI-059	MMD2761A15LC3_59_3	3	4-TXmem	MMD2761A25LC3_p2_44_1	1	1-GDNdet	MMD2493A8LC3_636_4	4	2-DOCmem-Wt	MMD2506A22LC3_371_2	2	6-Tg-Txdet	MMD2746A22LC3_371_2	2	6-TXmem	MMD2746A30LC3_p2_636_2	2	2-GDNdet	MMD2555A38LC3_P2_42_2
	MMD1661A3LC3_C1	3	299_DOC	MMD1661A156LC3_D8	12	350_Tx	MMD1780A4LC3_D1	4	299-tri-sol	MMD1780A134LC3_F5	6	301-GDN-det	MMD2309A86LC3_F11r	6	909 tg DOCmem	MMD2309A249LC3_A8	9	817 tg Tx100det	MMD2309A124LC3_D4	12	907 wt Tx100mem	MMD2309A329LC3_A6	9	917 wt GDNdet	MMD1983A17LC3_17	1	KI-066	MMD1987A13LC3_13	1	KI-059	MMD2761A19LC3_66_3	3	5-TXmem	MMD2761A33LC3_p2_46_1	1	3-GDNdet	MMD2493A1LC3_635_1	1	1-DOCmem-Wt	MMD2506A22LC3_371_2	2	6-Tg-Txdet	MMD2746A2LC3_635_2	2	1-TXmem	MMD2746A25LC3_p2_635_1	1	1-GDNdet	MMD2555A42LC3_P2_43_2
	MMD1661A3LC3_C1	3	299_DOC	MMD1661A172LC3_D10	12	351_Tx	MMD1780A8LC3_H1	8	299-tri-sol	MMD1780A166LC3_F9	6	351-GDN-det	MMD2309A10LC3_B2	10	834 wt DOCmem	MMD2309A253LC3_E8	13	817 tg Tx100det	MMD2309A124LC3_D4	12	907 wt Tx100mem	MMD2309A345LC3_A8	9	817 tg GDNdet	MMD1983A18LC3_18	2	KI-066	MMD1987A21LC3_21	1	KI-069	MMD2761A19LC3_66_3	3	5-TXmem	MMD2761A45LC3_p2_69_1	1	6-GDNdet	MMD2493A13LC3_021_1	1	4-DOCmem-Tg	MMD2506A2LC3_635_2	2	1-WT-Txdet	MMD2746A6LC3_636_2	2	2-TXmem	MMD2746A29LC3_p2_636_1	1	2-GDNdet	MMD2555A42LC3_P2_43_2
	MMD1661A12LC3_D2	12	299_DOC	MMD1661A172LC3_D10	12	351_Tx	MMD1780A11LC3_C2	11	299-tri-sol	MMD1780A182LC3_F11	6	352-GDN-det	MMD2309A26LC3_B4	10	907 wt DOCmem	MMD2309A265LC3_A10	9	908 tg Tx100det	MMD2309A124LC3_D4	12	907 wt Tx100mem	MMD2309A361LC3_A10	9	908 tg GDNdet	MMD1983A18LC3_18	2	KI-066	MMD1987A2LC3_2	2	WT-744	MMD2761A20LC3_66_4	4	5-TXmem	MMD2761A30LC3_p2_45_2	2	2-GDNdet	MMD2493A17LC3_297_1	1	5-DOCmem-Tg	MMD2506A14LC3_021_2	2	4-Tg-Txdet	MMD2746A10LC3_637_2	2	3-TXmem	MMD2746A37LC3_p2_021_1	1	4-GDNdet	MMD2555A30LC3_P2_B2
	MMD1661A12LC3_D2	12	299_DOC	MMD1661A172LC3_D10	12	351_Tx	MMD1780A11LC3_C2	11	299-tri-sol	MMD1780A109LC3_E2	13	299-GDN-det	MMD2309A42LC3_B6	10	917 wt DOCmem	MMD2309A265LC3_A10	9	908 tg Tx100det	MMD2309A140LC3_D6	12	917 wt Tx100mem	MMD2309A377LC3_A12	9	909 tg GDNdet	MMD1983A21LC3_21	1	KI-069	MMD1987A2LC3_2	2	WT-744	MMD2761A23LC3_69_3	3	6-TXmem	MMD2761A35LC3_p2_46_3	3	3-GDNdet	MMD2493A11LC3_637_3	3	3-DOCmem-Wt	MMD2506A22LC3_371_2	2	6-Tg-Txdet	MMD2746A14LC3_021_2	2	4-TXmem	MMD2746A41LC3_p2_297_1	1	5-GDNdet	MMD2555A46LC3_P2_44_2
	MMD1661A5LC3_E1	5	299_DOC	MMD1661A172LC3_D10	12	351_Tx	MMD1780A8LC3_H1	8	299-tri-sol	MMD1780A125LC3_E4	13	300-GDN-det	MMD2309A58LC3_B8	10	817 tg DOCmem	MMD2309A281LC3_A12	9	909 tg Tx100det	MMD2309A140LC3_D6	12	917 wt Tx100mem	MMD2309A354LC3_B9	2	908 tg GDNdet	MMD1983A22LC3_22	2	KI-069	MMD1987A6LC3_6	2	WT-745	MMD2761A23LC3_69_3	3	6-TXmem	MMD2761A27LC3_p2_44_3	3	1-GDNdet	MMD2493A15LC3_021_3	3	4-DOCmem-Tg	MMD2506A23LC3_371_3	3	6-Tg-Txdet	MMD2746A2LC3_635_2	2	1-TXmem	MMD2746A45LC3_p2_371_1	1	6-GDNdet	MMD2555A42LC3_P2_43_2
	MMD1661A5LC3_E1	5	299_DOC	MMD1661A188LC3_D12	12	352_Tx	MMD1780A6LC3_F1	6	299-tri-sol	MMD1780A126LC3_F4	14	300-GDN-det	MMD2309A74LC3_B10	10	908 tg DOCmem	MMD2309A281LC3_A12	9	909 tg Tx100det	MMD2309A156LC3_D8	12	817 tg Tx100mem	MMD2309A354LC3_B9	2	908 tg GDNdet	MMD1983A26LC3_26	2	WT-REM	MMD1987A10LC3_10	2	WT-746	MMD2761A23LC3_69_3	3	6-TXmem	MMD2761A39LC3_p2_59_3	3	4-GDNdet	MMD2493A19LC3_297_3	3	5-DOCmem-Tg	MMD2506A14LC3_021_2	2	4-Tg-Txdet	MMD2746A6LC3_636_2	2	2-TXmem	MMD2746A26LC3_p2_635_2	2	1-GDNdet	MMD2555A27LC3_P2_A3
	MMD1661A6LC3_F1	6	299_DOC	MMD1661A188LC3_D12	12	352_Tx	MMD1780A10LC3_B2	10	299-tri-sol	MMD1780A141LC3_E6	13	301-GDN-det	MMD2309A10LC3_B2	10	834 wt DOCmem	MMD2309A281LC3_A12	9	909 tg Tx100det	MMD2309A172LC3_D10	12	908 tg Tx100mem	MMD2309A362LC3_B10	10	908 tg GDNdet	MMD1983A10LC3_10	2	WT-746	MMD1987A10LC3_10	2	WT-746	MMD2761A1LC3_44_1	1	1-TXmem	MMD2761A25LC3_p2_44_1	1	1-GDNdet	MMD2493A19LC3_297_3	3	5-DOCmem-Tg	MMD2506A1LC3_635_1	1	1-WT-Txdet	MMD2746A6LC3_636_2	2	2-TXmem	MMD2746A26LC3_p2_635_2	2	1-GDNdet	MMD2555A31LC3_P2_B3
	MMD1661A7LC3_G1	7	299_DOC	MMD1661A188LC3_D12	12	352_Tx	MMD1780A8LC3_H1	8	299-tri-sol	MMD1780A142LC3_F6	14	301-GDN-det	MMD2309A26LC3_B4	10	907 wt DOCmem	MMD2309A281LC3_A12	9	909 tg Tx100det	MMD2309A172LC3_D10	12	908 tg Tx100mem	MMD2309A294LC3_F1	6	834 wt GDNdet	MMD1983A10LC3_10	2	WT-746	MMD1987A14LC3_14	2	KI-059	MMD2761A5LC3_45_1	1	2-TXmem	MMD2761A29LC3_p2_45_1	1	2-GDNdet	MMD2493A23LC3_371_3	3	6-DOCmem-Tg	MMD2506A1LC3_635_1	1	1-WT-Txdet	MMD2746A10LC3_637_2	2	3-TXmem	MMD2746A34LC3_p2_637_2	2	3-GDNdet	MMD2555A35LC3_P2_C3
	MMD1661A8LC3_H1	8	299_DOC	MMD1661A188LC3_D12	12	352_Tx	MMD1780A9LC3_A2	9	299-tri-sol	MMD1780A157LC3_E8	13	350-GDN-det	MMD2309A41LC3_A6	9	917 wt DOCmem	MMD2309A201LC3_A2	9	834 wt Tx100det	MMD2309A172LC3_D10	12	908 tg Tx100mem	MMD2309A309LC3_E3	5	907 wt GDNdet	MMD1983A14LC3_14	2	KI-059	MMD1987A22LC3_22	2	KI-069	MMD2761A9LC3_46_1	1	3-TXmem	MMD2761A33LC3_p2_46_1	1	3-GDNdet	MMD2493A2LC3_635_2	2	1-DOCmem-Wt	MMD2506A5LC3_636_1	1	2-WT-Txdet	MMD2746A10LC3_637_2	2	3-TXmem	MMD2746A38LC3_p2_021_2	2	4-GDNdet	MMD2555A39LC3_P2_42_3
	MMD1661A5LC3_E1	5	299_DOC	MMD1661A108LC3_D2	12	299_Tx	MMD1780A9LC3_A2	9	299-tri-sol	MMD1780A158LC3_F8	14	350-GDN-det	MMD2309A42LC3_B6	10	917 wt DOCmem	MMD2309A217LC3_A4	9	907 wt Tx100det	MMD2309A172LC3_D10	12	908 tg Tx100mem	MMD2309A309LC3_E3	5	907 wt GDNdet	MMD1983A26LC3_26	2	WT-REM	MMD1987A22LC3_22	2	KI-069	MMD2761A18LC3_66_2	2	5-TXmem	MMD2761A33LC3_p2_46_1	1	3-GDNdet	MMD2493A6LC3_636_2	2	2-DOCmem-Wt	MMD2506A5LC3_636_1	1	2-WT-Txdet	MMD2746A14LC3_021_2	2	4-TXmem	MMD2746A25LC3_p2_635_1	1	1-GDNdet	MMD2555A43LC3_P2_43_3
	MMD1661A4LC3_D1	4	299_DOC	MMD1661A108LC3_D2	12	299_Tx	MMD1780A10LC3_B2	10	299-tri-sol	MMD1780A173LC3_E10	13	351-GDN-det	MMD2309A57LC3_A8	9	817 tg DOCmem	MMD2309A233LC3_A6	9	917 wt Tx100det	MMD2309A188LC3_D12	12	909 tg Tx100mem	MMD2309A297LC3_A2	9	834 wt GDNdet	MMD1983A3LC3_3	3	WT-744	MMD1987A4LC3_4	4	WT-744	MMD2761A9LC3_46_1	1	3-TXmem	MMD2761A37LC3_p2_59_1	1	4-GDNdet	MMD2493A10LC3_637_2	2	3-DOCmem-Wt	MMD2506A9LC3_637_1	1	3-WT-Txdet	MMD2746A14LC3_021_2	2	4-TXmem	MMD2746A26LC3_p2_635_2	2	1-GDNdet	MMD2555A47LC3_P2_44_3
	MMD1661A4LC3_D1	4	299_DOC	MMD1661A108LC3_D2	12	299_Tx	MMD1780A10LC3_B2	10	299-tri-sol	MMD1780A189LC3_E12	13	352-GDN-det	MMD2309A58LC3_B8	10	817 tg DOCmem	MMD2309A249LC3_A8	9	817 tg Tx100det	MMD2309A188LC3_D12	12	909 tg Tx100mem	MMD2309A362LC3_B10	10	908 tg GDNdet	MMD1983A7LC3_7	3	WT-745	MMD1987A15LC3_15	3	KI-059	MMD2761A9LC3_46_1	1	3-TXmem	MMD2761A37LC3_p2_59_1	1	4-GDNdet	MMD2493A14LC3_021_2	2	4-DOCmem-Tg	MMD2506A9LC3_637_1	1	3-WT-Txdet	MMD2746A18LC3_297_2	2	5-TXmem	MMD2746A29LC3_p2_636_1	1	2-GDNdet	MMD2555A27LC3_P2_A3
	MMD1661A5LC3_E1	5	299_DOC	MMD1661A124LC3_D4	12	300_Tx	MMD1780A4LC3_D1	4	299-tri-sol	MMD1780A189LC3_E12	13	352-GDN-det	MMD2309A58LC3_B8	10	817 tg DOCmem	MMD2309A265LC3_A10	9	908 tg Tx100det	MMD2309A188LC3_D12	12	909 tg Tx100mem	MMD2309A292LC3_D1	4	834 wt GDNdet	MMD1983A11LC3_11	3	WT-746	MMD1987A19LC3_19	3	KI-066	MMD2761A13LC3_59_1	1	4-TXmem	MMD2761A41LC3_p2_66_1	1	5-GDNdet	MMD2493A18LC3_297_2	2	5-DOCmem-Tg	MMD2506A13LC3_021_1	1	4-Tg-Txdet	MMD2746A22LC3_371_2	2	6-TXmem	MMD2746A30LC3_p2_636_2	2	2-GDNdet	MMD2555A39LC3_P2_42_3
	MMD1661A5LC3_E1	5	299_DOC	MMD1661A124LC3_D4	12	300_Tx	MMD1780A5LC3_E1	5	299-tri-sol	MMD1780A103LC3_G1	7	299-GDN-det	MMD2309A58LC3_B8	10	817 tg DOCmem	MMD2309A233LC3_A6	9	917 wt Tx100det	MMD2309A188LC3_D12	12	909 tg Tx100mem	MMD2309A308LC3_D3	4	907 wt GDNdet	MMD1983A26LC3_26	2	WT-REM	MMD1987A23LC3_23	3	KI-069	MMD2761A17LC3_66_1	1	5-TXmem	MMD2761A45LC3_p2_69_1	1	6-GDNdet	MMD2493A22LC3_371_2	2	6-DOCmem-Tg	MMD2506A13LC3_021_1	1	4-Tg-Txdet	MMD2746A14LC3_021_2	2	4-TXmem	MMD2746A33LC3_p2_637_1	1	3-GDNdet	MMD2555A43LC3_P2_43_3
	MMD1661A10LC3_B2	10	299_DOC	MMD1661A124LC3_D4	12	300_Tx	MMD1780A5LC3_E1	5	299-tri-sol	MMD1780A119LC3_G3	7	300-GDN-det	MMD2309A58LC3_B8	10	817 tg DOCmem	MMD2309A249LC3_A8	9	817 tg Tx100det	MMD2309A108LC3_D2	12	834 wt Tx100mem	MMD2309A340LC3_D7	4	817 tg GDNdet	MMD1983A26LC3_26	2	WT-REM	MMD1987A2LC3_2	2	WT-744	MMD2761A21LC3_69_1r	1	6-TXmem	MMD2761A25LC3_p2_44_1	1	1-GDNdet	MMD2493A15LC3_021_3	3	4-DOCmem-Tg	MMD2506A17LC3_297_1	1	5-Tg-Txdet	MMD2746A18LC3_297_2	2	5-TXmem	MMD2746A34LC3_p2_637_2	2	3-GDNdet	MMD2555A47LC3_P2_44_3
	MMD1661A9LC3_A2	9	299_DOC	MMD1661A140LC3_D6	12	301_Tx	MMD1780A4LC3_D1	4	299-tri-sol	MMD1780A135LC3_G5	7	301-GDN-det	MMD2309A89LC3_A12	9	909 tg DOCmem	MMD2309A249LC3_A8	9	817 tg Tx100det	MMD2309A108LC3_D2	12	834 wt Tx100mem	MMD2309A354LC3_B9	2	908 tg GDNdet	MMD1983A26LC3_26	2	WT-REM	MMD1987A2LC3_2	2	WT-744	MMD2761A21LC3_69_1r	1	6-TXmem	MMD2761A29LC3_p2_45_1	1	2-GDNdet	MMD2493A3LC3_635_3	3	1-DOCmem-Wt	MMD2506A17LC3_297_1	1	5-Tg-Txdet	MMD2746A22LC3_371_2	2	6-TXmem	MMD2746A37LC3_p2_021_1	1	4-GDNdet	MMD2555A47LC3_P2_44_3
	MMD1661A9LC3_A2	9	299_DOC	MMD1661A140LC3_D6	12	301_Tx	MMD1780A4LC3_D1	4	299-tri-sol	MMD1780A151LC3_G7	7	350-GDN-det	MMD2309A10LC3_B2	10	834 wt DOCmem	MMD2309A214LC3_F3	6	907 wt Tx100det	MMD2309A124LC3_D4	12	907 wt Tx100mem	MMD2309A356LC3_D9	4	908 tg GDNdet	MMD1983A26LC3_26	2	WT-REM	MMD1987A6LC3_6	2	WT-745	MMD2761A1LC3_44_1	1	1-TXmem	MMD2761A33LC3_p2_46_1	1	3-GDNdet	MMD2493A4LC3_635_4	4	1-DOCmem-Wt	MMD2506A21LC3_371_1	1	6-Tg-Txdet	MMD2746A4LC3_635_4	4	1-TXmem	MMD2746A38LC3_p2_021_2	2	4-GDNdet	MMD2555A35LC3_P2_C3
	MMD1661A7LC3_G1	7	299_DOC	MMD1661A156LC3_D8	12	350_Tx	MMD1780A8LC3_H1	8	299-tri-sol	MMD1780A167LC3_G9	7	351-GDN-det	MMD2309A26LC3_B4	10	907 wt DOCmem	MMD2309A230LC3_F5	6	917 wt Tx100det	MMD2309A124LC3_D4	12	907 wt Tx100mem	MMD2309A358LC3_F9	6	908 tg GDNdet	MMD1983A24LC3_24	4	KI-069	MMD1987A6LC3_6	2	WT-745	MMD2761A1LC3_44_1	1	1-TXmem	MMD2761A33LC3_p2_46_1	1	3-GDNdet	MMD2493A4LC3_635_4	4	1-DOCmem-Wt	MMD2506A21LC3_371_1	1	6-Tg-Txdet	MMD2746A8LC3_636_4	4	2-TXmem	MMD2746A41LC3_p2_297_1	1	5-GDNdet	MMD2555A39LC3_P2_42_3
	MMD1661A4LC3_D1	4	299_DOC	MMD1661A156LC3_D8	12	350_Tx	MMD1780A5LC3_E1	5	299-tri-sol	MMD1780A183LC3_G11	7	352-GDN-det	MMD2309A42LC3_B6	10	917 wt DOCmem	MMD2309A246LC3_F7	6	817 tg Tx100det	MMD2309A124LC3_D4	12	907 wt Tx100mem	MMD2309A312LC3_H3	8	907 wt GDNdet	MMD1983A9LC3_9	1	WT-746	MMD1987A10LC3_10	2	WT-746	MMD2761A5LC3_45_1	1	2-TXmem	MMD2761A37LC3_p2_59_1	1	4-GDNdet	MMD2493A7LC3_636_3	3	2-DOCmem-Wt	MMD2506A15LC3_021_3	3	4-Tg-Txdet	MMD2746A12LC3_637_4	4	3-TXmem	MMD2746A42LC3_p2_297_2	2	5-GDNdet	MMD2555A41LC3_P2_43_1
	MMD1661A4LC3_D1	4	299_DOC	MMD1661A156LC3_D8	12	350_Tx	MMD1780A2LC3_B1	2	299-tri-sol	MMD1780A102LC3_F1	6	299-GDN-det	MMD2309A58LC3_B8	10	817 tg DOCmem	MMD2309A262LC3_F9	6	908 tg Tx100det	MMD2309A140LC3_D6	12	917 wt Tx100mem	MMD2309A291LC3_C1	3	834 wt GDNdet	MMD1983A21LC3_21	1	KI-069	MMD1987A10LC3_10	2	WT-746	MMD2761A5LC3_45_1	1	2-TXmem	MMD2761A41LC3_p2_66_1	1	5-GDNdet	MMD2493A8LC3_636_4	4	2-DOCmem-Wt	MMD2506A1LC3_635_1	1	1-WT-Txdet	MMD2746A16LC3_021_4	4	4-TXmem	MMD2746A46LC3_p2_371_2	2	6-GDNdet	MMD2555A45LC3_P2_44_1
	MMD1661A5LC3_E1	5	299_DOC	MMD1661A156LC3_D8	12	350_Tx	MMD1780A3LC3_C1	3	299-tri-sol	MMD1780A103LC3_G1	7	299-GDN-det	MMD2309A74LC3_B10	10	908 tg DOCmem	MMD2309A278LC3_F11	6	909 tg Tx100det	MMD2309A140LC3_D6	12	917 wt Tx100mem	MMD2309A323LC3_C5	3	917 wt GDNdet	MMD1983A25LC3_25	1	WT-REM	MMD1987A14LC3_14	2	KI-059	MMD2761A17LC3_66_1	1	5-TXmem	MMD2761A41LC3_p2_66_1	1	5-GDNdet	MMD2493A8LC3_636_4	4	2-DOCmem-Wt	MMD2506A6LC3_636_2	2	2-WT-Txdet	MMD2746A20LC3_297_4	4	5-TXmem	MMD2746A45LC3_p2_371_1	1	6-GDNdet	MMD2555A28LC3_P2_A4
	MMD1661A9LC3_A2	9	299_DOC	MMD1661A156LC3_D8	12	350_Tx	MMD1780A3LC3_C1	3	299-tri-sol	MMD1780A104LC3_H1	8	299-GDN-det	MMD2309A23LC3_G3	7	907 wt DOCmem	MMD2309A206LC3_F2	14	834 wt Tx100det	MMD2309A140LC3_D6	12	917 wt Tx100mem	MMD2309A295LC3_G1	7	834 wt GDNdet	MMD1983A3LC3_3	3	WT-744	MMD1987A14LC3_14	2	KI-059	MMD2761A21LC3_69_1r	1	6-TXmem	MMD2761A45LC3_p2_69_1	1	6-GDNdet	MMD2493A8LC3_636_4	4	2-DOCmem-Wt	MMD2506A9LC3_637_1	1	3-WT-Txdet	MMD2746A24LC3_371_4	4	6-TXmem	MMD2746A27LC3_p2_635_3	3	1-GDNdet	MMD2555A36LC3_P2_C4
	MMD1661A9LC3_A2	9	299_DOC	MMD1661A156LC3_D8	12	350_Tx	MMD1780A3LC3_C1	3	299-tri-sol	MMD1780A119LC3_G3	7	300-GDN-det	MMD2309A39LC3_G5	7	917 wt DOCmem	MMD2309A222LC3_F4	14	907 wt Tx100det	MMD2309A140LC3_D6	12	917 wt Tx100mem	MMD2309A296LC3_H1	8	834 wt GDNdet	MMD1983A7LC3_7	3	WT-745	MMD1987A18LC3_18	2	KI-066	MMD2761A2LC3_44_2	2	1-TXmem	MMD2761A45LC3_p2_69_1	1	6-GDNdet	MMD2493A11LC3_637_3	3	3-DOCmem-Wt	MMD2506A10LC3_637_2	2	3-WT-Txdet	MMD2746A4LC3_635_4	4	1-TXmem	MMD2746A27LC3_p2_635_3	3	1-GDNdet	MMD2555A40LC3_P2_42_4
	MMD1661A10LC3_B2	10	299_DOC	MMD1661A172LC3_D10	12	351_Tx	MMD1780A3LC3_C1	3	299-tri-sol	MMD1780A120LC3_H3	8	300-GDN-det	MMD2309A5LC3_E1	5	834 wt DOCmem	MMD2309A238LC3_F6	14	917 wt Tx100det	MMD2309A156LC3_D8	12	817 tg Tx100mem	MMD2309A296LC3_H1	8	834 wt GDNdet	MMD1983A11LC3_11	3	WT-746	MMD1987A18LC3_18	2	KI-066	MMD2761A6LC3_45_2	2	2-TXmem	MMD2761A33LC3_p2_46_1	1	3-GDNdet	MMD2493A12LC3_637_4	4	3-DOCmem-Wt	MMD2506A13LC3_021_1	1	4-Tg-Txdet	MMD2746A4LC3_635_4	4	1-TXmem	MMD2746A31LC3_p2_636_3	3	2-GDNdet	MMD2555A44LC3_P2_43_4
	MMD1661A8LC3_H1	8	299_DOC	MMD1661A172LC3_D10	12	351_Tx	MMD1780A4LC3_D1	4	299-tri-sol	MMD1780A135LC3_G5	7	301-GDN-det	MMD2309A21LC3_E3	5	907 wt DOCmem	MMD2309A239LC3_G6	15	917 wt Tx100det	MMD2309A156LC3_D8	12	817 tg Tx100mem	MMD2309A296LC3_H1	8	834 wt GDNdet	MMD1983A15LC3_15	3	KI-059	MMD1987A22LC3_22	2	KI-069	MMD2761A10LC3_46_2	2	3-TXmem	MMD2761A26LC3_p2_44_2	2	1-GDNdet	MMD2493A12LC3_637_4	4	3-DOCmem-Wt	MMD2506A14LC3_021_2	2	4-Tg-Txdet	MMD2746A8LC3_636_4	4	2-TXmem	MMD2746A31LC3_p2_636_3	3	2-GDNdet	MMD2555A48LC3_P2_44_4
	MMD1661A8LC3_H1	8	299_DOC	MMD1661A172LC3_D10	12	351_Tx	MMD1780A5LC3_E1	5	299-tri-sol	MMD1780A135LC3_G5	7	301-GDN-det	MMD2309A3LC3_C1	3	834 wt DOCmem	MMD2309A254LC3_F8	14	817 tg Tx100det	MMD2309A156LC3_D8	12	817 tg Tx100mem	MMD2309A312LC3_H3	8	907 wt GDNdet	MMD1983A23LC3_23	3	KI-069	MMD1987A22LC3_22	2	KI-069	MMD2761A2LC3_44_2	2	1-TXmem	MMD2761A26LC3_p2_44_2	2	1-GDNdet	MMD2493A15LC3_021_3	3	4-DOCmem-Tg	MMD2506A17LC3_297_1	1	5-Tg-Txdet	MMD2746A12LC3_637_4	4	3-TXmem	MMD2746A31LC3_p2_636_3	3	2-GDNdet	MMD2555A48LC3_P2_44_4
	MMD1661A8LC3_H1	8	299_DOC	MMD1661A172LC3_D10	12	351_Tx	MMD1780A3LC3_C1	3	299-tri-sol	MMD1780A136LC3_H5	8	301-GDN-det	MMD2309A4LC3_D1	4	834 wt DOCmem	MMD2309A270LC3_F10	14	908 tg Tx100det	MMD2309A172LC3_D10	12	908 tg Tx100mem	MMD2309A328LC3_H5	8	917 wt GDNdet	MMD1983A3LC3_3	3	WT-744	MMD1987A3LC3_3	3	WT-744	MMD2761A6LC3_45_2	2	2-TXmem	MMD2761A25LC3_p2_44_1	1	1-GDNdet	MMD2493A16LC3_021_4	4	4-DOCmem-Tg	MMD2506A18LC3_297_2	2	5-Tg-Txdet	MMD2746A12LC3_637_4	4	3-TXmem	MMD2746A35LC3_p2_637_3	3	3-GDNdet	MMD2555A32LC3_P2_B4
	MMD1661A2LC3_B1	2	299_DOC	MMD1661A172LC3_D10	12	351_Tx	MMD1780A4LC3_D1	4	299-tri-sol	MMD1780A151LC3_G7	7	350-GDN-det	MMD2309A19LC3_C3	3	907 wt DOCmem	MMD2309A199LC3_G1	7	834 wt Tx100det	MMD2309A172LC3_D10	12	908 tg Tx100mem	MMD2309A350LC3_F8	14	817 tg GDNdet	MMD1983A7LC3_7	3	WT-745	MMD1987A7LC3_7	3	WT-745	MMD2761A10LC3_46_2	2	3-TXmem	MMD2761A26LC3_p2_44_2	2	1-GDNdet	MMD2493A16LC3_021_4	4	4-DOCmem-Tg	MMD2506A21LC3_371_1	1	6-Tg-Txdet	MMD2746A16LC3_021_4	4	4-TXmem	MMD2746A35LC3_p2_637_3	3	3-GDNdet	MMD2555A35LC3_P2_C3
	MMD1661A3LC3_C1	3	299_DOC	MMD1661A188LC3_D12	12	352_Tx	MMD1780A4LC3_D1	4	299-tri-sol	MMD1780A152LC3_H7	8	350-GDN-det	MMD2309A35LC3_C5	3	917 wt DOCmem	MMD2309A215LC3_G3	7	907 wt Tx100det	MMD2309A172LC3_D10	12	908 tg Tx100mem	MMD2309A360LC3_H9	8	908 tg GDNdet	MMD1983A11LC3_11	3	WT-746	MMD1987A11LC3_11	3	WT-746	MMD2761A18LC3_66_2	2	5-TXmem	MMD2761A29LC3_p2_45_1	1	2-GDNdet	MMD2493A16LC3_021_4	4	4-DOCmem-Tg	MMD2506A22LC3_371_2	2	6-Tg-Txdet	MMD2746A20LC3_297_4	4	5-TXmem	MMD2746A39LC3_p2_021_3	3	4-GDNdet	MMD2555A43LC3_P2_43_3
	MMD1661A2LC3_B1	2	299_DOC	MMD1661A188LC3_D12	12	352_Tx	MMD1780A5LC3_E1	5	299-tri-sol	MMD1780A167LC3_G9	7	351-GDN-det	MMD2309A51LC3_C7	3	817 tg DOCmem	MMD2309A231LC3_G5	7	917 wt Tx100det	MMD2309A188LC3_D12	12	909 tg Tx100mem	MMD2309A362LC3_B10	10	908 tg GDNdet	MMD1983A15LC3_15	3	KI-059	MMD1987A15LC3_15	3	KI-059	MMD2761A22LC3_69_2r	2	6-TXmem	MMD2761A31LC3_p2_45_3	3	2-GDNdet	MMD2493A19LC3_297_3	3	5-DOCmem-Tg	MMD2506A23LC3_371_3	3	6-Tg-Txdet	MMD2746A24LC3_371_4	4	6-TXmem	MMD2746A43LC3_p2_297_3	3	5-GDNdet	MMD2555A28LC3_P2_A4
	MMD1661A2LC3_B1	2	299_DOC	MMD1661A188LC3_D12	12	352_Tx	MMD1780A1LC3_A1	1	299-tri-sol	MMD1780A168LC3_H9	8	351-GDN-det	MMD2309A52LC3_D7	4	817 tg DOCmem	MMD2309A247LC3_G7	7	817 tg Tx100det	MMD2309A188LC3_D12	12	909 tg Tx100mem	MMD2309A300LC3_D2	12	834 wt GDNdet	MMD1983A19LC3_19	3	KI-066	MMD1987A23LC3_23	3	KI-069	MMD2761A15LC3_59_3	3	4-TXmem	MMD2761A33LC3_p2_46_1	1	3-GDNdet	MMD2493A20LC3_297_4	4	5-DOCmem-Tg	MMD2506A11LC3_637_3	3	3-WT-Txdet	MMD2746A11LC3_637_3	3	3-TXmem	MMD2746A43LC3_p2_297_3	3	5-GDNdet	MMD2555A32LC3_P2_B4
	MMD1661A8LC3_H1	8	299_DOC	MMD1661A188LC3_D12	12	352_Tx	MMD1780A2LC3_B1	2	299-tri-sol	MMD1780A183LC3_G11	7	352-GDN-det	MMD2309A67LC3_C9	3	908 tg DOCmem	MMD2309A263LC3_G9	7	908 tg Tx100det	MMD2309A188LC3_D12	12	909 tg Tx100mem	MMD2309A301LC3_E2	13	834 wt GDNdet	MMD1983A27LC3_27	3	WT-REM	MMD1987A1LC3_1	1	WT-744	MMD2761A18LC3_66_2	2	5-TXmem	MMD2761A35LC3_p2_46_3	3	3-GDNdet	MMD2493A23LC3_371_3	3	6-DOCmem-Tg	MMD2506A11LC3_637_3	3	3-WT-Txdet	MMD2746A19LC3_297_3	3	5-TXmem	MMD2746A43LC3_p2_297_3	3	5-GDNdet	MMD2555A32LC3_P2_B4
	MMD1661A9LC3_A2	9	299_DOC	MMD1661A188LC3_D12	12	352_Tx	MMD1780A3LC3_C1	3	299-tri-sol	MMD1780A184LC3_H11	8	352-GDN-det	MMD2309A68LC3_D9	4	908 tg DOCmem	MMD2309A279LC3_G11	7	909 tg Tx100det	MMD2309A188LC3_D12	12	909 tg Tx100mem	MMD2309A316LC3_D4	12	907 wt GDNdet	MMD1983A11LC3_11	3	WT-746	MMD1987A5LC3_5	1	WT-745	MMD2761A11LC3_46_3	3	3-TXmem	MMD2761A39LC3_p2_59_3	3	4-GDNdet	MMD2493A10LC3_637_2	2	3-DOCmem-Wt	MMD2506A15LC3_021_3	3	4-Tg-Txdet	MMD2746A19LC3_297_3	3	5-TXmem	MMD2746A47LC3_p2_371_3	3	6-GDNdet	MMD2555A36LC3_P2_C4
	MMD1661A9LC3_A2	9	299_DOC	MMD1661A99LC3_C1	3	299_Tx	MMD1780A6LC3_F1	6	299-tri-sol	MMD1780A184LC3_H11	8	352-GDN-det	MMD2309A83LC3_C11	3	909 tg DOCmem	MMD2309A221LC3_E4	13	907 wt Tx100det	MMD2309A188LC3_D12	12	909 tg Tx100mem	MMD2309A317LC3_E4	13	907 wt GDNdet	MMD1983A15LC3_15	3	KI-059	MMD1987A9LC3_9	1	WT-746	MMD2761A15LC3_59_3	3	4-TXmem	MMD2761A42LC3_p2_66_2	2	5-GDNdet	MMD2493A18LC3_297_2	2	5-DOCmem-Tg	MMD2506A15LC3_021_3	3	4-Tg-Txdet	MMD2746A23LC3_371_3	3	6-TXmem	MMD2746A26LC3_p2_635_2	2	1-GDNdet	MMD2555A36LC3_P2_C4
	MMD1661A3LC3_C1	3	299_DOC	MMD1661A115LC3_C3	3	300_Tx	MMD1780A15LC3_G2	15	299-tri-sol	MMD1780A97LC3_A1	1	299-GDN-det	MMD2309A84LC3_D11	4	909 tg DOCmem	MMD2309A237LC3_E6	13	917 wt Tx100det	MMD2309A188LC3_D12	12	909 tg Tx100mem	MMD2309A333LC3_E6	13	917 wt GDNdet	MMD1983A23LC3_23	3	KI-069	MMD1987A13LC3_13	1	KI-059	MMD2761A19LC3_66_3	3	5-TXmem	MMD2761A43LC3_p2_66_3	3	5-GDNdet	MMD2493A22LC3_371_2	2	6-DOCmem-Tg	MMD2506A19LC3_297_3	3	5-Tg-Txdet	MMD2746A2LC3_635_2	2	1-TXmem	MMD2746A30LC3_p2_636_2	2	2-GDNdet	MMD2555A40LC3_P2_42_4
	MMD1661A5LC3_E1	5	299_DOC	MMD1661A110LC3_F2	14	299_Tx	MMD1780A15LC3_G2	15	299-tri-sol	MMD1780A98LC3_B1	2	299-GDN-det	MMD2309A12LC3_D2	12	834 wt DOCmem	MMD2309A205LC3_E2	13	834 wt Tx100det	MMD2309A100LC3_D1	4	834 wt Tx100mem	MMD2309A349LC3_E8	13	817 tg GDNdet	MMD1983A27LC3_27	3	WT-REM	MMD1987A21LC3_21	1	KI-069	MMD2761A19LC3_66_3	3	5-TXmem	MMD2761A45LC3_p2_69_1	1	6-GDNdet	MMD2493A2LC3_635_2	2	1-DOCmem-Wt	MMD2506A19LC3_297_3	3	5-Tg-Txdet	MMD2746A4LC3_635_4	4	1-TXmem	MMD2746A34LC3_p2_637_2	2	3-GDNdet	MMD2555A40LC3_P2_42_4
	MMD1661A8LC3_H1	8	299_DOC	MMD1661A126LC3_F4	14	300_Tx	MMD1780A16LC3_H2	16	299-tri-sol	MMD1780A99LC3_C1	3	299-GDN-det	MMD2309A28LC3_D4	12	907 wt DOCmem	MMD2309A221LC3_E4	13	907 wt Tx100det	MMD2309A132LC3_D5	4	917 wt Tx100mem	MMD2309A364LC3_D10	12	908 tg GDNdet	MMD1983A1LC3_1	1	WT-744	MMD1987A2LC3_2	2	WT-744	MMD2761A23LC3_69_3	3	6-TXmem	MMD2761A47LC3_p2_69_3	3	6-GDNdet	MMD2493A2LC3_635_2	2	1-DOCmem-Wt	MMD2506A19LC3_297_3	3	5-Tg-Txdet	MMD2746A8LC3_636_4	4	2-TXmem	MMD2746A38LC3_p2_021_2	2	4-GDNdet	MMD2555A44LC3_P2_43_4
	MMD1661A2LC3_B1	2	299_DOC	MMD1661A142LC3_F6	14	301_Tx	MMD1780A6LC3_F1	6	299-tri-sol	MMD1780A99LC3_C1	3	299-GDN-det	MMD2309A44LC3_D6	12	917 wt DOCmem	MMD2309A237LC3_E6	13	917 wt Tx100det	MMD2309A180LC3_D11	4	909 tg Tx100mem	MMD2309A380LC3_D12	12	909 tg GDNdet	MMD1983A5LC3_5	1	WT-745	MMD1987A6LC3_6	2	WT-745	MMD2761A4LC3_44_4	4	1-TXmem	MMD2761A33LC3_p2_46_1	1	3-GDNdet	MMD2493A6LC3_636_2	2	2-DOCmem-Wt	MMD2506A23LC3_371_3	3	6-Tg-Txdet	MMD2746A12LC3_637_4	4	3-TXmem	MMD2746A42LC3_p2_297_2	2	5-GDNdet	MMD2555A44LC3_P2_43_4
[truncated: 221,875+ more rows]
[truncated: 8 more columns]
